# Supplementary material for: PDZ-directed substrate recruitment is the primary determinant of specific 4E-BP1 dephosphorylation by PP1-Neurabin
Source: eLife. 2025 Jun 23;13:RP103403. doi: 10.7554/eLife.103403 (PMC12185105; doi:10.7554/eLife.103403)
Supplement: Figure 1—source data 1. [file elife-103403-fig1-data1.zip]

Archive with 1 entries (1 files):
- Figure 1 - Source data 1 (seq_alignm).txt
