# Supplementary material for: PDZ-directed substrate recruitment is the primary determinant of specific 4E-BP1 dephosphorylation by PP1-Neurabin
Source: eLife. 2025 Jun 23;13:RP103403. doi: 10.7554/eLife.103403 (PMC12185105; doi:10.7554/eLife.103403)
Supplement: Figure 1—source data 2. [file elife-103403-fig1-data2.zip]

Archive with 8 entries (7 files):
- Figure 1B western blots/
- Figure 1B western blots/Afadin pS1275.png
- Figure 1B western blots/Afadin total.png
- Figure 1B western blots/Flag fusion induction.png
- Figure 1B western blots/FLAG fusions.png
- Figure 1B western blots/IRSp53 pS455.png
- Figure 1B western blots/IRSp53 total.png
- Figure 1B.png
