# Supplementary material for: PDZ-directed substrate recruitment is the primary determinant of specific 4E-BP1 dephosphorylation by PP1-Neurabin
Source: eLife. 2025 Jun 23;13:RP103403. doi: 10.7554/eLife.103403 (PMC12185105; doi:10.7554/eLife.103403)
Supplement: Figure 1—source data 4. [file elife-103403-fig1-data4.zip]

Archive with 10 entries (9 files):
- Figure 1C western blots/
- Figure 1C western blots/Flag-fusions.png
- Figure 1C western blots/Flag-fusions.tif
- Figure 1C western blots/GAPDH.png
- Figure 1C western blots/GAPDH.tif
- Figure 1C western blots/pAfadin.png
- Figure 1C western blots/pAfadin.tif
- Figure 1C western blots/tAfadin.png
- Figure 1C western blots/tAfadin.tif
- Figure 1C.png
