# Supplementary material for: PDZ-directed substrate recruitment is the primary determinant of specific 4E-BP1 dephosphorylation by PP1-Neurabin
Source: eLife. 2025 Jun 23;13:RP103403. doi: 10.7554/eLife.103403 (PMC12185105; doi:10.7554/eLife.103403)
Supplement: Figure 1—source data 5. [file elife-103403-fig1-data5.zip]

Archive with 2 entries (2 files):
- Western Blots 1C.pptx
- Figure 1C.png
