# Supplementary material for: PDZ-directed substrate recruitment is the primary determinant of specific 4E-BP1 dephosphorylation by PP1-Neurabin
Source: eLife. 2025 Jun 23;13:RP103403. doi: 10.7554/eLife.103403 (PMC12185105; doi:10.7554/eLife.103403)
Supplement: Figure 1—figure supplement 1—source data 1. [file elife-103403-fig1-figsupp1-data1.zip]

Archive with 14 entries (13 files):
- Figure S1B western blots/
- Figure S1B western blots/12Jun2020 flag.png
- Figure S1B western blots/12Jun2020 pIRSp53.png
- Figure S1B western blots/12Jun2020 tIRSp53.png
- Figure S1B western blots/13Aug2020 flag.png
- Figure S1B western blots/13Aug2020 pIRSp53.png
- Figure S1B western blots/13Aug2020 tIRSp53.png
- Figure S1B western blots/18Aug2020 pIRSp53.png
- Figure S1B western blots/18Aug2020 tIRSp53.png
- Figure S1B western blots/19Jun2020 flag.png
- Figure S1B western blots/19Jun2020 pIRSp53.png
- Figure S1B western blots/19Jun2020 tIRSp53.png
- Figure S1B western blots/Westerns band quantification.xlsx
- Figure S1B.png
