# Supplementary material for: PDZ-directed substrate recruitment is the primary determinant of specific 4E-BP1 dephosphorylation by PP1-Neurabin
Source: eLife. 2025 Jun 23;13:RP103403. doi: 10.7554/eLife.103403 (PMC12185105; doi:10.7554/eLife.103403)
Supplement: Figure 3—source data 1. [file elife-103403-fig3-data1.zip]

Archive with 39 entries (38 files):
- Figures_3D_and_S4C-western_blots/
- Figures_3D_and_S4C-western_blots/14Mar2024 4EBP1 p37-65-70.png
- Figures_3D_and_S4C-western_blots/14Mar2024 4EBP1 p37-65-70.tif
- Figures_3D_and_S4C-western_blots/14Mar2024 flag-gapdh.png
- Figures_3D_and_S4C-western_blots/14Mar2024 gapdh.png
- Figures_3D_and_S4C-western_blots/14Mar2024 gapdh.tif
- Figures_3D_and_S4C-western_blots/14Mar2024 repeat 4EBP1 p65-70-389.png
- Figures_3D_and_S4C-western_blots/14Mar2024 repeat 4EBP1 p65-70-389.tif
- Figures_3D_and_S4C-western_blots/14Mar2024 S6K p371-389-421.png
- Figures_3D_and_S4C-western_blots/14Mar2024 S6K p371-389-421.tif
- Figures_3D_and_S4C-western_blots/16Feb2024 4EBP1 p37-.png
- Figures_3D_and_S4C-western_blots/16Feb2024 4EBP1 p37.png
- Figures_3D_and_S4C-western_blots/16Feb2024 4EBP1 p65-.png
- Figures_3D_and_S4C-western_blots/16Feb2024 4EBP1 p65.png
- Figures_3D_and_S4C-western_blots/16Feb2024 4EBP1 p70.png
- Figures_3D_and_S4C-western_blots/16Feb2024 FLAG-GAPDH.png
- Figures_3D_and_S4C-western_blots/16Feb2024 FLAG-GAPDH.tif
- Figures_3D_and_S4C-western_blots/16Feb2024 GAPDH.png
- Figures_3D_and_S4C-western_blots/16Feb2024 S6K p371-389-421.png
- Figures_3D_and_S4C-western_blots/16Feb2024 S6K p371.png
- Figures_3D_and_S4C-western_blots/16Feb2024 S6K p389.png
- Figures_3D_and_S4C-western_blots/16Feb2024 S6K p421.png
- Figures_3D_and_S4C-western_blots/16Feb2024 S6K total.tif
- Figures_3D_and_S4C-western_blots/16Feb2024 S6K-GAPDH.png
- Figures_3D_and_S4C-western_blots/16Feb2024 t4EBP.png
- Figures_3D_and_S4C-western_blots/16Feb2024 t4EBP1, 4EBP1 p70-65-37.png
- Figures_3D_and_S4C-western_blots/16Feb2024 t4EBP1, 4EBP1 p70-65-37.tif
- Figures_3D_and_S4C-western_blots/22Mar2024 4EBP1 p37-65-70.png
- Figures_3D_and_S4C-western_blots/22Mar2024 4EBP1 p37-65-70.tif
- Figures_3D_and_S4C-western_blots/22Mar2024 GAPDH-FLAG-389M.tif
- Figures_3D_and_S4C-western_blots/22Mar2024 GAPDH-FLAG.png
- Figures_3D_and_S4C-western_blots/22Mar2024 S6K p371-389-421, 4ebpT, S6KT.png
- Figures_3D_and_S4C-western_blots/22Mar2024 S6K p371-389-421, 4ebpT, S6KT.tif
- Figures_3D_and_S4C-western_blots/tet western quant.prism
- Figures_3D_and_S4C-western_blots/western_blot_band_quantification.xlsx
- Western Blots 3D,4-S1C.pptx
- Figure 3D-1.png
- Figure 3D-2.png
- Figure 3D-3.png
