# Supplementary material for: PDZ-directed substrate recruitment is the primary determinant of specific 4E-BP1 dephosphorylation by PP1-Neurabin
Source: eLife. 2025 Jun 23;13:RP103403. doi: 10.7554/eLife.103403 (PMC12185105; doi:10.7554/eLife.103403)
Supplement: Figure 3—source data 2. [file elife-103403-fig3-data2.zip]

Archive with 3 entries (3 files):
- Figure 3D-1.png
- Figure 3D-2.png
- Figure 3D-3.png
