# Supplementary material for: PDZ-directed substrate recruitment is the primary determinant of specific 4E-BP1 dephosphorylation by PP1-Neurabin
Source: eLife. 2025 Jun 23;13:RP103403. doi: 10.7554/eLife.103403 (PMC12185105; doi:10.7554/eLife.103403)
Supplement: Figure 3—source data 3. [file elife-103403-fig3-data3.zip]

Archive with 34 entries (29 files):
- Figure_3E-flow_cytometry/
- Figure_3E-flow_cytometry/0628 RF FortB OPP Assay1/
- Figure_3E-flow_cytometry/0628 RF FortB OPP Assay1/assay1-v2.wsp
- Figure_3E-flow_cytometry/0628 RF FortB OPP Assay1/Specimen_001_Empty+tet.fcs
- Figure_3E-flow_cytometry/0628 RF FortB OPP Assay1/Specimen_001_Empty-noOPP.fcs
- Figure_3E-flow_cytometry/0628 RF FortB OPP Assay1/Specimen_001_Empty-tet+rapa.fcs
- Figure_3E-flow_cytometry/0628 RF FortB OPP Assay1/Specimen_001_Neurabin+tet.fcs
- Figure_3E-flow_cytometry/0628 RF FortB OPP Assay1/Specimen_001_Neurabin-tet.fcs
- Figure_3E-flow_cytometry/0628 RF FortB OPP Assay1/Specimen_001_PP1+tet.fcs
- Figure_3E-flow_cytometry/0719 FortB RF assay2/
- Figure_3E-flow_cytometry/0719 FortB RF assay2/assay2-v2.wsp
- Figure_3E-flow_cytometry/0719 FortB RF assay2/Specimen_001-empty+rapamycin.fcs
- Figure_3E-flow_cytometry/0719 FortB RF assay2/Specimen_001-empty+tet.fcs
- Figure_3E-flow_cytometry/0719 FortB RF assay2/Specimen_001-Neurabin+tet.fcs
- Figure_3E-flow_cytometry/0719 FortB RF assay2/Specimen_001-Neurabin-tet.fcs
- Figure_3E-flow_cytometry/0719 FortB RF assay2/Specimen_001-PP1+tet.fcs
- Figure_3E-flow_cytometry/0719 FortB RF assay2/Specimen_001_noLabelControl.fcs
- Figure_3E-flow_cytometry/0723 FortD RomanF assay3/
- Figure_3E-flow_cytometry/0723 FortD RomanF assay3/assay3-v2.wsp
- Figure_3E-flow_cytometry/0723 FortD RomanF assay3/Specimen_001-empty+rapamycin.fcs
- Figure_3E-flow_cytometry/0723 FortD RomanF assay3/Specimen_001-empty+tet.fcs
- Figure_3E-flow_cytometry/0723 FortD RomanF assay3/Specimen_001-Neurabin+tet.fcs
- Figure_3E-flow_cytometry/0723 FortD RomanF assay3/Specimen_001-Neurabin-tet.fcs
- Figure_3E-flow_cytometry/0723 FortD RomanF assay3/Specimen_001-PP1+tet.fcs
- Figure_3E-flow_cytometry/0723 FortD RomanF assay3/Specimen_001_noLabelControl.fcs
- Figure_3E-flow_cytometry/20240726 FortA RF OPPassay4/
- Figure_3E-flow_cytometry/20240726 FortA RF OPPassay4/assay4-v2.wsp
- Figure_3E-flow_cytometry/20240726 FortA RF OPPassay4/Specimen_001_empty+rapa_011.fcs
- Figure_3E-flow_cytometry/20240726 FortA RF OPPassay4/Specimen_001_empty+tet_008.fcs
- Figure_3E-flow_cytometry/20240726 FortA RF OPPassay4/Specimen_001_Neurabin+tet_007.fcs
- Figure_3E-flow_cytometry/20240726 FortA RF OPPassay4/Specimen_001_Neurabin-tet_010.fcs
- Figure_3E-flow_cytometry/20240726 FortA RF OPPassay4/Specimen_001_noLabel_012.fcs
- Figure_3E-flow_cytometry/20240726 FortA RF OPPassay4/Specimen_001_PP1+tet_009.fcs
- Figure_3E-flow_cytometry/summary-flow-results.xlsx
