# Supplementary material for: PDZ-directed substrate recruitment is the primary determinant of specific 4E-BP1 dephosphorylation by PP1-Neurabin
Source: eLife. 2025 Jun 23;13:RP103403. doi: 10.7554/eLife.103403 (PMC12185105; doi:10.7554/eLife.103403)
Supplement: Figure 4—source data 1. [file elife-103403-fig4-data1.zip]

Archive with 10 entries (9 files):
- Figure_4A,4B-western_blots/
- Figure_4A,4B-western_blots/8Dec2024_4EBP1-mCherry.png
- Figure_4A,4B-western_blots/8Dec2024_4EBP1-mCherry.tif
- Figure_4A,4B-western_blots/8Dec2024_4EBP1-WT-and-118A-p70-65-37-high_contrast.png
- Figure_4A,4B-western_blots/8Dec2024_4EBP1-WT-and-118A-p70-65-37-low_contrast.png
- Figure_4A,4B-western_blots/8Dec2024_4EBP1-WT-and-118A-p70-65-37-medium_contrast.png
- Figure_4A,4B-western_blots/8Dec2024_4EBP1-WT-and-118A-p70-65-37-original.tif
- Figure_4A,4B-western_blots/westerns-bands_quantification.xlsx
- Western Blots 4A.pptx
- Figure 4A.png
