# Supplementary material for: PDZ-directed substrate recruitment is the primary determinant of specific 4E-BP1 dephosphorylation by PP1-Neurabin
Source: eLife. 2025 Jun 23;13:RP103403. doi: 10.7554/eLife.103403 (PMC12185105; doi:10.7554/eLife.103403)
Supplement: Figure 4—source data 3. [file elife-103403-fig4-data3.zip]

Archive with 9 entries (8 files):
- Figure_4C,4D,S4A,S4B-FPassay/
- Figure_4C,4D,S4A,S4B-FPassay/231205-assay1-rep1-2.xlsx
- Figure_4C,4D,S4A,S4B-FPassay/231205-assay1-rep3.xlsx
- Figure_4C,4D,S4A,S4B-FPassay/231205-assay2-repAB.xlsx
- Figure_4C,4D,S4A,S4B-FPassay/231205-assay2-repCD.xlsx
- Figure_4C,4D,S4A,S4B-FPassay/240415-rep1-2.xlsx
- Figure_4C,4D,S4A,S4B-FPassay/240415-rep3-4.xlsx
- Figure_4C,4D,S4A,S4B-FPassay/FPassays-curve-fitting.prism
- Figure_4C,4D,S4A,S4B-FPassay/summary-all-FPassays.xlsx
