# Supplementary material for: PDZ-directed substrate recruitment is the primary determinant of specific 4E-BP1 dephosphorylation by PP1-Neurabin
Source: eLife. 2025 Jun 23;13:RP103403. doi: 10.7554/eLife.103403 (PMC12185105; doi:10.7554/eLife.103403)
Supplement: Figure 5—source data 1. [file elife-103403-fig5-data1.zip]

Archive with 42 entries (36 files):
- raw_data_activity_assays/
- raw_data_activity_assays/220512 Phosphatase assay NEB-Phactr/
- raw_data_activity_assays/220512 Phosphatase assay NEB-Phactr/220512 calibration and prep.pzfx
- raw_data_activity_assays/220512 Phosphatase assay NEB-Phactr/Neb-Phactr-PP1 activity assay.pzfx
- raw_data_activity_assays/220512 Phosphatase assay NEB-Phactr/Peptides with 0.2nM PP1-NEB rep2.xlsx
- raw_data_activity_assays/220512 Phosphatase assay NEB-Phactr/Peptides with 0.2nM PP1-NEB.xlsx
- raw_data_activity_assays/220512 Phosphatase assay NEB-Phactr/Peptides with 1nM PP1 rep2.xlsx
- raw_data_activity_assays/220512 Phosphatase assay NEB-Phactr/Peptides with 1nM PP1-Phactr1.xlsx
- raw_data_activity_assays/220512 Phosphatase assay NEB-Phactr/Peptides with 1nM PP1.xlsx
- raw_data_activity_assays/220512 Phosphatase assay NEB-Phactr/Protocol.docx
- raw_data_activity_assays/220512 Phosphatase assay NEB-Phactr/std curve.pzfx
- raw_data_activity_assays/221020 PP1-NEB activity assay/
- raw_data_activity_assays/221020 PP1-NEB activity assay/221020 data analysis.xlsx
- raw_data_activity_assays/221020 PP1-NEB activity assay/221020 Phosphatase assay 4ebp.prism
- raw_data_activity_assays/221020 PP1-NEB activity assay/Assay rep1.xlsx
- raw_data_activity_assays/221020 PP1-NEB activity assay/Assay rep2.xlsx
- raw_data_activity_assays/221020 PP1-NEB activity assay/Assay rep3.xlsx
- raw_data_activity_assays/221020 PP1-NEB activity assay/Assay rep4a.xlsx
- raw_data_activity_assays/221020 PP1-NEB activity assay/Protocol 221020.docx
- raw_data_activity_assays/231211 PP1-Neb phosphatase assay/
- raw_data_activity_assays/231211 PP1-Neb phosphatase assay/231211 data analysis.xlsx
- raw_data_activity_assays/231211 PP1-Neb phosphatase assay/231211 Phosphatase assay 4ebp.prism
- raw_data_activity_assays/231211 PP1-Neb phosphatase assay/replicate1.xlsx
- raw_data_activity_assays/231211 PP1-Neb phosphatase assay/replicate2.xlsx
- raw_data_activity_assays/231211 PP1-Neb phosphatase assay/replicate3.xlsx
- raw_data_activity_assays/231211 PP1-Neb phosphatase assay/replicate4.xlsx
- raw_data_activity_assays/240402 4ebp1 phospho assay/
- raw_data_activity_assays/240402 4ebp1 phospho assay/240402 data analysis.xlsx
- raw_data_activity_assays/240402 4ebp1 phospho assay/240402 Phosphatase assay 4ebp.prism
- raw_data_activity_assays/240402 4ebp1 phospho assay/replicate1.xlsx
- raw_data_activity_assays/240402 4ebp1 phospho assay/replicate2.xlsx
- raw_data_activity_assays/240402 4ebp1 phospho assay/replicate3.xlsx
- raw_data_activity_assays/240402 4ebp1 phospho assay/replicate4.xlsx
- raw_data_activity_assays/240403 4ebp1 phospho assay/
- raw_data_activity_assays/240403 4ebp1 phospho assay/030424 data analysis.xlsx
- raw_data_activity_assays/240403 4ebp1 phospho assay/240403 Phosphatase assay 4ebp.prism
- raw_data_activity_assays/240403 4ebp1 phospho assay/repli1.xlsx
- raw_data_activity_assays/240403 4ebp1 phospho assay/repli2.xlsx
- raw_data_activity_assays/240403 4ebp1 phospho assay/repli3.xlsx
- raw_data_activity_assays/240403 4ebp1 phospho assay/repli4.xlsx
- raw_data_activity_assays/README-activity_assays.txt
- raw_data_activity_assays/summary_of_all_activity_assays.xlsx
