# Supplementary material for: PDZ-directed substrate recruitment is the primary determinant of specific 4E-BP1 dephosphorylation by PP1-Neurabin
Source: eLife. 2025 Jun 23;13:RP103403. doi: 10.7554/eLife.103403 (PMC12185105; doi:10.7554/eLife.103403)
Supplement: Figure 5—source data 1. [file elife-103403-fig5-data1.zip › raw_data_activity_assays/README-activity_assays.txt]

Activity assays were performed by dephosphorylating synthetic phosphopeptides using recombinant PP1 enzyme or PP1-Phactr1 or PP1-Neurabin fusions.

The summary_of_all_activity_assays.xlsx file contains measurements from 6 independent experiments. 
Summary data is organised in tabs: catalytic efficiency, Michaelis constant, and a tab for each independent replicate. 

The folder 'raw_data_activity_assays' contains raw readout data from a plate-reader and initial processing, such as conversion of RFU to phosphate concentration, normalisation and curve fitting. 
Each independent replicate measurement is based on a curve fit through for kinetic rates at several peptide concentrations, while rate measurement at each peptide concentration is done in 4 replicates.
