# Supplementary material for: PDZ-directed substrate recruitment is the primary determinant of specific 4E-BP1 dephosphorylation by PP1-Neurabin
Source: eLife. 2025 Jun 23;13:RP103403. doi: 10.7554/eLife.103403 (PMC12185105; doi:10.7554/eLife.103403)
Supplement: Figure 6—source data 1. [file elife-103403-fig6-data1.zip]

Archive with 17 entries (13 files):
- alphafold3 predictions/
- alphafold3 predictions/fold_pp1_4ebp1_allphospho_neurabin424_594/
- alphafold3 predictions/fold_pp1_4ebp1_allphospho_neurabin424_594/fold_pp1_4ebp1_allphospho_neurabin424_594_data_0.json
- alphafold3 predictions/fold_pp1_4ebp1_allphospho_neurabin424_594/fold_pp1_4ebp1_allphospho_neurabin424_594_job_request.json
- alphafold3 predictions/fold_pp1_4ebp1_allphospho_neurabin424_594/fold_pp1_4ebp1_allphospho_neurabin424_594_model_0.cif
- alphafold3 predictions/fold_pp1_4ebp1_allphospho_neurabin424_594/fold_pp1_4ebp1_allphospho_neurabin424_594_summary_confidences_0.json
- alphafold3 predictions/fold_pp1_neurabin_4ebp1_pt70_chimera/
- alphafold3 predictions/fold_pp1_neurabin_4ebp1_pt70_chimera/fold_pp1_neurabin_4ebp1_pt70_chimera_full_data_0.json
- alphafold3 predictions/fold_pp1_neurabin_4ebp1_pt70_chimera/fold_pp1_neurabin_4ebp1_pt70_chimera_job_request.json
- alphafold3 predictions/fold_pp1_neurabin_4ebp1_pt70_chimera/fold_pp1_neurabin_4ebp1_pt70_chimera_model_0.cif
- alphafold3 predictions/fold_pp1_neurabin_4ebp1_pt70_chimera/fold_pp1_neurabin_4ebp1_pt70_chimera_summary_confidences_0.json
- alphafold3 predictions/fold_pp1_neurabin_4ebp1_wt_chimera/
- alphafold3 predictions/fold_pp1_neurabin_4ebp1_wt_chimera/fold_pp1_neurabin_4ebp1_wt_chimera_full_data_0.json
- alphafold3 predictions/fold_pp1_neurabin_4ebp1_wt_chimera/fold_pp1_neurabin_4ebp1_wt_chimera_job_request.json
- alphafold3 predictions/fold_pp1_neurabin_4ebp1_wt_chimera/fold_pp1_neurabin_4ebp1_wt_chimera_model_0.cif
- alphafold3 predictions/fold_pp1_neurabin_4ebp1_wt_chimera/fold_pp1_neurabin_4ebp1_wt_chimera_summary_confidences_0.json
- alphafold3 predictions/Legend for Supplementary Data Alphafold3.docx
