# Supplementary material for: PDZ-directed substrate recruitment is the primary determinant of specific 4E-BP1 dephosphorylation by PP1-Neurabin
Source: eLife. 2025 Jun 23;13:RP103403. doi: 10.7554/eLife.103403 (PMC12185105; doi:10.7554/eLife.103403)
Supplement: Figure 6—source data 1. [file elife-103403-fig6-data1.zip › alphafold3 predictions/fold_pp1_4ebp1_allphospho_neurabin424_594/fold_pp1_4ebp1_allphospho_neurabin424_594_job_request.json]

[{
 "name": "FULL PP1-1-300-4EBP1-ALLphospho-Neurabin424-594-Run2",
 "modelSeeds": [
  "155"
 ],
 "sequences": [
  {
   "proteinChain": {
    "sequence": "MSDSEKLNLDSIIGRLLEVQGSRPGKNVQLTENEIRGLCLKSREIFLSQPILLELEAPLKICGDIHGQYYDLLRLFEYGGFPPESNYLFLGDYVDRGKQSLETICLLLAYKIKYPENFFLLRGNHECASINRIYGFYDECKRRYNIKLWKTFTDCFNCLPIAAIVDEKIFCCHGGLSPDLQSMEQIRRIMRPTDVPDQGLLCDLLWSDPDKDVQGWGENDRGVSFTFGAEVVAKFLHKHDLDLICRAHQVVEDGYEFFAKRQLVTLFSAPNYCGEFDNAGAMMSVDETLMCSFQILKPAD",
    "count": 1
   }
  },
  {
   "proteinChain": {
    "sequence": "EEEDSDENSYYQPDMEYSEIVGLPEEEEIPANRKIKFSSAPIKVFNTYSNEDYDRRNDEVDPVAASAEYELEKRVEKLELFPVELEKDEDGLGISIIGMGVGADAGLEKLGIFVKTVTEGGAAQRDGRIQVNDQIVEVDGISLVGVTQNFAATVLRNTKGNVRFVIGREKP",
    "count": 1
   }
  },
  {
   "proteinChain": {
    "sequence": "MSGGSSCSQTPSRAIPATRRVVLGDGVQLPPGDYSTTPGGTLFSTTPGGTRIIYDRKFLMECRNSPVTKTPPRDLPTIPGVTSPSSDEPPMEASQSHLRNSPEDKRAGGEESQFEMDI",
    "modifications": [
     {
      "ptmType": "CCD_TPO",
      "ptmPosition": 37
     },
     {
      "ptmType": "CCD_TPO",
      "ptmPosition": 46
     },
     {
      "ptmType": "CCD_SEP",
      "ptmPosition": 65
     },
     {
      "ptmType": "CCD_TPO",
      "ptmPosition": 70
     },
     {
      "ptmType": "CCD_SEP",
      "ptmPosition": 101
     }
    ],
    "count": 1
   }
  },
  {
   "ion": {
    "ion": "MN",
    "count": 2
   }
  }
 ]
}
]
