# Supplementary material for: PDZ-directed substrate recruitment is the primary determinant of specific 4E-BP1 dephosphorylation by PP1-Neurabin
Source: eLife. 2025 Jun 23;13:RP103403. doi: 10.7554/eLife.103403 (PMC12185105; doi:10.7554/eLife.103403)
Supplement: Figure 6—source data 1. [file elife-103403-fig6-data1.zip › alphafold3 predictions/fold_pp1_4ebp1_allphospho_neurabin424_594/fold_pp1_4ebp1_allphospho_neurabin424_594_model_0.cif]

# By using this file you agree to the legally binding terms of use found at alphafoldserver.com/output-terms
data_5d0230de955cf2fa
#
_entry.id 5d0230de955cf2fa
#
loop_
_atom_type.symbol
C  
MN 
N  
O  
P  
S  
#
loop_
_audit_author.name
_audit_author.pdbx_ordinal
"Google DeepMind" 1 
"Isomorphic Labs" 2 
#
_audit_conform.dict_location https://raw.githubusercontent.com/ihmwg/ModelCIF/master/dist/mmcif_ma.dic
_audit_conform.dict_name     mmcif_ma.dic
_audit_conform.dict_version  1.4.5
#
loop_
_chem_comp.formula
_chem_comp.formula_weight
_chem_comp.id
_chem_comp.mon_nstd_flag
_chem_comp.name
_chem_comp.pdbx_smiles
_chem_comp.pdbx_synonyms
_chem_comp.type
"C3 H7 N O2"    89.093  ALA y ALANINE              C[C@H](N)C(O)=O                     ?                  "L-PEPTIDE LINKING" 
"C6 H15 N4 O2"  175.209 ARG y ARGININE             N[C@@H](CCCNC(N)=[NH2+])C(O)=O      ?                  "L-PEPTIDE LINKING" 
"C4 H8 N2 O3"   132.118 ASN y ASPARAGINE           N[C@@H](CC(N)=O)C(O)=O              ?                  "L-PEPTIDE LINKING" 
"C4 H7 N O4"    133.103 ASP y "ASPARTIC ACID"      N[C@@H](CC(O)=O)C(O)=O              ?                  "L-PEPTIDE LINKING" 
"C3 H7 N O2 S"  121.158 CYS y CYSTEINE             N[C@@H](CS)C(O)=O                   ?                  "L-PEPTIDE LINKING" 
"C5 H10 N2 O3"  146.144 GLN y GLUTAMINE            N[C@@H](CCC(N)=O)C(O)=O             ?                  "L-PEPTIDE LINKING" 
"C5 H9 N O4"    147.129 GLU y "GLUTAMIC ACID"      N[C@@H](CCC(O)=O)C(O)=O             ?                  "L-PEPTIDE LINKING" 
"C2 H5 N O2"    75.067  GLY y GLYCINE              NCC(O)=O                            ?                  "PEPTIDE LINKING"   
"C6 H10 N3 O2"  156.162 HIS y HISTIDINE            N[C@@H](Cc1c[nH]c[nH+]1)C(O)=O      ?                  "L-PEPTIDE LINKING" 
"C6 H13 N O2"   131.173 ILE y ISOLEUCINE           CC[C@H](C)[C@H](N)C(O)=O            ?                  "L-PEPTIDE LINKING" 
"C6 H13 N O2"   131.173 LEU y LEUCINE              CC(C)C[C@H](N)C(O)=O                ?                  "L-PEPTIDE LINKING" 
"C6 H15 N2 O2"  147.195 LYS y LYSINE               N[C@@H](CCCC[NH3+])C(O)=O           ?                  "L-PEPTIDE LINKING" 
"C5 H11 N O2 S" 149.211 MET y METHIONINE           CSCC[C@H](N)C(O)=O                  ?                  "L-PEPTIDE LINKING" 
Mn              54.938  MN  . "MANGANESE (II) ION" "[Mn++]"                            ?                  NON-POLYMER         
"C9 H11 N O2"   165.189 PHE y PHENYLALANINE        N[C@@H](Cc1ccccc1)C(O)=O            ?                  "L-PEPTIDE LINKING" 
"C5 H9 N O2"    115.130 PRO y PROLINE              OC(=O)[C@@H]1CCCN1                  ?                  "L-PEPTIDE LINKING" 
"C3 H8 N O6 P"  185.072 SEP n PHOSPHOSERINE        N[C@@H](CO[P](O)(O)=O)C(O)=O        PHOSPHONOSERINE    "L-PEPTIDE LINKING" 
"C3 H7 N O3"    105.093 SER y SERINE               N[C@@H](CO)C(O)=O                   ?                  "L-PEPTIDE LINKING" 
"C4 H9 N O3"    119.119 THR y THREONINE            C[C@@H](O)[C@H](N)C(O)=O            ?                  "L-PEPTIDE LINKING" 
"C4 H10 N O6 P" 199.099 TPO n PHOSPHOTHREONINE     C[C@@H](O[P](O)(O)=O)[C@H](N)C(O)=O PHOSPHONOTHREONINE "L-PEPTIDE LINKING" 
"C11 H12 N2 O2" 204.225 TRP y TRYPTOPHAN           N[C@@H](Cc1c[nH]c2ccccc12)C(O)=O    ?                  "L-PEPTIDE LINKING" 
"C9 H11 N O3"   181.189 TYR y TYROSINE             N[C@@H](Cc1ccc(O)cc1)C(O)=O         ?                  "L-PEPTIDE LINKING" 
"C5 H11 N O2"   117.146 VAL y VALINE               CC(C)[C@H](N)C(O)=O                 ?                  "L-PEPTIDE LINKING" 
#
_citation.book_publisher          ?
_citation.country                 UK
_citation.id                      primary
_citation.journal_full            Nature
_citation.journal_id_ASTM         NATUAS
_citation.journal_id_CSD          0006
_citation.journal_id_ISSN         0028-0836
_citation.journal_volume          ?
_citation.page_first              ?
_citation.page_last               ?
_citation.pdbx_database_id_DOI    ?
_citation.pdbx_database_id_PubMed ?
_citation.title                   "Accurate structure prediction of biomolecular interactions with AlphaFold 3"
_citation.year                    2024
#
loop_
_citation_author.citation_id
_citation_author.name
_citation_author.ordinal
primary "Google DeepMind" 1 
primary "Isomorphic Labs" 2 
#
loop_
_entity.id
_entity.pdbx_description
_entity.type
1 . polymer     
2 . polymer     
3 . polymer     
4 . non-polymer 
5 . non-polymer 
#
loop_
_entity_poly.entity_id
_entity_poly.pdbx_strand_id
_entity_poly.type
1 A polypeptide(L) 
2 B polypeptide(L) 
3 C polypeptide(L) 
#
loop_
_entity_poly_seq.entity_id
_entity_poly_seq.hetero
_entity_poly_seq.mon_id
_entity_poly_seq.num
1 n MET 1   
1 n SER 2   
1 n ASP 3   
1 n SER 4   
1 n GLU 5   
1 n LYS 6   
1 n LEU 7   
1 n ASN 8   
1 n LEU 9   
1 n ASP 10  
1 n SER 11  
1 n ILE 12  
1 n ILE 13  
1 n GLY 14  
1 n ARG 15  
1 n LEU 16  
1 n LEU 17  
1 n GLU 18  
1 n VAL 19  
1 n GLN 20  
1 n GLY 21  
1 n SER 22  
1 n ARG 23  
1 n PRO 24  
1 n GLY 25  
1 n LYS 26  
1 n ASN 27  
1 n VAL 28  
1 n GLN 29  
1 n LEU 30  
1 n THR 31  
1 n GLU 32  
1 n ASN 33  
1 n GLU 34  
1 n ILE 35  
1 n ARG 36  
1 n GLY 37  
1 n LEU 38  
1 n CYS 39  
1 n LEU 40  
1 n LYS 41  
1 n SER 42  
1 n ARG 43  
1 n GLU 44  
1 n ILE 45  
1 n PHE 46  
1 n LEU 47  
1 n SER 48  
1 n GLN 49  
1 n PRO 50  
1 n ILE 51  
1 n LEU 52  
1 n LEU 53  
1 n GLU 54  
1 n LEU 55  
1 n GLU 56  
1 n ALA 57  
1 n PRO 58  
1 n LEU 59  
1 n LYS 60  
1 n ILE 61  
1 n CYS 62  
1 n GLY 63  
1 n ASP 64  
1 n ILE 65  
1 n HIS 66  
1 n GLY 67  
1 n GLN 68  
1 n TYR 69  
1 n TYR 70  
1 n ASP 71  
1 n LEU 72  
1 n LEU 73  
1 n ARG 74  
1 n LEU 75  
1 n PHE 76  
1 n GLU 77  
1 n TYR 78  
1 n GLY 79  
1 n GLY 80  
1 n PHE 81  
1 n PRO 82  
1 n PRO 83  
1 n GLU 84  
1 n SER 85  
1 n ASN 86  
1 n TYR 87  
1 n LEU 88  
1 n PHE 89  
1 n LEU 90  
1 n GLY 91  
1 n ASP 92  
1 n TYR 93  
1 n VAL 94  
1 n ASP 95  
1 n ARG 96  
1 n GLY 97  
1 n LYS 98  
1 n GLN 99  
1 n SER 100 
1 n LEU 101 
1 n GLU 102 
1 n THR 103 
1 n ILE 104 
1 n CYS 105 
1 n LEU 106 
1 n LEU 107 
1 n LEU 108 
1 n ALA 109 
1 n TYR 110 
1 n LYS 111 
1 n ILE 112 
1 n LYS 113 
1 n TYR 114 
1 n PRO 115 
1 n GLU 116 
1 n ASN 117 
1 n PHE 118 
1 n PHE 119 
1 n LEU 120 
1 n LEU 121 
1 n ARG 122 
1 n GLY 123 
1 n ASN 124 
1 n HIS 125 
1 n GLU 126 
1 n CYS 127 
1 n ALA 128 
1 n SER 129 
1 n ILE 130 
1 n ASN 131 
1 n ARG 132 
1 n ILE 133 
1 n TYR 134 
1 n GLY 135 
1 n PHE 136 
1 n TYR 137 
1 n ASP 138 
1 n GLU 139 
1 n CYS 140 
1 n LYS 141 
1 n ARG 142 
1 n ARG 143 
1 n TYR 144 
1 n ASN 145 
1 n ILE 146 
1 n LYS 147 
1 n LEU 148 
1 n TRP 149 
1 n LYS 150 
1 n THR 151 
1 n PHE 152 
1 n THR 153 
1 n ASP 154 
1 n CYS 155 
1 n PHE 156 
1 n ASN 157 
1 n CYS 158 
1 n LEU 159 
1 n PRO 160 
1 n ILE 161 
1 n ALA 162 
1 n ALA 163 
1 n ILE 164 
1 n VAL 165 
1 n ASP 166 
1 n GLU 167 
1 n LYS 168 
1 n ILE 169 
1 n PHE 170 
1 n CYS 171 
1 n CYS 172 
1 n HIS 173 
1 n GLY 174 
1 n GLY 175 
1 n LEU 176 
1 n SER 177 
1 n PRO 178 
1 n ASP 179 
1 n LEU 180 
1 n GLN 181 
1 n SER 182 
1 n MET 183 
1 n GLU 184 
1 n GLN 185 
1 n ILE 186 
1 n ARG 187 
1 n ARG 188 
1 n ILE 189 
1 n MET 190 
1 n ARG 191 
1 n PRO 192 
1 n THR 193 
1 n ASP 194 
1 n VAL 195 
1 n PRO 196 
1 n ASP 197 
1 n GLN 198 
1 n GLY 199 
1 n LEU 200 
1 n LEU 201 
1 n CYS 202 
1 n ASP 203 
1 n LEU 204 
1 n LEU 205 
1 n TRP 206 
1 n SER 207 
1 n ASP 208 
1 n PRO 209 
1 n ASP 210 
1 n LYS 211 
1 n ASP 212 
1 n VAL 213 
1 n GLN 214 
1 n GLY 215 
1 n TRP 216 
1 n GLY 217 
1 n GLU 218 
1 n ASN 219 
1 n ASP 220 
1 n ARG 221 
1 n GLY 222 
1 n VAL 223 
1 n SER 224 
1 n PHE 225 
1 n THR 226 
1 n PHE 227 
1 n GLY 228 
1 n ALA 229 
1 n GLU 230 
1 n VAL 231 
1 n VAL 232 
1 n ALA 233 
1 n LYS 234 
1 n PHE 235 
1 n LEU 236 
1 n HIS 237 
1 n LYS 238 
1 n HIS 239 
1 n ASP 240 
1 n LEU 241 
1 n ASP 242 
1 n LEU 243 
1 n ILE 244 
1 n CYS 245 
1 n ARG 246 
1 n ALA 247 
1 n HIS 248 
1 n GLN 249 
1 n VAL 250 
1 n VAL 251 
1 n GLU 252 
1 n ASP 253 
1 n GLY 254 
1 n TYR 255 
1 n GLU 256 
1 n PHE 257 
1 n PHE 258 
1 n ALA 259 
1 n LYS 260 
1 n ARG 261 
1 n GLN 262 
1 n LEU 263 
1 n VAL 264 
1 n THR 265 
1 n LEU 266 
1 n PHE 267 
1 n SER 268 
1 n ALA 269 
1 n PRO 270 
1 n ASN 271 
1 n TYR 272 
1 n CYS 273 
1 n GLY 274 
1 n GLU 275 
1 n PHE 276 
1 n ASP 277 
1 n ASN 278 
1 n ALA 279 
1 n GLY 280 
1 n ALA 281 
1 n MET 282 
1 n MET 283 
1 n SER 284 
1 n VAL 285 
1 n ASP 286 
1 n GLU 287 
1 n THR 288 
1 n LEU 289 
1 n MET 290 
1 n CYS 291 
1 n SER 292 
1 n PHE 293 
1 n GLN 294 
1 n ILE 295 
1 n LEU 296 
1 n LYS 297 
1 n PRO 298 
1 n ALA 299 
1 n ASP 300 
2 n GLU 1   
2 n GLU 2   
2 n GLU 3   
2 n ASP 4   
2 n SER 5   
2 n ASP 6   
2 n GLU 7   
2 n ASN 8   
2 n SER 9   
2 n TYR 10  
2 n TYR 11  
2 n GLN 12  
2 n PRO 13  
2 n ASP 14  
2 n MET 15  
2 n GLU 16  
2 n TYR 17  
2 n SER 18  
2 n GLU 19  
2 n ILE 20  
2 n VAL 21  
2 n GLY 22  
2 n LEU 23  
2 n PRO 24  
2 n GLU 25  
2 n GLU 26  
2 n GLU 27  
2 n GLU 28  
2 n ILE 29  
2 n PRO 30  
2 n ALA 31  
2 n ASN 32  
2 n ARG 33  
2 n LYS 34  
2 n ILE 35  
2 n LYS 36  
2 n PHE 37  
2 n SER 38  
2 n SER 39  
2 n ALA 40  
2 n PRO 41  
2 n ILE 42  
2 n LYS 43  
2 n VAL 44  
2 n PHE 45  
2 n ASN 46  
2 n THR 47  
2 n TYR 48  
2 n SER 49  
2 n ASN 50  
2 n GLU 51  
2 n ASP 52  
2 n TYR 53  
2 n ASP 54  
2 n ARG 55  
2 n ARG 56  
2 n ASN 57  
2 n ASP 58  
2 n GLU 59  
2 n VAL 60  
2 n ASP 61  
2 n PRO 62  
2 n VAL 63  
2 n ALA 64  
2 n ALA 65  
2 n SER 66  
2 n ALA 67  
2 n GLU 68  
2 n TYR 69  
2 n GLU 70  
2 n LEU 71  
2 n GLU 72  
2 n LYS 73  
2 n ARG 74  
2 n VAL 75  
2 n GLU 76  
2 n LYS 77  
2 n LEU 78  
2 n GLU 79  
2 n LEU 80  
2 n PHE 81  
2 n PRO 82  
2 n VAL 83  
2 n GLU 84  
2 n LEU 85  
2 n GLU 86  
2 n LYS 87  
2 n ASP 88  
2 n GLU 89  
2 n ASP 90  
2 n GLY 91  
2 n LEU 92  
2 n GLY 93  
2 n ILE 94  
2 n SER 95  
2 n ILE 96  
2 n ILE 97  
2 n GLY 98  
2 n MET 99  
2 n GLY 100 
2 n VAL 101 
2 n GLY 102 
2 n ALA 103 
2 n ASP 104 
2 n ALA 105 
2 n GLY 106 
2 n LEU 107 
2 n GLU 108 
2 n LYS 109 
2 n LEU 110 
2 n GLY 111 
2 n ILE 112 
2 n PHE 113 
2 n VAL 114 
2 n LYS 115 
2 n THR 116 
2 n VAL 117 
2 n THR 118 
2 n GLU 119 
2 n GLY 120 
2 n GLY 121 
2 n ALA 122 
2 n ALA 123 
2 n GLN 124 
2 n ARG 125 
2 n ASP 126 
2 n GLY 127 
2 n ARG 128 
2 n ILE 129 
2 n GLN 130 
2 n VAL 131 
2 n ASN 132 
2 n ASP 133 
2 n GLN 134 
2 n ILE 135 
2 n VAL 136 
2 n GLU 137 
2 n VAL 138 
2 n ASP 139 
2 n GLY 140 
2 n ILE 141 
2 n SER 142 
2 n LEU 143 
2 n VAL 144 
2 n GLY 145 
2 n VAL 146 
2 n THR 147 
2 n GLN 148 
2 n ASN 149 
2 n PHE 150 
2 n ALA 151 
2 n ALA 152 
2 n THR 153 
2 n VAL 154 
2 n LEU 155 
2 n ARG 156 
2 n ASN 157 
2 n THR 158 
2 n LYS 159 
2 n GLY 160 
2 n ASN 161 
2 n VAL 162 
2 n ARG 163 
2 n PHE 164 
2 n VAL 165 
2 n ILE 166 
2 n GLY 167 
2 n ARG 168 
2 n GLU 169 
2 n LYS 170 
2 n PRO 171 
3 n MET 1   
3 n SER 2   
3 n GLY 3   
3 n GLY 4   
3 n SER 5   
3 n SER 6   
3 n CYS 7   
3 n SER 8   
3 n GLN 9   
3 n THR 10  
3 n PRO 11  
3 n SER 12  
3 n ARG 13  
3 n ALA 14  
3 n ILE 15  
3 n PRO 16  
3 n ALA 17  
3 n THR 18  
3 n ARG 19  
3 n ARG 20  
3 n VAL 21  
3 n VAL 22  
3 n LEU 23  
3 n GLY 24  
3 n ASP 25  
3 n GLY 26  
3 n VAL 27  
3 n GLN 28  
3 n LEU 29  
3 n PRO 30  
3 n PRO 31  
3 n GLY 32  
3 n ASP 33  
3 n TYR 34  
3 n SER 35  
3 n THR 36  
3 n TPO 37  
3 n PRO 38  
3 n GLY 39  
3 n GLY 40  
3 n THR 41  
3 n LEU 42  
3 n PHE 43  
3 n SER 44  
3 n THR 45  
3 n TPO 46  
3 n PRO 47  
3 n GLY 48  
3 n GLY 49  
3 n THR 50  
3 n ARG 51  
3 n ILE 52  
3 n ILE 53  
3 n TYR 54  
3 n ASP 55  
3 n ARG 56  
3 n LYS 57  
3 n PHE 58  
3 n LEU 59  
3 n MET 60  
3 n GLU 61  
3 n CYS 62  
3 n ARG 63  
3 n ASN 64  
3 n SEP 65  
3 n PRO 66  
3 n VAL 67  
3 n THR 68  
3 n LYS 69  
3 n TPO 70  
3 n PRO 71  
3 n PRO 72  
3 n ARG 73  
3 n ASP 74  
3 n LEU 75  
3 n PRO 76  
3 n THR 77  
3 n ILE 78  
3 n PRO 79  
3 n GLY 80  
3 n VAL 81  
3 n THR 82  
3 n SER 83  
3 n PRO 84  
3 n SER 85  
3 n SER 86  
3 n ASP 87  
3 n GLU 88  
3 n PRO 89  
3 n PRO 90  
3 n MET 91  
3 n GLU 92  
3 n ALA 93  
3 n SER 94  
3 n GLN 95  
3 n SER 96  
3 n HIS 97  
3 n LEU 98  
3 n ARG 99  
3 n ASN 100 
3 n SEP 101 
3 n PRO 102 
3 n GLU 103 
3 n ASP 104 
3 n LYS 105 
3 n ARG 106 
3 n ALA 107 
3 n GLY 108 
3 n GLY 109 
3 n GLU 110 
3 n GLU 111 
3 n SER 112 
3 n GLN 113 
3 n PHE 114 
3 n GLU 115 
3 n MET 116 
3 n ASP 117 
3 n ILE 118 
#
_ma_data.content_type "model coordinates"
_ma_data.id           1
_ma_data.name         Model
#
_ma_model_list.data_id          1
_ma_model_list.model_group_id   1
_ma_model_list.model_group_name "AlphaFold-beta-20231127 (7a14c934-fe78-43c1-a552-7fb305b0ebd1 @ 2024-09-05 08:34:41)"
_ma_model_list.model_id         1
_ma_model_list.model_name       "Top ranked model"
_ma_model_list.model_type       "Ab initio model"
_ma_model_list.ordinal_id       1
#
loop_
_ma_protocol_step.method_type
_ma_protocol_step.ordinal_id
_ma_protocol_step.protocol_id
_ma_protocol_step.step_id
"coevolution MSA" 1 1 1 
"template search" 2 1 2 
modeling          3 1 3 
#
loop_
_ma_qa_metric.id
_ma_qa_metric.mode
_ma_qa_metric.name
_ma_qa_metric.software_group_id
_ma_qa_metric.type
1 global pLDDT 1 pLDDT 
2 local  pLDDT 1 pLDDT 
#
_ma_qa_metric_global.metric_id    1
_ma_qa_metric_global.metric_value 79.39
_ma_qa_metric_global.model_id     1
_ma_qa_metric_global.ordinal_id   1
#
_ma_software_group.group_id    1
_ma_software_group.ordinal_id  1
_ma_software_group.software_id 1
#
loop_
_ma_target_entity.data_id
_ma_target_entity.entity_id
_ma_target_entity.origin
1 1 . 
1 2 . 
1 3 . 
1 4 . 
1 5 . 
#
loop_
_ma_target_entity_instance.asym_id
_ma_target_entity_instance.details
_ma_target_entity_instance.entity_id
A . 1 
B . 2 
C . 3 
D . 4 
E . 5 
#
loop_
_pdbx_data_usage.details
_pdbx_data_usage.id
_pdbx_data_usage.type
_pdbx_data_usage.url
;NON-COMMERCIAL USE ONLY, BY USING THIS FILE YOU AGREE TO THE TERMS OF USE FOUND
AT alphafoldserver.com/output-terms.
;
1 license    ? 
;THE INFORMATION IS NOT INTENDED FOR, HAS NOT BEEN VALIDATED FOR, AND IS NOT
APPROVED FOR CLINICAL USE. IT SHOULD NOT BE USED FOR CLINICAL PURPOSE OR RELIED
ON FOR MEDICAL OR OTHER PROFESSIONAL ADVICE. IT IS THEORETICAL MODELLING ONLY
AND CAUTION SHOULD BE EXERCISED IN ITS USE. IT IS PROVIDED "AS-IS" WITHOUT ANY
WARRANTY OF ANY KIND, WHETHER EXPRESSED OR IMPLIED. NO WARRANTY IS GIVEN THAT
USE OF THE INFORMATION SHALL NOT INFRINGE THE RIGHTS OF ANY THIRD PARTY.
;
2 disclaimer ? 
#
loop_
_pdbx_nonpoly_scheme.asym_id
_pdbx_nonpoly_scheme.auth_seq_num
_pdbx_nonpoly_scheme.entity_id
_pdbx_nonpoly_scheme.mon_id
_pdbx_nonpoly_scheme.pdb_ins_code
_pdbx_nonpoly_scheme.pdb_seq_num
_pdbx_nonpoly_scheme.pdb_strand_id
D 1 4 MN . 1 D 
E 1 5 MN . 1 E 
#
loop_
_pdbx_poly_seq_scheme.asym_id
_pdbx_poly_seq_scheme.auth_seq_num
_pdbx_poly_seq_scheme.entity_id
_pdbx_poly_seq_scheme.hetero
_pdbx_poly_seq_scheme.mon_id
_pdbx_poly_seq_scheme.pdb_ins_code
_pdbx_poly_seq_scheme.pdb_seq_num
_pdbx_poly_seq_scheme.pdb_strand_id
_pdbx_poly_seq_scheme.seq_id
A 1   1 n MET . 1   A 1   
A 2   1 n SER . 2   A 2   
A 3   1 n ASP . 3   A 3   
A 4   1 n SER . 4   A 4   
A 5   1 n GLU . 5   A 5   
A 6   1 n LYS . 6   A 6   
A 7   1 n LEU . 7   A 7   
A 8   1 n ASN . 8   A 8   
A 9   1 n LEU . 9   A 9   
A 10  1 n ASP . 10  A 10  
A 11  1 n SER . 11  A 11  
A 12  1 n ILE . 12  A 12  
A 13  1 n ILE . 13  A 13  
A 14  1 n GLY . 14  A 14  
A 15  1 n ARG . 15  A 15  
A 16  1 n LEU . 16  A 16  
A 17  1 n LEU . 17  A 17  
A 18  1 n GLU . 18  A 18  
A 19  1 n VAL . 19  A 19  
A 20  1 n GLN . 20  A 20  
A 21  1 n GLY . 21  A 21  
A 22  1 n SER . 22  A 22  
A 23  1 n ARG . 23  A 23  
A 24  1 n PRO . 24  A 24  
A 25  1 n GLY . 25  A 25  
A 26  1 n LYS . 26  A 26  
A 27  1 n ASN . 27  A 27  
A 28  1 n VAL . 28  A 28  
A 29  1 n GLN . 29  A 29  
A 30  1 n LEU . 30  A 30  
A 31  1 n THR . 31  A 31  
A 32  1 n GLU . 32  A 32  
A 33  1 n ASN . 33  A 33  
A 34  1 n GLU . 34  A 34  
A 35  1 n ILE . 35  A 35  
A 36  1 n ARG . 36  A 36  
A 37  1 n GLY . 37  A 37  
A 38  1 n LEU . 38  A 38  
A 39  1 n CYS . 39  A 39  
A 40  1 n LEU . 40  A 40  
A 41  1 n LYS . 41  A 41  
A 42  1 n SER . 42  A 42  
A 43  1 n ARG . 43  A 43  
A 44  1 n GLU . 44  A 44  
A 45  1 n ILE . 45  A 45  
A 46  1 n PHE . 46  A 46  
A 47  1 n LEU . 47  A 47  
A 48  1 n SER . 48  A 48  
A 49  1 n GLN . 49  A 49  
A 50  1 n PRO . 50  A 50  
A 51  1 n ILE . 51  A 51  
A 52  1 n LEU . 52  A 52  
A 53  1 n LEU . 53  A 53  
A 54  1 n GLU . 54  A 54  
A 55  1 n LEU . 55  A 55  
A 56  1 n GLU . 56  A 56  
A 57  1 n ALA . 57  A 57  
A 58  1 n PRO . 58  A 58  
A 59  1 n LEU . 59  A 59  
A 60  1 n LYS . 60  A 60  
A 61  1 n ILE . 61  A 61  
A 62  1 n CYS . 62  A 62  
A 63  1 n GLY . 63  A 63  
A 64  1 n ASP . 64  A 64  
A 65  1 n ILE . 65  A 65  
A 66  1 n HIS . 66  A 66  
A 67  1 n GLY . 67  A 67  
A 68  1 n GLN . 68  A 68  
A 69  1 n TYR . 69  A 69  
A 70  1 n TYR . 70  A 70  
A 71  1 n ASP . 71  A 71  
A 72  1 n LEU . 72  A 72  
A 73  1 n LEU . 73  A 73  
A 74  1 n ARG . 74  A 74  
A 75  1 n LEU . 75  A 75  
A 76  1 n PHE . 76  A 76  
A 77  1 n GLU . 77  A 77  
A 78  1 n TYR . 78  A 78  
A 79  1 n GLY . 79  A 79  
A 80  1 n GLY . 80  A 80  
A 81  1 n PHE . 81  A 81  
A 82  1 n PRO . 82  A 82  
A 83  1 n PRO . 83  A 83  
A 84  1 n GLU . 84  A 84  
A 85  1 n SER . 85  A 85  
A 86  1 n ASN . 86  A 86  
A 87  1 n TYR . 87  A 87  
A 88  1 n LEU . 88  A 88  
A 89  1 n PHE . 89  A 89  
A 90  1 n LEU . 90  A 90  
A 91  1 n GLY . 91  A 91  
A 92  1 n ASP . 92  A 92  
A 93  1 n TYR . 93  A 93  
A 94  1 n VAL . 94  A 94  
A 95  1 n ASP . 95  A 95  
A 96  1 n ARG . 96  A 96  
A 97  1 n GLY . 97  A 97  
A 98  1 n LYS . 98  A 98  
A 99  1 n GLN . 99  A 99  
A 100 1 n SER . 100 A 100 
A 101 1 n LEU . 101 A 101 
A 102 1 n GLU . 102 A 102 
A 103 1 n THR . 103 A 103 
A 104 1 n ILE . 104 A 104 
A 105 1 n CYS . 105 A 105 
A 106 1 n LEU . 106 A 106 
A 107 1 n LEU . 107 A 107 
A 108 1 n LEU . 108 A 108 
A 109 1 n ALA . 109 A 109 
A 110 1 n TYR . 110 A 110 
A 111 1 n LYS . 111 A 111 
A 112 1 n ILE . 112 A 112 
A 113 1 n LYS . 113 A 113 
A 114 1 n TYR . 114 A 114 
A 115 1 n PRO . 115 A 115 
A 116 1 n GLU . 116 A 116 
A 117 1 n ASN . 117 A 117 
A 118 1 n PHE . 118 A 118 
A 119 1 n PHE . 119 A 119 
A 120 1 n LEU . 120 A 120 
A 121 1 n LEU . 121 A 121 
A 122 1 n ARG . 122 A 122 
A 123 1 n GLY . 123 A 123 
A 124 1 n ASN . 124 A 124 
A 125 1 n HIS . 125 A 125 
A 126 1 n GLU . 126 A 126 
A 127 1 n CYS . 127 A 127 
A 128 1 n ALA . 128 A 128 
A 129 1 n SER . 129 A 129 
A 130 1 n ILE . 130 A 130 
A 131 1 n ASN . 131 A 131 
A 132 1 n ARG . 132 A 132 
A 133 1 n ILE . 133 A 133 
A 134 1 n TYR . 134 A 134 
A 135 1 n GLY . 135 A 135 
A 136 1 n PHE . 136 A 136 
A 137 1 n TYR . 137 A 137 
A 138 1 n ASP . 138 A 138 
A 139 1 n GLU . 139 A 139 
A 140 1 n CYS . 140 A 140 
A 141 1 n LYS . 141 A 141 
A 142 1 n ARG . 142 A 142 
A 143 1 n ARG . 143 A 143 
A 144 1 n TYR . 144 A 144 
A 145 1 n ASN . 145 A 145 
A 146 1 n ILE . 146 A 146 
A 147 1 n LYS . 147 A 147 
A 148 1 n LEU . 148 A 148 
A 149 1 n TRP . 149 A 149 
A 150 1 n LYS . 150 A 150 
A 151 1 n THR . 151 A 151 
A 152 1 n PHE . 152 A 152 
A 153 1 n THR . 153 A 153 
A 154 1 n ASP . 154 A 154 
A 155 1 n CYS . 155 A 155 
A 156 1 n PHE . 156 A 156 
A 157 1 n ASN . 157 A 157 
A 158 1 n CYS . 158 A 158 
A 159 1 n LEU . 159 A 159 
A 160 1 n PRO . 160 A 160 
A 161 1 n ILE . 161 A 161 
A 162 1 n ALA . 162 A 162 
A 163 1 n ALA . 163 A 163 
A 164 1 n ILE . 164 A 164 
A 165 1 n VAL . 165 A 165 
A 166 1 n ASP . 166 A 166 
A 167 1 n GLU . 167 A 167 
A 168 1 n LYS . 168 A 168 
A 169 1 n ILE . 169 A 169 
A 170 1 n PHE . 170 A 170 
A 171 1 n CYS . 171 A 171 
A 172 1 n CYS . 172 A 172 
A 173 1 n HIS . 173 A 173 
A 174 1 n GLY . 174 A 174 
A 175 1 n GLY . 175 A 175 
A 176 1 n LEU . 176 A 176 
A 177 1 n SER . 177 A 177 
A 178 1 n PRO . 178 A 178 
A 179 1 n ASP . 179 A 179 
A 180 1 n LEU . 180 A 180 
A 181 1 n GLN . 181 A 181 
A 182 1 n SER . 182 A 182 
A 183 1 n MET . 183 A 183 
A 184 1 n GLU . 184 A 184 
A 185 1 n GLN . 185 A 185 
A 186 1 n ILE . 186 A 186 
A 187 1 n ARG . 187 A 187 
A 188 1 n ARG . 188 A 188 
A 189 1 n ILE . 189 A 189 
A 190 1 n MET . 190 A 190 
A 191 1 n ARG . 191 A 191 
A 192 1 n PRO . 192 A 192 
A 193 1 n THR . 193 A 193 
A 194 1 n ASP . 194 A 194 
A 195 1 n VAL . 195 A 195 
A 196 1 n PRO . 196 A 196 
A 197 1 n ASP . 197 A 197 
A 198 1 n GLN . 198 A 198 
A 199 1 n GLY . 199 A 199 
A 200 1 n LEU . 200 A 200 
A 201 1 n LEU . 201 A 201 
A 202 1 n CYS . 202 A 202 
A 203 1 n ASP . 203 A 203 
A 204 1 n LEU . 204 A 204 
A 205 1 n LEU . 205 A 205 
A 206 1 n TRP . 206 A 206 
A 207 1 n SER . 207 A 207 
A 208 1 n ASP . 208 A 208 
A 209 1 n PRO . 209 A 209 
A 210 1 n ASP . 210 A 210 
A 211 1 n LYS . 211 A 211 
A 212 1 n ASP . 212 A 212 
A 213 1 n VAL . 213 A 213 
A 214 1 n GLN . 214 A 214 
A 215 1 n GLY . 215 A 215 
A 216 1 n TRP . 216 A 216 
A 217 1 n GLY . 217 A 217 
A 218 1 n GLU . 218 A 218 
A 219 1 n ASN . 219 A 219 
A 220 1 n ASP . 220 A 220 
A 221 1 n ARG . 221 A 221 
A 222 1 n GLY . 222 A 222 
A 223 1 n VAL . 223 A 223 
A 224 1 n SER . 224 A 224 
A 225 1 n PHE . 225 A 225 
A 226 1 n THR . 226 A 226 
A 227 1 n PHE . 227 A 227 
A 228 1 n GLY . 228 A 228 
A 229 1 n ALA . 229 A 229 
A 230 1 n GLU . 230 A 230 
A 231 1 n VAL . 231 A 231 
A 232 1 n VAL . 232 A 232 
A 233 1 n ALA . 233 A 233 
A 234 1 n LYS . 234 A 234 
A 235 1 n PHE . 235 A 235 
A 236 1 n LEU . 236 A 236 
A 237 1 n HIS . 237 A 237 
A 238 1 n LYS . 238 A 238 
A 239 1 n HIS . 239 A 239 
A 240 1 n ASP . 240 A 240 
A 241 1 n LEU . 241 A 241 
A 242 1 n ASP . 242 A 242 
A 243 1 n LEU . 243 A 243 
A 244 1 n ILE . 244 A 244 
A 245 1 n CYS . 245 A 245 
A 246 1 n ARG . 246 A 246 
A 247 1 n ALA . 247 A 247 
A 248 1 n HIS . 248 A 248 
A 249 1 n GLN . 249 A 249 
A 250 1 n VAL . 250 A 250 
A 251 1 n VAL . 251 A 251 
A 252 1 n GLU . 252 A 252 
A 253 1 n ASP . 253 A 253 
A 254 1 n GLY . 254 A 254 
A 255 1 n TYR . 255 A 255 
A 256 1 n GLU . 256 A 256 
A 257 1 n PHE . 257 A 257 
A 258 1 n PHE . 258 A 258 
A 259 1 n ALA . 259 A 259 
A 260 1 n LYS . 260 A 260 
A 261 1 n ARG . 261 A 261 
A 262 1 n GLN . 262 A 262 
A 263 1 n LEU . 263 A 263 
A 264 1 n VAL . 264 A 264 
A 265 1 n THR . 265 A 265 
A 266 1 n LEU . 266 A 266 
A 267 1 n PHE . 267 A 267 
A 268 1 n SER . 268 A 268 
A 269 1 n ALA . 269 A 269 
A 270 1 n PRO . 270 A 270 
A 271 1 n ASN . 271 A 271 
A 272 1 n TYR . 272 A 272 
A 273 1 n CYS . 273 A 273 
A 274 1 n GLY . 274 A 274 
A 275 1 n GLU . 275 A 275 
A 276 1 n PHE . 276 A 276 
A 277 1 n ASP . 277 A 277 
A 278 1 n ASN . 278 A 278 
A 279 1 n ALA . 279 A 279 
A 280 1 n GLY . 280 A 280 
A 281 1 n ALA . 281 A 281 
A 282 1 n MET . 282 A 282 
A 283 1 n MET . 283 A 283 
A 284 1 n SER . 284 A 284 
A 285 1 n VAL . 285 A 285 
A 286 1 n ASP . 286 A 286 
A 287 1 n GLU . 287 A 287 
A 288 1 n THR . 288 A 288 
A 289 1 n LEU . 289 A 289 
A 290 1 n MET . 290 A 290 
A 291 1 n CYS . 291 A 291 
A 292 1 n SER . 292 A 292 
A 293 1 n PHE . 293 A 293 
A 294 1 n GLN . 294 A 294 
A 295 1 n ILE . 295 A 295 
A 296 1 n LEU . 296 A 296 
A 297 1 n LYS . 297 A 297 
A 298 1 n PRO . 298 A 298 
A 299 1 n ALA . 299 A 299 
A 300 1 n ASP . 300 A 300 
B 1   2 n GLU . 1   B 1   
B 2   2 n GLU . 2   B 2   
B 3   2 n GLU . 3   B 3   
B 4   2 n ASP . 4   B 4   
B 5   2 n SER . 5   B 5   
B 6   2 n ASP . 6   B 6   
B 7   2 n GLU . 7   B 7   
B 8   2 n ASN . 8   B 8   
B 9   2 n SER . 9   B 9   
B 10  2 n TYR . 10  B 10  
B 11  2 n TYR . 11  B 11  
B 12  2 n GLN . 12  B 12  
B 13  2 n PRO . 13  B 13  
B 14  2 n ASP . 14  B 14  
B 15  2 n MET . 15  B 15  
B 16  2 n GLU . 16  B 16  
B 17  2 n TYR . 17  B 17  
B 18  2 n SER . 18  B 18  
B 19  2 n GLU . 19  B 19  
B 20  2 n ILE . 20  B 20  
B 21  2 n VAL . 21  B 21  
B 22  2 n GLY . 22  B 22  
B 23  2 n LEU . 23  B 23  
B 24  2 n PRO . 24  B 24  
B 25  2 n GLU . 25  B 25  
B 26  2 n GLU . 26  B 26  
B 27  2 n GLU . 27  B 27  
B 28  2 n GLU . 28  B 28  
B 29  2 n ILE . 29  B 29  
B 30  2 n PRO . 30  B 30  
B 31  2 n ALA . 31  B 31  
B 32  2 n ASN . 32  B 32  
B 33  2 n ARG . 33  B 33  
B 34  2 n LYS . 34  B 34  
B 35  2 n ILE . 35  B 35  
B 36  2 n LYS . 36  B 36  
B 37  2 n PHE . 37  B 37  
B 38  2 n SER . 38  B 38  
B 39  2 n SER . 39  B 39  
B 40  2 n ALA . 40  B 40  
B 41  2 n PRO . 41  B 41  
B 42  2 n ILE . 42  B 42  
B 43  2 n LYS . 43  B 43  
B 44  2 n VAL . 44  B 44  
B 45  2 n PHE . 45  B 45  
B 46  2 n ASN . 46  B 46  
B 47  2 n THR . 47  B 47  
B 48  2 n TYR . 48  B 48  
B 49  2 n SER . 49  B 49  
B 50  2 n ASN . 50  B 50  
B 51  2 n GLU . 51  B 51  
B 52  2 n ASP . 52  B 52  
B 53  2 n TYR . 53  B 53  
B 54  2 n ASP . 54  B 54  
B 55  2 n ARG . 55  B 55  
B 56  2 n ARG . 56  B 56  
B 57  2 n ASN . 57  B 57  
B 58  2 n ASP . 58  B 58  
B 59  2 n GLU . 59  B 59  
B 60  2 n VAL . 60  B 60  
B 61  2 n ASP . 61  B 61  
B 62  2 n PRO . 62  B 62  
B 63  2 n VAL . 63  B 63  
B 64  2 n ALA . 64  B 64  
B 65  2 n ALA . 65  B 65  
B 66  2 n SER . 66  B 66  
B 67  2 n ALA . 67  B 67  
B 68  2 n GLU . 68  B 68  
B 69  2 n TYR . 69  B 69  
B 70  2 n GLU . 70  B 70  
B 71  2 n LEU . 71  B 71  
B 72  2 n GLU . 72  B 72  
B 73  2 n LYS . 73  B 73  
B 74  2 n ARG . 74  B 74  
B 75  2 n VAL . 75  B 75  
B 76  2 n GLU . 76  B 76  
B 77  2 n LYS . 77  B 77  
B 78  2 n LEU . 78  B 78  
B 79  2 n GLU . 79  B 79  
B 80  2 n LEU . 80  B 80  
B 81  2 n PHE . 81  B 81  
B 82  2 n PRO . 82  B 82  
B 83  2 n VAL . 83  B 83  
B 84  2 n GLU . 84  B 84  
B 85  2 n LEU . 85  B 85  
B 86  2 n GLU . 86  B 86  
B 87  2 n LYS . 87  B 87  
B 88  2 n ASP . 88  B 88  
B 89  2 n GLU . 89  B 89  
B 90  2 n ASP . 90  B 90  
B 91  2 n GLY . 91  B 91  
B 92  2 n LEU . 92  B 92  
B 93  2 n GLY . 93  B 93  
B 94  2 n ILE . 94  B 94  
B 95  2 n SER . 95  B 95  
B 96  2 n ILE . 96  B 96  
B 97  2 n ILE . 97  B 97  
B 98  2 n GLY . 98  B 98  
B 99  2 n MET . 99  B 99  
B 100 2 n GLY . 100 B 100 
B 101 2 n VAL . 101 B 101 
B 102 2 n GLY . 102 B 102 
B 103 2 n ALA . 103 B 103 
B 104 2 n ASP . 104 B 104 
B 105 2 n ALA . 105 B 105 
B 106 2 n GLY . 106 B 106 
B 107 2 n LEU . 107 B 107 
B 108 2 n GLU . 108 B 108 
B 109 2 n LYS . 109 B 109 
B 110 2 n LEU . 110 B 110 
B 111 2 n GLY . 111 B 111 
B 112 2 n ILE . 112 B 112 
B 113 2 n PHE . 113 B 113 
B 114 2 n VAL . 114 B 114 
B 115 2 n LYS . 115 B 115 
B 116 2 n THR . 116 B 116 
B 117 2 n VAL . 117 B 117 
B 118 2 n THR . 118 B 118 
B 119 2 n GLU . 119 B 119 
B 120 2 n GLY . 120 B 120 
B 121 2 n GLY . 121 B 121 
B 122 2 n ALA . 122 B 122 
B 123 2 n ALA . 123 B 123 
B 124 2 n GLN . 124 B 124 
B 125 2 n ARG . 125 B 125 
B 126 2 n ASP . 126 B 126 
B 127 2 n GLY . 127 B 127 
B 128 2 n ARG . 128 B 128 
B 129 2 n ILE . 129 B 129 
B 130 2 n GLN . 130 B 130 
B 131 2 n VAL . 131 B 131 
B 132 2 n ASN . 132 B 132 
B 133 2 n ASP . 133 B 133 
B 134 2 n GLN . 134 B 134 
B 135 2 n ILE . 135 B 135 
B 136 2 n VAL . 136 B 136 
B 137 2 n GLU . 137 B 137 
B 138 2 n VAL . 138 B 138 
B 139 2 n ASP . 139 B 139 
B 140 2 n GLY . 140 B 140 
B 141 2 n ILE . 141 B 141 
B 142 2 n SER . 142 B 142 
B 143 2 n LEU . 143 B 143 
B 144 2 n VAL . 144 B 144 
B 145 2 n GLY . 145 B 145 
B 146 2 n VAL . 146 B 146 
B 147 2 n THR . 147 B 147 
B 148 2 n GLN . 148 B 148 
B 149 2 n ASN . 149 B 149 
B 150 2 n PHE . 150 B 150 
B 151 2 n ALA . 151 B 151 
B 152 2 n ALA . 152 B 152 
B 153 2 n THR . 153 B 153 
B 154 2 n VAL . 154 B 154 
B 155 2 n LEU . 155 B 155 
B 156 2 n ARG . 156 B 156 
B 157 2 n ASN . 157 B 157 
B 158 2 n THR . 158 B 158 
B 159 2 n LYS . 159 B 159 
B 160 2 n GLY . 160 B 160 
B 161 2 n ASN . 161 B 161 
B 162 2 n VAL . 162 B 162 
B 163 2 n ARG . 163 B 163 
B 164 2 n PHE . 164 B 164 
B 165 2 n VAL . 165 B 165 
B 166 2 n ILE . 166 B 166 
B 167 2 n GLY . 167 B 167 
B 168 2 n ARG . 168 B 168 
B 169 2 n GLU . 169 B 169 
B 170 2 n LYS . 170 B 170 
B 171 2 n PRO . 171 B 171 
C 1   3 n MET . 1   C 1   
C 2   3 n SER . 2   C 2   
C 3   3 n GLY . 3   C 3   
C 4   3 n GLY . 4   C 4   
C 5   3 n SER . 5   C 5   
C 6   3 n SER . 6   C 6   
C 7   3 n CYS . 7   C 7   
C 8   3 n SER . 8   C 8   
C 9   3 n GLN . 9   C 9   
C 10  3 n THR . 10  C 10  
C 11  3 n PRO . 11  C 11  
C 12  3 n SER . 12  C 12  
C 13  3 n ARG . 13  C 13  
C 14  3 n ALA . 14  C 14  
C 15  3 n ILE . 15  C 15  
C 16  3 n PRO . 16  C 16  
C 17  3 n ALA . 17  C 17  
C 18  3 n THR . 18  C 18  
C 19  3 n ARG . 19  C 19  
C 20  3 n ARG . 20  C 20  
C 21  3 n VAL . 21  C 21  
C 22  3 n VAL . 22  C 22  
C 23  3 n LEU . 23  C 23  
C 24  3 n GLY . 24  C 24  
C 25  3 n ASP . 25  C 25  
C 26  3 n GLY . 26  C 26  
C 27  3 n VAL . 27  C 27  
C 28  3 n GLN . 28  C 28  
C 29  3 n LEU . 29  C 29  
C 30  3 n PRO . 30  C 30  
C 31  3 n PRO . 31  C 31  
C 32  3 n GLY . 32  C 32  
C 33  3 n ASP . 33  C 33  
C 34  3 n TYR . 34  C 34  
C 35  3 n SER . 35  C 35  
C 36  3 n THR . 36  C 36  
C 37  3 n TPO . 37  C 37  
C 38  3 n PRO . 38  C 38  
C 39  3 n GLY . 39  C 39  
C 40  3 n GLY . 40  C 40  
C 41  3 n THR . 41  C 41  
C 42  3 n LEU . 42  C 42  
C 43  3 n PHE . 43  C 43  
C 44  3 n SER . 44  C 44  
C 45  3 n THR . 45  C 45  
C 46  3 n TPO . 46  C 46  
C 47  3 n PRO . 47  C 47  
C 48  3 n GLY . 48  C 48  
C 49  3 n GLY . 49  C 49  
C 50  3 n THR . 50  C 50  
C 51  3 n ARG . 51  C 51  
C 52  3 n ILE . 52  C 52  
C 53  3 n ILE . 53  C 53  
C 54  3 n TYR . 54  C 54  
C 55  3 n ASP . 55  C 55  
C 56  3 n ARG . 56  C 56  
C 57  3 n LYS . 57  C 57  
C 58  3 n PHE . 58  C 58  
C 59  3 n LEU . 59  C 59  
C 60  3 n MET . 60  C 60  
C 61  3 n GLU . 61  C 61  
C 62  3 n CYS . 62  C 62  
C 63  3 n ARG . 63  C 63  
C 64  3 n ASN . 64  C 64  
C 65  3 n SEP . 65  C 65  
C 66  3 n PRO . 66  C 66  
C 67  3 n VAL . 67  C 67  
C 68  3 n THR . 68  C 68  
C 69  3 n LYS . 69  C 69  
C 70  3 n TPO . 70  C 70  
C 71  3 n PRO . 71  C 71  
C 72  3 n PRO . 72  C 72  
C 73  3 n ARG . 73  C 73  
C 74  3 n ASP . 74  C 74  
C 75  3 n LEU . 75  C 75  
C 76  3 n PRO . 76  C 76  
C 77  3 n THR . 77  C 77  
C 78  3 n ILE . 78  C 78  
C 79  3 n PRO . 79  C 79  
C 80  3 n GLY . 80  C 80  
C 81  3 n VAL . 81  C 81  
C 82  3 n THR . 82  C 82  
C 83  3 n SER . 83  C 83  
C 84  3 n PRO . 84  C 84  
C 85  3 n SER . 85  C 85  
C 86  3 n SER . 86  C 86  
C 87  3 n ASP . 87  C 87  
C 88  3 n GLU . 88  C 88  
C 89  3 n PRO . 89  C 89  
C 90  3 n PRO . 90  C 90  
C 91  3 n MET . 91  C 91  
C 92  3 n GLU . 92  C 92  
C 93  3 n ALA . 93  C 93  
C 94  3 n SER . 94  C 94  
C 95  3 n GLN . 95  C 95  
C 96  3 n SER . 96  C 96  
C 97  3 n HIS . 97  C 97  
C 98  3 n LEU . 98  C 98  
C 99  3 n ARG . 99  C 99  
C 100 3 n ASN . 100 C 100 
C 101 3 n SEP . 101 C 101 
C 102 3 n PRO . 102 C 102 
C 103 3 n GLU . 103 C 103 
C 104 3 n ASP . 104 C 104 
C 105 3 n LYS . 105 C 105 
C 106 3 n ARG . 106 C 106 
C 107 3 n ALA . 107 C 107 
C 108 3 n GLY . 108 C 108 
C 109 3 n GLY . 109 C 109 
C 110 3 n GLU . 110 C 110 
C 111 3 n GLU . 111 C 111 
C 112 3 n SER . 112 C 112 
C 113 3 n GLN . 113 C 113 
C 114 3 n PHE . 114 C 114 
C 115 3 n GLU . 115 C 115 
C 116 3 n MET . 116 C 116 
C 117 3 n ASP . 117 C 117 
C 118 3 n ILE . 118 C 118 
#
_software.classification other
_software.date           ?
_software.description    "Structure prediction"
_software.name           AlphaFold
_software.pdbx_ordinal   1
_software.type           package
_software.version        "AlphaFold-beta-20231127 (7a14c934-fe78-43c1-a552-7fb305b0ebd1 @ 2024-09-05 08:34:41)"
#
loop_
_struct_asym.entity_id
_struct_asym.id
1 A 
2 B 
3 C 
4 D 
5 E 
#
loop_
_atom_site.group_PDB
_atom_site.id
_atom_site.type_symbol
_atom_site.label_atom_id
_atom_site.label_alt_id
_atom_site.label_comp_id
_atom_site.label_asym_id
_atom_site.label_entity_id
_atom_site.label_seq_id
_atom_site.pdbx_PDB_ins_code
_atom_site.Cartn_x
_atom_site.Cartn_y
_atom_site.Cartn_z
_atom_site.occupancy
_atom_site.B_iso_or_equiv
_atom_site.auth_seq_id
_atom_site.auth_asym_id
_atom_site.pdbx_PDB_model_num
ATOM   1    N  N   . MET A 1 1   ? 31.833  4.673   -13.404 1.00 34.39 1   A 1 
ATOM   2    C  CA  . MET A 1 1   ? 32.339  3.484   -14.116 1.00 34.97 1   A 1 
ATOM   3    C  C   . MET A 1 1   ? 32.384  2.274   -13.205 1.00 35.19 1   A 1 
ATOM   4    O  O   . MET A 1 1   ? 31.459  1.487   -13.263 1.00 32.60 1   A 1 
ATOM   5    C  CB  . MET A 1 1   ? 33.666  3.738   -14.842 1.00 32.75 1   A 1 
ATOM   6    C  CG  . MET A 1 1   ? 33.448  4.594   -16.094 1.00 30.53 1   A 1 
ATOM   7    S  SD  . MET A 1 1   ? 34.955  4.874   -17.046 1.00 29.11 1   A 1 
ATOM   8    C  CE  . MET A 1 1   ? 34.291  5.763   -18.474 1.00 25.45 1   A 1 
ATOM   9    N  N   . SER A 1 2   ? 33.379  2.146   -12.290 1.00 42.71 2   A 1 
ATOM   10   C  CA  . SER A 1 2   ? 33.570  0.949   -11.428 1.00 43.99 2   A 1 
ATOM   11   C  C   . SER A 1 2   ? 32.331  0.422   -10.691 1.00 46.25 2   A 1 
ATOM   12   O  O   . SER A 1 2   ? 32.095  -0.784  -10.672 1.00 42.74 2   A 1 
ATOM   13   C  CB  . SER A 1 2   ? 34.691  1.261   -10.435 1.00 40.50 2   A 1 
ATOM   14   O  OG  . SER A 1 2   ? 34.672  0.450   -9.278  1.00 36.09 2   A 1 
ATOM   15   N  N   . ASP A 1 3   ? 31.513  1.290   -10.080 1.00 51.73 3   A 1 
ATOM   16   C  CA  . ASP A 1 3   ? 30.365  0.804   -9.297  1.00 53.27 3   A 1 
ATOM   17   C  C   . ASP A 1 3   ? 29.174  0.367   -10.154 1.00 54.48 3   A 1 
ATOM   18   O  O   . ASP A 1 3   ? 28.381  -0.469  -9.717  1.00 50.50 3   A 1 
ATOM   19   C  CB  . ASP A 1 3   ? 29.914  1.869   -8.298  1.00 48.98 3   A 1 
ATOM   20   C  CG  . ASP A 1 3   ? 30.905  2.102   -7.157  1.00 44.91 3   A 1 
ATOM   21   O  OD1 . ASP A 1 3   ? 31.683  1.177   -6.848  1.00 41.91 3   A 1 
ATOM   22   O  OD2 . ASP A 1 3   ? 30.871  3.229   -6.630  1.00 40.08 3   A 1 
ATOM   23   N  N   . SER A 1 4   ? 29.040  0.885   -11.369 1.00 52.35 4   A 1 
ATOM   24   C  CA  . SER A 1 4   ? 28.010  0.428   -12.299 1.00 53.15 4   A 1 
ATOM   25   C  C   . SER A 1 4   ? 28.309  -0.972  -12.829 1.00 55.94 4   A 1 
ATOM   26   O  O   . SER A 1 4   ? 27.384  -1.745  -13.054 1.00 52.35 4   A 1 
ATOM   27   C  CB  . SER A 1 4   ? 27.822  1.412   -13.461 1.00 49.41 4   A 1 
ATOM   28   O  OG  . SER A 1 4   ? 29.015  1.656   -14.173 1.00 45.79 4   A 1 
ATOM   29   N  N   . GLU A 1 5   ? 29.575  -1.340  -12.942 1.00 57.12 5   A 1 
ATOM   30   C  CA  . GLU A 1 5   ? 29.984  -2.707  -13.297 1.00 58.48 5   A 1 
ATOM   31   C  C   . GLU A 1 5   ? 29.595  -3.720  -12.226 1.00 62.77 5   A 1 
ATOM   32   O  O   . GLU A 1 5   ? 29.185  -4.831  -12.548 1.00 57.62 5   A 1 
ATOM   33   C  CB  . GLU A 1 5   ? 31.502  -2.766  -13.520 1.00 50.84 5   A 1 
ATOM   34   C  CG  . GLU A 1 5   ? 31.962  -2.020  -14.772 1.00 44.54 5   A 1 
ATOM   35   C  CD  . GLU A 1 5   ? 33.489  -2.032  -14.946 1.00 40.24 5   A 1 
ATOM   36   O  OE1 . GLU A 1 5   ? 33.939  -1.872  -16.087 1.00 35.45 5   A 1 
ATOM   37   O  OE2 . GLU A 1 5   ? 34.207  -2.137  -13.920 1.00 36.07 5   A 1 
ATOM   38   N  N   . LYS A 1 6   ? 29.658  -3.343  -10.950 1.00 72.09 6   A 1 
ATOM   39   C  CA  . LYS A 1 6   ? 29.263  -4.221  -9.838  1.00 77.55 6   A 1 
ATOM   40   C  C   . LYS A 1 6   ? 27.781  -4.555  -9.840  1.00 82.85 6   A 1 
ATOM   41   O  O   . LYS A 1 6   ? 27.407  -5.649  -9.420  1.00 78.29 6   A 1 
ATOM   42   C  CB  . LYS A 1 6   ? 29.628  -3.588  -8.495  1.00 66.55 6   A 1 
ATOM   43   C  CG  . LYS A 1 6   ? 31.134  -3.602  -8.211  1.00 56.03 6   A 1 
ATOM   44   C  CD  . LYS A 1 6   ? 31.376  -2.975  -6.843  1.00 50.41 6   A 1 
ATOM   45   C  CE  . LYS A 1 6   ? 32.856  -2.928  -6.511  1.00 43.27 6   A 1 
ATOM   46   N  NZ  . LYS A 1 6   ? 33.089  -2.110  -5.300  1.00 37.41 6   A 1 
ATOM   47   N  N   . LEU A 1 7   ? 26.952  -3.634  -10.285 1.00 82.05 7   A 1 
ATOM   48   C  CA  . LEU A 1 7   ? 25.500  -3.811  -10.345 1.00 87.70 7   A 1 
ATOM   49   C  C   . LEU A 1 7   ? 25.044  -4.588  -11.579 1.00 91.54 7   A 1 
ATOM   50   O  O   . LEU A 1 7   ? 23.924  -5.070  -11.586 1.00 88.58 7   A 1 
ATOM   51   C  CB  . LEU A 1 7   ? 24.848  -2.425  -10.266 1.00 82.59 7   A 1 
ATOM   52   C  CG  . LEU A 1 7   ? 24.314  -2.142  -8.853  1.00 83.10 7   A 1 
ATOM   53   C  CD1 . LEU A 1 7   ? 24.319  -0.639  -8.572  1.00 79.74 7   A 1 
ATOM   54   C  CD2 . LEU A 1 7   ? 22.892  -2.665  -8.710  1.00 80.78 7   A 1 
ATOM   55   N  N   . ASN A 1 8   ? 25.880  -4.705  -12.593 1.00 94.06 8   A 1 
ATOM   56   C  CA  . ASN A 1 8   ? 25.540  -5.309  -13.882 1.00 95.77 8   A 1 
ATOM   57   C  C   . ASN A 1 8   ? 24.199  -4.772  -14.436 1.00 96.87 8   A 1 
ATOM   58   O  O   . ASN A 1 8   ? 23.285  -5.527  -14.756 1.00 96.49 8   A 1 
ATOM   59   C  CB  . ASN A 1 8   ? 25.637  -6.838  -13.778 1.00 93.65 8   A 1 
ATOM   60   C  CG  . ASN A 1 8   ? 25.733  -7.505  -15.134 1.00 89.67 8   A 1 
ATOM   61   O  OD1 . ASN A 1 8   ? 25.758  -6.892  -16.187 1.00 84.97 8   A 1 
ATOM   62   N  ND2 . ASN A 1 8   ? 25.832  -8.815  -15.152 1.00 81.86 8   A 1 
ATOM   63   N  N   . LEU A 1 9   ? 24.114  -3.451  -14.518 1.00 96.92 9   A 1 
ATOM   64   C  CA  . LEU A 1 9   ? 22.896  -2.739  -14.903 1.00 97.46 9   A 1 
ATOM   65   C  C   . LEU A 1 9   ? 22.312  -3.215  -16.224 1.00 98.02 9   A 1 
ATOM   66   O  O   . LEU A 1 9   ? 21.103  -3.361  -16.327 1.00 97.63 9   A 1 
ATOM   67   C  CB  . LEU A 1 9   ? 23.199  -1.237  -15.018 1.00 95.77 9   A 1 
ATOM   68   C  CG  . LEU A 1 9   ? 23.206  -0.501  -13.672 1.00 91.65 9   A 1 
ATOM   69   C  CD1 . LEU A 1 9   ? 23.817  0.884   -13.874 1.00 89.91 9   A 1 
ATOM   70   C  CD2 . LEU A 1 9   ? 21.793  -0.325  -13.119 1.00 89.97 9   A 1 
ATOM   71   N  N   . ASP A 1 10  ? 23.142  -3.497  -17.206 1.00 97.65 10  A 1 
ATOM   72   C  CA  . ASP A 1 10  ? 22.664  -3.948  -18.511 1.00 97.69 10  A 1 
ATOM   73   C  C   . ASP A 1 10  ? 21.976  -5.313  -18.423 1.00 97.92 10  A 1 
ATOM   74   O  O   . ASP A 1 10  ? 20.961  -5.536  -19.082 1.00 97.56 10  A 1 
ATOM   75   C  CB  . ASP A 1 10  ? 23.827  -3.984  -19.512 1.00 96.99 10  A 1 
ATOM   76   C  CG  . ASP A 1 10  ? 24.366  -2.594  -19.830 1.00 95.53 10  A 1 
ATOM   77   O  OD1 . ASP A 1 10  ? 23.557  -1.640  -19.850 1.00 92.72 10  A 1 
ATOM   78   O  OD2 . ASP A 1 10  ? 25.584  -2.476  -20.058 1.00 92.08 10  A 1 
ATOM   79   N  N   . SER A 1 11  ? 22.473  -6.208  -17.573 1.00 98.07 11  A 1 
ATOM   80   C  CA  . SER A 1 11  ? 21.810  -7.492  -17.307 1.00 97.93 11  A 1 
ATOM   81   C  C   . SER A 1 11  ? 20.501  -7.312  -16.547 1.00 98.14 11  A 1 
ATOM   82   O  O   . SER A 1 11  ? 19.540  -8.034  -16.811 1.00 97.91 11  A 1 
ATOM   83   C  CB  . SER A 1 11  ? 22.740  -8.400  -16.514 1.00 97.41 11  A 1 
ATOM   84   O  OG  . SER A 1 11  ? 22.103  -9.628  -16.208 1.00 93.46 11  A 1 
ATOM   85   N  N   . ILE A 1 12  ? 20.448  -6.383  -15.607 1.00 98.23 12  A 1 
ATOM   86   C  CA  . ILE A 1 12  ? 19.225  -6.080  -14.855 1.00 98.47 12  A 1 
ATOM   87   C  C   . ILE A 1 12  ? 18.162  -5.496  -15.786 1.00 98.59 12  A 1 
ATOM   88   O  O   . ILE A 1 12  ? 17.061  -6.030  -15.852 1.00 98.43 12  A 1 
ATOM   89   C  CB  . ILE A 1 12  ? 19.529  -5.153  -13.656 1.00 98.37 12  A 1 
ATOM   90   C  CG1 . ILE A 1 12  ? 20.385  -5.898  -12.610 1.00 97.94 12  A 1 
ATOM   91   C  CG2 . ILE A 1 12  ? 18.233  -4.634  -13.019 1.00 97.92 12  A 1 
ATOM   92   C  CD1 . ILE A 1 12  ? 20.971  -4.996  -11.518 1.00 96.97 12  A 1 
ATOM   93   N  N   . ILE A 1 13  ? 18.516  -4.472  -16.541 1.00 98.46 13  A 1 
ATOM   94   C  CA  . ILE A 1 13  ? 17.613  -3.840  -17.513 1.00 98.57 13  A 1 
ATOM   95   C  C   . ILE A 1 13  ? 17.194  -4.864  -18.575 1.00 98.47 13  A 1 
ATOM   96   O  O   . ILE A 1 13  ? 16.012  -4.990  -18.849 1.00 98.20 13  A 1 
ATOM   97   C  CB  . ILE A 1 13  ? 18.266  -2.591  -18.137 1.00 98.48 13  A 1 
ATOM   98   C  CG1 . ILE A 1 13  ? 18.452  -1.489  -17.066 1.00 98.16 13  A 1 
ATOM   99   C  CG2 . ILE A 1 13  ? 17.428  -2.052  -19.307 1.00 98.07 13  A 1 
ATOM   100  C  CD1 . ILE A 1 13  ? 19.353  -0.334  -17.509 1.00 97.49 13  A 1 
ATOM   101  N  N   . GLY A 1 14  ? 18.127  -5.638  -19.097 1.00 97.66 14  A 1 
ATOM   102  C  CA  . GLY A 1 14  ? 17.837  -6.676  -20.075 1.00 97.25 14  A 1 
ATOM   103  C  C   . GLY A 1 14  ? 16.796  -7.682  -19.582 1.00 97.26 14  A 1 
ATOM   104  O  O   . GLY A 1 14  ? 15.836  -7.957  -20.293 1.00 96.82 14  A 1 
ATOM   105  N  N   . ARG A 1 15  ? 16.939  -8.182  -18.349 1.00 98.24 15  A 1 
ATOM   106  C  CA  . ARG A 1 15  ? 15.942  -9.093  -17.753 1.00 98.00 15  A 1 
ATOM   107  C  C   . ARG A 1 15  ? 14.598  -8.424  -17.476 1.00 98.02 15  A 1 
ATOM   108  O  O   . ARG A 1 15  ? 13.570  -9.063  -17.664 1.00 97.70 15  A 1 
ATOM   109  C  CB  . ARG A 1 15  ? 16.499  -9.705  -16.472 1.00 97.89 15  A 1 
ATOM   110  C  CG  . ARG A 1 15  ? 17.479  -10.842 -16.758 1.00 96.86 15  A 1 
ATOM   111  C  CD  . ARG A 1 15  ? 18.034  -11.395 -15.455 1.00 95.99 15  A 1 
ATOM   112  N  NE  . ARG A 1 15  ? 19.004  -10.460 -14.899 1.00 94.59 15  A 1 
ATOM   113  C  CZ  . ARG A 1 15  ? 19.367  -10.303 -13.638 1.00 95.58 15  A 1 
ATOM   114  N  NH1 . ARG A 1 15  ? 18.860  -10.977 -12.645 1.00 88.89 15  A 1 
ATOM   115  N  NH2 . ARG A 1 15  ? 20.283  -9.443  -13.362 1.00 90.96 15  A 1 
ATOM   116  N  N   . LEU A 1 16  ? 14.603  -7.167  -17.047 1.00 98.23 16  A 1 
ATOM   117  C  CA  . LEU A 1 16  ? 13.365  -6.407  -16.840 1.00 98.25 16  A 1 
ATOM   118  C  C   . LEU A 1 16  ? 12.617  -6.176  -18.155 1.00 97.84 16  A 1 
ATOM   119  O  O   . LEU A 1 16  ? 11.394  -6.243  -18.172 1.00 97.45 16  A 1 
ATOM   120  C  CB  . LEU A 1 16  ? 13.690  -5.078  -16.138 1.00 98.54 16  A 1 
ATOM   121  C  CG  . LEU A 1 16  ? 14.026  -5.213  -14.640 1.00 98.50 16  A 1 
ATOM   122  C  CD1 . LEU A 1 16  ? 14.600  -3.899  -14.113 1.00 98.28 16  A 1 
ATOM   123  C  CD2 . LEU A 1 16  ? 12.792  -5.551  -13.798 1.00 98.18 16  A 1 
ATOM   124  N  N   . LEU A 1 17  ? 13.335  -5.972  -19.251 1.00 96.99 17  A 1 
ATOM   125  C  CA  . LEU A 1 17  ? 12.745  -5.751  -20.572 1.00 96.38 17  A 1 
ATOM   126  C  C   . LEU A 1 17  ? 12.450  -7.053  -21.340 1.00 95.49 17  A 1 
ATOM   127  O  O   . LEU A 1 17  ? 11.674  -7.026  -22.285 1.00 94.47 17  A 1 
ATOM   128  C  CB  . LEU A 1 17  ? 13.651  -4.821  -21.384 1.00 96.33 17  A 1 
ATOM   129  C  CG  . LEU A 1 17  ? 13.846  -3.414  -20.790 1.00 95.98 17  A 1 
ATOM   130  C  CD1 . LEU A 1 17  ? 14.715  -2.594  -21.740 1.00 95.32 17  A 1 
ATOM   131  C  CD2 . LEU A 1 17  ? 12.541  -2.669  -20.545 1.00 95.00 17  A 1 
ATOM   132  N  N   . GLU A 1 18  ? 13.009  -8.186  -20.913 1.00 96.34 18  A 1 
ATOM   133  C  CA  . GLU A 1 18  ? 12.804  -9.484  -21.584 1.00 95.48 18  A 1 
ATOM   134  C  C   . GLU A 1 18  ? 11.330  -9.924  -21.610 1.00 95.17 18  A 1 
ATOM   135  O  O   . GLU A 1 18  ? 10.924  -10.743 -22.433 1.00 93.39 18  A 1 
ATOM   136  C  CB  . GLU A 1 18  ? 13.683  -10.533 -20.880 1.00 93.88 18  A 1 
ATOM   137  C  CG  . GLU A 1 18  ? 13.755  -11.881 -21.609 1.00 82.34 18  A 1 
ATOM   138  C  CD  . GLU A 1 18  ? 14.664  -12.906 -20.899 1.00 78.14 18  A 1 
ATOM   139  O  OE1 . GLU A 1 18  ? 15.029  -13.910 -21.553 1.00 73.15 18  A 1 
ATOM   140  O  OE2 . GLU A 1 18  ? 14.988  -12.717 -19.701 1.00 74.42 18  A 1 
ATOM   141  N  N   . VAL A 1 19  ? 10.517  -9.377  -20.706 1.00 95.75 19  A 1 
ATOM   142  C  CA  . VAL A 1 19  ? 9.078   -9.654  -20.665 1.00 95.43 19  A 1 
ATOM   143  C  C   . VAL A 1 19  ? 8.258   -8.848  -21.662 1.00 95.10 19  A 1 
ATOM   144  O  O   . VAL A 1 19  ? 7.056   -9.082  -21.757 1.00 93.88 19  A 1 
ATOM   145  C  CB  . VAL A 1 19  ? 8.507   -9.500  -19.248 1.00 95.11 19  A 1 
ATOM   146  C  CG1 . VAL A 1 19  ? 9.209   -10.447 -18.277 1.00 93.16 19  A 1 
ATOM   147  C  CG2 . VAL A 1 19  ? 8.602   -8.065  -18.719 1.00 93.47 19  A 1 
ATOM   148  N  N   . GLN A 1 20  ? 8.851   -7.916  -22.408 1.00 94.11 20  A 1 
ATOM   149  C  CA  . GLN A 1 20  ? 8.157   -7.231  -23.493 1.00 93.00 20  A 1 
ATOM   150  C  C   . GLN A 1 20  ? 7.626   -8.257  -24.497 1.00 91.49 20  A 1 
ATOM   151  O  O   . GLN A 1 20  ? 8.302   -9.222  -24.845 1.00 88.22 20  A 1 
ATOM   152  C  CB  . GLN A 1 20  ? 9.075   -6.228  -24.207 1.00 92.45 20  A 1 
ATOM   153  C  CG  . GLN A 1 20  ? 9.355   -4.995  -23.350 1.00 90.23 20  A 1 
ATOM   154  C  CD  . GLN A 1 20  ? 10.143  -3.972  -24.181 1.00 90.41 20  A 1 
ATOM   155  O  OE1 . GLN A 1 20  ? 11.356  -4.030  -24.283 1.00 82.78 20  A 1 
ATOM   156  N  NE2 . GLN A 1 20  ? 9.473   -3.072  -24.834 1.00 79.93 20  A 1 
ATOM   157  N  N   . GLY A 1 21  ? 6.392   -8.084  -24.908 1.00 88.49 21  A 1 
ATOM   158  C  CA  . GLY A 1 21  ? 5.691   -9.041  -25.757 1.00 86.80 21  A 1 
ATOM   159  C  C   . GLY A 1 21  ? 5.292   -10.358 -25.075 1.00 87.23 21  A 1 
ATOM   160  O  O   . GLY A 1 21  ? 4.613   -11.177 -25.680 1.00 83.39 21  A 1 
ATOM   161  N  N   . SER A 1 22  ? 5.691   -10.590 -23.823 1.00 89.76 22  A 1 
ATOM   162  C  CA  . SER A 1 22  ? 5.161   -11.704 -23.039 1.00 90.27 22  A 1 
ATOM   163  C  C   . SER A 1 22  ? 3.736   -11.396 -22.577 1.00 90.77 22  A 1 
ATOM   164  O  O   . SER A 1 22  ? 3.320   -10.246 -22.537 1.00 88.83 22  A 1 
ATOM   165  C  CB  . SER A 1 22  ? 6.030   -12.006 -21.815 1.00 88.80 22  A 1 
ATOM   166  O  OG  . SER A 1 22  ? 7.346   -12.353 -22.193 1.00 81.78 22  A 1 
ATOM   167  N  N   . ARG A 1 23  ? 3.019   -12.430 -22.129 1.00 91.38 23  A 1 
ATOM   168  C  CA  . ARG A 1 23  ? 1.719   -12.241 -21.504 1.00 91.81 23  A 1 
ATOM   169  C  C   . ARG A 1 23  ? 1.828   -11.268 -20.324 1.00 93.23 23  A 1 
ATOM   170  O  O   . ARG A 1 23  ? 2.635   -11.518 -19.422 1.00 92.51 23  A 1 
ATOM   171  C  CB  . ARG A 1 23  ? 1.145   -13.597 -21.056 1.00 89.31 23  A 1 
ATOM   172  C  CG  . ARG A 1 23  ? -0.287  -13.441 -20.532 1.00 78.80 23  A 1 
ATOM   173  C  CD  . ARG A 1 23  ? -0.883  -14.783 -20.139 1.00 70.73 23  A 1 
ATOM   174  N  NE  . ARG A 1 23  ? -2.251  -14.611 -19.652 1.00 61.90 23  A 1 
ATOM   175  C  CZ  . ARG A 1 23  ? -3.105  -15.575 -19.325 1.00 53.68 23  A 1 
ATOM   176  N  NH1 . ARG A 1 23  ? -2.757  -16.838 -19.364 1.00 49.63 23  A 1 
ATOM   177  N  NH2 . ARG A 1 23  ? -4.313  -15.277 -18.964 1.00 46.96 23  A 1 
ATOM   178  N  N   . PRO A 1 24  ? 1.013   -10.206 -20.301 1.00 93.96 24  A 1 
ATOM   179  C  CA  . PRO A 1 24  ? 0.997   -9.251  -19.207 1.00 94.64 24  A 1 
ATOM   180  C  C   . PRO A 1 24  ? 0.792   -9.924  -17.841 1.00 95.45 24  A 1 
ATOM   181  O  O   . PRO A 1 24  ? 0.084   -10.916 -17.717 1.00 94.28 24  A 1 
ATOM   182  C  CB  . PRO A 1 24  ? -0.132  -8.264  -19.528 1.00 92.98 24  A 1 
ATOM   183  C  CG  . PRO A 1 24  ? -0.206  -8.318  -21.037 1.00 89.79 24  A 1 
ATOM   184  C  CD  . PRO A 1 24  ? 0.116   -9.772  -21.357 1.00 92.66 24  A 1 
ATOM   185  N  N   . GLY A 1 25  ? 1.476   -9.400  -16.817 1.00 96.21 25  A 1 
ATOM   186  C  CA  . GLY A 1 25  ? 1.474   -9.973  -15.468 1.00 96.41 25  A 1 
ATOM   187  C  C   . GLY A 1 25  ? 2.609   -10.960 -15.184 1.00 97.06 25  A 1 
ATOM   188  O  O   . GLY A 1 25  ? 2.771   -11.379 -14.034 1.00 95.51 25  A 1 
ATOM   189  N  N   . LYS A 1 26  ? 3.434   -11.334 -16.171 1.00 97.11 26  A 1 
ATOM   190  C  CA  . LYS A 1 26  ? 4.619   -12.162 -15.939 1.00 97.14 26  A 1 
ATOM   191  C  C   . LYS A 1 26  ? 5.637   -11.408 -15.084 1.00 97.58 26  A 1 
ATOM   192  O  O   . LYS A 1 26  ? 6.078   -10.331 -15.449 1.00 97.40 26  A 1 
ATOM   193  C  CB  . LYS A 1 26  ? 5.223   -12.601 -17.278 1.00 96.48 26  A 1 
ATOM   194  C  CG  . LYS A 1 26  ? 6.437   -13.531 -17.130 1.00 93.55 26  A 1 
ATOM   195  C  CD  . LYS A 1 26  ? 6.977   -13.874 -18.520 1.00 89.55 26  A 1 
ATOM   196  C  CE  . LYS A 1 26  ? 8.268   -14.680 -18.468 1.00 83.44 26  A 1 
ATOM   197  N  NZ  . LYS A 1 26  ? 8.869   -14.783 -19.833 1.00 74.50 26  A 1 
ATOM   198  N  N   . ASN A 1 27  ? 6.034   -12.018 -13.960 1.00 97.98 27  A 1 
ATOM   199  C  CA  . ASN A 1 27  ? 6.999   -11.427 -13.041 1.00 98.13 27  A 1 
ATOM   200  C  C   . ASN A 1 27  ? 8.446   -11.552 -13.554 1.00 98.29 27  A 1 
ATOM   201  O  O   . ASN A 1 27  ? 8.818   -12.539 -14.187 1.00 97.69 27  A 1 
ATOM   202  C  CB  . ASN A 1 27  ? 6.846   -12.072 -11.652 1.00 97.44 27  A 1 
ATOM   203  C  CG  . ASN A 1 27  ? 5.551   -11.687 -10.953 1.00 96.50 27  A 1 
ATOM   204  O  OD1 . ASN A 1 27  ? 4.917   -10.694 -11.228 1.00 90.52 27  A 1 
ATOM   205  N  ND2 . ASN A 1 27  ? 5.130   -12.462 -9.984  1.00 89.04 27  A 1 
ATOM   206  N  N   . VAL A 1 28  ? 9.277   -10.590 -13.171 1.00 98.29 28  A 1 
ATOM   207  C  CA  . VAL A 1 28  ? 10.733  -10.633 -13.298 1.00 98.44 28  A 1 
ATOM   208  C  C   . VAL A 1 28  ? 11.338  -10.764 -11.910 1.00 98.40 28  A 1 
ATOM   209  O  O   . VAL A 1 28  ? 11.245  -9.860  -11.077 1.00 97.99 28  A 1 
ATOM   210  C  CB  . VAL A 1 28  ? 11.293  -9.404  -14.027 1.00 98.17 28  A 1 
ATOM   211  C  CG1 . VAL A 1 28  ? 12.807  -9.503  -14.180 1.00 96.83 28  A 1 
ATOM   212  C  CG2 . VAL A 1 28  ? 10.677  -9.284  -15.426 1.00 96.99 28  A 1 
ATOM   213  N  N   . GLN A 1 29  ? 11.990  -11.891 -11.646 1.00 98.27 29  A 1 
ATOM   214  C  CA  . GLN A 1 29  ? 12.600  -12.157 -10.352 1.00 98.27 29  A 1 
ATOM   215  C  C   . GLN A 1 29  ? 14.085  -11.789 -10.378 1.00 98.38 29  A 1 
ATOM   216  O  O   . GLN A 1 29  ? 14.947  -12.634 -10.632 1.00 97.41 29  A 1 
ATOM   217  C  CB  . GLN A 1 29  ? 12.321  -13.612 -9.936  1.00 97.04 29  A 1 
ATOM   218  C  CG  . GLN A 1 29  ? 12.637  -13.855 -8.451  1.00 91.09 29  A 1 
ATOM   219  C  CD  . GLN A 1 29  ? 11.669  -13.161 -7.487  1.00 91.73 29  A 1 
ATOM   220  O  OE1 . GLN A 1 29  ? 10.537  -12.849 -7.815  1.00 85.67 29  A 1 
ATOM   221  N  NE2 . GLN A 1 29  ? 12.070  -12.914 -6.274  1.00 83.09 29  A 1 
ATOM   222  N  N   . LEU A 1 30  ? 14.396  -10.532 -10.082 1.00 98.39 30  A 1 
ATOM   223  C  CA  . LEU A 1 30  ? 15.768  -10.117 -9.772  1.00 98.32 30  A 1 
ATOM   224  C  C   . LEU A 1 30  ? 16.225  -10.744 -8.449  1.00 98.28 30  A 1 
ATOM   225  O  O   . LEU A 1 30  ? 15.408  -11.158 -7.622  1.00 97.71 30  A 1 
ATOM   226  C  CB  . LEU A 1 30  ? 15.858  -8.586  -9.720  1.00 98.36 30  A 1 
ATOM   227  C  CG  . LEU A 1 30  ? 15.467  -7.847  -11.007 1.00 97.93 30  A 1 
ATOM   228  C  CD1 . LEU A 1 30  ? 15.658  -6.343  -10.811 1.00 97.28 30  A 1 
ATOM   229  C  CD2 . LEU A 1 30  ? 16.322  -8.274  -12.209 1.00 96.94 30  A 1 
ATOM   230  N  N   . THR A 1 31  ? 17.534  -10.815 -8.214  1.00 98.06 31  A 1 
ATOM   231  C  CA  . THR A 1 31  ? 18.043  -11.239 -6.906  1.00 97.99 31  A 1 
ATOM   232  C  C   . THR A 1 31  ? 17.880  -10.117 -5.883  1.00 98.12 31  A 1 
ATOM   233  O  O   . THR A 1 31  ? 17.962  -8.931  -6.212  1.00 98.09 31  A 1 
ATOM   234  C  CB  . THR A 1 31  ? 19.507  -11.699 -6.964  1.00 97.47 31  A 1 
ATOM   235  O  OG1 . THR A 1 31  ? 20.364  -10.641 -7.262  1.00 94.39 31  A 1 
ATOM   236  C  CG2 . THR A 1 31  ? 19.738  -12.821 -7.977  1.00 93.52 31  A 1 
ATOM   237  N  N   . GLU A 1 32  ? 17.735  -10.460 -4.602  1.00 97.83 32  A 1 
ATOM   238  C  CA  . GLU A 1 32  ? 17.650  -9.475  -3.519  1.00 97.98 32  A 1 
ATOM   239  C  C   . GLU A 1 32  ? 18.859  -8.521  -3.511  1.00 97.98 32  A 1 
ATOM   240  O  O   . GLU A 1 32  ? 18.735  -7.330  -3.244  1.00 97.74 32  A 1 
ATOM   241  C  CB  . GLU A 1 32  ? 17.553  -10.216 -2.180  1.00 97.47 32  A 1 
ATOM   242  C  CG  . GLU A 1 32  ? 17.251  -9.271  -1.000  1.00 95.13 32  A 1 
ATOM   243  C  CD  . GLU A 1 32  ? 17.411  -9.933  0.372   1.00 94.54 32  A 1 
ATOM   244  O  OE1 . GLU A 1 32  ? 17.747  -9.195  1.327   1.00 89.64 32  A 1 
ATOM   245  O  OE2 . GLU A 1 32  ? 17.263  -11.161 0.494   1.00 90.31 32  A 1 
ATOM   246  N  N   . ASN A 1 33  ? 20.060  -9.047  -3.817  1.00 97.73 33  A 1 
ATOM   247  C  CA  . ASN A 1 33  ? 21.279  -8.238  -3.851  1.00 97.41 33  A 1 
ATOM   248  C  C   . ASN A 1 33  ? 21.288  -7.236  -5.012  1.00 97.83 33  A 1 
ATOM   249  O  O   . ASN A 1 33  ? 21.786  -6.131  -4.827  1.00 97.59 33  A 1 
ATOM   250  C  CB  . ASN A 1 33  ? 22.504  -9.157  -3.911  1.00 96.34 33  A 1 
ATOM   251  C  CG  . ASN A 1 33  ? 22.834  -9.804  -2.575  1.00 88.35 33  A 1 
ATOM   252  O  OD1 . ASN A 1 33  ? 22.510  -9.328  -1.503  1.00 79.53 33  A 1 
ATOM   253  N  ND2 . ASN A 1 33  ? 23.545  -10.918 -2.617  1.00 76.30 33  A 1 
ATOM   254  N  N   . GLU A 1 34  ? 20.736  -7.597  -6.160  1.00 97.93 34  A 1 
ATOM   255  C  CA  . GLU A 1 34  ? 20.600  -6.673  -7.286  1.00 98.13 34  A 1 
ATOM   256  C  C   . GLU A 1 34  ? 19.644  -5.529  -6.937  1.00 98.35 34  A 1 
ATOM   257  O  O   . GLU A 1 34  ? 20.008  -4.370  -7.089  1.00 98.26 34  A 1 
ATOM   258  C  CB  . GLU A 1 34  ? 20.095  -7.422  -8.520  1.00 98.02 34  A 1 
ATOM   259  C  CG  . GLU A 1 34  ? 21.199  -8.295  -9.138  1.00 97.39 34  A 1 
ATOM   260  C  CD  . GLU A 1 34  ? 20.659  -9.321  -10.133 1.00 97.60 34  A 1 
ATOM   261  O  OE1 . GLU A 1 34  ? 21.363  -9.630  -11.114 1.00 95.22 34  A 1 
ATOM   262  O  OE2 . GLU A 1 34  ? 19.539  -9.847  -9.950  1.00 95.51 34  A 1 
ATOM   263  N  N   . ILE A 1 35  ? 18.489  -5.849  -6.359  1.00 98.47 35  A 1 
ATOM   264  C  CA  . ILE A 1 35  ? 17.514  -4.831  -5.957  1.00 98.60 35  A 1 
ATOM   265  C  C   . ILE A 1 35  ? 18.097  -3.914  -4.878  1.00 98.52 35  A 1 
ATOM   266  O  O   . ILE A 1 35  ? 18.003  -2.689  -4.975  1.00 98.50 35  A 1 
ATOM   267  C  CB  . ILE A 1 35  ? 16.197  -5.485  -5.489  1.00 98.67 35  A 1 
ATOM   268  C  CG1 . ILE A 1 35  ? 15.605  -6.364  -6.609  1.00 98.45 35  A 1 
ATOM   269  C  CG2 . ILE A 1 35  ? 15.204  -4.389  -5.072  1.00 98.48 35  A 1 
ATOM   270  C  CD1 . ILE A 1 35  ? 14.318  -7.093  -6.210  1.00 98.30 35  A 1 
ATOM   271  N  N   . ARG A 1 36  ? 18.772  -4.481  -3.879  1.00 98.33 36  A 1 
ATOM   272  C  CA  . ARG A 1 36  ? 19.475  -3.694  -2.863  1.00 98.26 36  A 1 
ATOM   273  C  C   . ARG A 1 36  ? 20.532  -2.788  -3.489  1.00 98.23 36  A 1 
ATOM   274  O  O   . ARG A 1 36  ? 20.659  -1.634  -3.084  1.00 98.11 36  A 1 
ATOM   275  C  CB  . ARG A 1 36  ? 20.078  -4.634  -1.811  1.00 97.80 36  A 1 
ATOM   276  C  CG  . ARG A 1 36  ? 20.617  -3.853  -0.606  1.00 92.13 36  A 1 
ATOM   277  C  CD  . ARG A 1 36  ? 21.329  -4.773  0.385   1.00 89.71 36  A 1 
ATOM   278  N  NE  . ARG A 1 36  ? 20.432  -5.799  0.952   1.00 80.14 36  A 1 
ATOM   279  C  CZ  . ARG A 1 36  ? 20.732  -7.056  1.224   1.00 72.79 36  A 1 
ATOM   280  N  NH1 . ARG A 1 36  ? 21.935  -7.505  1.105   1.00 63.84 36  A 1 
ATOM   281  N  NH2 . ARG A 1 36  ? 19.814  -7.884  1.600   1.00 64.65 36  A 1 
ATOM   282  N  N   . GLY A 1 37  ? 21.273  -3.292  -4.468  1.00 98.07 37  A 1 
ATOM   283  C  CA  . GLY A 1 37  ? 22.244  -2.513  -5.221  1.00 98.06 37  A 1 
ATOM   284  C  C   . GLY A 1 37  ? 21.610  -1.335  -5.960  1.00 98.23 37  A 1 
ATOM   285  O  O   . GLY A 1 37  ? 22.116  -0.218  -5.866  1.00 98.03 37  A 1 
ATOM   286  N  N   . LEU A 1 38  ? 20.476  -1.558  -6.617  1.00 98.46 38  A 1 
ATOM   287  C  CA  . LEU A 1 38  ? 19.697  -0.488  -7.260  1.00 98.50 38  A 1 
ATOM   288  C  C   . LEU A 1 38  ? 19.284  0.594   -6.257  1.00 98.66 38  A 1 
ATOM   289  O  O   . LEU A 1 38  ? 19.518  1.774   -6.500  1.00 98.45 38  A 1 
ATOM   290  C  CB  . LEU A 1 38  ? 18.442  -1.069  -7.949  1.00 98.60 38  A 1 
ATOM   291  C  CG  . LEU A 1 38  ? 18.684  -1.980  -9.165  1.00 98.44 38  A 1 
ATOM   292  C  CD1 . LEU A 1 38  ? 17.350  -2.517  -9.671  1.00 98.14 38  A 1 
ATOM   293  C  CD2 . LEU A 1 38  ? 19.372  -1.253  -10.308 1.00 98.09 38  A 1 
ATOM   294  N  N   . CYS A 1 39  ? 18.757  0.195   -5.096  1.00 98.64 39  A 1 
ATOM   295  C  CA  . CYS A 1 39  ? 18.355  1.127   -4.042  1.00 98.60 39  A 1 
ATOM   296  C  C   . CYS A 1 39  ? 19.544  1.950   -3.524  1.00 98.59 39  A 1 
ATOM   297  O  O   . CYS A 1 39  ? 19.462  3.173   -3.436  1.00 98.34 39  A 1 
ATOM   298  C  CB  . CYS A 1 39  ? 17.707  0.365   -2.883  1.00 98.65 39  A 1 
ATOM   299  S  SG  . CYS A 1 39  ? 16.150  -0.403  -3.411  1.00 98.57 39  A 1 
ATOM   300  N  N   . LEU A 1 40  ? 20.654  1.301   -3.201  1.00 98.32 40  A 1 
ATOM   301  C  CA  . LEU A 1 40  ? 21.828  1.984   -2.659  1.00 98.04 40  A 1 
ATOM   302  C  C   . LEU A 1 40  ? 22.448  2.950   -3.668  1.00 98.15 40  A 1 
ATOM   303  O  O   . LEU A 1 40  ? 22.768  4.087   -3.320  1.00 97.86 40  A 1 
ATOM   304  C  CB  . LEU A 1 40  ? 22.861  0.941   -2.199  1.00 97.52 40  A 1 
ATOM   305  C  CG  . LEU A 1 40  ? 22.454  0.140   -0.947  1.00 93.49 40  A 1 
ATOM   306  C  CD1 . LEU A 1 40  ? 23.485  -0.968  -0.700  1.00 87.35 40  A 1 
ATOM   307  C  CD2 . LEU A 1 40  ? 22.362  1.000   0.304   1.00 86.65 40  A 1 
ATOM   308  N  N   . LYS A 1 41  ? 22.572  2.533   -4.935  1.00 98.14 41  A 1 
ATOM   309  C  CA  . LYS A 1 41  ? 23.208  3.364   -5.955  1.00 98.17 41  A 1 
ATOM   310  C  C   . LYS A 1 41  ? 22.332  4.524   -6.402  1.00 98.37 41  A 1 
ATOM   311  O  O   . LYS A 1 41  ? 22.831  5.645   -6.552  1.00 98.27 41  A 1 
ATOM   312  C  CB  . LYS A 1 41  ? 23.672  2.497   -7.132  1.00 97.82 41  A 1 
ATOM   313  C  CG  . LYS A 1 41  ? 24.614  3.248   -8.095  1.00 90.01 41  A 1 
ATOM   314  C  CD  . LYS A 1 41  ? 25.879  3.695   -7.356  1.00 85.74 41  A 1 
ATOM   315  C  CE  . LYS A 1 41  ? 26.837  4.513   -8.191  1.00 78.39 41  A 1 
ATOM   316  N  NZ  . LYS A 1 41  ? 27.921  5.035   -7.299  1.00 70.92 41  A 1 
ATOM   317  N  N   . SER A 1 42  ? 21.037  4.292   -6.564  1.00 98.53 42  A 1 
ATOM   318  C  CA  . SER A 1 42  ? 20.098  5.376   -6.869  1.00 98.68 42  A 1 
ATOM   319  C  C   . SER A 1 42  ? 20.001  6.373   -5.718  1.00 98.77 42  A 1 
ATOM   320  O  O   . SER A 1 42  ? 20.058  7.571   -5.969  1.00 98.65 42  A 1 
ATOM   321  C  CB  . SER A 1 42  ? 18.720  4.830   -7.228  1.00 98.40 42  A 1 
ATOM   322  O  OG  . SER A 1 42  ? 18.237  4.017   -6.193  1.00 95.90 42  A 1 
ATOM   323  N  N   . ARG A 1 43  ? 20.014  5.917   -4.464  1.00 98.64 43  A 1 
ATOM   324  C  CA  . ARG A 1 43  ? 20.062  6.781   -3.275  1.00 98.74 43  A 1 
ATOM   325  C  C   . ARG A 1 43  ? 21.267  7.722   -3.296  1.00 98.70 43  A 1 
ATOM   326  O  O   . ARG A 1 43  ? 21.106  8.907   -3.023  1.00 98.61 43  A 1 
ATOM   327  C  CB  . ARG A 1 43  ? 20.058  5.903   -2.021  1.00 98.48 43  A 1 
ATOM   328  C  CG  . ARG A 1 43  ? 20.060  6.724   -0.723  1.00 97.69 43  A 1 
ATOM   329  C  CD  . ARG A 1 43  ? 20.045  5.796   0.504   1.00 96.43 43  A 1 
ATOM   330  N  NE  . ARG A 1 43  ? 20.016  6.542   1.760   1.00 92.79 43  A 1 
ATOM   331  C  CZ  . ARG A 1 43  ? 21.046  7.087   2.395   1.00 90.54 43  A 1 
ATOM   332  N  NH1 . ARG A 1 43  ? 22.271  6.995   1.947   1.00 82.95 43  A 1 
ATOM   333  N  NH2 . ARG A 1 43  ? 20.859  7.728   3.511   1.00 85.07 43  A 1 
ATOM   334  N  N   . GLU A 1 44  ? 22.451  7.242   -3.644  1.00 98.57 44  A 1 
ATOM   335  C  CA  . GLU A 1 44  ? 23.632  8.089   -3.801  1.00 98.45 44  A 1 
ATOM   336  C  C   . GLU A 1 44  ? 23.414  9.183   -4.854  1.00 98.61 44  A 1 
ATOM   337  O  O   . GLU A 1 44  ? 23.744  10.346  -4.610  1.00 98.35 44  A 1 
ATOM   338  C  CB  . GLU A 1 44  ? 24.862  7.267   -4.206  1.00 97.71 44  A 1 
ATOM   339  C  CG  . GLU A 1 44  ? 25.433  6.401   -3.084  1.00 87.06 44  A 1 
ATOM   340  C  CD  . GLU A 1 44  ? 26.625  5.535   -3.560  1.00 85.39 44  A 1 
ATOM   341  O  OE1 . GLU A 1 44  ? 27.170  4.800   -2.713  1.00 80.44 44  A 1 
ATOM   342  O  OE2 . GLU A 1 44  ? 26.992  5.595   -4.761  1.00 82.56 44  A 1 
ATOM   343  N  N   . ILE A 1 45  ? 22.838  8.821   -5.995  1.00 98.72 45  A 1 
ATOM   344  C  CA  . ILE A 1 45  ? 22.560  9.767   -7.082  1.00 98.71 45  A 1 
ATOM   345  C  C   . ILE A 1 45  ? 21.516  10.790  -6.651  1.00 98.87 45  A 1 
ATOM   346  O  O   . ILE A 1 45  ? 21.714  11.988  -6.849  1.00 98.75 45  A 1 
ATOM   347  C  CB  . ILE A 1 45  ? 22.145  9.013   -8.361  1.00 98.64 45  A 1 
ATOM   348  C  CG1 . ILE A 1 45  ? 23.310  8.135   -8.876  1.00 98.03 45  A 1 
ATOM   349  C  CG2 . ILE A 1 45  ? 21.722  10.005  -9.462  1.00 98.11 45  A 1 
ATOM   350  C  CD1 . ILE A 1 45  ? 22.874  7.088   -9.906  1.00 96.54 45  A 1 
ATOM   351  N  N   . PHE A 1 46  ? 20.424  10.355  -6.008  1.00 98.82 46  A 1 
ATOM   352  C  CA  . PHE A 1 46  ? 19.394  11.274  -5.511  1.00 98.88 46  A 1 
ATOM   353  C  C   . PHE A 1 46  ? 19.975  12.300  -4.527  1.00 98.86 46  A 1 
ATOM   354  O  O   . PHE A 1 46  ? 19.658  13.482  -4.615  1.00 98.68 46  A 1 
ATOM   355  C  CB  . PHE A 1 46  ? 18.258  10.499  -4.846  1.00 98.81 46  A 1 
ATOM   356  C  CG  . PHE A 1 46  ? 17.474  9.567   -5.753  1.00 98.88 46  A 1 
ATOM   357  C  CD1 . PHE A 1 46  ? 17.139  9.948   -7.062  1.00 98.64 46  A 1 
ATOM   358  C  CD2 . PHE A 1 46  ? 17.057  8.316   -5.267  1.00 98.64 46  A 1 
ATOM   359  C  CE1 . PHE A 1 46  ? 16.410  9.081   -7.893  1.00 98.61 46  A 1 
ATOM   360  C  CE2 . PHE A 1 46  ? 16.321  7.438   -6.094  1.00 98.56 46  A 1 
ATOM   361  C  CZ  . PHE A 1 46  ? 16.009  7.827   -7.406  1.00 98.79 46  A 1 
ATOM   362  N  N   . LEU A 1 47  ? 20.844  11.862  -3.625  1.00 98.70 47  A 1 
ATOM   363  C  CA  . LEU A 1 47  ? 21.488  12.759  -2.661  1.00 98.75 47  A 1 
ATOM   364  C  C   . LEU A 1 47  ? 22.526  13.687  -3.309  1.00 98.65 47  A 1 
ATOM   365  O  O   . LEU A 1 47  ? 22.739  14.782  -2.791  1.00 98.37 47  A 1 
ATOM   366  C  CB  . LEU A 1 47  ? 22.120  11.929  -1.535  1.00 98.62 47  A 1 
ATOM   367  C  CG  . LEU A 1 47  ? 21.108  11.248  -0.592  1.00 98.25 47  A 1 
ATOM   368  C  CD1 . LEU A 1 47  ? 21.866  10.394  0.418   1.00 97.36 47  A 1 
ATOM   369  C  CD2 . LEU A 1 47  ? 20.257  12.257  0.179   1.00 97.33 47  A 1 
ATOM   370  N  N   . SER A 1 48  ? 23.163  13.271  -4.408  1.00 98.71 48  A 1 
ATOM   371  C  CA  . SER A 1 48  ? 24.107  14.114  -5.148  1.00 98.75 48  A 1 
ATOM   372  C  C   . SER A 1 48  ? 23.423  15.180  -6.006  1.00 98.79 48  A 1 
ATOM   373  O  O   . SER A 1 48  ? 24.021  16.210  -6.282  1.00 98.50 48  A 1 
ATOM   374  C  CB  . SER A 1 48  ? 25.033  13.254  -6.011  1.00 98.47 48  A 1 
ATOM   375  O  OG  . SER A 1 48  ? 24.380  12.712  -7.136  1.00 95.25 48  A 1 
ATOM   376  N  N   . GLN A 1 49  ? 22.174  14.948  -6.390  1.00 98.73 49  A 1 
ATOM   377  C  CA  . GLN A 1 49  ? 21.359  15.894  -7.151  1.00 98.73 49  A 1 
ATOM   378  C  C   . GLN A 1 49  ? 20.495  16.757  -6.207  1.00 98.73 49  A 1 
ATOM   379  O  O   . GLN A 1 49  ? 20.188  16.336  -5.085  1.00 98.63 49  A 1 
ATOM   380  C  CB  . GLN A 1 49  ? 20.527  15.127  -8.186  1.00 98.67 49  A 1 
ATOM   381  C  CG  . GLN A 1 49  ? 21.419  14.582  -9.314  1.00 98.51 49  A 1 
ATOM   382  C  CD  . GLN A 1 49  ? 20.647  13.837  -10.410 1.00 98.48 49  A 1 
ATOM   383  O  OE1 . GLN A 1 49  ? 19.529  13.370  -10.240 1.00 96.48 49  A 1 
ATOM   384  N  NE2 . GLN A 1 49  ? 21.225  13.703  -11.580 1.00 95.73 49  A 1 
ATOM   385  N  N   . PRO A 1 50  ? 20.083  17.956  -6.637  1.00 98.86 50  A 1 
ATOM   386  C  CA  . PRO A 1 50  ? 19.246  18.824  -5.825  1.00 98.77 50  A 1 
ATOM   387  C  C   . PRO A 1 50  ? 17.918  18.172  -5.424  1.00 98.86 50  A 1 
ATOM   388  O  O   . PRO A 1 50  ? 17.383  17.317  -6.125  1.00 98.73 50  A 1 
ATOM   389  C  CB  . PRO A 1 50  ? 19.030  20.088  -6.671  1.00 98.46 50  A 1 
ATOM   390  C  CG  . PRO A 1 50  ? 20.232  20.099  -7.605  1.00 96.78 50  A 1 
ATOM   391  C  CD  . PRO A 1 50  ? 20.482  18.621  -7.862  1.00 98.54 50  A 1 
ATOM   392  N  N   . ILE A 1 51  ? 17.342  18.607  -4.294  1.00 98.79 51  A 1 
ATOM   393  C  CA  . ILE A 1 51  ? 15.989  18.211  -3.889  1.00 98.87 51  A 1 
ATOM   394  C  C   . ILE A 1 51  ? 14.906  18.907  -4.727  1.00 98.82 51  A 1 
ATOM   395  O  O   . ILE A 1 51  ? 13.827  18.360  -4.919  1.00 98.72 51  A 1 
ATOM   396  C  CB  . ILE A 1 51  ? 15.779  18.438  -2.379  1.00 98.61 51  A 1 
ATOM   397  C  CG1 . ILE A 1 51  ? 14.459  17.795  -1.910  1.00 98.14 51  A 1 
ATOM   398  C  CG2 . ILE A 1 51  ? 15.849  19.930  -2.004  1.00 97.74 51  A 1 
ATOM   399  C  CD1 . ILE A 1 51  ? 14.324  17.690  -0.393  1.00 96.40 51  A 1 
ATOM   400  N  N   . LEU A 1 52  ? 15.201  20.099  -5.217  1.00 98.73 52  A 1 
ATOM   401  C  CA  . LEU A 1 52  ? 14.468  20.797  -6.259  1.00 98.87 52  A 1 
ATOM   402  C  C   . LEU A 1 52  ? 15.320  20.726  -7.527  1.00 98.86 52  A 1 
ATOM   403  O  O   . LEU A 1 52  ? 16.354  21.398  -7.609  1.00 98.73 52  A 1 
ATOM   404  C  CB  . LEU A 1 52  ? 14.198  22.235  -5.798  1.00 98.77 52  A 1 
ATOM   405  C  CG  . LEU A 1 52  ? 13.533  23.124  -6.870  1.00 98.39 52  A 1 
ATOM   406  C  CD1 . LEU A 1 52  ? 12.160  22.600  -7.273  1.00 97.60 52  A 1 
ATOM   407  C  CD2 . LEU A 1 52  ? 13.354  24.531  -6.308  1.00 97.61 52  A 1 
ATOM   408  N  N   . LEU A 1 53  ? 14.919  19.881  -8.461  1.00 98.98 53  A 1 
ATOM   409  C  CA  . LEU A 1 53  ? 15.628  19.699  -9.719  1.00 98.89 53  A 1 
ATOM   410  C  C   . LEU A 1 53  ? 15.415  20.922  -10.621 1.00 98.88 53  A 1 
ATOM   411  O  O   . LEU A 1 53  ? 14.313  21.448  -10.705 1.00 98.76 53  A 1 
ATOM   412  C  CB  . LEU A 1 53  ? 15.146  18.415  -10.414 1.00 98.86 53  A 1 
ATOM   413  C  CG  . LEU A 1 53  ? 15.390  17.108  -9.624  1.00 98.68 53  A 1 
ATOM   414  C  CD1 . LEU A 1 53  ? 14.709  15.941  -10.340 1.00 98.26 53  A 1 
ATOM   415  C  CD2 . LEU A 1 53  ? 16.875  16.786  -9.500  1.00 98.20 53  A 1 
ATOM   416  N  N   . GLU A 1 54  ? 16.455  21.327  -11.319 1.00 98.80 54  A 1 
ATOM   417  C  CA  . GLU A 1 54  ? 16.384  22.304  -12.399 1.00 98.80 54  A 1 
ATOM   418  C  C   . GLU A 1 54  ? 16.694  21.555  -13.692 1.00 98.83 54  A 1 
ATOM   419  O  O   . GLU A 1 54  ? 17.784  21.008  -13.846 1.00 98.39 54  A 1 
ATOM   420  C  CB  . GLU A 1 54  ? 17.333  23.479  -12.122 1.00 98.48 54  A 1 
ATOM   421  C  CG  . GLU A 1 54  ? 16.860  24.310  -10.916 1.00 94.30 54  A 1 
ATOM   422  C  CD  . GLU A 1 54  ? 17.802  25.456  -10.491 1.00 84.83 54  A 1 
ATOM   423  O  OE1 . GLU A 1 54  ? 17.496  26.076  -9.447  1.00 77.72 54  A 1 
ATOM   424  O  OE2 . GLU A 1 54  ? 18.824  25.688  -11.162 1.00 78.28 54  A 1 
ATOM   425  N  N   . LEU A 1 55  ? 15.694  21.424  -14.560 1.00 98.85 55  A 1 
ATOM   426  C  CA  . LEU A 1 55  ? 15.739  20.594  -15.755 1.00 98.89 55  A 1 
ATOM   427  C  C   . LEU A 1 55  ? 15.535  21.454  -17.000 1.00 98.70 55  A 1 
ATOM   428  O  O   . LEU A 1 55  ? 14.907  22.503  -16.942 1.00 98.34 55  A 1 
ATOM   429  C  CB  . LEU A 1 55  ? 14.671  19.483  -15.676 1.00 98.78 55  A 1 
ATOM   430  C  CG  . LEU A 1 55  ? 14.728  18.583  -14.425 1.00 98.54 55  A 1 
ATOM   431  C  CD1 . LEU A 1 55  ? 13.636  17.514  -14.504 1.00 98.14 55  A 1 
ATOM   432  C  CD2 . LEU A 1 55  ? 16.071  17.868  -14.269 1.00 98.03 55  A 1 
ATOM   433  N  N   . GLU A 1 56  ? 16.019  20.941  -18.118 1.00 98.77 56  A 1 
ATOM   434  C  CA  . GLU A 1 56  ? 15.854  21.553  -19.428 1.00 98.68 56  A 1 
ATOM   435  C  C   . GLU A 1 56  ? 15.069  20.612  -20.348 1.00 98.72 56  A 1 
ATOM   436  O  O   . GLU A 1 56  ? 15.200  19.381  -20.271 1.00 98.11 56  A 1 
ATOM   437  C  CB  . GLU A 1 56  ? 17.224  21.931  -20.026 1.00 97.73 56  A 1 
ATOM   438  C  CG  . GLU A 1 56  ? 17.947  23.032  -19.220 1.00 90.34 56  A 1 
ATOM   439  C  CD  . GLU A 1 56  ? 19.355  23.388  -19.742 1.00 87.06 56  A 1 
ATOM   440  O  OE1 . GLU A 1 56  ? 20.013  24.242  -19.094 1.00 79.45 56  A 1 
ATOM   441  O  OE2 . GLU A 1 56  ? 19.810  22.800  -20.750 1.00 79.83 56  A 1 
ATOM   442  N  N   . ALA A 1 57  ? 14.262  21.181  -21.233 1.00 98.66 57  A 1 
ATOM   443  C  CA  . ALA A 1 57  ? 13.644  20.451  -22.321 1.00 98.65 57  A 1 
ATOM   444  C  C   . ALA A 1 57  ? 14.699  20.057  -23.384 1.00 98.60 57  A 1 
ATOM   445  O  O   . ALA A 1 57  ? 15.733  20.709  -23.505 1.00 97.61 57  A 1 
ATOM   446  C  CB  . ALA A 1 57  ? 12.513  21.313  -22.891 1.00 98.06 57  A 1 
ATOM   447  N  N   . PRO A 1 58  ? 14.498  19.010  -24.199 1.00 98.75 58  A 1 
ATOM   448  C  CA  . PRO A 1 58  ? 13.275  18.233  -24.296 1.00 98.78 58  A 1 
ATOM   449  C  C   . PRO A 1 58  ? 13.165  17.149  -23.222 1.00 98.78 58  A 1 
ATOM   450  O  O   . PRO A 1 58  ? 14.150  16.479  -22.884 1.00 98.07 58  A 1 
ATOM   451  C  CB  . PRO A 1 58  ? 13.321  17.618  -25.696 1.00 98.30 58  A 1 
ATOM   452  C  CG  . PRO A 1 58  ? 14.819  17.406  -25.919 1.00 97.05 58  A 1 
ATOM   453  C  CD  . PRO A 1 58  ? 15.456  18.590  -25.196 1.00 98.37 58  A 1 
ATOM   454  N  N   . LEU A 1 59  ? 11.960  16.918  -22.726 1.00 98.55 59  A 1 
ATOM   455  C  CA  . LEU A 1 59  ? 11.635  15.775  -21.875 1.00 98.40 59  A 1 
ATOM   456  C  C   . LEU A 1 59  ? 10.161  15.388  -21.959 1.00 98.76 59  A 1 
ATOM   457  O  O   . LEU A 1 59  ? 9.298   16.165  -22.348 1.00 98.40 59  A 1 
ATOM   458  C  CB  . LEU A 1 59  ? 12.079  15.993  -20.407 1.00 95.72 59  A 1 
ATOM   459  C  CG  . LEU A 1 59  ? 11.222  16.992  -19.596 1.00 93.18 59  A 1 
ATOM   460  C  CD1 . LEU A 1 59  ? 11.262  16.620  -18.116 1.00 89.51 59  A 1 
ATOM   461  C  CD2 . LEU A 1 59  ? 11.749  18.409  -19.733 1.00 89.34 59  A 1 
ATOM   462  N  N   . LYS A 1 60  ? 9.884   14.169  -21.525 1.00 98.97 60  A 1 
ATOM   463  C  CA  . LYS A 1 60  ? 8.535   13.643  -21.322 1.00 98.90 60  A 1 
ATOM   464  C  C   . LYS A 1 60  ? 8.232   13.558  -19.827 1.00 98.92 60  A 1 
ATOM   465  O  O   . LYS A 1 60  ? 9.026   13.019  -19.067 1.00 98.82 60  A 1 
ATOM   466  C  CB  . LYS A 1 60  ? 8.400   12.274  -22.002 1.00 98.76 60  A 1 
ATOM   467  C  CG  . LYS A 1 60  ? 8.537   12.393  -23.533 1.00 97.66 60  A 1 
ATOM   468  C  CD  . LYS A 1 60  ? 8.511   11.010  -24.175 1.00 95.44 60  A 1 
ATOM   469  C  CE  . LYS A 1 60  ? 8.775   11.063  -25.683 1.00 91.82 60  A 1 
ATOM   470  N  NZ  . LYS A 1 60  ? 7.578   11.428  -26.453 1.00 85.70 60  A 1 
ATOM   471  N  N   . ILE A 1 61  ? 7.077   14.067  -19.421 1.00 98.98 61  A 1 
ATOM   472  C  CA  . ILE A 1 61  ? 6.632   14.063  -18.030 1.00 98.92 61  A 1 
ATOM   473  C  C   . ILE A 1 61  ? 5.508   13.042  -17.883 1.00 98.81 61  A 1 
ATOM   474  O  O   . ILE A 1 61  ? 4.528   13.088  -18.624 1.00 98.74 61  A 1 
ATOM   475  C  CB  . ILE A 1 61  ? 6.220   15.469  -17.558 1.00 98.93 61  A 1 
ATOM   476  C  CG1 . ILE A 1 61  ? 7.291   16.532  -17.922 1.00 98.74 61  A 1 
ATOM   477  C  CG2 . ILE A 1 61  ? 5.988   15.426  -16.035 1.00 98.77 61  A 1 
ATOM   478  C  CD1 . ILE A 1 61  ? 6.966   17.958  -17.464 1.00 98.49 61  A 1 
ATOM   479  N  N   . CYS A 1 62  ? 5.657   12.122  -16.936 1.00 98.79 62  A 1 
ATOM   480  C  CA  . CYS A 1 62  ? 4.697   11.058  -16.657 1.00 98.69 62  A 1 
ATOM   481  C  C   . CYS A 1 62  ? 4.157   11.182  -15.218 1.00 98.20 62  A 1 
ATOM   482  O  O   . CYS A 1 62  ? 4.908   11.528  -14.309 1.00 97.45 62  A 1 
ATOM   483  C  CB  . CYS A 1 62  ? 5.356   9.685   -16.878 1.00 98.61 62  A 1 
ATOM   484  S  SG  . CYS A 1 62  ? 5.974   9.508   -18.575 1.00 98.18 62  A 1 
ATOM   485  N  N   . GLY A 1 63  ? 2.884   10.889  -15.047 1.00 97.63 63  A 1 
ATOM   486  C  CA  . GLY A 1 63  ? 2.237   10.800  -13.740 1.00 96.95 63  A 1 
ATOM   487  C  C   . GLY A 1 63  ? 2.372   9.415   -13.102 1.00 96.37 63  A 1 
ATOM   488  O  O   . GLY A 1 63  ? 3.325   8.677   -13.370 1.00 95.56 63  A 1 
ATOM   489  N  N   . ASP A 1 64  ? 1.402   9.066   -12.297 1.00 95.83 64  A 1 
ATOM   490  C  CA  . ASP A 1 64  ? 1.343   7.847   -11.492 1.00 95.66 64  A 1 
ATOM   491  C  C   . ASP A 1 64  ? 1.420   6.578   -12.357 1.00 96.10 64  A 1 
ATOM   492  O  O   . ASP A 1 64  ? 0.813   6.502   -13.429 1.00 95.51 64  A 1 
ATOM   493  C  CB  . ASP A 1 64  ? 0.042   7.824   -10.672 1.00 94.55 64  A 1 
ATOM   494  C  CG  . ASP A 1 64  ? -0.251  9.072   -9.826  1.00 93.18 64  A 1 
ATOM   495  O  OD1 . ASP A 1 64  ? 0.167   10.185  -10.228 1.00 89.76 64  A 1 
ATOM   496  O  OD2 . ASP A 1 64  ? -1.014  8.949   -8.849  1.00 87.86 64  A 1 
ATOM   497  N  N   . ILE A 1 65  ? 2.140   5.574   -11.867 1.00 96.32 65  A 1 
ATOM   498  C  CA  . ILE A 1 65  ? 2.296   4.258   -12.510 1.00 96.59 65  A 1 
ATOM   499  C  C   . ILE A 1 65  ? 1.683   3.151   -11.656 1.00 95.92 65  A 1 
ATOM   500  O  O   . ILE A 1 65  ? 1.140   2.183   -12.200 1.00 95.43 65  A 1 
ATOM   501  C  CB  . ILE A 1 65  ? 3.788   3.975   -12.792 1.00 97.13 65  A 1 
ATOM   502  C  CG1 . ILE A 1 65  ? 4.488   5.096   -13.604 1.00 95.94 65  A 1 
ATOM   503  C  CG2 . ILE A 1 65  ? 3.962   2.635   -13.524 1.00 95.95 65  A 1 
ATOM   504  C  CD1 . ILE A 1 65  ? 3.902   5.334   -15.008 1.00 94.01 65  A 1 
ATOM   505  N  N   . HIS A 1 66  ? 1.766   3.249   -10.335 1.00 95.72 66  A 1 
ATOM   506  C  CA  . HIS A 1 66  ? 1.152   2.345   -9.364  1.00 95.37 66  A 1 
ATOM   507  C  C   . HIS A 1 66  ? 1.375   0.846   -9.648  1.00 95.53 66  A 1 
ATOM   508  O  O   . HIS A 1 66  ? 0.457   0.037   -9.608  1.00 94.80 66  A 1 
ATOM   509  C  CB  . HIS A 1 66  ? -0.310  2.721   -9.178  1.00 94.47 66  A 1 
ATOM   510  C  CG  . HIS A 1 66  ? -0.488  3.899   -8.265  1.00 93.59 66  A 1 
ATOM   511  N  ND1 . HIS A 1 66  ? -0.042  3.969   -6.950  1.00 91.85 66  A 1 
ATOM   512  C  CD2 . HIS A 1 66  ? -1.167  5.063   -8.532  1.00 92.02 66  A 1 
ATOM   513  C  CE1 . HIS A 1 66  ? -0.457  5.144   -6.450  1.00 91.27 66  A 1 
ATOM   514  N  NE2 . HIS A 1 66  ? -1.142  5.822   -7.375  1.00 91.37 66  A 1 
ATOM   515  N  N   . GLY A 1 67  ? 2.608   0.468   -9.952  1.00 96.09 67  A 1 
ATOM   516  C  CA  . GLY A 1 67  ? 2.952   -0.934  -10.189 1.00 96.63 67  A 1 
ATOM   517  C  C   . GLY A 1 67  ? 2.320   -1.566  -11.434 1.00 97.26 67  A 1 
ATOM   518  O  O   . GLY A 1 67  ? 2.401   -2.788  -11.600 1.00 96.87 67  A 1 
ATOM   519  N  N   . GLN A 1 68  ? 1.717   -0.796  -12.324 1.00 97.20 68  A 1 
ATOM   520  C  CA  . GLN A 1 68  ? 1.233   -1.251  -13.628 1.00 97.52 68  A 1 
ATOM   521  C  C   . GLN A 1 68  ? 2.406   -1.387  -14.617 1.00 98.14 68  A 1 
ATOM   522  O  O   . GLN A 1 68  ? 2.543   -0.646  -15.586 1.00 98.11 68  A 1 
ATOM   523  C  CB  . GLN A 1 68  ? 0.096   -0.361  -14.148 1.00 96.86 68  A 1 
ATOM   524  C  CG  . GLN A 1 68  ? -1.154  -0.494  -13.280 1.00 95.46 68  A 1 
ATOM   525  C  CD  . GLN A 1 68  ? -2.387  0.246   -13.812 1.00 96.03 68  A 1 
ATOM   526  O  OE1 . GLN A 1 68  ? -3.287  0.551   -13.053 1.00 92.04 68  A 1 
ATOM   527  N  NE2 . GLN A 1 68  ? -2.510  0.513   -15.088 1.00 90.77 68  A 1 
ATOM   528  N  N   . TYR A 1 69  ? 3.274   -2.354  -14.349 1.00 98.28 69  A 1 
ATOM   529  C  CA  . TYR A 1 69  ? 4.545   -2.520  -15.046 1.00 98.55 69  A 1 
ATOM   530  C  C   . TYR A 1 69  ? 4.412   -2.656  -16.564 1.00 98.61 69  A 1 
ATOM   531  O  O   . TYR A 1 69  ? 5.189   -2.061  -17.309 1.00 98.54 69  A 1 
ATOM   532  C  CB  . TYR A 1 69  ? 5.273   -3.737  -14.472 1.00 98.65 69  A 1 
ATOM   533  C  CG  . TYR A 1 69  ? 6.643   -3.937  -15.073 1.00 98.75 69  A 1 
ATOM   534  C  CD1 . TYR A 1 69  ? 6.978   -5.125  -15.763 1.00 98.54 69  A 1 
ATOM   535  C  CD2 . TYR A 1 69  ? 7.595   -2.909  -14.976 1.00 98.56 69  A 1 
ATOM   536  C  CE1 . TYR A 1 69  ? 8.243   -5.286  -16.333 1.00 98.49 69  A 1 
ATOM   537  C  CE2 . TYR A 1 69  ? 8.862   -3.055  -15.551 1.00 98.45 69  A 1 
ATOM   538  C  CZ  . TYR A 1 69  ? 9.184   -4.241  -16.233 1.00 98.67 69  A 1 
ATOM   539  O  OH  . TYR A 1 69  ? 10.420  -4.365  -16.796 1.00 98.42 69  A 1 
ATOM   540  N  N   . TYR A 1 70  ? 3.427   -3.410  -17.033 1.00 97.64 70  A 1 
ATOM   541  C  CA  . TYR A 1 70  ? 3.236   -3.602  -18.469 1.00 97.53 70  A 1 
ATOM   542  C  C   . TYR A 1 70  ? 2.735   -2.339  -19.170 1.00 97.52 70  A 1 
ATOM   543  O  O   . TYR A 1 70  ? 3.099   -2.109  -20.320 1.00 97.22 70  A 1 
ATOM   544  C  CB  . TYR A 1 70  ? 2.327   -4.805  -18.719 1.00 97.22 70  A 1 
ATOM   545  C  CG  . TYR A 1 70  ? 3.064   -6.109  -18.544 1.00 97.07 70  A 1 
ATOM   546  C  CD1 . TYR A 1 70  ? 3.613   -6.769  -19.659 1.00 96.35 70  A 1 
ATOM   547  C  CD2 . TYR A 1 70  ? 3.264   -6.645  -17.254 1.00 96.38 70  A 1 
ATOM   548  C  CE1 . TYR A 1 70  ? 4.346   -7.950  -19.497 1.00 95.72 70  A 1 
ATOM   549  C  CE2 . TYR A 1 70  ? 4.001   -7.821  -17.081 1.00 95.60 70  A 1 
ATOM   550  C  CZ  . TYR A 1 70  ? 4.546   -8.470  -18.210 1.00 95.93 70  A 1 
ATOM   551  O  OH  . TYR A 1 70  ? 5.280   -9.613  -18.038 1.00 94.80 70  A 1 
ATOM   552  N  N   . ASP A 1 71  ? 2.002   -1.472  -18.474 1.00 97.95 71  A 1 
ATOM   553  C  CA  . ASP A 1 71  ? 1.643   -0.157  -19.005 1.00 98.12 71  A 1 
ATOM   554  C  C   . ASP A 1 71  ? 2.850   0.791   -19.019 1.00 98.32 71  A 1 
ATOM   555  O  O   . ASP A 1 71  ? 3.027   1.551   -19.974 1.00 98.25 71  A 1 
ATOM   556  C  CB  . ASP A 1 71  ? 0.467   0.435   -18.210 1.00 97.95 71  A 1 
ATOM   557  C  CG  . ASP A 1 71  ? -0.827  -0.358  -18.384 1.00 97.66 71  A 1 
ATOM   558  O  OD1 . ASP A 1 71  ? -1.184  -0.754  -19.517 1.00 96.65 71  A 1 
ATOM   559  O  OD2 . ASP A 1 71  ? -1.542  -0.576  -17.376 1.00 96.56 71  A 1 
ATOM   560  N  N   . LEU A 1 72  ? 3.751   0.692   -18.034 1.00 98.48 72  A 1 
ATOM   561  C  CA  . LEU A 1 72  ? 5.023   1.420   -18.061 1.00 98.62 72  A 1 
ATOM   562  C  C   . LEU A 1 72  ? 5.885   1.009   -19.268 1.00 98.54 72  A 1 
ATOM   563  O  O   . LEU A 1 72  ? 6.475   1.867   -19.924 1.00 98.40 72  A 1 
ATOM   564  C  CB  . LEU A 1 72  ? 5.773   1.198   -16.740 1.00 98.74 72  A 1 
ATOM   565  C  CG  . LEU A 1 72  ? 7.174   1.846   -16.691 1.00 98.72 72  A 1 
ATOM   566  C  CD1 . LEU A 1 72  ? 7.101   3.375   -16.772 1.00 98.57 72  A 1 
ATOM   567  C  CD2 . LEU A 1 72  ? 7.886   1.459   -15.395 1.00 98.54 72  A 1 
ATOM   568  N  N   . LEU A 1 73  ? 5.950   -0.287  -19.591 1.00 97.83 73  A 1 
ATOM   569  C  CA  . LEU A 1 73  ? 6.660   -0.765  -20.772 1.00 97.58 73  A 1 
ATOM   570  C  C   . LEU A 1 73  ? 6.052   -0.167  -22.051 1.00 97.38 73  A 1 
ATOM   571  O  O   . LEU A 1 73  ? 6.798   0.333   -22.888 1.00 96.96 73  A 1 
ATOM   572  C  CB  . LEU A 1 73  ? 6.660   -2.298  -20.822 1.00 97.30 73  A 1 
ATOM   573  C  CG  . LEU A 1 73  ? 7.486   -2.981  -19.716 1.00 96.81 73  A 1 
ATOM   574  C  CD1 . LEU A 1 73  ? 7.359   -4.498  -19.859 1.00 95.96 73  A 1 
ATOM   575  C  CD2 . LEU A 1 73  ? 8.970   -2.611  -19.783 1.00 95.79 73  A 1 
ATOM   576  N  N   . ARG A 1 74  ? 4.726   -0.120  -22.160 1.00 97.18 74  A 1 
ATOM   577  C  CA  . ARG A 1 74  ? 4.036   0.509   -23.294 1.00 96.73 74  A 1 
ATOM   578  C  C   . ARG A 1 74  ? 4.307   2.007   -23.379 1.00 96.76 74  A 1 
ATOM   579  O  O   . ARG A 1 74  ? 4.557   2.515   -24.465 1.00 96.36 74  A 1 
ATOM   580  C  CB  . ARG A 1 74  ? 2.527   0.235   -23.216 1.00 95.97 74  A 1 
ATOM   581  C  CG  . ARG A 1 74  ? 2.161   -1.245  -23.403 1.00 91.32 74  A 1 
ATOM   582  C  CD  . ARG A 1 74  ? 2.449   -1.763  -24.809 1.00 89.97 74  A 1 
ATOM   583  N  NE  . ARG A 1 74  ? 1.487   -1.239  -25.782 1.00 88.68 74  A 1 
ATOM   584  C  CZ  . ARG A 1 74  ? 1.626   -1.241  -27.100 1.00 87.78 74  A 1 
ATOM   585  N  NH1 . ARG A 1 74  ? 2.715   -1.658  -27.693 1.00 79.71 74  A 1 
ATOM   586  N  NH2 . ARG A 1 74  ? 0.657   -0.851  -27.856 1.00 81.75 74  A 1 
ATOM   587  N  N   . LEU A 1 75  ? 4.347   2.706   -22.255 1.00 97.60 75  A 1 
ATOM   588  C  CA  . LEU A 1 75  ? 4.747   4.119   -22.223 1.00 97.88 75  A 1 
ATOM   589  C  C   . LEU A 1 75  ? 6.142   4.326   -22.802 1.00 97.88 75  A 1 
ATOM   590  O  O   . LEU A 1 75  ? 6.346   5.262   -23.569 1.00 97.62 75  A 1 
ATOM   591  C  CB  . LEU A 1 75  ? 4.684   4.659   -20.780 1.00 97.58 75  A 1 
ATOM   592  C  CG  . LEU A 1 75  ? 3.278   5.019   -20.289 1.00 90.86 75  A 1 
ATOM   593  C  CD1 . LEU A 1 75  ? 3.303   5.250   -18.782 1.00 85.85 75  A 1 
ATOM   594  C  CD2 . LEU A 1 75  ? 2.762   6.299   -20.947 1.00 86.34 75  A 1 
ATOM   595  N  N   . PHE A 1 76  ? 7.105   3.451   -22.467 1.00 97.26 76  A 1 
ATOM   596  C  CA  . PHE A 1 76  ? 8.456   3.530   -23.022 1.00 97.01 76  A 1 
ATOM   597  C  C   . PHE A 1 76  ? 8.521   3.114   -24.494 1.00 96.17 76  A 1 
ATOM   598  O  O   . PHE A 1 76  ? 9.269   3.733   -25.243 1.00 95.77 76  A 1 
ATOM   599  C  CB  . PHE A 1 76  ? 9.432   2.712   -22.175 1.00 97.47 76  A 1 
ATOM   600  C  CG  . PHE A 1 76  ? 9.779   3.310   -20.833 1.00 98.20 76  A 1 
ATOM   601  C  CD1 . PHE A 1 76  ? 10.125  4.671   -20.720 1.00 98.12 76  A 1 
ATOM   602  C  CD2 . PHE A 1 76  ? 9.822   2.491   -19.688 1.00 98.22 76  A 1 
ATOM   603  C  CE1 . PHE A 1 76  ? 10.487  5.215   -19.475 1.00 98.41 76  A 1 
ATOM   604  C  CE2 . PHE A 1 76  ? 10.188  3.028   -18.442 1.00 98.43 76  A 1 
ATOM   605  C  CZ  . PHE A 1 76  ? 10.516  4.387   -18.342 1.00 98.64 76  A 1 
ATOM   606  N  N   . GLU A 1 77  ? 7.742   2.137   -24.926 1.00 95.54 77  A 1 
ATOM   607  C  CA  . GLU A 1 77  ? 7.670   1.761   -26.344 1.00 94.70 77  A 1 
ATOM   608  C  C   . GLU A 1 77  ? 7.220   2.940   -27.211 1.00 94.43 77  A 1 
ATOM   609  O  O   . GLU A 1 77  ? 7.852   3.245   -28.220 1.00 93.75 77  A 1 
ATOM   610  C  CB  . GLU A 1 77  ? 6.714   0.570   -26.524 1.00 94.01 77  A 1 
ATOM   611  C  CG  . GLU A 1 77  ? 7.330   -0.758  -26.069 1.00 92.34 77  A 1 
ATOM   612  C  CD  . GLU A 1 77  ? 6.349   -1.936  -26.078 1.00 91.28 77  A 1 
ATOM   613  O  OE1 . GLU A 1 77  ? 6.826   -3.083  -25.906 1.00 88.02 77  A 1 
ATOM   614  O  OE2 . GLU A 1 77  ? 5.131   -1.725  -26.237 1.00 87.68 77  A 1 
ATOM   615  N  N   . TYR A 1 78  ? 6.182   3.648   -26.786 1.00 95.95 78  A 1 
ATOM   616  C  CA  . TYR A 1 78  ? 5.660   4.791   -27.534 1.00 95.47 78  A 1 
ATOM   617  C  C   . TYR A 1 78  ? 6.416   6.091   -27.287 1.00 95.68 78  A 1 
ATOM   618  O  O   . TYR A 1 78  ? 6.524   6.942   -28.175 1.00 94.93 78  A 1 
ATOM   619  C  CB  . TYR A 1 78  ? 4.192   4.967   -27.174 1.00 94.36 78  A 1 
ATOM   620  C  CG  . TYR A 1 78  ? 3.327   3.803   -27.603 1.00 84.83 78  A 1 
ATOM   621  C  CD1 . TYR A 1 78  ? 3.384   3.342   -28.926 1.00 79.51 78  A 1 
ATOM   622  C  CD2 . TYR A 1 78  ? 2.447   3.217   -26.688 1.00 77.88 78  A 1 
ATOM   623  C  CE1 . TYR A 1 78  ? 2.519   2.332   -29.361 1.00 70.36 78  A 1 
ATOM   624  C  CE2 . TYR A 1 78  ? 1.572   2.207   -27.110 1.00 68.48 78  A 1 
ATOM   625  C  CZ  . TYR A 1 78  ? 1.595   1.782   -28.457 1.00 66.17 78  A 1 
ATOM   626  O  OH  . TYR A 1 78  ? 0.689   0.867   -28.905 1.00 57.15 78  A 1 
ATOM   627  N  N   . GLY A 1 79  ? 6.919   6.273   -26.085 1.00 96.08 79  A 1 
ATOM   628  C  CA  . GLY A 1 79  ? 7.663   7.452   -25.675 1.00 96.29 79  A 1 
ATOM   629  C  C   . GLY A 1 79  ? 9.105   7.471   -26.165 1.00 96.69 79  A 1 
ATOM   630  O  O   . GLY A 1 79  ? 9.675   8.559   -26.310 1.00 96.25 79  A 1 
ATOM   631  N  N   . GLY A 1 80  ? 9.669   6.308   -26.429 1.00 95.47 80  A 1 
ATOM   632  C  CA  . GLY A 1 80  ? 11.091  6.055   -26.632 1.00 95.57 80  A 1 
ATOM   633  C  C   . GLY A 1 80  ? 11.754  5.571   -25.339 1.00 96.27 80  A 1 
ATOM   634  O  O   . GLY A 1 80  ? 11.643  6.218   -24.301 1.00 96.29 80  A 1 
ATOM   635  N  N   . PHE A 1 81  ? 12.436  4.435   -25.399 1.00 96.77 81  A 1 
ATOM   636  C  CA  . PHE A 1 81  ? 13.184  3.940   -24.247 1.00 96.44 81  A 1 
ATOM   637  C  C   . PHE A 1 81  ? 14.348  4.882   -23.917 1.00 96.88 81  A 1 
ATOM   638  O  O   . PHE A 1 81  ? 15.010  5.376   -24.830 1.00 96.67 81  A 1 
ATOM   639  C  CB  . PHE A 1 81  ? 13.692  2.519   -24.490 1.00 95.38 81  A 1 
ATOM   640  C  CG  . PHE A 1 81  ? 12.622  1.469   -24.306 1.00 95.03 81  A 1 
ATOM   641  C  CD1 . PHE A 1 81  ? 12.370  0.941   -23.026 1.00 93.80 81  A 1 
ATOM   642  C  CD2 . PHE A 1 81  ? 11.836  1.045   -25.394 1.00 93.72 81  A 1 
ATOM   643  C  CE1 . PHE A 1 81  ? 11.348  -0.001  -22.830 1.00 92.76 81  A 1 
ATOM   644  C  CE2 . PHE A 1 81  ? 10.815  0.109   -25.203 1.00 92.63 81  A 1 
ATOM   645  C  CZ  . PHE A 1 81  ? 10.571  -0.410  -23.921 1.00 92.82 81  A 1 
ATOM   646  N  N   . PRO A 1 82  ? 14.669  5.101   -22.634 1.00 98.43 82  A 1 
ATOM   647  C  CA  . PRO A 1 82  ? 15.871  5.833   -22.279 1.00 98.42 82  A 1 
ATOM   648  C  C   . PRO A 1 82  ? 17.126  5.210   -22.912 1.00 98.24 82  A 1 
ATOM   649  O  O   . PRO A 1 82  ? 17.290  3.995   -22.867 1.00 97.26 82  A 1 
ATOM   650  C  CB  . PRO A 1 82  ? 15.925  5.808   -20.747 1.00 98.27 82  A 1 
ATOM   651  C  CG  . PRO A 1 82  ? 14.469  5.631   -20.348 1.00 97.47 82  A 1 
ATOM   652  C  CD  . PRO A 1 82  ? 13.902  4.749   -21.456 1.00 98.43 82  A 1 
ATOM   653  N  N   . PRO A 1 83  ? 18.051  5.986   -23.494 1.00 98.18 83  A 1 
ATOM   654  C  CA  . PRO A 1 83  ? 18.139  7.446   -23.466 1.00 98.01 83  A 1 
ATOM   655  C  C   . PRO A 1 83  ? 17.532  8.156   -24.683 1.00 98.27 83  A 1 
ATOM   656  O  O   . PRO A 1 83  ? 17.830  9.323   -24.905 1.00 97.15 83  A 1 
ATOM   657  C  CB  . PRO A 1 83  ? 19.643  7.707   -23.368 1.00 97.33 83  A 1 
ATOM   658  C  CG  . PRO A 1 83  ? 20.211  6.638   -24.303 1.00 96.26 83  A 1 
ATOM   659  C  CD  . PRO A 1 83  ? 19.280  5.440   -24.064 1.00 97.36 83  A 1 
ATOM   660  N  N   . GLU A 1 84  ? 16.724  7.476   -25.502 1.00 98.09 84  A 1 
ATOM   661  C  CA  . GLU A 1 84  ? 16.127  8.080   -26.701 1.00 97.79 84  A 1 
ATOM   662  C  C   . GLU A 1 84  ? 15.251  9.295   -26.356 1.00 98.09 84  A 1 
ATOM   663  O  O   . GLU A 1 84  ? 15.265  10.304  -27.067 1.00 97.58 84  A 1 
ATOM   664  C  CB  . GLU A 1 84  ? 15.310  7.017   -27.433 1.00 96.40 84  A 1 
ATOM   665  C  CG  . GLU A 1 84  ? 14.741  7.503   -28.776 1.00 84.88 84  A 1 
ATOM   666  C  CD  . GLU A 1 84  ? 13.904  6.446   -29.510 1.00 79.52 84  A 1 
ATOM   667  O  OE1 . GLU A 1 84  ? 13.410  6.784   -30.607 1.00 72.99 84  A 1 
ATOM   668  O  OE2 . GLU A 1 84  ? 13.764  5.317   -28.997 1.00 72.23 84  A 1 
ATOM   669  N  N   . SER A 1 85  ? 14.552  9.213   -25.225 1.00 98.37 85  A 1 
ATOM   670  C  CA  . SER A 1 85  ? 13.834  10.324  -24.630 1.00 98.40 85  A 1 
ATOM   671  C  C   . SER A 1 85  ? 14.303  10.568  -23.200 1.00 98.65 85  A 1 
ATOM   672  O  O   . SER A 1 85  ? 14.596  9.630   -22.457 1.00 98.41 85  A 1 
ATOM   673  C  CB  . SER A 1 85  ? 12.327  10.054  -24.651 1.00 97.99 85  A 1 
ATOM   674  O  OG  . SER A 1 85  ? 11.859  9.942   -25.988 1.00 95.37 85  A 1 
ATOM   675  N  N   . ASN A 1 86  ? 14.326  11.830  -22.804 1.00 98.75 86  A 1 
ATOM   676  C  CA  . ASN A 1 86  ? 14.492  12.220  -21.407 1.00 98.84 86  A 1 
ATOM   677  C  C   . ASN A 1 86  ? 13.146  12.099  -20.691 1.00 98.86 86  A 1 
ATOM   678  O  O   . ASN A 1 86  ? 12.105  12.406  -21.267 1.00 98.79 86  A 1 
ATOM   679  C  CB  . ASN A 1 86  ? 15.030  13.645  -21.319 1.00 98.55 86  A 1 
ATOM   680  C  CG  . ASN A 1 86  ? 16.361  13.844  -22.021 1.00 97.10 86  A 1 
ATOM   681  O  OD1 . ASN A 1 86  ? 17.204  12.965  -22.107 1.00 90.92 86  A 1 
ATOM   682  N  ND2 . ASN A 1 86  ? 16.596  15.028  -22.533 1.00 89.27 86  A 1 
ATOM   683  N  N   . TYR A 1 87  ? 13.172  11.700  -19.422 1.00 98.92 87  A 1 
ATOM   684  C  CA  . TYR A 1 87  ? 11.957  11.502  -18.638 1.00 98.90 87  A 1 
ATOM   685  C  C   . TYR A 1 87  ? 12.018  12.203  -17.287 1.00 98.97 87  A 1 
ATOM   686  O  O   . TYR A 1 87  ? 13.033  12.179  -16.592 1.00 98.81 87  A 1 
ATOM   687  C  CB  . TYR A 1 87  ? 11.676  10.010  -18.471 1.00 98.89 87  A 1 
ATOM   688  C  CG  . TYR A 1 87  ? 11.160  9.339   -19.720 1.00 98.90 87  A 1 
ATOM   689  C  CD1 . TYR A 1 87  ? 9.775   9.311   -19.992 1.00 98.49 87  A 1 
ATOM   690  C  CD2 . TYR A 1 87  ? 12.051  8.729   -20.627 1.00 98.55 87  A 1 
ATOM   691  C  CE1 . TYR A 1 87  ? 9.284   8.692   -21.146 1.00 98.43 87  A 1 
ATOM   692  C  CE2 . TYR A 1 87  ? 11.564  8.107   -21.788 1.00 98.40 87  A 1 
ATOM   693  C  CZ  . TYR A 1 87  ? 10.178  8.089   -22.048 1.00 98.70 87  A 1 
ATOM   694  O  OH  . TYR A 1 87  ? 9.700   7.491   -23.177 1.00 98.29 87  A 1 
ATOM   695  N  N   . LEU A 1 88  ? 10.860  12.735  -16.884 1.00 98.94 88  A 1 
ATOM   696  C  CA  . LEU A 1 88  ? 10.558  13.123  -15.517 1.00 98.93 88  A 1 
ATOM   697  C  C   . LEU A 1 88  ? 9.291   12.383  -15.081 1.00 98.96 88  A 1 
ATOM   698  O  O   . LEU A 1 88  ? 8.232   12.585  -15.661 1.00 98.87 88  A 1 
ATOM   699  C  CB  . LEU A 1 88  ? 10.391  14.643  -15.451 1.00 98.95 88  A 1 
ATOM   700  C  CG  . LEU A 1 88  ? 9.918   15.172  -14.084 1.00 98.87 88  A 1 
ATOM   701  C  CD1 . LEU A 1 88  ? 10.958  14.924  -12.991 1.00 98.60 88  A 1 
ATOM   702  C  CD2 . LEU A 1 88  ? 9.661   16.674  -14.168 1.00 98.62 88  A 1 
ATOM   703  N  N   . PHE A 1 89  ? 9.401   11.554  -14.067 1.00 98.82 89  A 1 
ATOM   704  C  CA  . PHE A 1 89  ? 8.247   10.922  -13.432 1.00 98.76 89  A 1 
ATOM   705  C  C   . PHE A 1 89  ? 7.879   11.680  -12.163 1.00 98.75 89  A 1 
ATOM   706  O  O   . PHE A 1 89  ? 8.758   12.094  -11.401 1.00 98.50 89  A 1 
ATOM   707  C  CB  . PHE A 1 89  ? 8.534   9.450   -13.145 1.00 98.80 89  A 1 
ATOM   708  C  CG  . PHE A 1 89  ? 8.549   8.573   -14.379 1.00 98.85 89  A 1 
ATOM   709  C  CD1 . PHE A 1 89  ? 7.414   7.804   -14.702 1.00 98.61 89  A 1 
ATOM   710  C  CD2 . PHE A 1 89  ? 9.685   8.498   -15.206 1.00 98.59 89  A 1 
ATOM   711  C  CE1 . PHE A 1 89  ? 7.412   6.982   -15.834 1.00 98.49 89  A 1 
ATOM   712  C  CE2 . PHE A 1 89  ? 9.686   7.687   -16.349 1.00 98.45 89  A 1 
ATOM   713  C  CZ  . PHE A 1 89  ? 8.547   6.920   -16.654 1.00 98.73 89  A 1 
ATOM   714  N  N   . LEU A 1 90  ? 6.587   11.846  -11.913 1.00 98.07 90  A 1 
ATOM   715  C  CA  . LEU A 1 90  ? 6.070   12.694  -10.844 1.00 97.59 90  A 1 
ATOM   716  C  C   . LEU A 1 90  ? 5.841   11.967  -9.510  1.00 95.91 90  A 1 
ATOM   717  O  O   . LEU A 1 90  ? 5.443   12.611  -8.544  1.00 94.73 90  A 1 
ATOM   718  C  CB  . LEU A 1 90  ? 4.796   13.403  -11.326 1.00 97.91 90  A 1 
ATOM   719  C  CG  . LEU A 1 90  ? 4.987   14.325  -12.553 1.00 97.96 90  A 1 
ATOM   720  C  CD1 . LEU A 1 90  ? 3.647   14.970  -12.921 1.00 97.84 90  A 1 
ATOM   721  C  CD2 . LEU A 1 90  ? 5.989   15.447  -12.294 1.00 97.60 90  A 1 
ATOM   722  N  N   . GLY A 1 91  ? 6.114   10.659  -9.444  1.00 96.82 91  A 1 
ATOM   723  C  CA  . GLY A 1 91  ? 5.912   9.849   -8.241  1.00 96.20 91  A 1 
ATOM   724  C  C   . GLY A 1 91  ? 4.846   8.777   -8.403  1.00 95.46 91  A 1 
ATOM   725  O  O   . GLY A 1 91  ? 4.358   8.543   -9.514  1.00 94.39 91  A 1 
ATOM   726  N  N   . ASP A 1 92  ? 4.509   8.115   -7.288  1.00 95.91 92  A 1 
ATOM   727  C  CA  . ASP A 1 92  ? 3.546   7.016   -7.184  1.00 95.77 92  A 1 
ATOM   728  C  C   . ASP A 1 92  ? 3.868   5.846   -8.133  1.00 95.60 92  A 1 
ATOM   729  O  O   . ASP A 1 92  ? 3.097   5.434   -8.996  1.00 94.80 92  A 1 
ATOM   730  C  CB  . ASP A 1 92  ? 2.101   7.527   -7.216  1.00 95.10 92  A 1 
ATOM   731  C  CG  . ASP A 1 92  ? 1.673   8.177   -5.895  1.00 93.69 92  A 1 
ATOM   732  O  OD1 . ASP A 1 92  ? 2.549   8.521   -5.061  1.00 92.30 92  A 1 
ATOM   733  O  OD2 . ASP A 1 92  ? 0.448   8.287   -5.651  1.00 91.45 92  A 1 
ATOM   734  N  N   . TYR A 1 93  ? 5.074   5.307   -7.943  1.00 96.20 93  A 1 
ATOM   735  C  CA  . TYR A 1 93  ? 5.589   4.173   -8.712  1.00 96.30 93  A 1 
ATOM   736  C  C   . TYR A 1 93  ? 5.077   2.834   -8.196  1.00 96.05 93  A 1 
ATOM   737  O  O   . TYR A 1 93  ? 4.999   1.854   -8.936  1.00 95.29 93  A 1 
ATOM   738  C  CB  . TYR A 1 93  ? 7.128   4.179   -8.634  1.00 96.89 93  A 1 
ATOM   739  C  CG  . TYR A 1 93  ? 7.739   5.528   -8.875  1.00 97.58 93  A 1 
ATOM   740  C  CD1 . TYR A 1 93  ? 7.524   6.177   -10.099 1.00 97.28 93  A 1 
ATOM   741  C  CD2 . TYR A 1 93  ? 8.465   6.185   -7.857  1.00 97.32 93  A 1 
ATOM   742  C  CE1 . TYR A 1 93  ? 7.996   7.470   -10.304 1.00 97.52 93  A 1 
ATOM   743  C  CE2 . TYR A 1 93  ? 8.951   7.482   -8.051  1.00 97.43 93  A 1 
ATOM   744  C  CZ  . TYR A 1 93  ? 8.707   8.125   -9.280  1.00 98.12 93  A 1 
ATOM   745  O  OH  . TYR A 1 93  ? 9.145   9.415   -9.475  1.00 98.06 93  A 1 
ATOM   746  N  N   . VAL A 1 94  ? 4.798   2.791   -6.900  1.00 95.91 94  A 1 
ATOM   747  C  CA  . VAL A 1 94  ? 4.459   1.585   -6.147  1.00 95.16 94  A 1 
ATOM   748  C  C   . VAL A 1 94  ? 3.011   1.619   -5.679  1.00 93.27 94  A 1 
ATOM   749  O  O   . VAL A 1 94  ? 2.271   2.565   -5.964  1.00 92.08 94  A 1 
ATOM   750  C  CB  . VAL A 1 94  ? 5.453   1.351   -4.982  1.00 95.32 94  A 1 
ATOM   751  C  CG1 . VAL A 1 94  ? 6.889   1.226   -5.493  1.00 94.10 94  A 1 
ATOM   752  C  CG2 . VAL A 1 94  ? 5.398   2.445   -3.909  1.00 94.48 94  A 1 
ATOM   753  N  N   . ASP A 1 95  ? 2.615   0.563   -4.980  1.00 93.40 95  A 1 
ATOM   754  C  CA  . ASP A 1 95  ? 1.280   0.350   -4.443  1.00 93.00 95  A 1 
ATOM   755  C  C   . ASP A 1 95  ? 0.181   0.081   -5.484  1.00 92.11 95  A 1 
ATOM   756  O  O   . ASP A 1 95  ? 0.319   0.355   -6.675  1.00 90.00 95  A 1 
ATOM   757  C  CB  . ASP A 1 95  ? 0.887   1.453   -3.454  1.00 92.77 95  A 1 
ATOM   758  C  CG  . ASP A 1 95  ? 1.726   1.421   -2.175  1.00 91.97 95  A 1 
ATOM   759  O  OD1 . ASP A 1 95  ? 2.195   0.319   -1.805  1.00 90.26 95  A 1 
ATOM   760  O  OD2 . ASP A 1 95  ? 1.848   2.470   -1.521  1.00 89.99 95  A 1 
ATOM   761  N  N   . ARG A 1 96  ? -0.902  -0.482  -5.004  1.00 91.90 96  A 1 
ATOM   762  C  CA  . ARG A 1 96  ? -2.134  -0.813  -5.724  1.00 91.44 96  A 1 
ATOM   763  C  C   . ARG A 1 96  ? -1.971  -1.831  -6.849  1.00 92.02 96  A 1 
ATOM   764  O  O   . ARG A 1 96  ? -2.695  -2.851  -6.849  1.00 90.54 96  A 1 
ATOM   765  C  CB  . ARG A 1 96  ? -2.841  0.464   -6.200  1.00 89.59 96  A 1 
ATOM   766  C  CG  . ARG A 1 96  ? -3.126  1.445   -5.047  1.00 86.94 96  A 1 
ATOM   767  C  CD  . ARG A 1 96  ? -4.257  2.366   -5.449  1.00 84.12 96  A 1 
ATOM   768  N  NE  . ARG A 1 96  ? -4.690  3.233   -4.351  1.00 82.96 96  A 1 
ATOM   769  C  CZ  . ARG A 1 96  ? -4.245  4.436   -4.082  1.00 81.57 96  A 1 
ATOM   770  N  NH1 . ARG A 1 96  ? -3.235  4.957   -4.726  1.00 75.53 96  A 1 
ATOM   771  N  NH2 . ARG A 1 96  ? -4.792  5.157   -3.154  1.00 77.19 96  A 1 
ATOM   772  N  N   . GLY A 1 97  ? -1.033  -1.633  -7.773  1.00 93.99 97  A 1 
ATOM   773  C  CA  . GLY A 1 97  ? -0.718  -2.588  -8.824  1.00 94.15 97  A 1 
ATOM   774  C  C   . GLY A 1 97  ? -0.019  -3.854  -8.300  1.00 94.63 97  A 1 
ATOM   775  O  O   . GLY A 1 97  ? 0.485   -3.904  -7.184  1.00 94.05 97  A 1 
ATOM   776  N  N   . LYS A 1 98  ? 0.044   -4.902  -9.157  1.00 95.75 98  A 1 
ATOM   777  C  CA  . LYS A 1 98  ? 0.634   -6.201  -8.783  1.00 96.32 98  A 1 
ATOM   778  C  C   . LYS A 1 98  ? 2.154   -6.265  -8.936  1.00 97.00 98  A 1 
ATOM   779  O  O   . LYS A 1 98  ? 2.757   -7.240  -8.486  1.00 96.12 98  A 1 
ATOM   780  C  CB  . LYS A 1 98  ? -0.036  -7.317  -9.609  1.00 95.23 98  A 1 
ATOM   781  C  CG  . LYS A 1 98  ? -1.487  -7.581  -9.175  1.00 92.62 98  A 1 
ATOM   782  C  CD  . LYS A 1 98  ? -2.170  -8.607  -10.092 1.00 88.91 98  A 1 
ATOM   783  C  CE  . LYS A 1 98  ? -3.590  -8.880  -9.582  1.00 81.72 98  A 1 
ATOM   784  N  NZ  . LYS A 1 98  ? -4.457  -9.524  -10.588 1.00 72.12 98  A 1 
ATOM   785  N  N   . GLN A 1 99  ? 2.775   -5.302  -9.616  1.00 98.13 99  A 1 
ATOM   786  C  CA  . GLN A 1 99  ? 4.179   -5.354  -10.038 1.00 98.55 99  A 1 
ATOM   787  C  C   . GLN A 1 99  ? 4.935   -4.057  -9.707  1.00 98.67 99  A 1 
ATOM   788  O  O   . GLN A 1 99  ? 5.647   -3.499  -10.547 1.00 98.38 99  A 1 
ATOM   789  C  CB  . GLN A 1 99  ? 4.265   -5.732  -11.521 1.00 98.35 99  A 1 
ATOM   790  C  CG  . GLN A 1 99  ? 3.683   -7.119  -11.818 1.00 97.69 99  A 1 
ATOM   791  C  CD  . GLN A 1 99  ? 4.012   -7.563  -13.240 1.00 97.51 99  A 1 
ATOM   792  O  OE1 . GLN A 1 99  ? 3.246   -7.358  -14.161 1.00 90.86 99  A 1 
ATOM   793  N  NE2 . GLN A 1 99  ? 5.153   -8.164  -13.450 1.00 89.07 99  A 1 
ATOM   794  N  N   . SER A 1 100 ? 4.786   -3.594  -8.478  1.00 98.22 100 A 1 
ATOM   795  C  CA  . SER A 1 100 ? 5.516   -2.436  -7.972  1.00 98.31 100 A 1 
ATOM   796  C  C   . SER A 1 100 ? 7.028   -2.658  -7.988  1.00 98.71 100 A 1 
ATOM   797  O  O   . SER A 1 100 ? 7.788   -1.749  -8.291  1.00 98.69 100 A 1 
ATOM   798  C  CB  . SER A 1 100 ? 5.067   -2.124  -6.537  1.00 97.63 100 A 1 
ATOM   799  O  OG  . SER A 1 100 ? 3.698   -1.801  -6.503  1.00 96.30 100 A 1 
ATOM   800  N  N   . LEU A 1 101 ? 7.480   -3.892  -7.725  1.00 98.73 101 A 1 
ATOM   801  C  CA  . LEU A 1 101 ? 8.900   -4.235  -7.720  1.00 98.82 101 A 1 
ATOM   802  C  C   . LEU A 1 101 ? 9.534   -4.106  -9.104  1.00 98.99 101 A 1 
ATOM   803  O  O   . LEU A 1 101 ? 10.586  -3.480  -9.227  1.00 98.86 101 A 1 
ATOM   804  C  CB  . LEU A 1 101 ? 9.094   -5.656  -7.164  1.00 98.76 101 A 1 
ATOM   805  C  CG  . LEU A 1 101 ? 9.012   -5.726  -5.633  1.00 98.49 101 A 1 
ATOM   806  C  CD1 . LEU A 1 101 ? 8.931   -7.182  -5.180  1.00 97.62 101 A 1 
ATOM   807  C  CD2 . LEU A 1 101 ? 10.255  -5.120  -4.974  1.00 97.47 101 A 1 
ATOM   808  N  N   . GLU A 1 102 ? 8.932   -4.649  -10.147 1.00 98.81 102 A 1 
ATOM   809  C  CA  . GLU A 1 102 ? 9.430   -4.487  -11.507 1.00 98.80 102 A 1 
ATOM   810  C  C   . GLU A 1 102 ? 9.438   -3.012  -11.925 1.00 98.92 102 A 1 
ATOM   811  O  O   . GLU A 1 102 ? 10.436  -2.525  -12.467 1.00 98.80 102 A 1 
ATOM   812  C  CB  . GLU A 1 102 ? 8.588   -5.288  -12.508 1.00 98.72 102 A 1 
ATOM   813  C  CG  . GLU A 1 102 ? 8.799   -6.803  -12.441 1.00 98.25 102 A 1 
ATOM   814  C  CD  . GLU A 1 102 ? 7.948   -7.535  -11.385 1.00 98.50 102 A 1 
ATOM   815  O  OE1 . GLU A 1 102 ? 7.891   -8.781  -11.468 1.00 96.91 102 A 1 
ATOM   816  O  OE2 . GLU A 1 102 ? 7.377   -6.929  -10.460 1.00 97.17 102 A 1 
ATOM   817  N  N   . THR A 1 103 ? 8.357   -2.314  -11.618 1.00 98.77 103 A 1 
ATOM   818  C  CA  . THR A 1 103 ? 8.189   -0.889  -11.930 1.00 98.89 103 A 1 
ATOM   819  C  C   . THR A 1 103 ? 9.317   -0.066  -11.319 1.00 98.95 103 A 1 
ATOM   820  O  O   . THR A 1 103 ? 10.100  0.542   -12.042 1.00 98.86 103 A 1 
ATOM   821  C  CB  . THR A 1 103 ? 6.815   -0.400  -11.444 1.00 98.64 103 A 1 
ATOM   822  O  OG1 . THR A 1 103 ? 5.805   -1.119  -12.112 1.00 97.10 103 A 1 
ATOM   823  C  CG2 . THR A 1 103 ? 6.580   1.087   -11.710 1.00 97.39 103 A 1 
ATOM   824  N  N   . ILE A 1 104 ? 9.463   -0.107  -10.004 1.00 98.84 104 A 1 
ATOM   825  C  CA  . ILE A 1 104 ? 10.483  0.695   -9.331  1.00 98.95 104 A 1 
ATOM   826  C  C   . ILE A 1 104 ? 11.898  0.240   -9.700  1.00 98.93 104 A 1 
ATOM   827  O  O   . ILE A 1 104 ? 12.775  1.080   -9.881  1.00 98.91 104 A 1 
ATOM   828  C  CB  . ILE A 1 104 ? 10.237  0.741   -7.807  1.00 98.84 104 A 1 
ATOM   829  C  CG1 . ILE A 1 104 ? 11.144  1.763   -7.082  1.00 98.43 104 A 1 
ATOM   830  C  CG2 . ILE A 1 104 ? 10.413  -0.637  -7.137  1.00 98.57 104 A 1 
ATOM   831  C  CD1 . ILE A 1 104 ? 11.014  3.197   -7.587  1.00 98.13 104 A 1 
ATOM   832  N  N   . CYS A 1 105 ? 12.142  -1.061  -9.887  1.00 98.96 105 A 1 
ATOM   833  C  CA  . CYS A 1 105 ? 13.460  -1.558  -10.278 1.00 98.91 105 A 1 
ATOM   834  C  C   . CYS A 1 105 ? 13.881  -1.046  -11.664 1.00 98.90 105 A 1 
ATOM   835  O  O   . CYS A 1 105 ? 15.035  -0.640  -11.820 1.00 98.86 105 A 1 
ATOM   836  C  CB  . CYS A 1 105 ? 13.498  -3.084  -10.233 1.00 98.90 105 A 1 
ATOM   837  S  SG  . CYS A 1 105 ? 13.527  -3.661  -8.508  1.00 98.80 105 A 1 
ATOM   838  N  N   . LEU A 1 106 ? 12.978  -1.028  -12.632 1.00 98.91 106 A 1 
ATOM   839  C  CA  . LEU A 1 106 ? 13.284  -0.490  -13.959 1.00 98.92 106 A 1 
ATOM   840  C  C   . LEU A 1 106 ? 13.572  1.011   -13.897 1.00 98.94 106 A 1 
ATOM   841  O  O   . LEU A 1 106 ? 14.575  1.472   -14.452 1.00 98.85 106 A 1 
ATOM   842  C  CB  . LEU A 1 106 ? 12.124  -0.804  -14.919 1.00 98.88 106 A 1 
ATOM   843  C  CG  . LEU A 1 106 ? 12.385  -0.345  -16.371 1.00 98.73 106 A 1 
ATOM   844  C  CD1 . LEU A 1 106 ? 13.588  -1.055  -17.002 1.00 98.21 106 A 1 
ATOM   845  C  CD2 . LEU A 1 106 ? 11.164  -0.610  -17.239 1.00 98.22 106 A 1 
ATOM   846  N  N   . LEU A 1 107 ? 12.756  1.770   -13.169 1.00 98.95 107 A 1 
ATOM   847  C  CA  . LEU A 1 107 ? 12.925  3.210   -13.013 1.00 98.92 107 A 1 
ATOM   848  C  C   . LEU A 1 107 ? 14.246  3.554   -12.301 1.00 98.96 107 A 1 
ATOM   849  O  O   . LEU A 1 107 ? 14.997  4.417   -12.760 1.00 98.85 107 A 1 
ATOM   850  C  CB  . LEU A 1 107 ? 11.711  3.776   -12.256 1.00 98.92 107 A 1 
ATOM   851  C  CG  . LEU A 1 107 ? 10.360  3.669   -12.994 1.00 98.73 107 A 1 
ATOM   852  C  CD1 . LEU A 1 107 ? 9.245   4.139   -12.066 1.00 98.38 107 A 1 
ATOM   853  C  CD2 . LEU A 1 107 ? 10.316  4.506   -14.266 1.00 98.25 107 A 1 
ATOM   854  N  N   . LEU A 1 108 ? 14.591  2.835   -11.226 1.00 98.88 108 A 1 
ATOM   855  C  CA  . LEU A 1 108 ? 15.864  3.013   -10.533 1.00 98.82 108 A 1 
ATOM   856  C  C   . LEU A 1 108 ? 17.055  2.606   -11.412 1.00 98.74 108 A 1 
ATOM   857  O  O   . LEU A 1 108 ? 18.068  3.307   -11.425 1.00 98.58 108 A 1 
ATOM   858  C  CB  . LEU A 1 108 ? 15.873  2.217   -9.218  1.00 98.86 108 A 1 
ATOM   859  C  CG  . LEU A 1 108 ? 14.908  2.710   -8.118  1.00 98.76 108 A 1 
ATOM   860  C  CD1 . LEU A 1 108 ? 15.098  1.842   -6.874  1.00 98.47 108 A 1 
ATOM   861  C  CD2 . LEU A 1 108 ? 15.127  4.172   -7.736  1.00 98.45 108 A 1 
ATOM   862  N  N   . ALA A 1 109 ? 16.935  1.530   -12.186 1.00 98.84 109 A 1 
ATOM   863  C  CA  . ALA A 1 109 ? 17.987  1.107   -13.105 1.00 98.83 109 A 1 
ATOM   864  C  C   . ALA A 1 109 ? 18.262  2.170   -14.179 1.00 98.79 109 A 1 
ATOM   865  O  O   . ALA A 1 109 ? 19.424  2.512   -14.422 1.00 98.55 109 A 1 
ATOM   866  C  CB  . ALA A 1 109 ? 17.613  -0.243  -13.718 1.00 98.69 109 A 1 
ATOM   867  N  N   . TYR A 1 110 ? 17.221  2.754   -14.764 1.00 98.83 110 A 1 
ATOM   868  C  CA  . TYR A 1 110 ? 17.371  3.861   -15.708 1.00 98.87 110 A 1 
ATOM   869  C  C   . TYR A 1 110 ? 17.934  5.117   -15.053 1.00 98.81 110 A 1 
ATOM   870  O  O   . TYR A 1 110 ? 18.805  5.756   -15.646 1.00 98.66 110 A 1 
ATOM   871  C  CB  . TYR A 1 110 ? 16.045  4.160   -16.402 1.00 98.84 110 A 1 
ATOM   872  C  CG  . TYR A 1 110 ? 15.689  3.206   -17.521 1.00 98.82 110 A 1 
ATOM   873  C  CD1 . TYR A 1 110 ? 16.661  2.803   -18.463 1.00 98.37 110 A 1 
ATOM   874  C  CD2 . TYR A 1 110 ? 14.370  2.743   -17.659 1.00 98.44 110 A 1 
ATOM   875  C  CE1 . TYR A 1 110 ? 16.325  1.953   -19.533 1.00 98.30 110 A 1 
ATOM   876  C  CE2 . TYR A 1 110 ? 14.023  1.894   -18.721 1.00 98.23 110 A 1 
ATOM   877  C  CZ  . TYR A 1 110 ? 15.000  1.497   -19.658 1.00 98.47 110 A 1 
ATOM   878  O  OH  . TYR A 1 110 ? 14.670  0.680   -20.700 1.00 97.88 110 A 1 
ATOM   879  N  N   . LYS A 1 111 ? 17.533  5.435   -13.816 1.00 98.85 111 A 1 
ATOM   880  C  CA  . LYS A 1 111 ? 18.111  6.552   -13.068 1.00 98.80 111 A 1 
ATOM   881  C  C   . LYS A 1 111 ? 19.616  6.386   -12.855 1.00 98.86 111 A 1 
ATOM   882  O  O   . LYS A 1 111 ? 20.362  7.351   -12.978 1.00 98.60 111 A 1 
ATOM   883  C  CB  . LYS A 1 111 ? 17.373  6.745   -11.735 1.00 98.87 111 A 1 
ATOM   884  C  CG  . LYS A 1 111 ? 17.904  7.951   -10.919 1.00 98.64 111 A 1 
ATOM   885  C  CD  . LYS A 1 111 ? 17.806  9.257   -11.703 1.00 98.29 111 A 1 
ATOM   886  C  CE  . LYS A 1 111 ? 18.399  10.438  -10.959 1.00 97.99 111 A 1 
ATOM   887  N  NZ  . LYS A 1 111 ? 18.415  11.635  -11.831 1.00 97.85 111 A 1 
ATOM   888  N  N   . ILE A 1 112 ? 20.067  5.175   -12.572 1.00 98.62 112 A 1 
ATOM   889  C  CA  . ILE A 1 112 ? 21.498  4.898   -12.384 1.00 98.43 112 A 1 
ATOM   890  C  C   . ILE A 1 112 ? 22.243  4.932   -13.723 1.00 98.36 112 A 1 
ATOM   891  O  O   . ILE A 1 112 ? 23.359  5.442   -13.785 1.00 98.06 112 A 1 
ATOM   892  C  CB  . ILE A 1 112 ? 21.696  3.550   -11.663 1.00 98.37 112 A 1 
ATOM   893  C  CG1 . ILE A 1 112 ? 21.066  3.559   -10.262 1.00 97.85 112 A 1 
ATOM   894  C  CG2 . ILE A 1 112 ? 23.210  3.247   -11.508 1.00 97.76 112 A 1 
ATOM   895  C  CD1 . ILE A 1 112 ? 20.809  2.140   -9.721  1.00 97.38 112 A 1 
ATOM   896  N  N   . LYS A 1 113 ? 21.650  4.400   -14.787 1.00 98.45 113 A 1 
ATOM   897  C  CA  . LYS A 1 113 ? 22.279  4.332   -16.108 1.00 98.38 113 A 1 
ATOM   898  C  C   . LYS A 1 113 ? 22.349  5.696   -16.796 1.00 98.31 113 A 1 
ATOM   899  O  O   . LYS A 1 113 ? 23.358  6.004   -17.428 1.00 98.15 113 A 1 
ATOM   900  C  CB  . LYS A 1 113 ? 21.547  3.282   -16.956 1.00 98.19 113 A 1 
ATOM   901  C  CG  . LYS A 1 113 ? 22.294  2.980   -18.264 1.00 97.07 113 A 1 
ATOM   902  C  CD  . LYS A 1 113 ? 21.690  1.780   -18.994 1.00 94.87 113 A 1 
ATOM   903  C  CE  . LYS A 1 113 ? 22.459  1.538   -20.288 1.00 92.87 113 A 1 
ATOM   904  N  NZ  . LYS A 1 113 ? 22.051  0.272   -20.956 1.00 86.57 113 A 1 
ATOM   905  N  N   . TYR A 1 114 ? 21.312  6.502   -16.651 1.00 98.61 114 A 1 
ATOM   906  C  CA  . TYR A 1 114 ? 21.164  7.803   -17.298 1.00 98.69 114 A 1 
ATOM   907  C  C   . TYR A 1 114 ? 20.815  8.904   -16.276 1.00 98.74 114 A 1 
ATOM   908  O  O   . TYR A 1 114 ? 19.735  9.490   -16.338 1.00 98.57 114 A 1 
ATOM   909  C  CB  . TYR A 1 114 ? 20.109  7.690   -18.412 1.00 98.57 114 A 1 
ATOM   910  C  CG  . TYR A 1 114 ? 20.354  6.560   -19.393 1.00 98.51 114 A 1 
ATOM   911  C  CD1 . TYR A 1 114 ? 21.482  6.551   -20.222 1.00 97.95 114 A 1 
ATOM   912  C  CD2 . TYR A 1 114 ? 19.436  5.487   -19.458 1.00 98.08 114 A 1 
ATOM   913  C  CE1 . TYR A 1 114 ? 21.705  5.515   -21.122 1.00 97.75 114 A 1 
ATOM   914  C  CE2 . TYR A 1 114 ? 19.644  4.434   -20.362 1.00 97.77 114 A 1 
ATOM   915  C  CZ  . TYR A 1 114 ? 20.775  4.444   -21.201 1.00 97.91 114 A 1 
ATOM   916  O  OH  . TYR A 1 114 ? 20.975  3.429   -22.084 1.00 97.13 114 A 1 
ATOM   917  N  N   . PRO A 1 115 ? 21.705  9.204   -15.319 1.00 98.67 115 A 1 
ATOM   918  C  CA  . PRO A 1 115 ? 21.372  10.074  -14.185 1.00 98.67 115 A 1 
ATOM   919  C  C   . PRO A 1 115 ? 21.005  11.504  -14.590 1.00 98.74 115 A 1 
ATOM   920  O  O   . PRO A 1 115 ? 20.218  12.133  -13.879 1.00 98.42 115 A 1 
ATOM   921  C  CB  . PRO A 1 115 ? 22.610  10.035  -13.277 1.00 98.21 115 A 1 
ATOM   922  C  CG  . PRO A 1 115 ? 23.749  9.672   -14.231 1.00 96.94 115 A 1 
ATOM   923  C  CD  . PRO A 1 115 ? 23.070  8.744   -15.225 1.00 98.24 115 A 1 
ATOM   924  N  N   . GLU A 1 116 ? 21.509  11.983  -15.710 1.00 98.65 116 A 1 
ATOM   925  C  CA  . GLU A 1 116 ? 21.260  13.343  -16.213 1.00 98.62 116 A 1 
ATOM   926  C  C   . GLU A 1 116 ? 20.134  13.424  -17.261 1.00 98.62 116 A 1 
ATOM   927  O  O   . GLU A 1 116 ? 19.834  14.499  -17.773 1.00 98.13 116 A 1 
ATOM   928  C  CB  . GLU A 1 116 ? 22.566  13.936  -16.783 1.00 98.12 116 A 1 
ATOM   929  C  CG  . GLU A 1 116 ? 23.756  13.926  -15.810 1.00 95.70 116 A 1 
ATOM   930  C  CD  . GLU A 1 116 ? 23.445  14.582  -14.458 1.00 90.81 116 A 1 
ATOM   931  O  OE1 . GLU A 1 116 ? 23.910  14.028  -13.433 1.00 83.38 116 A 1 
ATOM   932  O  OE2 . GLU A 1 116 ? 22.736  15.604  -14.434 1.00 84.13 116 A 1 
ATOM   933  N  N   . ASN A 1 117 ? 19.521  12.295  -17.608 1.00 98.68 117 A 1 
ATOM   934  C  CA  . ASN A 1 117 ? 18.474  12.210  -18.632 1.00 98.53 117 A 1 
ATOM   935  C  C   . ASN A 1 117 ? 17.185  11.566  -18.113 1.00 98.73 117 A 1 
ATOM   936  O  O   . ASN A 1 117 ? 16.182  11.501  -18.827 1.00 98.41 117 A 1 
ATOM   937  C  CB  . ASN A 1 117 ? 19.026  11.435  -19.834 1.00 97.73 117 A 1 
ATOM   938  C  CG  . ASN A 1 117 ? 20.219  12.120  -20.474 1.00 93.81 117 A 1 
ATOM   939  O  OD1 . ASN A 1 117 ? 21.373  11.826  -20.196 1.00 80.89 117 A 1 
ATOM   940  N  ND2 . ASN A 1 117 ? 19.987  13.070  -21.356 1.00 81.11 117 A 1 
ATOM   941  N  N   . PHE A 1 118 ? 17.206  11.054  -16.878 1.00 98.82 118 A 1 
ATOM   942  C  CA  . PHE A 1 118 ? 16.106  10.324  -16.284 1.00 98.95 118 A 1 
ATOM   943  C  C   . PHE A 1 118 ? 15.890  10.761  -14.840 1.00 98.90 118 A 1 
ATOM   944  O  O   . PHE A 1 118 ? 16.797  10.665  -14.009 1.00 98.81 118 A 1 
ATOM   945  C  CB  . PHE A 1 118 ? 16.397  8.830   -16.397 1.00 98.86 118 A 1 
ATOM   946  C  CG  . PHE A 1 118 ? 15.172  7.981   -16.190 1.00 98.90 118 A 1 
ATOM   947  C  CD1 . PHE A 1 118 ? 14.834  7.502   -14.914 1.00 98.67 118 A 1 
ATOM   948  C  CD2 . PHE A 1 118 ? 14.346  7.692   -17.290 1.00 98.66 118 A 1 
ATOM   949  C  CE1 . PHE A 1 118 ? 13.690  6.715   -14.743 1.00 98.49 118 A 1 
ATOM   950  C  CE2 . PHE A 1 118 ? 13.200  6.899   -17.127 1.00 98.47 118 A 1 
ATOM   951  C  CZ  . PHE A 1 118 ? 12.877  6.414   -15.855 1.00 98.77 118 A 1 
ATOM   952  N  N   . PHE A 1 119 ? 14.706  11.249  -14.533 1.00 98.96 119 A 1 
ATOM   953  C  CA  . PHE A 1 119 ? 14.406  11.868  -13.247 1.00 98.95 119 A 1 
ATOM   954  C  C   . PHE A 1 119 ? 13.147  11.291  -12.616 1.00 98.98 119 A 1 
ATOM   955  O  O   . PHE A 1 119 ? 12.145  11.060  -13.285 1.00 98.82 119 A 1 
ATOM   956  C  CB  . PHE A 1 119 ? 14.322  13.382  -13.416 1.00 98.92 119 A 1 
ATOM   957  C  CG  . PHE A 1 119 ? 15.604  13.996  -13.944 1.00 98.91 119 A 1 
ATOM   958  C  CD1 . PHE A 1 119 ? 16.660  14.294  -13.068 1.00 98.56 119 A 1 
ATOM   959  C  CD2 . PHE A 1 119 ? 15.758  14.224  -15.324 1.00 98.64 119 A 1 
ATOM   960  C  CE1 . PHE A 1 119 ? 17.862  14.820  -13.558 1.00 98.37 119 A 1 
ATOM   961  C  CE2 . PHE A 1 119 ? 16.958  14.750  -15.826 1.00 98.33 119 A 1 
ATOM   962  C  CZ  . PHE A 1 119 ? 18.010  15.049  -14.941 1.00 98.51 119 A 1 
ATOM   963  N  N   . LEU A 1 120 ? 13.214  11.075  -11.309 1.00 98.98 120 A 1 
ATOM   964  C  CA  . LEU A 1 120 ? 12.129  10.551  -10.492 1.00 98.95 120 A 1 
ATOM   965  C  C   . LEU A 1 120 ? 11.872  11.537  -9.357  1.00 98.88 120 A 1 
ATOM   966  O  O   . LEU A 1 120 ? 12.798  11.825  -8.597  1.00 98.75 120 A 1 
ATOM   967  C  CB  . LEU A 1 120 ? 12.496  9.165   -9.941  1.00 98.87 120 A 1 
ATOM   968  C  CG  . LEU A 1 120 ? 12.847  8.087   -10.994 1.00 98.62 120 A 1 
ATOM   969  C  CD1 . LEU A 1 120 ? 13.244  6.787   -10.300 1.00 98.32 120 A 1 
ATOM   970  C  CD2 . LEU A 1 120 ? 11.681  7.794   -11.929 1.00 98.17 120 A 1 
ATOM   971  N  N   . LEU A 1 121 ? 10.649  12.031  -9.239  1.00 98.51 121 A 1 
ATOM   972  C  CA  . LEU A 1 121 ? 10.190  12.752  -8.048  1.00 98.47 121 A 1 
ATOM   973  C  C   . LEU A 1 121 ? 9.574   11.779  -7.043  1.00 97.86 121 A 1 
ATOM   974  O  O   . LEU A 1 121 ? 9.258   10.643  -7.373  1.00 97.45 121 A 1 
ATOM   975  C  CB  . LEU A 1 121 ? 9.205   13.871  -8.425  1.00 98.62 121 A 1 
ATOM   976  C  CG  . LEU A 1 121 ? 9.765   14.936  -9.386  1.00 98.62 121 A 1 
ATOM   977  C  CD1 . LEU A 1 121 ? 8.752   16.070  -9.526  1.00 98.41 121 A 1 
ATOM   978  C  CD2 . LEU A 1 121 ? 11.092  15.537  -8.910  1.00 98.33 121 A 1 
ATOM   979  N  N   . ARG A 1 122 ? 9.406   12.250  -5.820  1.00 98.19 122 A 1 
ATOM   980  C  CA  . ARG A 1 122 ? 8.714   11.507  -4.777  1.00 97.65 122 A 1 
ATOM   981  C  C   . ARG A 1 122 ? 7.209   11.731  -4.883  1.00 96.35 122 A 1 
ATOM   982  O  O   . ARG A 1 122 ? 6.774   12.884  -4.944  1.00 94.96 122 A 1 
ATOM   983  C  CB  . ARG A 1 122 ? 9.278   11.940  -3.427  1.00 97.61 122 A 1 
ATOM   984  C  CG  . ARG A 1 122 ? 8.858   10.989  -2.310  1.00 97.50 122 A 1 
ATOM   985  C  CD  . ARG A 1 122 ? 9.537   11.416  -1.009  1.00 96.85 122 A 1 
ATOM   986  N  NE  . ARG A 1 122 ? 9.287   10.446  0.052   1.00 97.01 122 A 1 
ATOM   987  C  CZ  . ARG A 1 122 ? 9.812   10.461  1.258   1.00 97.03 122 A 1 
ATOM   988  N  NH1 . ARG A 1 122 ? 10.597  11.414  1.660   1.00 95.08 122 A 1 
ATOM   989  N  NH2 . ARG A 1 122 ? 9.552   9.489   2.087   1.00 95.54 122 A 1 
ATOM   990  N  N   . GLY A 1 123 ? 6.443   10.649  -4.859  1.00 95.60 123 A 1 
ATOM   991  C  CA  . GLY A 1 123 ? 5.003   10.666  -4.636  1.00 94.45 123 A 1 
ATOM   992  C  C   . GLY A 1 123 ? 4.660   10.409  -3.171  1.00 93.52 123 A 1 
ATOM   993  O  O   . GLY A 1 123 ? 5.536   10.115  -2.341  1.00 92.35 123 A 1 
ATOM   994  N  N   . ASN A 1 124 ? 3.394   10.502  -2.816  1.00 93.95 124 A 1 
ATOM   995  C  CA  . ASN A 1 124 ? 2.922   10.186  -1.474  1.00 93.06 124 A 1 
ATOM   996  C  C   . ASN A 1 124 ? 2.985   8.682   -1.165  1.00 92.56 124 A 1 
ATOM   997  O  O   . ASN A 1 124 ? 3.012   8.315   0.008   1.00 90.56 124 A 1 
ATOM   998  C  CB  . ASN A 1 124 ? 1.505   10.771  -1.265  1.00 91.78 124 A 1 
ATOM   999  C  CG  . ASN A 1 124 ? 0.486   10.164  -2.202  1.00 91.39 124 A 1 
ATOM   1000 O  OD1 . ASN A 1 124 ? 0.580   10.290  -3.408  1.00 89.26 124 A 1 
ATOM   1001 N  ND2 . ASN A 1 124 ? -0.526  9.497   -1.699  1.00 88.13 124 A 1 
ATOM   1002 N  N   . HIS A 1 125 ? 3.068   7.814   -2.176  1.00 93.39 125 A 1 
ATOM   1003 C  CA  . HIS A 1 125 ? 3.263   6.376   -2.006  1.00 93.74 125 A 1 
ATOM   1004 C  C   . HIS A 1 125 ? 4.739   5.979   -1.840  1.00 94.47 125 A 1 
ATOM   1005 O  O   . HIS A 1 125 ? 5.023   4.899   -1.329  1.00 94.05 125 A 1 
ATOM   1006 C  CB  . HIS A 1 125 ? 2.583   5.626   -3.149  1.00 93.48 125 A 1 
ATOM   1007 C  CG  . HIS A 1 125 ? 1.089   5.574   -3.003  1.00 92.56 125 A 1 
ATOM   1008 N  ND1 . HIS A 1 125 ? 0.391   4.522   -2.444  1.00 90.56 125 A 1 
ATOM   1009 C  CD2 . HIS A 1 125 ? 0.173   6.538   -3.308  1.00 90.72 125 A 1 
ATOM   1010 C  CE1 . HIS A 1 125 ? -0.906  4.852   -2.436  1.00 90.03 125 A 1 
ATOM   1011 N  NE2 . HIS A 1 125 ? -1.082  6.069   -2.938  1.00 90.58 125 A 1 
ATOM   1012 N  N   . GLU A 1 126 ? 5.683   6.857   -2.128  1.00 94.54 126 A 1 
ATOM   1013 C  CA  . GLU A 1 126 ? 7.097   6.675   -1.775  1.00 95.30 126 A 1 
ATOM   1014 C  C   . GLU A 1 126 ? 7.366   7.043   -0.296  1.00 95.53 126 A 1 
ATOM   1015 O  O   . GLU A 1 126 ? 8.334   7.730   0.048   1.00 94.69 126 A 1 
ATOM   1016 C  CB  . GLU A 1 126 ? 8.018   7.418   -2.746  1.00 95.45 126 A 1 
ATOM   1017 C  CG  . GLU A 1 126 ? 8.156   6.696   -4.096  1.00 94.04 126 A 1 
ATOM   1018 C  CD  . GLU A 1 126 ? 6.899   6.754   -4.953  1.00 95.80 126 A 1 
ATOM   1019 O  OE1 . GLU A 1 126 ? 6.444   5.683   -5.404  1.00 91.93 126 A 1 
ATOM   1020 O  OE2 . GLU A 1 126 ? 6.410   7.874   -5.194  1.00 92.72 126 A 1 
ATOM   1021 N  N   . CYS A 1 127 ? 6.473   6.594   0.580   1.00 93.54 127 A 1 
ATOM   1022 C  CA  . CYS A 1 127 ? 6.499   6.818   2.014   1.00 92.56 127 A 1 
ATOM   1023 C  C   . CYS A 1 127 ? 6.123   5.525   2.753   1.00 92.07 127 A 1 
ATOM   1024 O  O   . CYS A 1 127 ? 5.134   4.883   2.417   1.00 91.50 127 A 1 
ATOM   1025 C  CB  . CYS A 1 127 ? 5.536   7.961   2.338   1.00 90.96 127 A 1 
ATOM   1026 S  SG  . CYS A 1 127 ? 5.481   8.236   4.124   1.00 88.43 127 A 1 
ATOM   1027 N  N   . ALA A 1 128 ? 6.894   5.171   3.779   1.00 92.74 128 A 1 
ATOM   1028 C  CA  . ALA A 1 128 ? 6.695   3.926   4.517   1.00 92.54 128 A 1 
ATOM   1029 C  C   . ALA A 1 128 ? 5.291   3.805   5.125   1.00 91.92 128 A 1 
ATOM   1030 O  O   . ALA A 1 128 ? 4.700   2.732   5.076   1.00 90.97 128 A 1 
ATOM   1031 C  CB  . ALA A 1 128 ? 7.766   3.814   5.599   1.00 92.38 128 A 1 
ATOM   1032 N  N   . SER A 1 129 ? 4.739   4.894   5.659   1.00 91.06 129 A 1 
ATOM   1033 C  CA  . SER A 1 129 ? 3.397   4.878   6.264   1.00 89.44 129 A 1 
ATOM   1034 C  C   . SER A 1 129 ? 2.279   4.628   5.247   1.00 89.38 129 A 1 
ATOM   1035 O  O   . SER A 1 129 ? 1.210   4.179   5.635   1.00 87.21 129 A 1 
ATOM   1036 C  CB  . SER A 1 129 ? 3.133   6.188   7.015   1.00 87.26 129 A 1 
ATOM   1037 O  OG  . SER A 1 129 ? 3.229   7.293   6.149   1.00 80.37 129 A 1 
ATOM   1038 N  N   . ILE A 1 130 ? 2.525   4.857   3.969   1.00 90.90 130 A 1 
ATOM   1039 C  CA  . ILE A 1 130 ? 1.558   4.647   2.898   1.00 90.78 130 A 1 
ATOM   1040 C  C   . ILE A 1 130 ? 1.795   3.302   2.210   1.00 89.80 130 A 1 
ATOM   1041 O  O   . ILE A 1 130 ? 0.903   2.460   2.178   1.00 89.26 130 A 1 
ATOM   1042 C  CB  . ILE A 1 130 ? 1.565   5.837   1.925   1.00 90.66 130 A 1 
ATOM   1043 C  CG1 . ILE A 1 130 ? 1.252   7.173   2.632   1.00 89.13 130 A 1 
ATOM   1044 C  CG2 . ILE A 1 130 ? 0.586   5.624   0.765   1.00 89.86 130 A 1 
ATOM   1045 C  CD1 . ILE A 1 130 ? -0.106  7.218   3.360   1.00 87.71 130 A 1 
ATOM   1046 N  N   . ASN A 1 131 ? 3.014   3.047   1.729   1.00 92.53 131 A 1 
ATOM   1047 C  CA  . ASN A 1 131 ? 3.307   1.798   1.022   1.00 93.23 131 A 1 
ATOM   1048 C  C   . ASN A 1 131 ? 3.402   0.553   1.924   1.00 93.57 131 A 1 
ATOM   1049 O  O   . ASN A 1 131 ? 3.471   -0.572  1.433   1.00 92.94 131 A 1 
ATOM   1050 C  CB  . ASN A 1 131 ? 4.510   2.019   0.091   1.00 93.45 131 A 1 
ATOM   1051 C  CG  . ASN A 1 131 ? 5.833   2.208   0.798   1.00 93.93 131 A 1 
ATOM   1052 O  OD1 . ASN A 1 131 ? 6.169   1.572   1.785   1.00 90.21 131 A 1 
ATOM   1053 N  ND2 . ASN A 1 131 ? 6.671   3.065   0.258   1.00 90.33 131 A 1 
ATOM   1054 N  N   . ARG A 1 132 ? 3.341   0.730   3.253   1.00 92.48 132 A 1 
ATOM   1055 C  CA  . ARG A 1 132 ? 3.054   -0.370  4.185   1.00 92.12 132 A 1 
ATOM   1056 C  C   . ARG A 1 132 ? 1.618   -0.878  4.037   1.00 91.32 132 A 1 
ATOM   1057 O  O   . ARG A 1 132 ? 1.364   -2.044  4.345   1.00 90.39 132 A 1 
ATOM   1058 C  CB  . ARG A 1 132 ? 3.348   0.099   5.620   1.00 91.87 132 A 1 
ATOM   1059 C  CG  . ARG A 1 132 ? 3.023   -0.931  6.725   1.00 90.42 132 A 1 
ATOM   1060 C  CD  . ARG A 1 132 ? 3.771   -2.253  6.547   1.00 89.00 132 A 1 
ATOM   1061 N  NE  . ARG A 1 132 ? 3.344   -3.286  7.493   1.00 88.43 132 A 1 
ATOM   1062 C  CZ  . ARG A 1 132 ? 2.323   -4.120  7.358   1.00 87.78 132 A 1 
ATOM   1063 N  NH1 . ARG A 1 132 ? 1.488   -4.066  6.357   1.00 81.79 132 A 1 
ATOM   1064 N  NH2 . ARG A 1 132 ? 2.138   -5.058  8.243   1.00 84.52 132 A 1 
ATOM   1065 N  N   . ILE A 1 133 ? 0.712   -0.005  3.610   1.00 90.32 133 A 1 
ATOM   1066 C  CA  . ILE A 1 133 ? -0.736  -0.210  3.651   1.00 89.09 133 A 1 
ATOM   1067 C  C   . ILE A 1 133 ? -1.290  -0.580  2.267   1.00 88.34 133 A 1 
ATOM   1068 O  O   . ILE A 1 133 ? -2.126  -1.472  2.160   1.00 86.70 133 A 1 
ATOM   1069 C  CB  . ILE A 1 133 ? -1.411  1.050   4.236   1.00 87.12 133 A 1 
ATOM   1070 C  CG1 . ILE A 1 133 ? -0.952  1.282   5.697   1.00 85.00 133 A 1 
ATOM   1071 C  CG2 . ILE A 1 133 ? -2.937  0.949   4.163   1.00 83.87 133 A 1 
ATOM   1072 C  CD1 . ILE A 1 133 ? -1.365  2.648   6.260   1.00 80.21 133 A 1 
ATOM   1073 N  N   . TYR A 1 134 ? -0.797  0.066   1.217   1.00 90.35 134 A 1 
ATOM   1074 C  CA  . TYR A 1 134 ? -1.397  -0.022  -0.120  1.00 90.38 134 A 1 
ATOM   1075 C  C   . TYR A 1 134 ? -0.744  -1.042  -1.070  1.00 90.67 134 A 1 
ATOM   1076 O  O   . TYR A 1 134 ? -0.978  -0.994  -2.276  1.00 89.23 134 A 1 
ATOM   1077 C  CB  . TYR A 1 134 ? -1.524  1.381   -0.714  1.00 89.56 134 A 1 
ATOM   1078 C  CG  . TYR A 1 134 ? -2.493  2.262   0.030   1.00 88.63 134 A 1 
ATOM   1079 C  CD1 . TYR A 1 134 ? -3.885  2.089   -0.135  1.00 86.38 134 A 1 
ATOM   1080 C  CD2 . TYR A 1 134 ? -2.034  3.254   0.912   1.00 86.63 134 A 1 
ATOM   1081 C  CE1 . TYR A 1 134 ? -4.797  2.890   0.569   1.00 85.28 134 A 1 
ATOM   1082 C  CE2 . TYR A 1 134 ? -2.938  4.062   1.631   1.00 85.14 134 A 1 
ATOM   1083 C  CZ  . TYR A 1 134 ? -4.316  3.872   1.454   1.00 86.01 134 A 1 
ATOM   1084 O  OH  . TYR A 1 134 ? -5.200  4.646   2.161   1.00 84.48 134 A 1 
ATOM   1085 N  N   . GLY A 1 135 ? 0.025   -1.991  -0.559  1.00 91.80 135 A 1 
ATOM   1086 C  CA  . GLY A 1 135 ? 0.437   -3.191  -1.297  1.00 93.19 135 A 1 
ATOM   1087 C  C   . GLY A 1 135 ? 1.935   -3.416  -1.446  1.00 95.17 135 A 1 
ATOM   1088 O  O   . GLY A 1 135 ? 2.365   -4.579  -1.502  1.00 95.20 135 A 1 
ATOM   1089 N  N   . PHE A 1 136 ? 2.769   -2.389  -1.474  1.00 94.88 136 A 1 
ATOM   1090 C  CA  . PHE A 1 136 ? 4.201   -2.556  -1.745  1.00 96.26 136 A 1 
ATOM   1091 C  C   . PHE A 1 136 ? 4.940   -3.360  -0.670  1.00 96.83 136 A 1 
ATOM   1092 O  O   . PHE A 1 136 ? 5.782   -4.209  -0.988  1.00 97.08 136 A 1 
ATOM   1093 C  CB  . PHE A 1 136 ? 4.859   -1.181  -1.917  1.00 96.70 136 A 1 
ATOM   1094 C  CG  . PHE A 1 136 ? 6.320   -1.261  -2.305  1.00 97.30 136 A 1 
ATOM   1095 C  CD1 . PHE A 1 136 ? 7.295   -0.612  -1.532  1.00 97.13 136 A 1 
ATOM   1096 C  CD2 . PHE A 1 136 ? 6.706   -1.984  -3.451  1.00 97.04 136 A 1 
ATOM   1097 C  CE1 . PHE A 1 136 ? 8.644   -0.663  -1.903  1.00 97.10 136 A 1 
ATOM   1098 C  CE2 . PHE A 1 136 ? 8.059   -2.045  -3.821  1.00 96.99 136 A 1 
ATOM   1099 C  CZ  . PHE A 1 136 ? 9.023   -1.382  -3.057  1.00 97.96 136 A 1 
ATOM   1100 N  N   . TYR A 1 137 ? 4.611   -3.145  0.598   1.00 95.43 137 A 1 
ATOM   1101 C  CA  . TYR A 1 137 ? 5.147   -3.942  1.698   1.00 95.97 137 A 1 
ATOM   1102 C  C   . TYR A 1 137 ? 4.790   -5.419  1.538   1.00 96.36 137 A 1 
ATOM   1103 O  O   . TYR A 1 137 ? 5.659   -6.280  1.669   1.00 96.32 137 A 1 
ATOM   1104 C  CB  . TYR A 1 137 ? 4.622   -3.405  3.026   1.00 95.58 137 A 1 
ATOM   1105 C  CG  . TYR A 1 137 ? 4.937   -4.286  4.217   1.00 95.27 137 A 1 
ATOM   1106 C  CD1 . TYR A 1 137 ? 4.052   -5.312  4.601   1.00 94.13 137 A 1 
ATOM   1107 C  CD2 . TYR A 1 137 ? 6.121   -4.096  4.951   1.00 94.25 137 A 1 
ATOM   1108 C  CE1 . TYR A 1 137 ? 4.327   -6.122  5.720   1.00 93.35 137 A 1 
ATOM   1109 C  CE2 . TYR A 1 137 ? 6.409   -4.889  6.072   1.00 93.23 137 A 1 
ATOM   1110 C  CZ  . TYR A 1 137 ? 5.504   -5.895  6.454   1.00 93.74 137 A 1 
ATOM   1111 O  OH  . TYR A 1 137 ? 5.761   -6.657  7.567   1.00 92.16 137 A 1 
ATOM   1112 N  N   . ASP A 1 138 ? 3.538   -5.720  1.226   1.00 96.13 138 A 1 
ATOM   1113 C  CA  . ASP A 1 138 ? 3.067   -7.094  1.072   1.00 96.27 138 A 1 
ATOM   1114 C  C   . ASP A 1 138 ? 3.717   -7.760  -0.144  1.00 96.93 138 A 1 
ATOM   1115 O  O   . ASP A 1 138 ? 4.138   -8.915  -0.063  1.00 96.79 138 A 1 
ATOM   1116 C  CB  . ASP A 1 138 ? 1.538   -7.120  0.969   1.00 95.13 138 A 1 
ATOM   1117 C  CG  . ASP A 1 138 ? 0.864   -6.740  2.290   1.00 90.20 138 A 1 
ATOM   1118 O  OD1 . ASP A 1 138 ? 1.386   -7.148  3.358   1.00 85.49 138 A 1 
ATOM   1119 O  OD2 . ASP A 1 138 ? -0.176  -6.052  2.229   1.00 84.22 138 A 1 
ATOM   1120 N  N   . GLU A 1 139 ? 3.904   -7.023  -1.234  1.00 97.25 139 A 1 
ATOM   1121 C  CA  . GLU A 1 139 ? 4.646   -7.500  -2.396  1.00 97.96 139 A 1 
ATOM   1122 C  C   . GLU A 1 139 ? 6.115   -7.815  -2.052  1.00 98.10 139 A 1 
ATOM   1123 O  O   . GLU A 1 139 ? 6.610   -8.903  -2.358  1.00 97.84 139 A 1 
ATOM   1124 C  CB  . GLU A 1 139 ? 4.536   -6.484  -3.547  1.00 97.97 139 A 1 
ATOM   1125 C  CG  . GLU A 1 139 ? 5.013   -7.106  -4.867  1.00 97.37 139 A 1 
ATOM   1126 C  CD  . GLU A 1 139 ? 5.016   -6.132  -6.048  1.00 97.70 139 A 1 
ATOM   1127 O  OE1 . GLU A 1 139 ? 5.985   -6.188  -6.833  1.00 95.63 139 A 1 
ATOM   1128 O  OE2 . GLU A 1 139 ? 4.073   -5.338  -6.198  1.00 96.17 139 A 1 
ATOM   1129 N  N   . CYS A 1 140 ? 6.793   -6.912  -1.336  1.00 98.08 140 A 1 
ATOM   1130 C  CA  . CYS A 1 140 ? 8.154   -7.145  -0.855  1.00 98.27 140 A 1 
ATOM   1131 C  C   . CYS A 1 140 ? 8.238   -8.374  0.059   1.00 98.09 140 A 1 
ATOM   1132 O  O   . CYS A 1 140 ? 9.104   -9.225  -0.131  1.00 97.67 140 A 1 
ATOM   1133 C  CB  . CYS A 1 140 ? 8.668   -5.903  -0.101  1.00 98.37 140 A 1 
ATOM   1134 S  SG  . CYS A 1 140 ? 9.045   -4.559  -1.255  1.00 98.25 140 A 1 
ATOM   1135 N  N   . LYS A 1 141 ? 7.337   -8.480  1.020   1.00 97.10 141 A 1 
ATOM   1136 C  CA  . LYS A 1 141 ? 7.275   -9.597  1.977   1.00 96.32 141 A 1 
ATOM   1137 C  C   . LYS A 1 141 ? 7.008   -10.925 1.277   1.00 96.03 141 A 1 
ATOM   1138 O  O   . LYS A 1 141 ? 7.652   -11.921 1.608   1.00 94.92 141 A 1 
ATOM   1139 C  CB  . LYS A 1 141 ? 6.195   -9.274  3.029   1.00 94.92 141 A 1 
ATOM   1140 C  CG  . LYS A 1 141 ? 6.064   -10.336 4.139   1.00 91.57 141 A 1 
ATOM   1141 C  CD  . LYS A 1 141 ? 4.959   -9.896  5.112   1.00 88.77 141 A 1 
ATOM   1142 C  CE  . LYS A 1 141 ? 4.713   -10.913 6.239   1.00 81.81 141 A 1 
ATOM   1143 N  NZ  . LYS A 1 141 ? 3.601   -10.462 7.108   1.00 76.18 141 A 1 
ATOM   1144 N  N   . ARG A 1 142 ? 6.106   -10.952 0.319   1.00 97.21 142 A 1 
ATOM   1145 C  CA  . ARG A 1 142 ? 5.726   -12.154 -0.425  1.00 96.93 142 A 1 
ATOM   1146 C  C   . ARG A 1 142 ? 6.822   -12.624 -1.379  1.00 97.20 142 A 1 
ATOM   1147 O  O   . ARG A 1 142 ? 7.071   -13.820 -1.480  1.00 96.52 142 A 1 
ATOM   1148 C  CB  . ARG A 1 142 ? 4.407   -11.859 -1.172  1.00 96.27 142 A 1 
ATOM   1149 C  CG  . ARG A 1 142 ? 3.896   -13.051 -1.998  1.00 92.33 142 A 1 
ATOM   1150 C  CD  . ARG A 1 142 ? 2.497   -12.777 -2.581  1.00 90.41 142 A 1 
ATOM   1151 N  NE  . ARG A 1 142 ? 2.430   -11.557 -3.406  1.00 85.82 142 A 1 
ATOM   1152 C  CZ  . ARG A 1 142 ? 2.824   -11.399 -4.663  1.00 84.09 142 A 1 
ATOM   1153 N  NH1 . ARG A 1 142 ? 3.361   -12.366 -5.345  1.00 74.09 142 A 1 
ATOM   1154 N  NH2 . ARG A 1 142 ? 2.658   -10.244 -5.243  1.00 78.73 142 A 1 
ATOM   1155 N  N   . ARG A 1 143 ? 7.471   -11.695 -2.081  1.00 98.24 143 A 1 
ATOM   1156 C  CA  . ARG A 1 143 ? 8.448   -12.032 -3.125  1.00 98.30 143 A 1 
ATOM   1157 C  C   . ARG A 1 143 ? 9.892   -12.095 -2.620  1.00 98.30 143 A 1 
ATOM   1158 O  O   . ARG A 1 143 ? 10.700  -12.797 -3.224  1.00 97.58 143 A 1 
ATOM   1159 C  CB  . ARG A 1 143 ? 8.323   -11.031 -4.285  1.00 98.12 143 A 1 
ATOM   1160 C  CG  . ARG A 1 143 ? 6.955   -11.156 -5.001  1.00 97.29 143 A 1 
ATOM   1161 C  CD  . ARG A 1 143 ? 6.809   -10.123 -6.119  1.00 96.98 143 A 1 
ATOM   1162 N  NE  . ARG A 1 143 ? 7.794   -10.339 -7.191  1.00 97.01 143 A 1 
ATOM   1163 C  CZ  . ARG A 1 143 ? 7.911   -9.583  -8.279  1.00 97.52 143 A 1 
ATOM   1164 N  NH1 . ARG A 1 143 ? 7.159   -8.547  -8.491  1.00 94.51 143 A 1 
ATOM   1165 N  NH2 . ARG A 1 143 ? 8.803   -9.854  -9.181  1.00 94.79 143 A 1 
ATOM   1166 N  N   . TYR A 1 144 ? 10.188  -11.379 -1.532  1.00 98.23 144 A 1 
ATOM   1167 C  CA  . TYR A 1 144 ? 11.512  -11.279 -0.918  1.00 98.01 144 A 1 
ATOM   1168 C  C   . TYR A 1 144 ? 11.381  -11.274 0.606   1.00 97.23 144 A 1 
ATOM   1169 O  O   . TYR A 1 144 ? 11.136  -12.321 1.207   1.00 93.77 144 A 1 
ATOM   1170 C  CB  . TYR A 1 144 ? 12.254  -10.046 -1.446  1.00 98.22 144 A 1 
ATOM   1171 C  CG  . TYR A 1 144 ? 12.496  -10.035 -2.936  1.00 98.57 144 A 1 
ATOM   1172 C  CD1 . TYR A 1 144 ? 13.642  -10.651 -3.480  1.00 97.98 144 A 1 
ATOM   1173 C  CD2 . TYR A 1 144 ? 11.574  -9.417  -3.808  1.00 98.09 144 A 1 
ATOM   1174 C  CE1 . TYR A 1 144 ? 13.874  -10.644 -4.860  1.00 97.94 144 A 1 
ATOM   1175 C  CE2 . TYR A 1 144 ? 11.792  -9.410  -5.188  1.00 98.02 144 A 1 
ATOM   1176 C  CZ  . TYR A 1 144 ? 12.944  -10.020 -5.710  1.00 98.47 144 A 1 
ATOM   1177 O  OH  . TYR A 1 144 ? 13.163  -10.017 -7.072  1.00 98.23 144 A 1 
ATOM   1178 N  N   . ASN A 1 145 ? 11.561  -10.131 1.262   1.00 96.26 145 A 1 
ATOM   1179 C  CA  . ASN A 1 145 ? 11.463  -9.988  2.716   1.00 95.65 145 A 1 
ATOM   1180 C  C   . ASN A 1 145 ? 11.264  -8.513  3.133   1.00 96.14 145 A 1 
ATOM   1181 O  O   . ASN A 1 145 ? 11.500  -7.577  2.373   1.00 95.89 145 A 1 
ATOM   1182 C  CB  . ASN A 1 145 ? 12.725  -10.587 3.373   1.00 94.64 145 A 1 
ATOM   1183 C  CG  . ASN A 1 145 ? 14.005  -9.986  2.829   1.00 94.28 145 A 1 
ATOM   1184 O  OD1 . ASN A 1 145 ? 14.304  -8.825  3.015   1.00 89.61 145 A 1 
ATOM   1185 N  ND2 . ASN A 1 145 ? 14.782  -10.789 2.124   1.00 88.03 145 A 1 
ATOM   1186 N  N   . ILE A 1 146 ? 10.913  -8.328  4.409   1.00 94.14 146 A 1 
ATOM   1187 C  CA  . ILE A 1 146 ? 10.693  -7.009  5.021   1.00 93.81 146 A 1 
ATOM   1188 C  C   . ILE A 1 146 ? 11.975  -6.150  5.015   1.00 94.82 146 A 1 
ATOM   1189 O  O   . ILE A 1 146 ? 11.915  -4.926  4.922   1.00 94.61 146 A 1 
ATOM   1190 C  CB  . ILE A 1 146 ? 10.149  -7.189  6.457   1.00 92.11 146 A 1 
ATOM   1191 C  CG1 . ILE A 1 146 ? 8.794   -7.941  6.452   1.00 88.74 146 A 1 
ATOM   1192 C  CG2 . ILE A 1 146 ? 10.007  -5.837  7.178   1.00 87.94 146 A 1 
ATOM   1193 C  CD1 . ILE A 1 146 ? 8.340   -8.420  7.837   1.00 82.06 146 A 1 
ATOM   1194 N  N   . LYS A 1 147 ? 13.153  -6.763  5.092   1.00 95.75 147 A 1 
ATOM   1195 C  CA  . LYS A 1 147 ? 14.423  -6.027  5.059   1.00 96.03 147 A 1 
ATOM   1196 C  C   . LYS A 1 147 ? 14.633  -5.311  3.731   1.00 97.27 147 A 1 
ATOM   1197 O  O   . LYS A 1 147 ? 15.192  -4.214  3.710   1.00 97.15 147 A 1 
ATOM   1198 C  CB  . LYS A 1 147 ? 15.563  -7.002  5.375   1.00 94.95 147 A 1 
ATOM   1199 C  CG  . LYS A 1 147 ? 16.909  -6.282  5.528   1.00 83.70 147 A 1 
ATOM   1200 C  CD  . LYS A 1 147 ? 18.005  -7.294  5.861   1.00 78.83 147 A 1 
ATOM   1201 C  CE  . LYS A 1 147 ? 19.336  -6.567  6.047   1.00 65.49 147 A 1 
ATOM   1202 N  NZ  . LYS A 1 147 ? 20.400  -7.505  6.446   1.00 57.40 147 A 1 
ATOM   1203 N  N   . LEU A 1 148 ? 14.180  -5.906  2.634   1.00 97.14 148 A 1 
ATOM   1204 C  CA  . LEU A 1 148 ? 14.218  -5.264  1.328   1.00 98.04 148 A 1 
ATOM   1205 C  C   . LEU A 1 148 ? 13.275  -4.054  1.281   1.00 98.29 148 A 1 
ATOM   1206 O  O   . LEU A 1 148 ? 13.695  -2.999  0.829   1.00 98.25 148 A 1 
ATOM   1207 C  CB  . LEU A 1 148 ? 13.888  -6.294  0.240   1.00 98.21 148 A 1 
ATOM   1208 C  CG  . LEU A 1 148 ? 14.101  -5.739  -1.183  1.00 97.75 148 A 1 
ATOM   1209 C  CD1 . LEU A 1 148 ? 15.571  -5.416  -1.456  1.00 96.68 148 A 1 
ATOM   1210 C  CD2 . LEU A 1 148 ? 13.641  -6.793  -2.190  1.00 96.43 148 A 1 
ATOM   1211 N  N   . TRP A 1 149 ? 12.077  -4.175  1.847   1.00 98.38 149 A 1 
ATOM   1212 C  CA  . TRP A 1 149 ? 11.142  -3.054  1.976   1.00 98.13 149 A 1 
ATOM   1213 C  C   . TRP A 1 149 ? 11.767  -1.887  2.755   1.00 98.30 149 A 1 
ATOM   1214 O  O   . TRP A 1 149 ? 11.750  -0.757  2.269   1.00 98.19 149 A 1 
ATOM   1215 C  CB  . TRP A 1 149 ? 9.843   -3.530  2.622   1.00 97.47 149 A 1 
ATOM   1216 C  CG  . TRP A 1 149 ? 8.874   -2.420  2.881   1.00 96.94 149 A 1 
ATOM   1217 C  CD1 . TRP A 1 149 ? 8.091   -1.819  1.957   1.00 96.04 149 A 1 
ATOM   1218 C  CD2 . TRP A 1 149 ? 8.590   -1.748  4.156   1.00 96.48 149 A 1 
ATOM   1219 N  NE1 . TRP A 1 149 ? 7.338   -0.820  2.559   1.00 95.45 149 A 1 
ATOM   1220 C  CE2 . TRP A 1 149 ? 7.617   -0.746  3.906   1.00 95.79 149 A 1 
ATOM   1221 C  CE3 . TRP A 1 149 ? 9.065   -1.908  5.480   1.00 95.85 149 A 1 
ATOM   1222 C  CZ2 . TRP A 1 149 ? 7.114   0.076   4.940   1.00 94.60 149 A 1 
ATOM   1223 C  CZ3 . TRP A 1 149 ? 8.563   -1.084  6.506   1.00 94.59 149 A 1 
ATOM   1224 C  CH2 . TRP A 1 149 ? 7.606   -0.106  6.242   1.00 94.15 149 A 1 
ATOM   1225 N  N   . LYS A 1 150 ? 12.445  -2.156  3.878   1.00 97.28 150 A 1 
ATOM   1226 C  CA  . LYS A 1 150 ? 13.185  -1.118  4.620   1.00 97.27 150 A 1 
ATOM   1227 C  C   . LYS A 1 150 ? 14.286  -0.472  3.774   1.00 97.85 150 A 1 
ATOM   1228 O  O   . LYS A 1 150 ? 14.508  0.728   3.843   1.00 97.88 150 A 1 
ATOM   1229 C  CB  . LYS A 1 150 ? 13.756  -1.687  5.936   1.00 96.42 150 A 1 
ATOM   1230 C  CG  . LYS A 1 150 ? 12.630  -2.055  6.934   1.00 92.38 150 A 1 
ATOM   1231 C  CD  . LYS A 1 150 ? 13.142  -2.396  8.349   1.00 85.46 150 A 1 
ATOM   1232 C  CE  . LYS A 1 150 ? 11.923  -2.661  9.246   1.00 78.06 150 A 1 
ATOM   1233 N  NZ  . LYS A 1 150 ? 12.182  -2.550  10.714  1.00 69.46 150 A 1 
ATOM   1234 N  N   . THR A 1 151 ? 14.946  -1.247  2.920   1.00 98.03 151 A 1 
ATOM   1235 C  CA  . THR A 1 151 ? 15.965  -0.719  1.990   1.00 98.39 151 A 1 
ATOM   1236 C  C   . THR A 1 151 ? 15.338  0.211   0.934   1.00 98.61 151 A 1 
ATOM   1237 O  O   . THR A 1 151 ? 15.930  1.231   0.596   1.00 98.47 151 A 1 
ATOM   1238 C  CB  . THR A 1 151 ? 16.732  -1.861  1.305   1.00 98.27 151 A 1 
ATOM   1239 O  OG1 . THR A 1 151 ? 17.281  -2.749  2.264   1.00 96.15 151 A 1 
ATOM   1240 C  CG2 . THR A 1 151 ? 17.907  -1.363  0.463   1.00 96.09 151 A 1 
ATOM   1241 N  N   . PHE A 1 152 ? 14.154  -0.114  0.441   1.00 98.66 152 A 1 
ATOM   1242 C  CA  . PHE A 1 152 ? 13.390  0.778   -0.430  1.00 98.79 152 A 1 
ATOM   1243 C  C   . PHE A 1 152 ? 12.975  2.063   0.295   1.00 98.72 152 A 1 
ATOM   1244 O  O   . PHE A 1 152 ? 13.168  3.142   -0.257  1.00 98.58 152 A 1 
ATOM   1245 C  CB  . PHE A 1 152 ? 12.165  0.067   -0.995  1.00 98.78 152 A 1 
ATOM   1246 C  CG  . PHE A 1 152 ? 12.438  -0.758  -2.231  1.00 98.86 152 A 1 
ATOM   1247 C  CD1 . PHE A 1 152 ? 12.739  -0.106  -3.446  1.00 98.52 152 A 1 
ATOM   1248 C  CD2 . PHE A 1 152 ? 12.352  -2.154  -2.196  1.00 98.57 152 A 1 
ATOM   1249 C  CE1 . PHE A 1 152 ? 12.959  -0.854  -4.615  1.00 98.53 152 A 1 
ATOM   1250 C  CE2 . PHE A 1 152 ? 12.560  -2.906  -3.366  1.00 98.46 152 A 1 
ATOM   1251 C  CZ  . PHE A 1 152 ? 12.869  -2.256  -4.569  1.00 98.73 152 A 1 
ATOM   1252 N  N   . THR A 1 153 ? 12.503  1.964   1.531   1.00 98.51 153 A 1 
ATOM   1253 C  CA  . THR A 1 153 ? 12.160  3.132   2.353   1.00 98.47 153 A 1 
ATOM   1254 C  C   . THR A 1 153 ? 13.348  4.095   2.474   1.00 98.50 153 A 1 
ATOM   1255 O  O   . THR A 1 153 ? 13.209  5.284   2.208   1.00 98.35 153 A 1 
ATOM   1256 C  CB  . THR A 1 153 ? 11.693  2.695   3.746   1.00 97.74 153 A 1 
ATOM   1257 O  OG1 . THR A 1 153 ? 10.576  1.837   3.647   1.00 94.45 153 A 1 
ATOM   1258 C  CG2 . THR A 1 153 ? 11.282  3.881   4.617   1.00 94.03 153 A 1 
ATOM   1259 N  N   . ASP A 1 154 ? 14.546  3.590   2.766   1.00 98.53 154 A 1 
ATOM   1260 C  CA  . ASP A 1 154 ? 15.754  4.406   2.843   1.00 98.52 154 A 1 
ATOM   1261 C  C   . ASP A 1 154 ? 16.110  5.087   1.508   1.00 98.67 154 A 1 
ATOM   1262 O  O   . ASP A 1 154 ? 16.715  6.167   1.493   1.00 98.41 154 A 1 
ATOM   1263 C  CB  . ASP A 1 154 ? 16.954  3.532   3.267   1.00 98.08 154 A 1 
ATOM   1264 C  CG  . ASP A 1 154 ? 16.947  3.078   4.723   1.00 89.97 154 A 1 
ATOM   1265 O  OD1 . ASP A 1 154 ? 16.337  3.773   5.560   1.00 82.85 154 A 1 
ATOM   1266 O  OD2 . ASP A 1 154 ? 17.656  2.083   4.994   1.00 82.85 154 A 1 
ATOM   1267 N  N   . CYS A 1 155 ? 15.773  4.453   0.390   1.00 98.68 155 A 1 
ATOM   1268 C  CA  . CYS A 1 155 ? 15.935  5.015   -0.949  1.00 98.70 155 A 1 
ATOM   1269 C  C   . CYS A 1 155 ? 14.894  6.116   -1.210  1.00 98.80 155 A 1 
ATOM   1270 O  O   . CYS A 1 155 ? 15.261  7.234   -1.592  1.00 98.71 155 A 1 
ATOM   1271 C  CB  . CYS A 1 155 ? 15.867  3.866   -1.970  1.00 98.68 155 A 1 
ATOM   1272 S  SG  . CYS A 1 155 ? 16.176  4.505   -3.640  1.00 98.38 155 A 1 
ATOM   1273 N  N   . PHE A 1 156 ? 13.618  5.829   -0.947  1.00 98.70 156 A 1 
ATOM   1274 C  CA  . PHE A 1 156 ? 12.508  6.752   -1.171  1.00 98.60 156 A 1 
ATOM   1275 C  C   . PHE A 1 156 ? 12.616  8.026   -0.332  1.00 98.73 156 A 1 
ATOM   1276 O  O   . PHE A 1 156 ? 12.360  9.119   -0.829  1.00 98.55 156 A 1 
ATOM   1277 C  CB  . PHE A 1 156 ? 11.185  6.031   -0.890  1.00 98.54 156 A 1 
ATOM   1278 C  CG  . PHE A 1 156 ? 10.841  4.877   -1.812  1.00 98.55 156 A 1 
ATOM   1279 C  CD1 . PHE A 1 156 ? 11.383  4.756   -3.104  1.00 98.14 156 A 1 
ATOM   1280 C  CD2 . PHE A 1 156 ? 9.886   3.927   -1.384  1.00 98.02 156 A 1 
ATOM   1281 C  CE1 . PHE A 1 156 ? 11.002  3.714   -3.960  1.00 97.84 156 A 1 
ATOM   1282 C  CE2 . PHE A 1 156 ? 9.495   2.888   -2.238  1.00 97.76 156 A 1 
ATOM   1283 C  CZ  . PHE A 1 156 ? 10.049  2.781   -3.521  1.00 98.05 156 A 1 
ATOM   1284 N  N   . ASN A 1 157 ? 13.120  7.908   0.888   1.00 98.66 157 A 1 
ATOM   1285 C  CA  . ASN A 1 157 ? 13.403  9.048   1.758   1.00 98.60 157 A 1 
ATOM   1286 C  C   . ASN A 1 157 ? 14.443  10.021  1.180   1.00 98.69 157 A 1 
ATOM   1287 O  O   . ASN A 1 157 ? 14.624  11.124  1.719   1.00 98.51 157 A 1 
ATOM   1288 C  CB  . ASN A 1 157 ? 13.835  8.510   3.134   1.00 98.50 157 A 1 
ATOM   1289 C  CG  . ASN A 1 157 ? 12.686  7.902   3.938   1.00 97.97 157 A 1 
ATOM   1290 O  OD1 . ASN A 1 157 ? 11.528  8.012   3.605   1.00 93.50 157 A 1 
ATOM   1291 N  ND2 . ASN A 1 157 ? 12.979  7.294   5.063   1.00 92.75 157 A 1 
ATOM   1292 N  N   . CYS A 1 158 ? 15.132  9.658   0.101   1.00 98.72 158 A 1 
ATOM   1293 C  CA  . CYS A 1 158 ? 16.125  10.477  -0.578  1.00 98.84 158 A 1 
ATOM   1294 C  C   . CYS A 1 158 ? 15.662  11.044  -1.926  1.00 98.85 158 A 1 
ATOM   1295 O  O   . CYS A 1 158 ? 16.418  11.813  -2.531  1.00 98.68 158 A 1 
ATOM   1296 C  CB  . CYS A 1 158 ? 17.418  9.665   -0.728  1.00 98.75 158 A 1 
ATOM   1297 S  SG  . CYS A 1 158 ? 18.081  9.243   0.909   1.00 98.44 158 A 1 
ATOM   1298 N  N   . LEU A 1 159 ? 14.469  10.691  -2.413  1.00 98.88 159 A 1 
ATOM   1299 C  CA  . LEU A 1 159 ? 13.946  11.198  -3.684  1.00 98.84 159 A 1 
ATOM   1300 C  C   . LEU A 1 159 ? 13.837  12.731  -3.664  1.00 98.83 159 A 1 
ATOM   1301 O  O   . LEU A 1 159 ? 13.528  13.323  -2.625  1.00 98.69 159 A 1 
ATOM   1302 C  CB  . LEU A 1 159 ? 12.585  10.545  -3.992  1.00 98.83 159 A 1 
ATOM   1303 C  CG  . LEU A 1 159 ? 12.676  9.093   -4.506  1.00 98.72 159 A 1 
ATOM   1304 C  CD1 . LEU A 1 159 ? 11.302  8.441   -4.479  1.00 98.21 159 A 1 
ATOM   1305 C  CD2 . LEU A 1 159 ? 13.192  9.039   -5.942  1.00 98.08 159 A 1 
ATOM   1306 N  N   . PRO A 1 160 ? 14.097  13.402  -4.804  1.00 98.84 160 A 1 
ATOM   1307 C  CA  . PRO A 1 160 ? 13.775  14.816  -4.952  1.00 98.85 160 A 1 
ATOM   1308 C  C   . PRO A 1 160 ? 12.256  15.031  -4.908  1.00 98.83 160 A 1 
ATOM   1309 O  O   . PRO A 1 160 ? 11.479  14.147  -5.255  1.00 98.57 160 A 1 
ATOM   1310 C  CB  . PRO A 1 160 ? 14.385  15.223  -6.293  1.00 98.81 160 A 1 
ATOM   1311 C  CG  . PRO A 1 160 ? 14.330  13.931  -7.101  1.00 98.43 160 A 1 
ATOM   1312 C  CD  . PRO A 1 160 ? 14.574  12.844  -6.055  1.00 98.84 160 A 1 
ATOM   1313 N  N   . ILE A 1 161 ? 11.845  16.229  -4.486  1.00 98.70 161 A 1 
ATOM   1314 C  CA  . ILE A 1 161 ? 10.440  16.531  -4.178  1.00 98.65 161 A 1 
ATOM   1315 C  C   . ILE A 1 161 ? 9.742   17.278  -5.312  1.00 98.66 161 A 1 
ATOM   1316 O  O   . ILE A 1 161 ? 8.553   17.084  -5.548  1.00 98.13 161 A 1 
ATOM   1317 C  CB  . ILE A 1 161 ? 10.383  17.316  -2.855  1.00 98.03 161 A 1 
ATOM   1318 C  CG1 . ILE A 1 161 ? 11.041  16.554  -1.674  1.00 91.09 161 A 1 
ATOM   1319 C  CG2 . ILE A 1 161 ? 8.943   17.698  -2.491  1.00 88.88 161 A 1 
ATOM   1320 C  CD1 . ILE A 1 161 ? 10.488  15.144  -1.413  1.00 82.73 161 A 1 
ATOM   1321 N  N   . ALA A 1 162 ? 10.471  18.134  -6.001  1.00 98.88 162 A 1 
ATOM   1322 C  CA  . ALA A 1 162 ? 9.938   18.947  -7.080  1.00 98.84 162 A 1 
ATOM   1323 C  C   . ALA A 1 162 ? 10.997  19.169  -8.166  1.00 98.97 162 A 1 
ATOM   1324 O  O   . ALA A 1 162 ? 12.191  18.973  -7.942  1.00 98.84 162 A 1 
ATOM   1325 C  CB  . ALA A 1 162 ? 9.414   20.266  -6.496  1.00 98.75 162 A 1 
ATOM   1326 N  N   . ALA A 1 163 ? 10.544  19.612  -9.331  1.00 98.95 163 A 1 
ATOM   1327 C  CA  . ALA A 1 163 ? 11.388  20.034  -10.428 1.00 98.97 163 A 1 
ATOM   1328 C  C   . ALA A 1 163 ? 10.860  21.321  -11.059 1.00 98.90 163 A 1 
ATOM   1329 O  O   . ALA A 1 163 ? 9.656   21.582  -11.028 1.00 98.84 163 A 1 
ATOM   1330 C  CB  . ALA A 1 163 ? 11.493  18.899  -11.454 1.00 98.87 163 A 1 
ATOM   1331 N  N   . ILE A 1 164 ? 11.738  22.108  -11.647 1.00 98.90 164 A 1 
ATOM   1332 C  CA  . ILE A 1 164 ? 11.383  23.233  -12.501 1.00 98.98 164 A 1 
ATOM   1333 C  C   . ILE A 1 164 ? 11.999  22.978  -13.878 1.00 98.86 164 A 1 
ATOM   1334 O  O   . ILE A 1 164 ? 13.209  22.800  -13.980 1.00 98.75 164 A 1 
ATOM   1335 C  CB  . ILE A 1 164 ? 11.833  24.584  -11.905 1.00 98.82 164 A 1 
ATOM   1336 C  CG1 . ILE A 1 164 ? 11.171  24.811  -10.525 1.00 98.00 164 A 1 
ATOM   1337 C  CG2 . ILE A 1 164 ? 11.454  25.725  -12.873 1.00 98.05 164 A 1 
ATOM   1338 C  CD1 . ILE A 1 164 ? 11.650  26.074  -9.804  1.00 96.40 164 A 1 
ATOM   1339 N  N   . VAL A 1 165 ? 11.174  22.954  -14.907 1.00 98.86 165 A 1 
ATOM   1340 C  CA  . VAL A 1 165 ? 11.614  22.786  -16.298 1.00 98.89 165 A 1 
ATOM   1341 C  C   . VAL A 1 165 ? 11.730  24.162  -16.938 1.00 98.84 165 A 1 
ATOM   1342 O  O   . VAL A 1 165 ? 10.754  24.907  -16.966 1.00 98.54 165 A 1 
ATOM   1343 C  CB  . VAL A 1 165 ? 10.655  21.877  -17.090 1.00 98.78 165 A 1 
ATOM   1344 C  CG1 . VAL A 1 165 ? 11.192  21.615  -18.500 1.00 98.25 165 A 1 
ATOM   1345 C  CG2 . VAL A 1 165 ? 10.440  20.528  -16.388 1.00 98.34 165 A 1 
ATOM   1346 N  N   . ASP A 1 166 ? 12.924  24.494  -17.428 1.00 98.71 166 A 1 
ATOM   1347 C  CA  . ASP A 1 166 ? 13.240  25.745  -18.133 1.00 98.63 166 A 1 
ATOM   1348 C  C   . ASP A 1 166 ? 12.749  27.022  -17.421 1.00 98.55 166 A 1 
ATOM   1349 O  O   . ASP A 1 166 ? 12.293  27.981  -18.040 1.00 97.25 166 A 1 
ATOM   1350 C  CB  . ASP A 1 166 ? 12.774  25.663  -19.588 1.00 98.42 166 A 1 
ATOM   1351 C  CG  . ASP A 1 166 ? 13.680  24.757  -20.409 1.00 97.69 166 A 1 
ATOM   1352 O  OD1 . ASP A 1 166 ? 14.853  25.156  -20.616 1.00 93.39 166 A 1 
ATOM   1353 O  OD2 . ASP A 1 166 ? 13.204  23.702  -20.853 1.00 94.08 166 A 1 
ATOM   1354 N  N   . GLU A 1 167 ? 12.820  27.018  -16.096 1.00 98.69 167 A 1 
ATOM   1355 C  CA  . GLU A 1 167 ? 12.356  28.113  -15.224 1.00 98.55 167 A 1 
ATOM   1356 C  C   . GLU A 1 167 ? 10.851  28.444  -15.355 1.00 98.67 167 A 1 
ATOM   1357 O  O   . GLU A 1 167 ? 10.410  29.471  -14.833 1.00 97.82 167 A 1 
ATOM   1358 C  CB  . GLU A 1 167 ? 13.227  29.371  -15.407 1.00 98.11 167 A 1 
ATOM   1359 C  CG  . GLU A 1 167 ? 14.741  29.131  -15.288 1.00 95.00 167 A 1 
ATOM   1360 C  CD  . GLU A 1 167 ? 15.562  30.425  -15.513 1.00 87.79 167 A 1 
ATOM   1361 O  OE1 . GLU A 1 167 ? 16.743  30.441  -15.112 1.00 78.65 167 A 1 
ATOM   1362 O  OE2 . GLU A 1 167 ? 15.019  31.393  -16.094 1.00 80.13 167 A 1 
ATOM   1363 N  N   . LYS A 1 168 ? 10.061  27.594  -16.029 1.00 98.69 168 A 1 
ATOM   1364 C  CA  . LYS A 1 168 ? 8.663   27.890  -16.371 1.00 98.60 168 A 1 
ATOM   1365 C  C   . LYS A 1 168 ? 7.636   26.853  -15.922 1.00 98.75 168 A 1 
ATOM   1366 O  O   . LYS A 1 168 ? 6.493   27.236  -15.660 1.00 98.34 168 A 1 
ATOM   1367 C  CB  . LYS A 1 168 ? 8.549   28.151  -17.879 1.00 98.44 168 A 1 
ATOM   1368 C  CG  . LYS A 1 168 ? 9.266   29.433  -18.336 1.00 97.51 168 A 1 
ATOM   1369 C  CD  . LYS A 1 168 ? 8.638   30.673  -17.691 1.00 95.96 168 A 1 
ATOM   1370 C  CE  . LYS A 1 168 ? 9.489   31.924  -17.837 1.00 94.69 168 A 1 
ATOM   1371 N  NZ  . LYS A 1 168 ? 8.947   32.984  -16.945 1.00 91.51 168 A 1 
ATOM   1372 N  N   . ILE A 1 169 ? 7.995   25.600  -15.837 1.00 98.89 169 A 1 
ATOM   1373 C  CA  . ILE A 1 169 ? 7.075   24.526  -15.459 1.00 98.83 169 A 1 
ATOM   1374 C  C   . ILE A 1 169 ? 7.465   23.995  -14.078 1.00 98.92 169 A 1 
ATOM   1375 O  O   . ILE A 1 169 ? 8.484   23.319  -13.945 1.00 98.82 169 A 1 
ATOM   1376 C  CB  . ILE A 1 169 ? 7.031   23.407  -16.521 1.00 98.87 169 A 1 
ATOM   1377 C  CG1 . ILE A 1 169 ? 6.876   23.973  -17.956 1.00 98.60 169 A 1 
ATOM   1378 C  CG2 . ILE A 1 169 ? 5.883   22.444  -16.181 1.00 98.63 169 A 1 
ATOM   1379 C  CD1 . ILE A 1 169 ? 6.902   22.905  -19.058 1.00 98.23 169 A 1 
ATOM   1380 N  N   . PHE A 1 170 ? 6.653   24.274  -13.068 1.00 98.95 170 A 1 
ATOM   1381 C  CA  . PHE A 1 170 ? 6.837   23.706  -11.739 1.00 98.92 170 A 1 
ATOM   1382 C  C   . PHE A 1 170 ? 6.184   22.327  -11.656 1.00 98.97 170 A 1 
ATOM   1383 O  O   . PHE A 1 170 ? 4.983   22.198  -11.892 1.00 98.82 170 A 1 
ATOM   1384 C  CB  . PHE A 1 170 ? 6.270   24.657  -10.680 1.00 98.89 170 A 1 
ATOM   1385 C  CG  . PHE A 1 170 ? 6.445   24.151  -9.264  1.00 98.88 170 A 1 
ATOM   1386 C  CD1 . PHE A 1 170 ? 5.377   23.531  -8.587  1.00 98.65 170 A 1 
ATOM   1387 C  CD2 . PHE A 1 170 ? 7.688   24.280  -8.612  1.00 98.67 170 A 1 
ATOM   1388 C  CE1 . PHE A 1 170 ? 5.550   23.052  -7.277  1.00 98.46 170 A 1 
ATOM   1389 C  CE2 . PHE A 1 170 ? 7.865   23.808  -7.312  1.00 98.42 170 A 1 
ATOM   1390 C  CZ  . PHE A 1 170 ? 6.793   23.194  -6.635  1.00 98.57 170 A 1 
ATOM   1391 N  N   . CYS A 1 171 ? 6.962   21.318  -11.326 1.00 98.88 171 A 1 
ATOM   1392 C  CA  . CYS A 1 171 ? 6.528   19.934  -11.269 1.00 98.84 171 A 1 
ATOM   1393 C  C   . CYS A 1 171 ? 6.627   19.407  -9.832  1.00 98.75 171 A 1 
ATOM   1394 O  O   . CYS A 1 171 ? 7.678   19.495  -9.201  1.00 98.47 171 A 1 
ATOM   1395 C  CB  . CYS A 1 171 ? 7.372   19.084  -12.224 1.00 98.88 171 A 1 
ATOM   1396 S  SG  . CYS A 1 171 ? 7.295   19.700  -13.929 1.00 98.76 171 A 1 
ATOM   1397 N  N   . CYS A 1 172 ? 5.548   18.810  -9.337  1.00 98.47 172 A 1 
ATOM   1398 C  CA  . CYS A 1 172 ? 5.523   18.046  -8.092  1.00 98.15 172 A 1 
ATOM   1399 C  C   . CYS A 1 172 ? 4.419   16.990  -8.162  1.00 97.36 172 A 1 
ATOM   1400 O  O   . CYS A 1 172 ? 3.607   16.997  -9.093  1.00 96.22 172 A 1 
ATOM   1401 C  CB  . CYS A 1 172 ? 5.345   18.990  -6.888  1.00 98.08 172 A 1 
ATOM   1402 S  SG  . CYS A 1 172 ? 3.765   19.887  -6.981  1.00 98.00 172 A 1 
ATOM   1403 N  N   . HIS A 1 173 ? 4.365   16.075  -7.203  1.00 96.40 173 A 1 
ATOM   1404 C  CA  . HIS A 1 173 ? 3.363   15.011  -7.207  1.00 95.48 173 A 1 
ATOM   1405 C  C   . HIS A 1 173 ? 1.951   15.526  -6.882  1.00 95.28 173 A 1 
ATOM   1406 O  O   . HIS A 1 173 ? 1.060   15.465  -7.733  1.00 93.95 173 A 1 
ATOM   1407 C  CB  . HIS A 1 173 ? 3.798   13.892  -6.264  1.00 94.28 173 A 1 
ATOM   1408 C  CG  . HIS A 1 173 ? 2.820   12.757  -6.293  1.00 93.57 173 A 1 
ATOM   1409 N  ND1 . HIS A 1 173 ? 2.631   11.890  -7.352  1.00 91.75 173 A 1 
ATOM   1410 C  CD2 . HIS A 1 173 ? 1.872   12.473  -5.342  1.00 92.16 173 A 1 
ATOM   1411 C  CE1 . HIS A 1 173 ? 1.602   11.101  -7.039  1.00 91.19 173 A 1 
ATOM   1412 N  NE2 . HIS A 1 173 ? 1.119   11.430  -5.835  1.00 91.46 173 A 1 
ATOM   1413 N  N   . GLY A 1 174 ? 1.772   16.060  -5.690  1.00 94.44 174 A 1 
ATOM   1414 C  CA  . GLY A 1 174 ? 0.485   16.562  -5.222  1.00 93.93 174 A 1 
ATOM   1415 C  C   . GLY A 1 174 ? 0.154   17.945  -5.782  1.00 94.24 174 A 1 
ATOM   1416 O  O   . GLY A 1 174 ? -0.606  18.071  -6.738  1.00 92.90 174 A 1 
ATOM   1417 N  N   . GLY A 1 175 ? 0.726   18.989  -5.212  1.00 95.58 175 A 1 
ATOM   1418 C  CA  . GLY A 1 175 ? 0.387   20.341  -5.616  1.00 96.59 175 A 1 
ATOM   1419 C  C   . GLY A 1 175 ? 1.041   21.426  -4.761  1.00 97.32 175 A 1 
ATOM   1420 O  O   . GLY A 1 175 ? 2.162   21.283  -4.278  1.00 97.07 175 A 1 
ATOM   1421 N  N   . LEU A 1 176 ? 0.346   22.536  -4.624  1.00 97.97 176 A 1 
ATOM   1422 C  CA  . LEU A 1 176 ? 0.854   23.693  -3.898  1.00 98.13 176 A 1 
ATOM   1423 C  C   . LEU A 1 176 ? 0.673   23.549  -2.387  1.00 97.75 176 A 1 
ATOM   1424 O  O   . LEU A 1 176 ? -0.140  22.761  -1.912  1.00 97.06 176 A 1 
ATOM   1425 C  CB  . LEU A 1 176 ? 0.180   24.965  -4.431  1.00 98.28 176 A 1 
ATOM   1426 C  CG  . LEU A 1 176 ? 0.439   25.252  -5.922  1.00 98.13 176 A 1 
ATOM   1427 C  CD1 . LEU A 1 176 ? -0.258  26.547  -6.311  1.00 97.51 176 A 1 
ATOM   1428 C  CD2 . LEU A 1 176 ? 1.931   25.381  -6.234  1.00 97.03 176 A 1 
ATOM   1429 N  N   . SER A 1 177 ? 1.416   24.365  -1.648  1.00 97.94 177 A 1 
ATOM   1430 C  CA  . SER A 1 177 ? 1.308   24.497  -0.195  1.00 98.07 177 A 1 
ATOM   1431 C  C   . SER A 1 177 ? 1.052   25.953  0.187   1.00 98.17 177 A 1 
ATOM   1432 O  O   . SER A 1 177 ? 1.695   26.843  -0.388  1.00 97.80 177 A 1 
ATOM   1433 C  CB  . SER A 1 177 ? 2.581   23.976  0.463   1.00 97.74 177 A 1 
ATOM   1434 O  OG  . SER A 1 177 ? 2.573   24.235  1.854   1.00 96.64 177 A 1 
ATOM   1435 N  N   . PRO A 1 178 ? 0.185   26.223  1.174   1.00 97.40 178 A 1 
ATOM   1436 C  CA  . PRO A 1 178 ? 0.062   27.565  1.736   1.00 97.18 178 A 1 
ATOM   1437 C  C   . PRO A 1 178 ? 1.360   28.059  2.373   1.00 97.25 178 A 1 
ATOM   1438 O  O   . PRO A 1 178 ? 1.600   29.274  2.411   1.00 95.96 178 A 1 
ATOM   1439 C  CB  . PRO A 1 178 ? -1.078  27.454  2.765   1.00 96.37 178 A 1 
ATOM   1440 C  CG  . PRO A 1 178 ? -1.060  25.990  3.182   1.00 95.06 178 A 1 
ATOM   1441 C  CD  . PRO A 1 178 ? -0.646  25.274  1.900   1.00 97.29 178 A 1 
ATOM   1442 N  N   . ASP A 1 179 ? 2.235   27.149  2.787   1.00 97.42 179 A 1 
ATOM   1443 C  CA  . ASP A 1 179 ? 3.526   27.477  3.381   1.00 97.33 179 A 1 
ATOM   1444 C  C   . ASP A 1 179 ? 4.591   27.828  2.327   1.00 97.57 179 A 1 
ATOM   1445 O  O   . ASP A 1 179 ? 5.615   28.432  2.661   1.00 96.63 179 A 1 
ATOM   1446 C  CB  . ASP A 1 179 ? 3.990   26.318  4.281   1.00 96.60 179 A 1 
ATOM   1447 C  CG  . ASP A 1 179 ? 3.127   26.114  5.538   1.00 93.50 179 A 1 
ATOM   1448 O  OD1 . ASP A 1 179 ? 2.459   27.087  5.946   1.00 89.32 179 A 1 
ATOM   1449 O  OD2 . ASP A 1 179 ? 3.211   25.012  6.109   1.00 88.75 179 A 1 
ATOM   1450 N  N   . LEU A 1 180 ? 4.379   27.489  1.052   1.00 97.47 180 A 1 
ATOM   1451 C  CA  . LEU A 1 180 ? 5.354   27.715  -0.009  1.00 97.64 180 A 1 
ATOM   1452 C  C   . LEU A 1 180 ? 5.395   29.183  -0.456  1.00 97.34 180 A 1 
ATOM   1453 O  O   . LEU A 1 180 ? 4.683   29.632  -1.348  1.00 96.79 180 A 1 
ATOM   1454 C  CB  . LEU A 1 180 ? 5.114   26.737  -1.175  1.00 97.69 180 A 1 
ATOM   1455 C  CG  . LEU A 1 180 ? 6.173   26.816  -2.288  1.00 97.81 180 A 1 
ATOM   1456 C  CD1 . LEU A 1 180 ? 7.598   26.555  -1.783  1.00 96.46 180 A 1 
ATOM   1457 C  CD2 . LEU A 1 180 ? 5.869   25.776  -3.369  1.00 96.17 180 A 1 
ATOM   1458 N  N   . GLN A 1 181 ? 6.315   29.929  0.136   1.00 97.62 181 A 1 
ATOM   1459 C  CA  . GLN A 1 181 ? 6.565   31.332  -0.185  1.00 97.10 181 A 1 
ATOM   1460 C  C   . GLN A 1 181 ? 7.768   31.548  -1.099  1.00 97.32 181 A 1 
ATOM   1461 O  O   . GLN A 1 181 ? 7.843   32.567  -1.796  1.00 95.47 181 A 1 
ATOM   1462 C  CB  . GLN A 1 181 ? 6.733   32.122  1.125   1.00 95.82 181 A 1 
ATOM   1463 C  CG  . GLN A 1 181 ? 5.479   32.090  2.017   1.00 90.04 181 A 1 
ATOM   1464 C  CD  . GLN A 1 181 ? 4.263   32.713  1.338   1.00 82.04 181 A 1 
ATOM   1465 O  OE1 . GLN A 1 181 ? 4.366   33.657  0.553   1.00 74.22 181 A 1 
ATOM   1466 N  NE2 . GLN A 1 181 ? 3.079   32.213  1.601   1.00 71.23 181 A 1 
ATOM   1467 N  N   . SER A 1 182 ? 8.738   30.630  -1.082  1.00 97.28 182 A 1 
ATOM   1468 C  CA  . SER A 1 182 ? 9.983   30.707  -1.846  1.00 97.51 182 A 1 
ATOM   1469 C  C   . SER A 1 182 ? 10.501  29.309  -2.178  1.00 97.91 182 A 1 
ATOM   1470 O  O   . SER A 1 182 ? 10.476  28.432  -1.321  1.00 97.61 182 A 1 
ATOM   1471 C  CB  . SER A 1 182 ? 11.042  31.448  -1.021  1.00 96.40 182 A 1 
ATOM   1472 O  OG  . SER A 1 182 ? 12.292  31.464  -1.684  1.00 89.30 182 A 1 
ATOM   1473 N  N   . MET A 1 183 ? 11.070  29.136  -3.364  1.00 98.18 183 A 1 
ATOM   1474 C  CA  . MET A 1 183 ? 11.712  27.874  -3.762  1.00 98.30 183 A 1 
ATOM   1475 C  C   . MET A 1 183 ? 12.869  27.474  -2.831  1.00 98.47 183 A 1 
ATOM   1476 O  O   . MET A 1 183 ? 13.156  26.284  -2.668  1.00 98.03 183 A 1 
ATOM   1477 C  CB  . MET A 1 183 ? 12.211  27.991  -5.209  1.00 98.05 183 A 1 
ATOM   1478 C  CG  . MET A 1 183 ? 11.078  28.227  -6.213  1.00 97.17 183 A 1 
ATOM   1479 S  SD  . MET A 1 183 ? 9.769   26.967  -6.171  1.00 97.39 183 A 1 
ATOM   1480 C  CE  . MET A 1 183 ? 8.590   27.742  -7.283  1.00 93.45 183 A 1 
ATOM   1481 N  N   . GLU A 1 184 ? 13.482  28.430  -2.147  1.00 98.09 184 A 1 
ATOM   1482 C  CA  . GLU A 1 184 ? 14.485  28.154  -1.113  1.00 98.04 184 A 1 
ATOM   1483 C  C   . GLU A 1 184 ? 13.956  27.310  0.050   1.00 98.04 184 A 1 
ATOM   1484 O  O   . GLU A 1 184 ? 14.727  26.603  0.693   1.00 97.70 184 A 1 
ATOM   1485 C  CB  . GLU A 1 184 ? 15.034  29.476  -0.552  1.00 97.81 184 A 1 
ATOM   1486 C  CG  . GLU A 1 184 ? 16.067  30.135  -1.463  1.00 86.83 184 A 1 
ATOM   1487 C  CD  . GLU A 1 184 ? 17.261  29.207  -1.707  1.00 82.55 184 A 1 
ATOM   1488 O  OE1 . GLU A 1 184 ? 17.627  29.051  -2.887  1.00 77.61 184 A 1 
ATOM   1489 O  OE2 . GLU A 1 184 ? 17.744  28.605  -0.723  1.00 78.33 184 A 1 
ATOM   1490 N  N   . GLN A 1 185 ? 12.652  27.352  0.328   1.00 98.21 185 A 1 
ATOM   1491 C  CA  . GLN A 1 185 ? 12.064  26.503  1.362   1.00 98.15 185 A 1 
ATOM   1492 C  C   . GLN A 1 185 ? 12.130  25.027  0.956   1.00 98.20 185 A 1 
ATOM   1493 O  O   . GLN A 1 185 ? 12.433  24.195  1.804   1.00 98.01 185 A 1 
ATOM   1494 C  CB  . GLN A 1 185 ? 10.617  26.910  1.635   1.00 97.52 185 A 1 
ATOM   1495 C  CG  . GLN A 1 185 ? 10.511  28.293  2.289   1.00 95.62 185 A 1 
ATOM   1496 C  CD  . GLN A 1 185 ? 9.061   28.743  2.351   1.00 95.94 185 A 1 
ATOM   1497 O  OE1 . GLN A 1 185 ? 8.598   29.448  1.484   1.00 89.95 185 A 1 
ATOM   1498 N  NE2 . GLN A 1 185 ? 8.306   28.336  3.348   1.00 87.37 185 A 1 
ATOM   1499 N  N   . ILE A 1 186 ? 11.933  24.721  -0.322  1.00 98.17 186 A 1 
ATOM   1500 C  CA  . ILE A 1 186 ? 12.087  23.360  -0.844  1.00 98.29 186 A 1 
ATOM   1501 C  C   . ILE A 1 186 ? 13.561  22.950  -0.782  1.00 98.33 186 A 1 
ATOM   1502 O  O   . ILE A 1 186 ? 13.880  21.911  -0.219  1.00 98.17 186 A 1 
ATOM   1503 C  CB  . ILE A 1 186 ? 11.518  23.230  -2.279  1.00 98.36 186 A 1 
ATOM   1504 C  CG1 . ILE A 1 186 ? 10.036  23.681  -2.334  1.00 97.88 186 A 1 
ATOM   1505 C  CG2 . ILE A 1 186 ? 11.666  21.774  -2.758  1.00 98.09 186 A 1 
ATOM   1506 C  CD1 . ILE A 1 186 ? 9.424   23.650  -3.738  1.00 97.85 186 A 1 
ATOM   1507 N  N   . ARG A 1 187 ? 14.477  23.793  -1.258  1.00 98.38 187 A 1 
ATOM   1508 C  CA  . ARG A 1 187 ? 15.924  23.514  -1.259  1.00 98.10 187 A 1 
ATOM   1509 C  C   . ARG A 1 187 ? 16.500  23.244  0.134   1.00 97.84 187 A 1 
ATOM   1510 O  O   . ARG A 1 187 ? 17.493  22.536  0.264   1.00 97.35 187 A 1 
ATOM   1511 C  CB  . ARG A 1 187 ? 16.681  24.680  -1.908  1.00 98.02 187 A 1 
ATOM   1512 C  CG  . ARG A 1 187 ? 16.407  24.821  -3.413  1.00 96.53 187 A 1 
ATOM   1513 C  CD  . ARG A 1 187 ? 17.298  25.906  -4.023  1.00 95.91 187 A 1 
ATOM   1514 N  NE  . ARG A 1 187 ? 17.007  26.101  -5.443  1.00 93.95 187 A 1 
ATOM   1515 C  CZ  . ARG A 1 187 ? 16.384  27.119  -6.014  1.00 92.26 187 A 1 
ATOM   1516 N  NH1 . ARG A 1 187 ? 15.952  28.154  -5.339  1.00 84.84 187 A 1 
ATOM   1517 N  NH2 . ARG A 1 187 ? 16.198  27.124  -7.293  1.00 88.89 187 A 1 
ATOM   1518 N  N   . ARG A 1 188 ? 15.888  23.811  1.188   1.00 98.17 188 A 1 
ATOM   1519 C  CA  . ARG A 1 188 ? 16.323  23.631  2.584   1.00 97.89 188 A 1 
ATOM   1520 C  C   . ARG A 1 188 ? 15.833  22.341  3.232   1.00 97.95 188 A 1 
ATOM   1521 O  O   . ARG A 1 188 ? 16.306  22.026  4.322   1.00 96.60 188 A 1 
ATOM   1522 C  CB  . ARG A 1 188 ? 15.885  24.841  3.411   1.00 96.78 188 A 1 
ATOM   1523 C  CG  . ARG A 1 188 ? 16.736  26.070  3.087   1.00 88.16 188 A 1 
ATOM   1524 C  CD  . ARG A 1 188 ? 16.163  27.276  3.815   1.00 83.89 188 A 1 
ATOM   1525 N  NE  . ARG A 1 188 ? 16.819  28.518  3.392   1.00 73.19 188 A 1 
ATOM   1526 C  CZ  . ARG A 1 188 ? 16.687  29.696  3.960   1.00 65.60 188 A 1 
ATOM   1527 N  NH1 . ARG A 1 188 ? 15.976  29.862  5.038   1.00 59.05 188 A 1 
ATOM   1528 N  NH2 . ARG A 1 188 ? 17.268  30.727  3.427   1.00 56.81 188 A 1 
ATOM   1529 N  N   . ILE A 1 189 ? 14.919  21.615  2.614   1.00 98.11 189 A 1 
ATOM   1530 C  CA  . ILE A 1 189 ? 14.474  20.323  3.137   1.00 98.13 189 A 1 
ATOM   1531 C  C   . ILE A 1 189 ? 15.663  19.359  3.101   1.00 98.28 189 A 1 
ATOM   1532 O  O   . ILE A 1 189 ? 16.243  19.093  2.048   1.00 97.90 189 A 1 
ATOM   1533 C  CB  . ILE A 1 189 ? 13.246  19.788  2.375   1.00 98.04 189 A 1 
ATOM   1534 C  CG1 . ILE A 1 189 ? 12.051  20.766  2.499   1.00 97.58 189 A 1 
ATOM   1535 C  CG2 . ILE A 1 189 ? 12.849  18.400  2.918   1.00 97.71 189 A 1 
ATOM   1536 C  CD1 . ILE A 1 189 ? 10.856  20.413  1.600   1.00 96.75 189 A 1 
ATOM   1537 N  N   . MET A 1 190 ? 16.026  18.831  4.264   1.00 98.17 190 A 1 
ATOM   1538 C  CA  . MET A 1 190 ? 17.131  17.898  4.394   1.00 98.07 190 A 1 
ATOM   1539 C  C   . MET A 1 190 ? 16.689  16.481  4.042   1.00 98.23 190 A 1 
ATOM   1540 O  O   . MET A 1 190 ? 15.580  16.065  4.370   1.00 97.25 190 A 1 
ATOM   1541 C  CB  . MET A 1 190 ? 17.704  17.955  5.820   1.00 97.26 190 A 1 
ATOM   1542 C  CG  . MET A 1 190 ? 18.374  19.299  6.131   1.00 91.05 190 A 1 
ATOM   1543 S  SD  . MET A 1 190 ? 19.851  19.681  5.152   1.00 80.68 190 A 1 
ATOM   1544 C  CE  . MET A 1 190 ? 21.009  18.463  5.806   1.00 69.25 190 A 1 
ATOM   1545 N  N   . ARG A 1 191 ? 17.584  15.721  3.401   1.00 98.28 191 A 1 
ATOM   1546 C  CA  . ARG A 1 191 ? 17.377  14.302  3.088   1.00 98.35 191 A 1 
ATOM   1547 C  C   . ARG A 1 191 ? 18.469  13.443  3.733   1.00 98.31 191 A 1 
ATOM   1548 O  O   . ARG A 1 191 ? 19.604  13.902  3.818   1.00 97.59 191 A 1 
ATOM   1549 C  CB  . ARG A 1 191 ? 17.359  14.101  1.566   1.00 97.75 191 A 1 
ATOM   1550 C  CG  . ARG A 1 191 ? 16.146  14.757  0.889   1.00 97.44 191 A 1 
ATOM   1551 C  CD  . ARG A 1 191 ? 16.200  14.581  -0.626  1.00 97.58 191 A 1 
ATOM   1552 N  NE  . ARG A 1 191 ? 17.319  15.326  -1.231  1.00 97.58 191 A 1 
ATOM   1553 C  CZ  . ARG A 1 191 ? 17.788  15.185  -2.469  1.00 98.30 191 A 1 
ATOM   1554 N  NH1 . ARG A 1 191 ? 17.279  14.330  -3.309  1.00 95.39 191 A 1 
ATOM   1555 N  NH2 . ARG A 1 191 ? 18.786  15.913  -2.880  1.00 95.88 191 A 1 
ATOM   1556 N  N   . PRO A 1 192 ? 18.181  12.182  4.108   1.00 98.42 192 A 1 
ATOM   1557 C  CA  . PRO A 1 192 ? 16.890  11.515  4.019   1.00 98.43 192 A 1 
ATOM   1558 C  C   . PRO A 1 192 ? 15.848  12.135  4.959   1.00 98.36 192 A 1 
ATOM   1559 O  O   . PRO A 1 192 ? 16.199  12.642  6.026   1.00 97.08 192 A 1 
ATOM   1560 C  CB  . PRO A 1 192 ? 17.166  10.054  4.389   1.00 98.11 192 A 1 
ATOM   1561 C  CG  . PRO A 1 192 ? 18.351  10.167  5.342   1.00 97.03 192 A 1 
ATOM   1562 C  CD  . PRO A 1 192 ? 19.149  11.336  4.762   1.00 98.26 192 A 1 
ATOM   1563 N  N   . THR A 1 193 ? 14.588  12.063  4.558   1.00 98.34 193 A 1 
ATOM   1564 C  CA  . THR A 1 193 ? 13.451  12.498  5.378   1.00 98.27 193 A 1 
ATOM   1565 C  C   . THR A 1 193 ? 12.246  11.607  5.124   1.00 97.92 193 A 1 
ATOM   1566 O  O   . THR A 1 193 ? 12.041  11.142  4.004   1.00 97.18 193 A 1 
ATOM   1567 C  CB  . THR A 1 193 ? 13.110  13.978  5.125   1.00 97.83 193 A 1 
ATOM   1568 O  OG1 . THR A 1 193 ? 12.154  14.425  6.047   1.00 95.52 193 A 1 
ATOM   1569 C  CG2 . THR A 1 193 ? 12.586  14.270  3.719   1.00 95.18 193 A 1 
ATOM   1570 N  N   . ASP A 1 194 ? 11.451  11.379  6.157   1.00 96.87 194 A 1 
ATOM   1571 C  CA  . ASP A 1 194 ? 10.101  10.859  5.972   1.00 95.81 194 A 1 
ATOM   1572 C  C   . ASP A 1 194 ? 9.153   11.978  5.514   1.00 95.22 194 A 1 
ATOM   1573 O  O   . ASP A 1 194 ? 9.531   13.160  5.511   1.00 93.80 194 A 1 
ATOM   1574 C  CB  . ASP A 1 194 ? 9.632   10.165  7.264   1.00 94.38 194 A 1 
ATOM   1575 C  CG  . ASP A 1 194 ? 8.553   9.105   7.009   1.00 88.50 194 A 1 
ATOM   1576 O  OD1 . ASP A 1 194 ? 8.156   8.929   5.837   1.00 83.09 194 A 1 
ATOM   1577 O  OD2 . ASP A 1 194 ? 8.174   8.444   7.988   1.00 82.08 194 A 1 
ATOM   1578 N  N   . VAL A 1 195 ? 7.944   11.622  5.099   1.00 94.56 195 A 1 
ATOM   1579 C  CA  . VAL A 1 195 ? 6.889   12.598  4.797   1.00 93.41 195 A 1 
ATOM   1580 C  C   . VAL A 1 195 ? 6.166   12.916  6.108   1.00 92.44 195 A 1 
ATOM   1581 O  O   . VAL A 1 195 ? 5.601   12.011  6.707   1.00 91.27 195 A 1 
ATOM   1582 C  CB  . VAL A 1 195 ? 5.915   12.088  3.719   1.00 92.56 195 A 1 
ATOM   1583 C  CG1 . VAL A 1 195 ? 4.892   13.161  3.362   1.00 89.97 195 A 1 
ATOM   1584 C  CG2 . VAL A 1 195 ? 6.674   11.720  2.435   1.00 90.66 195 A 1 
ATOM   1585 N  N   . PRO A 1 196 ? 6.183   14.170  6.576   1.00 93.01 196 A 1 
ATOM   1586 C  CA  . PRO A 1 196 ? 5.470   14.557  7.787   1.00 92.28 196 A 1 
ATOM   1587 C  C   . PRO A 1 196 ? 3.956   14.585  7.548   1.00 91.01 196 A 1 
ATOM   1588 O  O   . PRO A 1 196 ? 3.501   14.751  6.415   1.00 89.71 196 A 1 
ATOM   1589 C  CB  . PRO A 1 196 ? 6.026   15.937  8.145   1.00 92.37 196 A 1 
ATOM   1590 C  CG  . PRO A 1 196 ? 6.373   16.529  6.780   1.00 91.78 196 A 1 
ATOM   1591 C  CD  . PRO A 1 196 ? 6.844   15.321  5.975   1.00 93.97 196 A 1 
ATOM   1592 N  N   . ASP A 1 197 ? 3.171   14.525  8.625   1.00 90.60 197 A 1 
ATOM   1593 C  CA  . ASP A 1 197 ? 1.704   14.535  8.559   1.00 89.11 197 A 1 
ATOM   1594 C  C   . ASP A 1 197 ? 1.124   15.889  8.107   1.00 89.78 197 A 1 
ATOM   1595 O  O   . ASP A 1 197 ? -0.056  15.983  7.740   1.00 88.18 197 A 1 
ATOM   1596 C  CB  . ASP A 1 197 ? 1.131   14.167  9.938   1.00 86.28 197 A 1 
ATOM   1597 C  CG  . ASP A 1 197 ? 1.611   12.812  10.459  1.00 79.93 197 A 1 
ATOM   1598 O  OD1 . ASP A 1 197 ? 1.768   11.881  9.638   1.00 74.32 197 A 1 
ATOM   1599 O  OD2 . ASP A 1 197 ? 1.857   12.723  11.679  1.00 73.16 197 A 1 
ATOM   1600 N  N   . GLN A 1 198 ? 1.908   16.960  8.152   1.00 90.16 198 A 1 
ATOM   1601 C  CA  . GLN A 1 198 ? 1.510   18.313  7.770   1.00 90.84 198 A 1 
ATOM   1602 C  C   . GLN A 1 198 ? 2.715   19.163  7.352   1.00 91.95 198 A 1 
ATOM   1603 O  O   . GLN A 1 198 ? 3.867   18.824  7.634   1.00 91.23 198 A 1 
ATOM   1604 C  CB  . GLN A 1 198 ? 0.748   18.979  8.939   1.00 89.01 198 A 1 
ATOM   1605 C  CG  . GLN A 1 198 ? 1.582   19.106  10.225  1.00 83.03 198 A 1 
ATOM   1606 C  CD  . GLN A 1 198 ? 0.820   19.770  11.382  1.00 82.01 198 A 1 
ATOM   1607 O  OE1 . GLN A 1 198 ? -0.308  20.206  11.268  1.00 75.06 198 A 1 
ATOM   1608 N  NE2 . GLN A 1 198 ? 1.435   19.883  12.535  1.00 72.11 198 A 1 
ATOM   1609 N  N   . GLY A 1 199 ? 2.435   20.304  6.736   1.00 94.32 199 A 1 
ATOM   1610 C  CA  . GLY A 1 199 ? 3.432   21.286  6.325   1.00 94.50 199 A 1 
ATOM   1611 C  C   . GLY A 1 199 ? 3.908   21.107  4.888   1.00 95.01 199 A 1 
ATOM   1612 O  O   . GLY A 1 199 ? 3.421   20.255  4.149   1.00 94.14 199 A 1 
ATOM   1613 N  N   . LEU A 1 200 ? 4.908   21.909  4.491   1.00 96.99 200 A 1 
ATOM   1614 C  CA  . LEU A 1 200 ? 5.332   22.068  3.102   1.00 97.38 200 A 1 
ATOM   1615 C  C   . LEU A 1 200 ? 5.562   20.755  2.350   1.00 97.38 200 A 1 
ATOM   1616 O  O   . LEU A 1 200 ? 5.059   20.585  1.238   1.00 97.08 200 A 1 
ATOM   1617 C  CB  . LEU A 1 200 ? 6.614   22.925  3.092   1.00 97.68 200 A 1 
ATOM   1618 C  CG  . LEU A 1 200 ? 7.239   23.117  1.698   1.00 97.51 200 A 1 
ATOM   1619 C  CD1 . LEU A 1 200 ? 6.288   23.818  0.737   1.00 96.45 200 A 1 
ATOM   1620 C  CD2 . LEU A 1 200 ? 8.518   23.955  1.807   1.00 96.39 200 A 1 
ATOM   1621 N  N   . LEU A 1 201 ? 6.334   19.826  2.918   1.00 97.34 201 A 1 
ATOM   1622 C  CA  . LEU A 1 201 ? 6.643   18.558  2.255   1.00 96.95 201 A 1 
ATOM   1623 C  C   . LEU A 1 201 ? 5.390   17.693  2.095   1.00 96.02 201 A 1 
ATOM   1624 O  O   . LEU A 1 201 ? 5.212   17.092  1.041   1.00 95.28 201 A 1 
ATOM   1625 C  CB  . LEU A 1 201 ? 7.755   17.833  3.023   1.00 97.13 201 A 1 
ATOM   1626 C  CG  . LEU A 1 201 ? 8.105   16.438  2.456   1.00 96.66 201 A 1 
ATOM   1627 C  CD1 . LEU A 1 201 ? 8.509   16.492  0.985   1.00 95.00 201 A 1 
ATOM   1628 C  CD2 . LEU A 1 201 ? 9.286   15.845  3.232   1.00 94.72 201 A 1 
ATOM   1629 N  N   . CYS A 1 202 ? 4.528   17.655  3.105   1.00 94.86 202 A 1 
ATOM   1630 C  CA  . CYS A 1 202 ? 3.251   16.960  3.026   1.00 93.20 202 A 1 
ATOM   1631 C  C   . CYS A 1 202 ? 2.397   17.534  1.888   1.00 92.27 202 A 1 
ATOM   1632 O  O   . CYS A 1 202 ? 1.978   16.794  0.997   1.00 91.71 202 A 1 
ATOM   1633 C  CB  . CYS A 1 202 ? 2.543   17.066  4.386   1.00 92.36 202 A 1 
ATOM   1634 S  SG  . CYS A 1 202 ? 0.942   16.214  4.346   1.00 91.78 202 A 1 
ATOM   1635 N  N   . ASP A 1 203 ? 2.222   18.842  1.850   1.00 95.17 203 A 1 
ATOM   1636 C  CA  . ASP A 1 203 ? 1.364   19.503  0.867   1.00 95.14 203 A 1 
ATOM   1637 C  C   . ASP A 1 203 ? 1.836   19.279  -0.573  1.00 94.96 203 A 1 
ATOM   1638 O  O   . ASP A 1 203 ? 1.031   18.989  -1.447  1.00 94.48 203 A 1 
ATOM   1639 C  CB  . ASP A 1 203 ? 1.299   21.001  1.150   1.00 95.42 203 A 1 
ATOM   1640 C  CG  . ASP A 1 203 ? 0.748   21.370  2.525   1.00 95.24 203 A 1 
ATOM   1641 O  OD1 . ASP A 1 203 ? -0.095  20.634  3.062   1.00 93.34 203 A 1 
ATOM   1642 O  OD2 . ASP A 1 203 ? 1.175   22.444  3.015   1.00 93.32 203 A 1 
ATOM   1643 N  N   . LEU A 1 204 ? 3.149   19.347  -0.827  1.00 95.98 204 A 1 
ATOM   1644 C  CA  . LEU A 1 204 ? 3.722   19.102  -2.152  1.00 96.10 204 A 1 
ATOM   1645 C  C   . LEU A 1 204 ? 3.427   17.696  -2.682  1.00 95.33 204 A 1 
ATOM   1646 O  O   . LEU A 1 204 ? 3.439   17.495  -3.901  1.00 94.89 204 A 1 
ATOM   1647 C  CB  . LEU A 1 204 ? 5.245   19.348  -2.103  1.00 97.41 204 A 1 
ATOM   1648 C  CG  . LEU A 1 204 ? 5.652   20.824  -1.985  1.00 97.55 204 A 1 
ATOM   1649 C  CD1 . LEU A 1 204 ? 7.152   20.910  -1.693  1.00 97.08 204 A 1 
ATOM   1650 C  CD2 . LEU A 1 204 ? 5.383   21.611  -3.263  1.00 96.88 204 A 1 
ATOM   1651 N  N   . LEU A 1 205 ? 3.169   16.730  -1.795  1.00 94.45 205 A 1 
ATOM   1652 C  CA  . LEU A 1 205 ? 2.894   15.336  -2.140  1.00 93.43 205 A 1 
ATOM   1653 C  C   . LEU A 1 205 ? 1.401   14.975  -2.061  1.00 91.62 205 A 1 
ATOM   1654 O  O   . LEU A 1 205 ? 1.002   13.973  -2.641  1.00 89.42 205 A 1 
ATOM   1655 C  CB  . LEU A 1 205 ? 3.730   14.408  -1.238  1.00 93.58 205 A 1 
ATOM   1656 C  CG  . LEU A 1 205 ? 5.170   14.150  -1.733  1.00 93.47 205 A 1 
ATOM   1657 C  CD1 . LEU A 1 205 ? 6.070   15.389  -1.761  1.00 89.54 205 A 1 
ATOM   1658 C  CD2 . LEU A 1 205 ? 5.864   13.142  -0.810  1.00 88.48 205 A 1 
ATOM   1659 N  N   . TRP A 1 206 ? 0.584   15.768  -1.357  1.00 92.72 206 A 1 
ATOM   1660 C  CA  . TRP A 1 206 ? -0.796  15.393  -1.017  1.00 91.47 206 A 1 
ATOM   1661 C  C   . TRP A 1 206 ? -1.880  16.360  -1.478  1.00 90.52 206 A 1 
ATOM   1662 O  O   . TRP A 1 206 ? -3.047  15.956  -1.555  1.00 88.86 206 A 1 
ATOM   1663 C  CB  . TRP A 1 206 ? -0.889  15.211  0.500   1.00 91.09 206 A 1 
ATOM   1664 C  CG  . TRP A 1 206 ? -0.315  13.924  1.006   1.00 90.07 206 A 1 
ATOM   1665 C  CD1 . TRP A 1 206 ? 0.905   13.759  1.566   1.00 88.58 206 A 1 
ATOM   1666 C  CD2 . TRP A 1 206 ? -0.948  12.605  1.011   1.00 89.69 206 A 1 
ATOM   1667 N  NE1 . TRP A 1 206 ? 1.075   12.431  1.941   1.00 87.59 206 A 1 
ATOM   1668 C  CE2 . TRP A 1 206 ? -0.050  11.692  1.630   1.00 88.18 206 A 1 
ATOM   1669 C  CE3 . TRP A 1 206 ? -2.195  12.121  0.576   1.00 88.96 206 A 1 
ATOM   1670 C  CZ2 . TRP A 1 206 ? -0.382  10.342  1.814   1.00 88.28 206 A 1 
ATOM   1671 C  CZ3 . TRP A 1 206 ? -2.526  10.771  0.759   1.00 88.49 206 A 1 
ATOM   1672 C  CH2 . TRP A 1 206 ? -1.636  9.892   1.375   1.00 87.78 206 A 1 
ATOM   1673 N  N   . SER A 1 207 ? -1.572  17.620  -1.749  1.00 91.59 207 A 1 
ATOM   1674 C  CA  . SER A 1 207 ? -2.602  18.611  -2.073  1.00 92.05 207 A 1 
ATOM   1675 C  C   . SER A 1 207 ? -3.227  18.390  -3.452  1.00 91.48 207 A 1 
ATOM   1676 O  O   . SER A 1 207 ? -2.608  17.862  -4.375  1.00 90.89 207 A 1 
ATOM   1677 C  CB  . SER A 1 207 ? -2.091  20.046  -1.905  1.00 92.71 207 A 1 
ATOM   1678 O  OG  . SER A 1 207 ? -1.083  20.360  -2.835  1.00 91.49 207 A 1 
ATOM   1679 N  N   . ASP A 1 208 ? -4.476  18.836  -3.589  1.00 92.53 208 A 1 
ATOM   1680 C  CA  . ASP A 1 208 ? -5.250  18.698  -4.811  1.00 92.70 208 A 1 
ATOM   1681 C  C   . ASP A 1 208 ? -5.818  20.053  -5.266  1.00 93.88 208 A 1 
ATOM   1682 O  O   . ASP A 1 208 ? -6.245  20.860  -4.432  1.00 94.04 208 A 1 
ATOM   1683 C  CB  . ASP A 1 208 ? -6.406  17.700  -4.591  1.00 91.72 208 A 1 
ATOM   1684 C  CG  . ASP A 1 208 ? -5.955  16.252  -4.374  1.00 90.31 208 A 1 
ATOM   1685 O  OD1 . ASP A 1 208 ? -5.295  15.669  -5.264  1.00 87.75 208 A 1 
ATOM   1686 O  OD2 . ASP A 1 208 ? -6.360  15.626  -3.368  1.00 87.02 208 A 1 
ATOM   1687 N  N   . PRO A 1 209 ? -5.877  20.335  -6.580  1.00 94.11 209 A 1 
ATOM   1688 C  CA  . PRO A 1 209 ? -6.636  21.473  -7.080  1.00 94.40 209 A 1 
ATOM   1689 C  C   . PRO A 1 209 ? -8.143  21.203  -6.949  1.00 94.04 209 A 1 
ATOM   1690 O  O   . PRO A 1 209 ? -8.604  20.093  -7.214  1.00 93.03 209 A 1 
ATOM   1691 C  CB  . PRO A 1 209 ? -6.206  21.628  -8.543  1.00 94.45 209 A 1 
ATOM   1692 C  CG  . PRO A 1 209 ? -5.870  20.199  -8.955  1.00 92.82 209 A 1 
ATOM   1693 C  CD  . PRO A 1 209 ? -5.323  19.565  -7.676  1.00 94.49 209 A 1 
ATOM   1694 N  N   . ASP A 1 210 ? -8.914  22.227  -6.605  1.00 95.32 210 A 1 
ATOM   1695 C  CA  . ASP A 1 210 ? -10.371 22.160  -6.572  1.00 95.32 210 A 1 
ATOM   1696 C  C   . ASP A 1 210 ? -10.977 23.441  -7.175  1.00 95.88 210 A 1 
ATOM   1697 O  O   . ASP A 1 210 ? -10.678 24.562  -6.760  1.00 95.77 210 A 1 
ATOM   1698 C  CB  . ASP A 1 210 ? -10.867 21.896  -5.142  1.00 94.38 210 A 1 
ATOM   1699 C  CG  . ASP A 1 210 ? -12.363 21.597  -5.048  1.00 92.63 210 A 1 
ATOM   1700 O  OD1 . ASP A 1 210 ? -13.123 22.004  -5.962  1.00 88.86 210 A 1 
ATOM   1701 O  OD2 . ASP A 1 210 ? -12.767 20.986  -4.038  1.00 87.07 210 A 1 
ATOM   1702 N  N   . LYS A 1 211 ? -11.828 23.273  -8.188  1.00 96.13 211 A 1 
ATOM   1703 C  CA  . LYS A 1 211 ? -12.498 24.363  -8.899  1.00 96.12 211 A 1 
ATOM   1704 C  C   . LYS A 1 211 ? -13.527 25.098  -8.050  1.00 96.51 211 A 1 
ATOM   1705 O  O   . LYS A 1 211 ? -13.826 26.249  -8.333  1.00 95.22 211 A 1 
ATOM   1706 C  CB  . LYS A 1 211 ? -13.107 23.822  -10.200 1.00 94.44 211 A 1 
ATOM   1707 C  CG  . LYS A 1 211 ? -14.267 22.849  -9.904  1.00 85.43 211 A 1 
ATOM   1708 C  CD  . LYS A 1 211 ? -14.827 22.212  -11.169 1.00 82.21 211 A 1 
ATOM   1709 C  CE  . LYS A 1 211 ? -15.971 21.303  -10.706 1.00 70.15 211 A 1 
ATOM   1710 N  NZ  . LYS A 1 211 ? -16.533 20.528  -11.816 1.00 62.17 211 A 1 
ATOM   1711 N  N   . ASP A 1 212 ? -14.077 24.419  -7.052  1.00 96.25 212 A 1 
ATOM   1712 C  CA  . ASP A 1 212 ? -15.146 24.939  -6.200  1.00 96.22 212 A 1 
ATOM   1713 C  C   . ASP A 1 212 ? -14.596 25.629  -4.940  1.00 96.42 212 A 1 
ATOM   1714 O  O   . ASP A 1 212 ? -15.326 26.305  -4.215  1.00 94.83 212 A 1 
ATOM   1715 C  CB  . ASP A 1 212 ? -16.150 23.800  -5.906  1.00 95.86 212 A 1 
ATOM   1716 C  CG  . ASP A 1 212 ? -16.815 23.237  -7.183  1.00 93.89 212 A 1 
ATOM   1717 O  OD1 . ASP A 1 212 ? -17.224 24.042  -8.057  1.00 89.27 212 A 1 
ATOM   1718 O  OD2 . ASP A 1 212 ? -16.955 22.004  -7.325  1.00 88.95 212 A 1 
ATOM   1719 N  N   . VAL A 1 213 ? -13.285 25.544  -4.717  1.00 97.06 213 A 1 
ATOM   1720 C  CA  . VAL A 1 213 ? -12.600 26.186  -3.595  1.00 97.13 213 A 1 
ATOM   1721 C  C   . VAL A 1 213 ? -12.118 27.593  -3.966  1.00 97.44 213 A 1 
ATOM   1722 O  O   . VAL A 1 213 ? -11.476 27.835  -4.988  1.00 96.26 213 A 1 
ATOM   1723 C  CB  . VAL A 1 213 ? -11.455 25.296  -3.064  1.00 95.36 213 A 1 
ATOM   1724 C  CG1 . VAL A 1 213 ? -10.569 26.012  -2.044  1.00 85.87 213 A 1 
ATOM   1725 C  CG2 . VAL A 1 213 ? -12.058 24.078  -2.363  1.00 86.46 213 A 1 
ATOM   1726 N  N   . GLN A 1 214 ? -12.375 28.545  -3.074  1.00 96.11 214 A 1 
ATOM   1727 C  CA  . GLN A 1 214 ? -11.800 29.891  -3.103  1.00 95.92 214 A 1 
ATOM   1728 C  C   . GLN A 1 214 ? -10.623 29.953  -2.122  1.00 96.49 214 A 1 
ATOM   1729 O  O   . GLN A 1 214 ? -10.811 29.875  -0.908  1.00 92.39 214 A 1 
ATOM   1730 C  CB  . GLN A 1 214 ? -12.880 30.923  -2.747  1.00 93.71 214 A 1 
ATOM   1731 C  CG  . GLN A 1 214 ? -13.923 31.121  -3.869  1.00 81.77 214 A 1 
ATOM   1732 C  CD  . GLN A 1 214 ? -13.685 32.380  -4.714  1.00 75.18 214 A 1 
ATOM   1733 O  OE1 . GLN A 1 214 ? -13.148 33.380  -4.276  1.00 67.28 214 A 1 
ATOM   1734 N  NE2 . GLN A 1 214 ? -14.092 32.376  -5.963  1.00 63.37 214 A 1 
ATOM   1735 N  N   . GLY A 1 215 ? -9.425  30.104  -2.649  1.00 96.88 215 A 1 
ATOM   1736 C  CA  . GLY A 1 215 ? -8.219  30.077  -1.830  1.00 96.92 215 A 1 
ATOM   1737 C  C   . GLY A 1 215 ? -7.835  28.644  -1.451  1.00 97.49 215 A 1 
ATOM   1738 O  O   . GLY A 1 215 ? -7.623  27.822  -2.340  1.00 96.37 215 A 1 
ATOM   1739 N  N   . TRP A 1 216 ? -7.712  28.380  -0.168  1.00 96.93 216 A 1 
ATOM   1740 C  CA  . TRP A 1 216 ? -7.356  27.080  0.390   1.00 97.08 216 A 1 
ATOM   1741 C  C   . TRP A 1 216 ? -8.556  26.454  1.083   1.00 96.83 216 A 1 
ATOM   1742 O  O   . TRP A 1 216 ? -9.294  27.151  1.783   1.00 95.29 216 A 1 
ATOM   1743 C  CB  . TRP A 1 216 ? -6.187  27.239  1.361   1.00 96.63 216 A 1 
ATOM   1744 C  CG  . TRP A 1 216 ? -4.926  27.732  0.717   1.00 97.05 216 A 1 
ATOM   1745 C  CD1 . TRP A 1 216 ? -4.520  29.030  0.633   1.00 96.03 216 A 1 
ATOM   1746 C  CD2 . TRP A 1 216 ? -3.911  26.943  0.019   1.00 97.23 216 A 1 
ATOM   1747 N  NE1 . TRP A 1 216 ? -3.319  29.101  -0.066  1.00 96.04 216 A 1 
ATOM   1748 C  CE2 . TRP A 1 216 ? -2.918  27.846  -0.464  1.00 96.88 216 A 1 
ATOM   1749 C  CE3 . TRP A 1 216 ? -3.750  25.568  -0.240  1.00 96.86 216 A 1 
ATOM   1750 C  CZ2 . TRP A 1 216 ? -1.803  27.391  -1.203  1.00 96.80 216 A 1 
ATOM   1751 C  CZ3 . TRP A 1 216 ? -2.639  25.115  -0.973  1.00 96.28 216 A 1 
ATOM   1752 C  CH2 . TRP A 1 216 ? -1.677  26.019  -1.454  1.00 95.97 216 A 1 
ATOM   1753 N  N   . GLY A 1 217 ? -8.744  25.160  0.921   1.00 96.76 217 A 1 
ATOM   1754 C  CA  . GLY A 1 217 ? -9.808  24.390  1.559   1.00 95.95 217 A 1 
ATOM   1755 C  C   . GLY A 1 217 ? -9.278  23.128  2.221   1.00 95.22 217 A 1 
ATOM   1756 O  O   . GLY A 1 217 ? -8.139  22.715  1.988   1.00 93.56 217 A 1 
ATOM   1757 N  N   . GLU A 1 218 ? -10.107 22.497  3.041   1.00 94.16 218 A 1 
ATOM   1758 C  CA  . GLU A 1 218 ? -9.811  21.172  3.583   1.00 92.39 218 A 1 
ATOM   1759 C  C   . GLU A 1 218 ? -9.829  20.126  2.474   1.00 91.23 218 A 1 
ATOM   1760 O  O   . GLU A 1 218 ? -10.685 20.153  1.587   1.00 88.30 218 A 1 
ATOM   1761 C  CB  . GLU A 1 218 ? -10.803 20.792  4.690   1.00 90.02 218 A 1 
ATOM   1762 C  CG  . GLU A 1 218 ? -10.628 21.656  5.945   1.00 79.52 218 A 1 
ATOM   1763 C  CD  . GLU A 1 218 ? -11.560 21.246  7.099   1.00 69.44 218 A 1 
ATOM   1764 O  OE1 . GLU A 1 218 ? -11.400 21.827  8.203   1.00 63.73 218 A 1 
ATOM   1765 O  OE2 . GLU A 1 218 ? -12.441 20.383  6.901   1.00 63.79 218 A 1 
ATOM   1766 N  N   . ASN A 1 219 ? -8.890  19.195  2.528   1.00 90.38 219 A 1 
ATOM   1767 C  CA  . ASN A 1 219 ? -8.824  18.119  1.559   1.00 88.61 219 A 1 
ATOM   1768 C  C   . ASN A 1 219 ? -9.674  16.930  2.021   1.00 85.91 219 A 1 
ATOM   1769 O  O   . ASN A 1 219 ? -9.547  16.432  3.138   1.00 82.29 219 A 1 
ATOM   1770 C  CB  . ASN A 1 219 ? -7.360  17.759  1.283   1.00 88.00 219 A 1 
ATOM   1771 C  CG  . ASN A 1 219 ? -7.185  16.911  0.031   1.00 88.90 219 A 1 
ATOM   1772 O  OD1 . ASN A 1 219 ? -7.944  16.003  -0.243  1.00 84.48 219 A 1 
ATOM   1773 N  ND2 . ASN A 1 219 ? -6.181  17.192  -0.767  1.00 83.99 219 A 1 
ATOM   1774 N  N   . ASP A 1 220 ? -10.487 16.422  1.098   1.00 85.95 220 A 1 
ATOM   1775 C  CA  . ASP A 1 220 ? -11.323 15.242  1.265   1.00 83.82 220 A 1 
ATOM   1776 C  C   . ASP A 1 220 ? -10.556 13.982  1.693   1.00 84.14 220 A 1 
ATOM   1777 O  O   . ASP A 1 220 ? -11.129 13.089  2.311   1.00 80.22 220 A 1 
ATOM   1778 C  CB  . ASP A 1 220 ? -12.024 14.985  -0.077  1.00 80.55 220 A 1 
ATOM   1779 C  CG  . ASP A 1 220 ? -13.352 15.716  -0.236  1.00 74.36 220 A 1 
ATOM   1780 O  OD1 . ASP A 1 220 ? -13.746 16.466  0.676   1.00 68.10 220 A 1 
ATOM   1781 O  OD2 . ASP A 1 220 ? -14.044 15.404  -1.232  1.00 67.84 220 A 1 
ATOM   1782 N  N   . ARG A 1 221 ? -9.260  13.924  1.408   1.00 86.04 221 A 1 
ATOM   1783 C  CA  . ARG A 1 221 ? -8.353  12.846  1.823   1.00 86.12 221 A 1 
ATOM   1784 C  C   . ARG A 1 221 ? -8.095  12.824  3.336   1.00 84.70 221 A 1 
ATOM   1785 O  O   . ARG A 1 221 ? -7.548  11.841  3.816   1.00 81.91 221 A 1 
ATOM   1786 C  CB  . ARG A 1 221 ? -7.027  12.981  1.061   1.00 86.91 221 A 1 
ATOM   1787 C  CG  . ARG A 1 221 ? -7.171  12.885  -0.462  1.00 86.00 221 A 1 
ATOM   1788 C  CD  . ARG A 1 221 ? -5.826  13.156  -1.113  1.00 86.20 221 A 1 
ATOM   1789 N  NE  . ARG A 1 221 ? -5.899  13.210  -2.587  1.00 86.74 221 A 1 
ATOM   1790 C  CZ  . ARG A 1 221 ? -5.636  12.236  -3.446  1.00 88.36 221 A 1 
ATOM   1791 N  NH1 . ARG A 1 221 ? -5.389  11.011  -3.075  1.00 84.00 221 A 1 
ATOM   1792 N  NH2 . ARG A 1 221 ? -5.610  12.503  -4.714  1.00 85.22 221 A 1 
ATOM   1793 N  N   . GLY A 1 222 ? -8.431  13.882  4.054   1.00 83.50 222 A 1 
ATOM   1794 C  CA  . GLY A 1 222 ? -8.084  14.031  5.473   1.00 83.24 222 A 1 
ATOM   1795 C  C   . GLY A 1 222 ? -6.621  14.422  5.722   1.00 84.46 222 A 1 
ATOM   1796 O  O   . GLY A 1 222 ? -6.195  14.487  6.872   1.00 82.13 222 A 1 
ATOM   1797 N  N   . VAL A 1 223 ? -5.860  14.690  4.657   1.00 85.92 223 A 1 
ATOM   1798 C  CA  . VAL A 1 223 ? -4.453  15.117  4.698   1.00 86.79 223 A 1 
ATOM   1799 C  C   . VAL A 1 223 ? -4.277  16.290  3.746   1.00 87.39 223 A 1 
ATOM   1800 O  O   . VAL A 1 223 ? -4.817  16.265  2.646   1.00 85.97 223 A 1 
ATOM   1801 C  CB  . VAL A 1 223 ? -3.515  13.951  4.311   1.00 84.75 223 A 1 
ATOM   1802 C  CG1 . VAL A 1 223 ? -2.042  14.379  4.293   1.00 77.16 223 A 1 
ATOM   1803 C  CG2 . VAL A 1 223 ? -3.631  12.782  5.293   1.00 78.03 223 A 1 
ATOM   1804 N  N   . SER A 1 224 ? -3.487  17.283  4.154   1.00 87.61 224 A 1 
ATOM   1805 C  CA  . SER A 1 224 ? -3.197  18.473  3.360   1.00 90.10 224 A 1 
ATOM   1806 C  C   . SER A 1 224 ? -4.445  19.295  3.003   1.00 90.24 224 A 1 
ATOM   1807 O  O   . SER A 1 224 ? -5.467  19.239  3.691   1.00 88.40 224 A 1 
ATOM   1808 C  CB  . SER A 1 224 ? -2.345  18.072  2.145   1.00 90.67 224 A 1 
ATOM   1809 O  OG  . SER A 1 224 ? -1.783  19.200  1.528   1.00 88.58 224 A 1 
ATOM   1810 N  N   . PHE A 1 225 ? -4.360  20.069  1.936   1.00 93.44 225 A 1 
ATOM   1811 C  CA  . PHE A 1 225 ? -5.356  21.044  1.521   1.00 93.34 225 A 1 
ATOM   1812 C  C   . PHE A 1 225 ? -5.825  20.811  0.087   1.00 93.12 225 A 1 
ATOM   1813 O  O   . PHE A 1 225 ? -5.167  20.148  -0.707  1.00 92.27 225 A 1 
ATOM   1814 C  CB  . PHE A 1 225 ? -4.766  22.448  1.683   1.00 93.45 225 A 1 
ATOM   1815 C  CG  . PHE A 1 225 ? -4.294  22.753  3.086   1.00 94.05 225 A 1 
ATOM   1816 C  CD1 . PHE A 1 225 ? -5.217  23.112  4.079   1.00 91.60 225 A 1 
ATOM   1817 C  CD2 . PHE A 1 225 ? -2.933  22.620  3.419   1.00 91.69 225 A 1 
ATOM   1818 C  CE1 . PHE A 1 225 ? -4.794  23.337  5.405   1.00 89.90 225 A 1 
ATOM   1819 C  CE2 . PHE A 1 225 ? -2.503  22.844  4.734   1.00 89.64 225 A 1 
ATOM   1820 C  CZ  . PHE A 1 225 ? -3.429  23.198  5.725   1.00 91.53 225 A 1 
ATOM   1821 N  N   . THR A 1 226 ? -6.940  21.436  -0.254  1.00 93.95 226 A 1 
ATOM   1822 C  CA  . THR A 1 226 ? -7.285  21.748  -1.637  1.00 94.49 226 A 1 
ATOM   1823 C  C   . THR A 1 226 ? -6.990  23.215  -1.933  1.00 95.51 226 A 1 
ATOM   1824 O  O   . THR A 1 226 ? -6.977  24.054  -1.029  1.00 95.40 226 A 1 
ATOM   1825 C  CB  . THR A 1 226 ? -8.741  21.402  -1.976  1.00 93.02 226 A 1 
ATOM   1826 O  OG1 . THR A 1 226 ? -9.619  22.050  -1.101  1.00 88.04 226 A 1 
ATOM   1827 C  CG2 . THR A 1 226 ? -9.002  19.910  -1.868  1.00 88.47 226 A 1 
ATOM   1828 N  N   . PHE A 1 227 ? -6.747  23.555  -3.201  1.00 96.63 227 A 1 
ATOM   1829 C  CA  . PHE A 1 227 ? -6.468  24.924  -3.618  1.00 97.08 227 A 1 
ATOM   1830 C  C   . PHE A 1 227 ? -7.215  25.304  -4.889  1.00 97.42 227 A 1 
ATOM   1831 O  O   . PHE A 1 227 ? -7.364  24.513  -5.820  1.00 97.17 227 A 1 
ATOM   1832 C  CB  . PHE A 1 227 ? -4.955  25.157  -3.735  1.00 96.92 227 A 1 
ATOM   1833 C  CG  . PHE A 1 227 ? -4.240  24.222  -4.678  1.00 97.59 227 A 1 
ATOM   1834 C  CD1 . PHE A 1 227 ? -3.704  22.999  -4.213  1.00 96.65 227 A 1 
ATOM   1835 C  CD2 . PHE A 1 227 ? -4.100  24.552  -6.037  1.00 96.64 227 A 1 
ATOM   1836 C  CE1 . PHE A 1 227 ? -3.051  22.124  -5.087  1.00 96.15 227 A 1 
ATOM   1837 C  CE2 . PHE A 1 227 ? -3.444  23.676  -6.923  1.00 95.97 227 A 1 
ATOM   1838 C  CZ  . PHE A 1 227 ? -2.924  22.461  -6.442  1.00 97.21 227 A 1 
ATOM   1839 N  N   . GLY A 1 228 ? -7.695  26.540  -4.935  1.00 97.59 228 A 1 
ATOM   1840 C  CA  . GLY A 1 228 ? -8.457  27.058  -6.049  1.00 97.90 228 A 1 
ATOM   1841 C  C   . GLY A 1 228 ? -7.616  27.677  -7.171  1.00 98.26 228 A 1 
ATOM   1842 O  O   . GLY A 1 228 ? -6.417  27.921  -7.040  1.00 97.91 228 A 1 
ATOM   1843 N  N   . ALA A 1 229 ? -8.289  28.024  -8.278  1.00 98.10 229 A 1 
ATOM   1844 C  CA  . ALA A 1 229 ? -7.649  28.603  -9.465  1.00 98.21 229 A 1 
ATOM   1845 C  C   . ALA A 1 229 ? -6.892  29.919  -9.192  1.00 98.26 229 A 1 
ATOM   1846 O  O   . ALA A 1 229 ? -5.851  30.181  -9.799  1.00 97.85 229 A 1 
ATOM   1847 C  CB  . ALA A 1 229 ? -8.745  28.815  -10.516 1.00 97.64 229 A 1 
ATOM   1848 N  N   . GLU A 1 230 ? -7.371  30.744  -8.264  1.00 98.11 230 A 1 
ATOM   1849 C  CA  . GLU A 1 230 ? -6.660  31.974  -7.884  1.00 97.92 230 A 1 
ATOM   1850 C  C   . GLU A 1 230 ? -5.328  31.704  -7.181  1.00 98.29 230 A 1 
ATOM   1851 O  O   . GLU A 1 230 ? -4.401  32.504  -7.327  1.00 97.51 230 A 1 
ATOM   1852 C  CB  . GLU A 1 230 ? -7.504  32.834  -6.943  1.00 96.60 230 A 1 
ATOM   1853 C  CG  . GLU A 1 230 ? -8.605  33.629  -7.634  1.00 79.07 230 A 1 
ATOM   1854 C  CD  . GLU A 1 230 ? -9.076  34.816  -6.779  1.00 68.37 230 A 1 
ATOM   1855 O  OE1 . GLU A 1 230 ? -9.962  35.548  -7.279  1.00 61.63 230 A 1 
ATOM   1856 O  OE2 . GLU A 1 230 ? -8.497  35.051  -5.687  1.00 61.81 230 A 1 
ATOM   1857 N  N   . VAL A 1 231 ? -5.231  30.634  -6.417  1.00 98.16 231 A 1 
ATOM   1858 C  CA  . VAL A 1 231 ? -3.977  30.248  -5.748  1.00 98.29 231 A 1 
ATOM   1859 C  C   . VAL A 1 231 ? -2.937  29.892  -6.803  1.00 98.46 231 A 1 
ATOM   1860 O  O   . VAL A 1 231 ? -1.815  30.396  -6.740  1.00 98.32 231 A 1 
ATOM   1861 C  CB  . VAL A 1 231 ? -4.188  29.081  -4.770  1.00 98.02 231 A 1 
ATOM   1862 C  CG1 . VAL A 1 231 ? -2.879  28.633  -4.125  1.00 96.57 231 A 1 
ATOM   1863 C  CG2 . VAL A 1 231 ? -5.150  29.489  -3.640  1.00 96.88 231 A 1 
ATOM   1864 N  N   . VAL A 1 232 ? -3.338  29.114  -7.812  1.00 98.34 232 A 1 
ATOM   1865 C  CA  . VAL A 1 232 ? -2.487  28.762  -8.954  1.00 98.46 232 A 1 
ATOM   1866 C  C   . VAL A 1 232 ? -2.010  30.022  -9.683  1.00 98.45 232 A 1 
ATOM   1867 O  O   . VAL A 1 232 ? -0.809  30.230  -9.823  1.00 98.37 232 A 1 
ATOM   1868 C  CB  . VAL A 1 232 ? -3.221  27.809  -9.914  1.00 98.26 232 A 1 
ATOM   1869 C  CG1 . VAL A 1 232 ? -2.388  27.488  -11.155 1.00 96.68 232 A 1 
ATOM   1870 C  CG2 . VAL A 1 232 ? -3.574  26.490  -9.220  1.00 97.05 232 A 1 
ATOM   1871 N  N   . ALA A 1 233 ? -2.926  30.897  -10.065 1.00 98.18 233 A 1 
ATOM   1872 C  CA  . ALA A 1 233 ? -2.586  32.124  -10.789 1.00 97.88 233 A 1 
ATOM   1873 C  C   . ALA A 1 233 ? -1.611  33.028  -10.003 1.00 97.91 233 A 1 
ATOM   1874 O  O   . ALA A 1 233 ? -0.640  33.535  -10.557 1.00 97.64 233 A 1 
ATOM   1875 C  CB  . ALA A 1 233 ? -3.886  32.858  -11.120 1.00 97.28 233 A 1 
ATOM   1876 N  N   . LYS A 1 234 ? -1.849  33.202  -8.697  1.00 98.18 234 A 1 
ATOM   1877 C  CA  . LYS A 1 234 ? -0.975  33.995  -7.819  1.00 98.07 234 A 1 
ATOM   1878 C  C   . LYS A 1 234 ? 0.406   33.360  -7.659  1.00 98.11 234 A 1 
ATOM   1879 O  O   . LYS A 1 234 ? 1.400   34.083  -7.663  1.00 97.87 234 A 1 
ATOM   1880 C  CB  . LYS A 1 234 ? -1.642  34.187  -6.442  1.00 97.77 234 A 1 
ATOM   1881 C  CG  . LYS A 1 234 ? -2.793  35.202  -6.484  1.00 89.12 234 A 1 
ATOM   1882 C  CD  . LYS A 1 234 ? -3.619  35.174  -5.180  1.00 86.86 234 A 1 
ATOM   1883 C  CE  . LYS A 1 234 ? -4.858  36.078  -5.340  1.00 75.43 234 A 1 
ATOM   1884 N  NZ  . LYS A 1 234 ? -5.960  35.761  -4.398  1.00 68.41 234 A 1 
ATOM   1885 N  N   . PHE A 1 235 ? 0.468   32.036  -7.544  1.00 98.42 235 A 1 
ATOM   1886 C  CA  . PHE A 1 235 ? 1.731   31.311  -7.431  1.00 98.56 235 A 1 
ATOM   1887 C  C   . PHE A 1 235 ? 2.572   31.455  -8.702  1.00 98.53 235 A 1 
ATOM   1888 O  O   . PHE A 1 235 ? 3.724   31.871  -8.613  1.00 98.37 235 A 1 
ATOM   1889 C  CB  . PHE A 1 235 ? 1.440   29.845  -7.107  1.00 98.56 235 A 1 
ATOM   1890 C  CG  . PHE A 1 235 ? 2.683   29.006  -7.001  1.00 98.61 235 A 1 
ATOM   1891 C  CD1 . PHE A 1 235 ? 3.172   28.290  -8.119  1.00 98.18 235 A 1 
ATOM   1892 C  CD2 . PHE A 1 235 ? 3.393   28.939  -5.786  1.00 98.25 235 A 1 
ATOM   1893 C  CE1 . PHE A 1 235 ? 4.334   27.517  -8.016  1.00 97.83 235 A 1 
ATOM   1894 C  CE2 . PHE A 1 235 ? 4.554   28.162  -5.677  1.00 97.85 235 A 1 
ATOM   1895 C  CZ  . PHE A 1 235 ? 5.022   27.457  -6.796  1.00 98.14 235 A 1 
ATOM   1896 N  N   . LEU A 1 236 ? 1.976   31.208  -9.871  1.00 98.58 236 A 1 
ATOM   1897 C  CA  . LEU A 1 236 ? 2.661   31.346  -11.158 1.00 98.42 236 A 1 
ATOM   1898 C  C   . LEU A 1 236 ? 3.181   32.771  -11.370 1.00 98.11 236 A 1 
ATOM   1899 O  O   . LEU A 1 236 ? 4.360   32.965  -11.660 1.00 97.77 236 A 1 
ATOM   1900 C  CB  . LEU A 1 236 ? 1.705   30.944  -12.291 1.00 98.39 236 A 1 
ATOM   1901 C  CG  . LEU A 1 236 ? 1.306   29.456  -12.338 1.00 97.82 236 A 1 
ATOM   1902 C  CD1 . LEU A 1 236 ? 0.369   29.237  -13.527 1.00 97.19 236 A 1 
ATOM   1903 C  CD2 . LEU A 1 236 ? 2.495   28.519  -12.485 1.00 97.01 236 A 1 
ATOM   1904 N  N   . HIS A 1 237 ? 2.363   33.778  -11.112 1.00 97.82 237 A 1 
ATOM   1905 C  CA  . HIS A 1 237 ? 2.769   35.174  -11.239 1.00 97.43 237 A 1 
ATOM   1906 C  C   . HIS A 1 237 ? 3.900   35.543  -10.274 1.00 97.46 237 A 1 
ATOM   1907 O  O   . HIS A 1 237 ? 4.838   36.246  -10.647 1.00 96.97 237 A 1 
ATOM   1908 C  CB  . HIS A 1 237 ? 1.542   36.064  -11.025 1.00 96.80 237 A 1 
ATOM   1909 C  CG  . HIS A 1 237 ? 1.828   37.528  -11.217 1.00 91.57 237 A 1 
ATOM   1910 N  ND1 . HIS A 1 237 ? 2.658   38.307  -10.449 1.00 79.09 237 A 1 
ATOM   1911 C  CD2 . HIS A 1 237 ? 1.349   38.349  -12.213 1.00 78.48 237 A 1 
ATOM   1912 C  CE1 . HIS A 1 237 ? 2.694   39.543  -10.970 1.00 79.45 237 A 1 
ATOM   1913 N  NE2 . HIS A 1 237 ? 1.899   39.614  -12.039 1.00 80.54 237 A 1 
ATOM   1914 N  N   . LYS A 1 238 ? 3.833   35.078  -9.032  1.00 98.10 238 A 1 
ATOM   1915 C  CA  . LYS A 1 238 ? 4.843   35.394  -8.010  1.00 98.05 238 A 1 
ATOM   1916 C  C   . LYS A 1 238 ? 6.211   34.810  -8.339  1.00 97.97 238 A 1 
ATOM   1917 O  O   . LYS A 1 238 ? 7.223   35.422  -8.016  1.00 97.44 238 A 1 
ATOM   1918 C  CB  . LYS A 1 238 ? 4.335   34.890  -6.645  1.00 97.72 238 A 1 
ATOM   1919 C  CG  . LYS A 1 238 ? 5.314   35.193  -5.502  1.00 94.69 238 A 1 
ATOM   1920 C  CD  . LYS A 1 238 ? 4.763   34.654  -4.167  1.00 91.72 238 A 1 
ATOM   1921 C  CE  . LYS A 1 238 ? 5.785   34.879  -3.049  1.00 83.90 238 A 1 
ATOM   1922 N  NZ  . LYS A 1 238 ? 5.339   34.255  -1.796  1.00 76.15 238 A 1 
ATOM   1923 N  N   . HIS A 1 239 ? 6.232   33.633  -8.940  1.00 98.49 239 A 1 
ATOM   1924 C  CA  . HIS A 1 239 ? 7.454   32.884  -9.224  1.00 98.43 239 A 1 
ATOM   1925 C  C   . HIS A 1 239 ? 7.899   32.945  -10.694 1.00 98.38 239 A 1 
ATOM   1926 O  O   . HIS A 1 239 ? 8.858   32.273  -11.056 1.00 97.79 239 A 1 
ATOM   1927 C  CB  . HIS A 1 239 ? 7.276   31.459  -8.688  1.00 98.37 239 A 1 
ATOM   1928 C  CG  . HIS A 1 239 ? 7.153   31.411  -7.182  1.00 98.27 239 A 1 
ATOM   1929 N  ND1 . HIS A 1 239 ? 8.185   31.637  -6.295  1.00 88.85 239 A 1 
ATOM   1930 C  CD2 . HIS A 1 239 ? 6.026   31.215  -6.430  1.00 89.84 239 A 1 
ATOM   1931 C  CE1 . HIS A 1 239 ? 7.690   31.558  -5.048  1.00 91.70 239 A 1 
ATOM   1932 N  NE2 . HIS A 1 239 ? 6.383   31.313  -5.090  1.00 93.58 239 A 1 
ATOM   1933 N  N   . ASP A 1 240 ? 7.231   33.758  -11.523 1.00 98.12 240 A 1 
ATOM   1934 C  CA  . ASP A 1 240 ? 7.467   33.876  -12.966 1.00 98.15 240 A 1 
ATOM   1935 C  C   . ASP A 1 240 ? 7.425   32.515  -13.685 1.00 98.31 240 A 1 
ATOM   1936 O  O   . ASP A 1 240 ? 8.272   32.195  -14.523 1.00 97.76 240 A 1 
ATOM   1937 C  CB  . ASP A 1 240 ? 8.727   34.718  -13.253 1.00 97.45 240 A 1 
ATOM   1938 C  CG  . ASP A 1 240 ? 8.885   35.065  -14.740 1.00 92.82 240 A 1 
ATOM   1939 O  OD1 . ASP A 1 240 ? 7.868   35.382  -15.391 1.00 88.58 240 A 1 
ATOM   1940 O  OD2 . ASP A 1 240 ? 10.018  35.000  -15.262 1.00 85.54 240 A 1 
ATOM   1941 N  N   . LEU A 1 241 ? 6.438   31.711  -13.329 1.00 98.42 241 A 1 
ATOM   1942 C  CA  . LEU A 1 241 ? 6.165   30.397  -13.899 1.00 98.55 241 A 1 
ATOM   1943 C  C   . LEU A 1 241 ? 4.962   30.468  -14.846 1.00 98.56 241 A 1 
ATOM   1944 O  O   . LEU A 1 241 ? 4.082   31.308  -14.687 1.00 98.29 241 A 1 
ATOM   1945 C  CB  . LEU A 1 241 ? 5.915   29.381  -12.770 1.00 98.58 241 A 1 
ATOM   1946 C  CG  . LEU A 1 241 ? 7.124   29.128  -11.840 1.00 98.38 241 A 1 
ATOM   1947 C  CD1 . LEU A 1 241 ? 6.660   28.361  -10.603 1.00 97.81 241 A 1 
ATOM   1948 C  CD2 . LEU A 1 241 ? 8.203   28.299  -12.530 1.00 97.74 241 A 1 
ATOM   1949 N  N   . ASP A 1 242 ? 4.901   29.535  -15.793 1.00 98.65 242 A 1 
ATOM   1950 C  CA  . ASP A 1 242 ? 3.819   29.467  -16.781 1.00 98.61 242 A 1 
ATOM   1951 C  C   . ASP A 1 242 ? 2.835   28.317  -16.517 1.00 98.68 242 A 1 
ATOM   1952 O  O   . ASP A 1 242 ? 1.668   28.407  -16.903 1.00 98.27 242 A 1 
ATOM   1953 C  CB  . ASP A 1 242 ? 4.425   29.314  -18.184 1.00 98.51 242 A 1 
ATOM   1954 C  CG  . ASP A 1 242 ? 5.205   30.522  -18.711 1.00 98.42 242 A 1 
ATOM   1955 O  OD1 . ASP A 1 242 ? 5.103   31.645  -18.172 1.00 97.52 242 A 1 
ATOM   1956 O  OD2 . ASP A 1 242 ? 5.896   30.340  -19.743 1.00 97.52 242 A 1 
ATOM   1957 N  N   . LEU A 1 243 ? 3.295   27.223  -15.891 1.00 98.76 243 A 1 
ATOM   1958 C  CA  . LEU A 1 243 ? 2.520   26.002  -15.702 1.00 98.88 243 A 1 
ATOM   1959 C  C   . LEU A 1 243 ? 2.913   25.283  -14.411 1.00 98.84 243 A 1 
ATOM   1960 O  O   . LEU A 1 243 ? 4.095   25.172  -14.085 1.00 98.82 243 A 1 
ATOM   1961 C  CB  . LEU A 1 243 ? 2.747   25.104  -16.935 1.00 98.76 243 A 1 
ATOM   1962 C  CG  . LEU A 1 243 ? 1.985   23.762  -16.950 1.00 98.64 243 A 1 
ATOM   1963 C  CD1 . LEU A 1 243 ? 0.479   23.962  -17.030 1.00 98.17 243 A 1 
ATOM   1964 C  CD2 . LEU A 1 243 ? 2.416   22.936  -18.167 1.00 98.14 243 A 1 
ATOM   1965 N  N   . ILE A 1 244 ? 1.919   24.712  -13.737 1.00 98.82 244 A 1 
ATOM   1966 C  CA  . ILE A 1 244 ? 2.122   23.659  -12.736 1.00 98.86 244 A 1 
ATOM   1967 C  C   . ILE A 1 244 ? 1.791   22.322  -13.384 1.00 98.86 244 A 1 
ATOM   1968 O  O   . ILE A 1 244 ? 0.701   22.147  -13.930 1.00 98.67 244 A 1 
ATOM   1969 C  CB  . ILE A 1 244 ? 1.291   23.917  -11.466 1.00 98.68 244 A 1 
ATOM   1970 C  CG1 . ILE A 1 244 ? 1.729   25.230  -10.800 1.00 96.81 244 A 1 
ATOM   1971 C  CG2 . ILE A 1 244 ? 1.428   22.742  -10.473 1.00 97.33 244 A 1 
ATOM   1972 C  CD1 . ILE A 1 244 ? 0.722   25.744  -9.765  1.00 90.15 244 A 1 
ATOM   1973 N  N   . CYS A 1 245 ? 2.707   21.377  -13.305 1.00 98.89 245 A 1 
ATOM   1974 C  CA  . CYS A 1 245 ? 2.501   20.001  -13.738 1.00 98.75 245 A 1 
ATOM   1975 C  C   . CYS A 1 245 ? 2.520   19.086  -12.507 1.00 98.55 245 A 1 
ATOM   1976 O  O   . CYS A 1 245 ? 3.495   19.068  -11.756 1.00 97.74 245 A 1 
ATOM   1977 C  CB  . CYS A 1 245 ? 3.575   19.651  -14.768 1.00 98.56 245 A 1 
ATOM   1978 S  SG  . CYS A 1 245 ? 3.228   18.023  -15.472 1.00 96.70 245 A 1 
ATOM   1979 N  N   . ARG A 1 246 ? 1.441   18.340  -12.300 1.00 98.09 246 A 1 
ATOM   1980 C  CA  . ARG A 1 246 ? 1.277   17.479  -11.125 1.00 97.40 246 A 1 
ATOM   1981 C  C   . ARG A 1 246 ? 0.534   16.190  -11.501 1.00 97.22 246 A 1 
ATOM   1982 O  O   . ARG A 1 246 ? 0.034   16.078  -12.612 1.00 96.15 246 A 1 
ATOM   1983 C  CB  . ARG A 1 246 ? 0.610   18.293  -9.986  1.00 95.77 246 A 1 
ATOM   1984 C  CG  . ARG A 1 246 ? -0.808  18.838  -10.265 1.00 94.28 246 A 1 
ATOM   1985 C  CD  . ARG A 1 246 ? -1.969  17.881  -9.989  1.00 93.57 246 A 1 
ATOM   1986 N  NE  . ARG A 1 246 ? -1.954  17.406  -8.592  1.00 93.35 246 A 1 
ATOM   1987 C  CZ  . ARG A 1 246 ? -2.925  16.784  -7.954  1.00 94.08 246 A 1 
ATOM   1988 N  NH1 . ARG A 1 246 ? -4.055  16.499  -8.522  1.00 89.88 246 A 1 
ATOM   1989 N  NH2 . ARG A 1 246 ? -2.781  16.422  -6.724  1.00 90.24 246 A 1 
ATOM   1990 N  N   . ALA A 1 247 ? 0.474   15.233  -10.595 1.00 95.91 247 A 1 
ATOM   1991 C  CA  . ALA A 1 247 ? -0.181  13.937  -10.792 1.00 95.28 247 A 1 
ATOM   1992 C  C   . ALA A 1 247 ? -1.258  13.703  -9.713  1.00 93.74 247 A 1 
ATOM   1993 O  O   . ALA A 1 247 ? -2.140  14.558  -9.523  1.00 90.48 247 A 1 
ATOM   1994 C  CB  . ALA A 1 247 ? 0.931   12.875  -10.828 1.00 94.91 247 A 1 
ATOM   1995 N  N   . HIS A 1 248 ? -1.186  12.603  -8.983  1.00 93.84 248 A 1 
ATOM   1996 C  CA  . HIS A 1 248 ? -1.906  12.326  -7.738  1.00 93.85 248 A 1 
ATOM   1997 C  C   . HIS A 1 248 ? -3.424  12.101  -7.839  1.00 93.15 248 A 1 
ATOM   1998 O  O   . HIS A 1 248 ? -4.052  11.614  -6.894  1.00 90.36 248 A 1 
ATOM   1999 C  CB  . HIS A 1 248 ? -1.548  13.425  -6.728  1.00 93.48 248 A 1 
ATOM   2000 C  CG  . HIS A 1 248 ? -1.915  13.144  -5.310  1.00 93.20 248 A 1 
ATOM   2001 N  ND1 . HIS A 1 248 ? -1.630  11.986  -4.612  1.00 91.27 248 A 1 
ATOM   2002 C  CD2 . HIS A 1 248 ? -2.537  14.000  -4.430  1.00 91.81 248 A 1 
ATOM   2003 C  CE1 . HIS A 1 248 ? -2.087  12.155  -3.358  1.00 90.21 248 A 1 
ATOM   2004 N  NE2 . HIS A 1 248 ? -2.632  13.356  -3.214  1.00 91.15 248 A 1 
ATOM   2005 N  N   . GLN A 1 249 ? -4.038  12.422  -8.982  1.00 90.89 249 A 1 
ATOM   2006 C  CA  . GLN A 1 249 ? -5.464  12.194  -9.209  1.00 90.96 249 A 1 
ATOM   2007 C  C   . GLN A 1 249 ? -5.683  11.467  -10.536 1.00 90.88 249 A 1 
ATOM   2008 O  O   . GLN A 1 249 ? -5.086  11.833  -11.549 1.00 90.22 249 A 1 
ATOM   2009 C  CB  . GLN A 1 249 ? -6.243  13.513  -9.176  1.00 89.97 249 A 1 
ATOM   2010 C  CG  . GLN A 1 249 ? -6.236  14.157  -7.786  1.00 88.34 249 A 1 
ATOM   2011 C  CD  . GLN A 1 249 ? -7.018  15.466  -7.742  1.00 89.62 249 A 1 
ATOM   2012 O  OE1 . GLN A 1 249 ? -6.671  16.439  -8.387  1.00 84.89 249 A 1 
ATOM   2013 N  NE2 . GLN A 1 249 ? -8.081  15.542  -6.976  1.00 82.45 249 A 1 
ATOM   2014 N  N   . VAL A 1 250 ? -6.561  10.462  -10.506 1.00 90.00 250 A 1 
ATOM   2015 C  CA  . VAL A 1 250 ? -7.030  9.803   -11.724 1.00 89.80 250 A 1 
ATOM   2016 C  C   . VAL A 1 250 ? -7.859  10.796  -12.526 1.00 90.04 250 A 1 
ATOM   2017 O  O   . VAL A 1 250 ? -8.753  11.438  -11.969 1.00 89.21 250 A 1 
ATOM   2018 C  CB  . VAL A 1 250 ? -7.882  8.551   -11.405 1.00 88.15 250 A 1 
ATOM   2019 C  CG1 . VAL A 1 250 ? -8.324  7.839   -12.680 1.00 82.25 250 A 1 
ATOM   2020 C  CG2 . VAL A 1 250 ? -7.101  7.549   -10.565 1.00 81.73 250 A 1 
ATOM   2021 N  N   . VAL A 1 251 ? -7.571  10.879  -13.815 1.00 91.32 251 A 1 
ATOM   2022 C  CA  . VAL A 1 251 ? -8.303  11.710  -14.775 1.00 92.09 251 A 1 
ATOM   2023 C  C   . VAL A 1 251 ? -8.606  10.878  -16.022 1.00 92.38 251 A 1 
ATOM   2024 O  O   . VAL A 1 251 ? -7.790  10.053  -16.421 1.00 91.98 251 A 1 
ATOM   2025 C  CB  . VAL A 1 251 ? -7.540  12.999  -15.119 1.00 92.15 251 A 1 
ATOM   2026 C  CG1 . VAL A 1 251 ? -7.448  13.917  -13.898 1.00 88.54 251 A 1 
ATOM   2027 C  CG2 . VAL A 1 251 ? -6.123  12.757  -15.628 1.00 89.05 251 A 1 
ATOM   2028 N  N   . GLU A 1 252 ? -9.774  11.083  -16.612 1.00 91.63 252 A 1 
ATOM   2029 C  CA  . GLU A 1 252 ? -10.329 10.213  -17.652 1.00 92.68 252 A 1 
ATOM   2030 C  C   . GLU A 1 252 ? -9.401  10.058  -18.866 1.00 93.67 252 A 1 
ATOM   2031 O  O   . GLU A 1 252 ? -9.046  8.942   -19.246 1.00 93.39 252 A 1 
ATOM   2032 C  CB  . GLU A 1 252 ? -11.710 10.785  -18.040 1.00 91.81 252 A 1 
ATOM   2033 C  CG  . GLU A 1 252 ? -12.513 9.885   -18.993 1.00 81.16 252 A 1 
ATOM   2034 C  CD  . GLU A 1 252 ? -13.933 10.430  -19.270 1.00 72.76 252 A 1 
ATOM   2035 O  OE1 . GLU A 1 252 ? -14.670 9.776   -20.054 1.00 65.27 252 A 1 
ATOM   2036 O  OE2 . GLU A 1 252 ? -14.311 11.481  -18.709 1.00 64.69 252 A 1 
ATOM   2037 N  N   . ASP A 1 253 ? -8.908  11.167  -19.412 1.00 96.00 253 A 1 
ATOM   2038 C  CA  . ASP A 1 253 ? -8.038  11.183  -20.591 1.00 96.67 253 A 1 
ATOM   2039 C  C   . ASP A 1 253 ? -6.544  11.000  -20.262 1.00 97.36 253 A 1 
ATOM   2040 O  O   . ASP A 1 253 ? -5.683  11.133  -21.127 1.00 96.71 253 A 1 
ATOM   2041 C  CB  . ASP A 1 253 ? -8.279  12.475  -21.375 1.00 96.28 253 A 1 
ATOM   2042 C  CG  . ASP A 1 253 ? -9.672  12.569  -22.009 1.00 94.79 253 A 1 
ATOM   2043 O  OD1 . ASP A 1 253 ? -10.112 11.554  -22.601 1.00 90.77 253 A 1 
ATOM   2044 O  OD2 . ASP A 1 253 ? -10.237 13.678  -21.974 1.00 90.25 253 A 1 
ATOM   2045 N  N   . GLY A 1 254 ? -6.190  10.728  -19.004 1.00 95.95 254 A 1 
ATOM   2046 C  CA  . GLY A 1 254 ? -4.804  10.683  -18.521 1.00 96.22 254 A 1 
ATOM   2047 C  C   . GLY A 1 254 ? -4.144  12.060  -18.354 1.00 96.51 254 A 1 
ATOM   2048 O  O   . GLY A 1 254 ? -3.076  12.168  -17.748 1.00 95.84 254 A 1 
ATOM   2049 N  N   . TYR A 1 255 ? -4.766  13.116  -18.846 1.00 97.03 255 A 1 
ATOM   2050 C  CA  . TYR A 1 255 ? -4.395  14.501  -18.566 1.00 97.38 255 A 1 
ATOM   2051 C  C   . TYR A 1 255 ? -5.647  15.356  -18.391 1.00 97.03 255 A 1 
ATOM   2052 O  O   . TYR A 1 255 ? -6.640  15.181  -19.090 1.00 96.53 255 A 1 
ATOM   2053 C  CB  . TYR A 1 255 ? -3.482  15.056  -19.665 1.00 97.56 255 A 1 
ATOM   2054 C  CG  . TYR A 1 255 ? -4.199  15.455  -20.939 1.00 97.70 255 A 1 
ATOM   2055 C  CD1 . TYR A 1 255 ? -4.530  14.475  -21.908 1.00 97.00 255 A 1 
ATOM   2056 C  CD2 . TYR A 1 255 ? -4.610  16.786  -21.145 1.00 97.11 255 A 1 
ATOM   2057 C  CE1 . TYR A 1 255 ? -5.281  14.817  -23.042 1.00 96.73 255 A 1 
ATOM   2058 C  CE2 . TYR A 1 255 ? -5.365  17.139  -22.277 1.00 96.69 255 A 1 
ATOM   2059 C  CZ  . TYR A 1 255 ? -5.707  16.151  -23.214 1.00 97.16 255 A 1 
ATOM   2060 O  OH  . TYR A 1 255 ? -6.489  16.488  -24.300 1.00 96.37 255 A 1 
ATOM   2061 N  N   . GLU A 1 256 ? -5.585  16.331  -17.495 1.00 96.81 256 A 1 
ATOM   2062 C  CA  . GLU A 1 256 ? -6.672  17.277  -17.279 1.00 96.67 256 A 1 
ATOM   2063 C  C   . GLU A 1 256 ? -6.122  18.667  -16.950 1.00 96.74 256 A 1 
ATOM   2064 O  O   . GLU A 1 256 ? -5.239  18.825  -16.099 1.00 96.41 256 A 1 
ATOM   2065 C  CB  . GLU A 1 256 ? -7.631  16.783  -16.185 1.00 96.01 256 A 1 
ATOM   2066 C  CG  . GLU A 1 256 ? -8.886  17.661  -16.091 1.00 93.59 256 A 1 
ATOM   2067 C  CD  . GLU A 1 256 ? -9.850  17.193  -14.990 1.00 91.23 256 A 1 
ATOM   2068 O  OE1 . GLU A 1 256 ? -10.031 17.967  -14.022 1.00 84.08 256 A 1 
ATOM   2069 O  OE2 . GLU A 1 256 ? -10.383 16.080  -15.128 1.00 84.55 256 A 1 
ATOM   2070 N  N   . PHE A 1 257 ? -6.642  19.691  -17.616 1.00 97.87 257 A 1 
ATOM   2071 C  CA  . PHE A 1 257 ? -6.283  21.073  -17.329 1.00 97.89 257 A 1 
ATOM   2072 C  C   . PHE A 1 257 ? -7.119  21.667  -16.193 1.00 97.56 257 A 1 
ATOM   2073 O  O   . PHE A 1 257 ? -8.328  21.464  -16.097 1.00 96.88 257 A 1 
ATOM   2074 C  CB  . PHE A 1 257 ? -6.409  21.926  -18.580 1.00 97.74 257 A 1 
ATOM   2075 C  CG  . PHE A 1 257 ? -5.278  21.743  -19.563 1.00 98.06 257 A 1 
ATOM   2076 C  CD1 . PHE A 1 257 ? -3.966  22.095  -19.198 1.00 97.33 257 A 1 
ATOM   2077 C  CD2 . PHE A 1 257 ? -5.534  21.254  -20.862 1.00 97.27 257 A 1 
ATOM   2078 C  CE1 . PHE A 1 257 ? -2.910  21.965  -20.111 1.00 97.08 257 A 1 
ATOM   2079 C  CE2 . PHE A 1 257 ? -4.485  21.126  -21.774 1.00 96.87 257 A 1 
ATOM   2080 C  CZ  . PHE A 1 257 ? -3.171  21.482  -21.411 1.00 97.59 257 A 1 
ATOM   2081 N  N   . PHE A 1 258 ? -6.481  22.523  -15.412 1.00 97.51 258 A 1 
ATOM   2082 C  CA  . PHE A 1 258 ? -7.107  23.316  -14.372 1.00 97.67 258 A 1 
ATOM   2083 C  C   . PHE A 1 258 ? -6.743  24.797  -14.525 1.00 97.79 258 A 1 
ATOM   2084 O  O   . PHE A 1 258 ? -5.682  25.142  -15.058 1.00 97.38 258 A 1 
ATOM   2085 C  CB  . PHE A 1 258 ? -6.684  22.749  -13.018 1.00 97.67 258 A 1 
ATOM   2086 C  CG  . PHE A 1 258 ? -7.319  23.435  -11.839 1.00 97.96 258 A 1 
ATOM   2087 C  CD1 . PHE A 1 258 ? -6.591  24.380  -11.090 1.00 97.17 258 A 1 
ATOM   2088 C  CD2 . PHE A 1 258 ? -8.646  23.128  -11.478 1.00 97.25 258 A 1 
ATOM   2089 C  CE1 . PHE A 1 258 ? -7.175  25.000  -9.977  1.00 96.72 258 A 1 
ATOM   2090 C  CE2 . PHE A 1 258 ? -9.231  23.748  -10.362 1.00 96.79 258 A 1 
ATOM   2091 C  CZ  . PHE A 1 258 ? -8.493  24.672  -9.615  1.00 97.42 258 A 1 
ATOM   2092 N  N   . ALA A 1 259 ? -7.616  25.688  -14.091 1.00 97.56 259 A 1 
ATOM   2093 C  CA  . ALA A 1 259 ? -7.381  27.133  -14.055 1.00 97.63 259 A 1 
ATOM   2094 C  C   . ALA A 1 259 ? -6.886  27.726  -15.393 1.00 97.62 259 A 1 
ATOM   2095 O  O   . ALA A 1 259 ? -5.862  28.397  -15.449 1.00 97.00 259 A 1 
ATOM   2096 C  CB  . ALA A 1 259 ? -6.460  27.460  -12.865 1.00 97.41 259 A 1 
ATOM   2097 N  N   . LYS A 1 260 ? -7.629  27.501  -16.487 1.00 97.20 260 A 1 
ATOM   2098 C  CA  . LYS A 1 260 ? -7.282  27.992  -17.830 1.00 97.17 260 A 1 
ATOM   2099 C  C   . LYS A 1 260 ? -5.873  27.565  -18.281 1.00 97.57 260 A 1 
ATOM   2100 O  O   . LYS A 1 260 ? -5.069  28.403  -18.675 1.00 96.51 260 A 1 
ATOM   2101 C  CB  . LYS A 1 260 ? -7.462  29.522  -17.958 1.00 96.05 260 A 1 
ATOM   2102 C  CG  . LYS A 1 260 ? -8.857  30.085  -17.671 1.00 91.95 260 A 1 
ATOM   2103 C  CD  . LYS A 1 260 ? -8.820  31.598  -17.980 1.00 85.03 260 A 1 
ATOM   2104 C  CE  . LYS A 1 260 ? -10.172 32.296  -17.869 1.00 73.93 260 A 1 
ATOM   2105 N  NZ  . LYS A 1 260 ? -10.085 33.682  -18.417 1.00 64.56 260 A 1 
ATOM   2106 N  N   . ARG A 1 261 ? -5.552  26.276  -18.196 1.00 97.71 261 A 1 
ATOM   2107 C  CA  . ARG A 1 261 ? -4.247  25.683  -18.565 1.00 98.16 261 A 1 
ATOM   2108 C  C   . ARG A 1 261 ? -3.049  26.223  -17.763 1.00 98.36 261 A 1 
ATOM   2109 O  O   . ARG A 1 261 ? -1.920  26.130  -18.225 1.00 98.01 261 A 1 
ATOM   2110 C  CB  . ARG A 1 261 ? -3.991  25.770  -20.079 1.00 97.83 261 A 1 
ATOM   2111 C  CG  . ARG A 1 261 ? -5.111  25.180  -20.959 1.00 96.71 261 A 1 
ATOM   2112 C  CD  . ARG A 1 261 ? -4.636  25.193  -22.408 1.00 95.95 261 A 1 
ATOM   2113 N  NE  . ARG A 1 261 ? -5.676  24.728  -23.333 1.00 94.99 261 A 1 
ATOM   2114 C  CZ  . ARG A 1 261 ? -5.576  24.722  -24.651 1.00 95.24 261 A 1 
ATOM   2115 N  NH1 . ARG A 1 261 ? -4.486  25.106  -25.263 1.00 90.96 261 A 1 
ATOM   2116 N  NH2 . ARG A 1 261 ? -6.573  24.339  -25.380 1.00 90.87 261 A 1 
ATOM   2117 N  N   . GLN A 1 262 ? -3.273  26.762  -16.581 1.00 98.00 262 A 1 
ATOM   2118 C  CA  . GLN A 1 262 ? -2.196  27.130  -15.656 1.00 98.25 262 A 1 
ATOM   2119 C  C   . GLN A 1 262 ? -1.712  25.941  -14.815 1.00 98.59 262 A 1 
ATOM   2120 O  O   . GLN A 1 262 ? -0.624  25.990  -14.258 1.00 98.46 262 A 1 
ATOM   2121 C  CB  . GLN A 1 262 ? -2.675  28.264  -14.754 1.00 98.01 262 A 1 
ATOM   2122 C  CG  . GLN A 1 262 ? -2.864  29.580  -15.515 1.00 97.15 262 A 1 
ATOM   2123 C  CD  . GLN A 1 262 ? -3.421  30.658  -14.583 1.00 96.02 262 A 1 
ATOM   2124 O  OE1 . GLN A 1 262 ? -2.712  31.481  -14.026 1.00 87.04 262 A 1 
ATOM   2125 N  NE2 . GLN A 1 262 ? -4.705  30.654  -14.358 1.00 83.83 262 A 1 
ATOM   2126 N  N   . LEU A 1 263 ? -2.519  24.885  -14.742 1.00 98.47 263 A 1 
ATOM   2127 C  CA  . LEU A 1 263 ? -2.147  23.622  -14.130 1.00 98.50 263 A 1 
ATOM   2128 C  C   . LEU A 1 263 ? -2.617  22.476  -15.015 1.00 98.42 263 A 1 
ATOM   2129 O  O   . LEU A 1 263 ? -3.700  22.549  -15.596 1.00 98.09 263 A 1 
ATOM   2130 C  CB  . LEU A 1 263 ? -2.695  23.577  -12.684 1.00 98.54 263 A 1 
ATOM   2131 C  CG  . LEU A 1 263 ? -2.385  22.289  -11.882 1.00 98.38 263 A 1 
ATOM   2132 C  CD1 . LEU A 1 263 ? -2.375  22.613  -10.378 1.00 97.29 263 A 1 
ATOM   2133 C  CD2 . LEU A 1 263 ? -3.440  21.194  -12.096 1.00 97.20 263 A 1 
ATOM   2134 N  N   . VAL A 1 264 ? -1.803  21.420  -15.091 1.00 98.38 264 A 1 
ATOM   2135 C  CA  . VAL A 1 264 ? -2.181  20.152  -15.705 1.00 98.39 264 A 1 
ATOM   2136 C  C   . VAL A 1 264 ? -1.952  19.013  -14.717 1.00 98.13 264 A 1 
ATOM   2137 O  O   . VAL A 1 264 ? -0.909  18.956  -14.060 1.00 97.80 264 A 1 
ATOM   2138 C  CB  . VAL A 1 264 ? -1.459  19.946  -17.053 1.00 98.37 264 A 1 
ATOM   2139 C  CG1 . VAL A 1 264 ? 0.055   19.771  -16.924 1.00 97.39 264 A 1 
ATOM   2140 C  CG2 . VAL A 1 264 ? -2.043  18.754  -17.812 1.00 96.78 264 A 1 
ATOM   2141 N  N   . THR A 1 265 ? -2.932  18.138  -14.609 1.00 96.85 265 A 1 
ATOM   2142 C  CA  . THR A 1 265 ? -2.807  16.852  -13.927 1.00 96.01 265 A 1 
ATOM   2143 C  C   . THR A 1 265 ? -2.448  15.791  -14.958 1.00 96.38 265 A 1 
ATOM   2144 O  O   . THR A 1 265 ? -3.099  15.723  -15.998 1.00 95.77 265 A 1 
ATOM   2145 C  CB  . THR A 1 265 ? -4.093  16.494  -13.184 1.00 94.82 265 A 1 
ATOM   2146 O  OG1 . THR A 1 265 ? -4.363  17.488  -12.210 1.00 93.08 265 A 1 
ATOM   2147 C  CG2 . THR A 1 265 ? -3.990  15.169  -12.436 1.00 93.11 265 A 1 
ATOM   2148 N  N   . LEU A 1 266 ? -1.424  14.991  -14.678 1.00 96.32 266 A 1 
ATOM   2149 C  CA  . LEU A 1 266 ? -1.031  13.839  -15.482 1.00 96.16 266 A 1 
ATOM   2150 C  C   . LEU A 1 266 ? -1.222  12.561  -14.680 1.00 94.55 266 A 1 
ATOM   2151 O  O   . LEU A 1 266 ? -0.817  12.488  -13.524 1.00 93.78 266 A 1 
ATOM   2152 C  CB  . LEU A 1 266 ? 0.441   13.956  -15.924 1.00 97.12 266 A 1 
ATOM   2153 C  CG  . LEU A 1 266 ? 0.779   15.185  -16.780 1.00 97.39 266 A 1 
ATOM   2154 C  CD1 . LEU A 1 266 ? 2.269   15.160  -17.125 1.00 96.51 266 A 1 
ATOM   2155 C  CD2 . LEU A 1 266 ? -0.007  15.225  -18.085 1.00 96.59 266 A 1 
ATOM   2156 N  N   . PHE A 1 267 ? -1.789  11.540  -15.319 1.00 95.60 267 A 1 
ATOM   2157 C  CA  . PHE A 1 267 ? -1.944  10.216  -14.740 1.00 95.14 267 A 1 
ATOM   2158 C  C   . PHE A 1 267 ? -1.565  9.175   -15.788 1.00 95.91 267 A 1 
ATOM   2159 O  O   . PHE A 1 267 ? -2.097  9.195   -16.895 1.00 96.00 267 A 1 
ATOM   2160 C  CB  . PHE A 1 267 ? -3.375  10.062  -14.227 1.00 93.79 267 A 1 
ATOM   2161 C  CG  . PHE A 1 267 ? -3.523  8.908   -13.275 1.00 92.88 267 A 1 
ATOM   2162 C  CD1 . PHE A 1 267 ? -3.914  7.643   -13.732 1.00 91.79 267 A 1 
ATOM   2163 C  CD2 . PHE A 1 267 ? -3.246  9.098   -11.902 1.00 91.88 267 A 1 
ATOM   2164 C  CE1 . PHE A 1 267 ? -4.040  6.572   -12.828 1.00 90.67 267 A 1 
ATOM   2165 C  CE2 . PHE A 1 267 ? -3.367  8.043   -10.996 1.00 90.50 267 A 1 
ATOM   2166 C  CZ  . PHE A 1 267 ? -3.768  6.770   -11.457 1.00 91.19 267 A 1 
ATOM   2167 N  N   . SER A 1 268 ? -0.614  8.305   -15.485 1.00 96.54 268 A 1 
ATOM   2168 C  CA  . SER A 1 268 ? 0.006   7.426   -16.481 1.00 97.27 268 A 1 
ATOM   2169 C  C   . SER A 1 268 ? -0.309  5.939   -16.286 1.00 97.22 268 A 1 
ATOM   2170 O  O   . SER A 1 268 ? 0.269   5.104   -16.974 1.00 96.70 268 A 1 
ATOM   2171 C  CB  . SER A 1 268 ? 1.514   7.684   -16.558 1.00 97.68 268 A 1 
ATOM   2172 O  OG  . SER A 1 268 ? 1.777   9.044   -16.886 1.00 97.25 268 A 1 
ATOM   2173 N  N   . ALA A 1 269 ? -1.244  5.598   -15.393 1.00 96.40 269 A 1 
ATOM   2174 C  CA  . ALA A 1 269 ? -1.731  4.245   -15.180 1.00 95.83 269 A 1 
ATOM   2175 C  C   . ALA A 1 269 ? -3.119  4.077   -15.830 1.00 95.60 269 A 1 
ATOM   2176 O  O   . ALA A 1 269 ? -4.123  4.479   -15.243 1.00 94.82 269 A 1 
ATOM   2177 C  CB  . ALA A 1 269 ? -1.733  3.953   -13.675 1.00 95.22 269 A 1 
ATOM   2178 N  N   . PRO A 1 270 ? -3.204  3.491   -17.045 1.00 96.24 270 A 1 
ATOM   2179 C  CA  . PRO A 1 270 ? -4.481  3.287   -17.724 1.00 96.68 270 A 1 
ATOM   2180 C  C   . PRO A 1 270 ? -5.332  2.241   -17.010 1.00 96.16 270 A 1 
ATOM   2181 O  O   . PRO A 1 270 ? -4.788  1.318   -16.410 1.00 94.92 270 A 1 
ATOM   2182 C  CB  . PRO A 1 270 ? -4.129  2.815   -19.145 1.00 96.61 270 A 1 
ATOM   2183 C  CG  . PRO A 1 270 ? -2.646  3.113   -19.296 1.00 94.84 270 A 1 
ATOM   2184 C  CD  . PRO A 1 270 ? -2.110  3.031   -17.881 1.00 96.92 270 A 1 
ATOM   2185 N  N   . ASN A 1 271 ? -6.664  2.345   -17.115 1.00 95.50 271 A 1 
ATOM   2186 C  CA  . ASN A 1 271 ? -7.615  1.464   -16.431 1.00 95.09 271 A 1 
ATOM   2187 C  C   . ASN A 1 271 ? -7.191  1.185   -14.983 1.00 93.89 271 A 1 
ATOM   2188 O  O   . ASN A 1 271 ? -6.977  0.044   -14.578 1.00 91.87 271 A 1 
ATOM   2189 C  CB  . ASN A 1 271 ? -7.861  0.181   -17.245 1.00 94.96 271 A 1 
ATOM   2190 C  CG  . ASN A 1 271 ? -8.785  0.379   -18.432 1.00 92.98 271 A 1 
ATOM   2191 O  OD1 . ASN A 1 271 ? -9.252  1.454   -18.728 1.00 86.64 271 A 1 
ATOM   2192 N  ND2 . ASN A 1 271 ? -9.087  -0.683  -19.152 1.00 85.95 271 A 1 
ATOM   2193 N  N   . TYR A 1 272 ? -7.014  2.250   -14.234 1.00 93.46 272 A 1 
ATOM   2194 C  CA  . TYR A 1 272 ? -6.366  2.245   -12.933 1.00 92.23 272 A 1 
ATOM   2195 C  C   . TYR A 1 272 ? -6.924  1.174   -12.003 1.00 90.76 272 A 1 
ATOM   2196 O  O   . TYR A 1 272 ? -8.135  1.119   -11.760 1.00 88.24 272 A 1 
ATOM   2197 C  CB  . TYR A 1 272 ? -6.478  3.638   -12.326 1.00 91.31 272 A 1 
ATOM   2198 C  CG  . TYR A 1 272 ? -5.824  3.788   -10.971 1.00 90.37 272 A 1 
ATOM   2199 C  CD1 . TYR A 1 272 ? -6.499  4.460   -9.937  1.00 88.87 272 A 1 
ATOM   2200 C  CD2 . TYR A 1 272 ? -4.518  3.304   -10.764 1.00 89.03 272 A 1 
ATOM   2201 C  CE1 . TYR A 1 272 ? -5.872  4.685   -8.716  1.00 88.10 272 A 1 
ATOM   2202 C  CE2 . TYR A 1 272 ? -3.878  3.521   -9.527  1.00 87.90 272 A 1 
ATOM   2203 C  CZ  . TYR A 1 272 ? -4.559  4.230   -8.526  1.00 88.53 272 A 1 
ATOM   2204 O  OH  . TYR A 1 272 ? -3.906  4.497   -7.348  1.00 87.81 272 A 1 
ATOM   2205 N  N   . CYS A 1 273 ? -6.059  0.322   -11.505 1.00 89.64 273 A 1 
ATOM   2206 C  CA  . CYS A 1 273 ? -6.401  -0.845  -10.676 1.00 89.19 273 A 1 
ATOM   2207 C  C   . CYS A 1 273 ? -7.427  -1.811  -11.310 1.00 89.52 273 A 1 
ATOM   2208 O  O   . CYS A 1 273 ? -7.947  -2.684  -10.623 1.00 86.64 273 A 1 
ATOM   2209 C  CB  . CYS A 1 273 ? -6.831  -0.367  -9.286  1.00 85.73 273 A 1 
ATOM   2210 S  SG  . CYS A 1 273 ? -5.474  0.536   -8.509  1.00 80.20 273 A 1 
ATOM   2211 N  N   . GLY A 1 274 ? -7.707  -1.685  -12.599 1.00 91.23 274 A 1 
ATOM   2212 C  CA  . GLY A 1 274 ? -8.773  -2.440  -13.259 1.00 90.57 274 A 1 
ATOM   2213 C  C   . GLY A 1 274 ? -10.192 -2.049  -12.825 1.00 89.76 274 A 1 
ATOM   2214 O  O   . GLY A 1 274 ? -11.137 -2.771  -13.127 1.00 86.53 274 A 1 
ATOM   2215 N  N   . GLU A 1 275 ? -10.333 -0.942  -12.107 1.00 86.99 275 A 1 
ATOM   2216 C  CA  . GLU A 1 275 ? -11.612 -0.428  -11.606 1.00 84.83 275 A 1 
ATOM   2217 C  C   . GLU A 1 275 ? -12.096 0.809   -12.372 1.00 84.96 275 A 1 
ATOM   2218 O  O   . GLU A 1 275 ? -13.294 1.088   -12.392 1.00 80.40 275 A 1 
ATOM   2219 C  CB  . GLU A 1 275 ? -11.502 -0.096  -10.118 1.00 81.39 275 A 1 
ATOM   2220 C  CG  . GLU A 1 275 ? -11.225 -1.324  -9.246  1.00 74.50 275 A 1 
ATOM   2221 C  CD  . GLU A 1 275 ? -11.341 -1.038  -7.737  1.00 69.10 275 A 1 
ATOM   2222 O  OE1 . GLU A 1 275 ? -11.044 -1.969  -6.951  1.00 63.41 275 A 1 
ATOM   2223 O  OE2 . GLU A 1 275 ? -11.739 0.091   -7.364  1.00 62.27 275 A 1 
ATOM   2224 N  N   . PHE A 1 276 ? -11.193 1.520   -13.012 1.00 88.37 276 A 1 
ATOM   2225 C  CA  . PHE A 1 276 ? -11.479 2.696   -13.820 1.00 88.46 276 A 1 
ATOM   2226 C  C   . PHE A 1 276 ? -11.267 2.384   -15.298 1.00 89.74 276 A 1 
ATOM   2227 O  O   . PHE A 1 276 ? -10.518 1.478   -15.658 1.00 88.33 276 A 1 
ATOM   2228 C  CB  . PHE A 1 276 ? -10.621 3.879   -13.357 1.00 86.93 276 A 1 
ATOM   2229 C  CG  . PHE A 1 276 ? -10.902 4.265   -11.922 1.00 85.61 276 A 1 
ATOM   2230 C  CD1 . PHE A 1 276 ? -11.973 5.123   -11.626 1.00 82.59 276 A 1 
ATOM   2231 C  CD2 . PHE A 1 276 ? -10.170 3.674   -10.881 1.00 82.26 276 A 1 
ATOM   2232 C  CE1 . PHE A 1 276 ? -12.350 5.348   -10.304 1.00 80.29 276 A 1 
ATOM   2233 C  CE2 . PHE A 1 276 ? -10.549 3.901   -9.548  1.00 80.60 276 A 1 
ATOM   2234 C  CZ  . PHE A 1 276 ? -11.648 4.716   -9.258  1.00 81.40 276 A 1 
ATOM   2235 N  N   . ASP A 1 277 ? -11.901 3.153   -16.159 1.00 89.96 277 A 1 
ATOM   2236 C  CA  . ASP A 1 277 ? -11.781 3.109   -17.615 1.00 91.34 277 A 1 
ATOM   2237 C  C   . ASP A 1 277 ? -10.942 4.269   -18.172 1.00 92.92 277 A 1 
ATOM   2238 O  O   . ASP A 1 277 ? -10.978 4.571   -19.361 1.00 91.45 277 A 1 
ATOM   2239 C  CB  . ASP A 1 277 ? -13.183 3.032   -18.232 1.00 89.75 277 A 1 
ATOM   2240 C  CG  . ASP A 1 277 ? -14.092 4.234   -17.930 1.00 83.45 277 A 1 
ATOM   2241 O  OD1 . ASP A 1 277 ? -13.813 4.962   -16.951 1.00 75.40 277 A 1 
ATOM   2242 O  OD2 . ASP A 1 277 ? -15.118 4.350   -18.632 1.00 74.09 277 A 1 
ATOM   2243 N  N   . ASN A 1 278 ? -10.133 4.893   -17.326 1.00 93.26 278 A 1 
ATOM   2244 C  CA  . ASN A 1 278 ? -9.286  6.012   -17.681 1.00 93.82 278 A 1 
ATOM   2245 C  C   . ASN A 1 278 ? -8.168  5.618   -18.661 1.00 95.57 278 A 1 
ATOM   2246 O  O   . ASN A 1 278 ? -7.606  4.525   -18.603 1.00 95.38 278 A 1 
ATOM   2247 C  CB  . ASN A 1 278 ? -8.720  6.673   -16.405 1.00 92.71 278 A 1 
ATOM   2248 C  CG  . ASN A 1 278 ? -7.679  5.816   -15.718 1.00 92.69 278 A 1 
ATOM   2249 O  OD1 . ASN A 1 278 ? -7.975  4.856   -15.031 1.00 89.43 278 A 1 
ATOM   2250 N  ND2 . ASN A 1 278 ? -6.414  6.130   -15.896 1.00 89.51 278 A 1 
ATOM   2251 N  N   . ALA A 1 279 ? -7.787  6.554   -19.514 1.00 96.61 279 A 1 
ATOM   2252 C  CA  . ALA A 1 279 ? -6.532  6.480   -20.235 1.00 97.11 279 A 1 
ATOM   2253 C  C   . ALA A 1 279 ? -5.358  6.897   -19.333 1.00 97.00 279 A 1 
ATOM   2254 O  O   . ALA A 1 279 ? -5.522  7.579   -18.324 1.00 96.38 279 A 1 
ATOM   2255 C  CB  . ALA A 1 279 ? -6.639  7.336   -21.499 1.00 97.32 279 A 1 
ATOM   2256 N  N   . GLY A 1 280 ? -4.144  6.502   -19.712 1.00 97.35 280 A 1 
ATOM   2257 C  CA  . GLY A 1 280 ? -2.923  7.117   -19.208 1.00 97.93 280 A 1 
ATOM   2258 C  C   . GLY A 1 280 ? -2.425  8.184   -20.177 1.00 98.39 280 A 1 
ATOM   2259 O  O   . GLY A 1 280 ? -2.709  8.120   -21.375 1.00 98.17 280 A 1 
ATOM   2260 N  N   . ALA A 1 281 ? -1.656  9.135   -19.694 1.00 98.39 281 A 1 
ATOM   2261 C  CA  . ALA A 1 281 ? -1.008  10.102  -20.567 1.00 98.57 281 A 1 
ATOM   2262 C  C   . ALA A 1 281 ? 0.402   10.462  -20.117 1.00 98.50 281 A 1 
ATOM   2263 O  O   . ALA A 1 281 ? 0.798   10.293  -18.961 1.00 98.23 281 A 1 
ATOM   2264 C  CB  . ALA A 1 281 ? -1.893  11.352  -20.717 1.00 98.19 281 A 1 
ATOM   2265 N  N   . MET A 1 282 ? 1.164   11.024  -21.055 1.00 98.63 282 A 1 
ATOM   2266 C  CA  . MET A 1 282 ? 2.383   11.763  -20.786 1.00 98.53 282 A 1 
ATOM   2267 C  C   . MET A 1 282 ? 2.357   13.105  -21.513 1.00 98.78 282 A 1 
ATOM   2268 O  O   . MET A 1 282 ? 1.775   13.230  -22.597 1.00 98.40 282 A 1 
ATOM   2269 C  CB  . MET A 1 282 ? 3.627   10.929  -21.153 1.00 97.29 282 A 1 
ATOM   2270 C  CG  . MET A 1 282 ? 3.752   10.651  -22.655 1.00 92.78 282 A 1 
ATOM   2271 S  SD  . MET A 1 282 ? 5.232   9.701   -23.116 1.00 92.69 282 A 1 
ATOM   2272 C  CE  . MET A 1 282 ? 4.765   8.073   -22.522 1.00 85.45 282 A 1 
ATOM   2273 N  N   . MET A 1 283 ? 3.004   14.093  -20.940 1.00 98.82 283 A 1 
ATOM   2274 C  CA  . MET A 1 283 ? 3.215   15.389  -21.576 1.00 98.81 283 A 1 
ATOM   2275 C  C   . MET A 1 283 ? 4.637   15.469  -22.118 1.00 98.89 283 A 1 
ATOM   2276 O  O   . MET A 1 283 ? 5.597   15.372  -21.358 1.00 98.78 283 A 1 
ATOM   2277 C  CB  . MET A 1 283 ? 2.899   16.518  -20.596 1.00 98.80 283 A 1 
ATOM   2278 C  CG  . MET A 1 283 ? 2.937   17.884  -21.286 1.00 98.52 283 A 1 
ATOM   2279 S  SD  . MET A 1 283 ? 2.454   19.289  -20.225 1.00 98.10 283 A 1 
ATOM   2280 C  CE  . MET A 1 283 ? 3.877   19.365  -19.120 1.00 93.58 283 A 1 
ATOM   2281 N  N   . SER A 1 284 ? 4.778   15.662  -23.430 1.00 98.87 284 A 1 
ATOM   2282 C  CA  . SER A 1 284 ? 6.060   15.951  -24.058 1.00 98.81 284 A 1 
ATOM   2283 C  C   . SER A 1 284 ? 6.280   17.458  -24.094 1.00 98.87 284 A 1 
ATOM   2284 O  O   . SER A 1 284 ? 5.394   18.188  -24.527 1.00 98.62 284 A 1 
ATOM   2285 C  CB  . SER A 1 284 ? 6.125   15.377  -25.476 1.00 98.41 284 A 1 
ATOM   2286 O  OG  . SER A 1 284 ? 5.997   13.966  -25.437 1.00 84.39 284 A 1 
ATOM   2287 N  N   . VAL A 1 285 ? 7.452   17.902  -23.680 1.00 98.84 285 A 1 
ATOM   2288 C  CA  . VAL A 1 285 ? 7.922   19.286  -23.800 1.00 98.83 285 A 1 
ATOM   2289 C  C   . VAL A 1 285 ? 9.110   19.278  -24.744 1.00 98.81 285 A 1 
ATOM   2290 O  O   . VAL A 1 285 ? 10.089  18.579  -24.495 1.00 98.62 285 A 1 
ATOM   2291 C  CB  . VAL A 1 285 ? 8.298   19.880  -22.430 1.00 98.79 285 A 1 
ATOM   2292 C  CG1 . VAL A 1 285 ? 8.522   21.387  -22.542 1.00 98.10 285 A 1 
ATOM   2293 C  CG2 . VAL A 1 285 ? 7.207   19.640  -21.377 1.00 98.23 285 A 1 
ATOM   2294 N  N   . ASP A 1 286 ? 9.026   19.994  -25.849 1.00 98.73 286 A 1 
ATOM   2295 C  CA  . ASP A 1 286 ? 10.124  20.104  -26.806 1.00 98.64 286 A 1 
ATOM   2296 C  C   . ASP A 1 286 ? 11.086  21.258  -26.462 1.00 98.66 286 A 1 
ATOM   2297 O  O   . ASP A 1 286 ? 10.855  22.032  -25.529 1.00 97.92 286 A 1 
ATOM   2298 C  CB  . ASP A 1 286 ? 9.581   20.149  -28.248 1.00 98.21 286 A 1 
ATOM   2299 C  CG  . ASP A 1 286 ? 9.001   21.486  -28.724 1.00 97.54 286 A 1 
ATOM   2300 O  OD1 . ASP A 1 286 ? 9.176   22.534  -28.067 1.00 95.41 286 A 1 
ATOM   2301 O  OD2 . ASP A 1 286 ? 8.412   21.503  -29.836 1.00 94.32 286 A 1 
ATOM   2302 N  N   . GLU A 1 287 ? 12.165  21.407  -27.229 1.00 98.54 287 A 1 
ATOM   2303 C  CA  . GLU A 1 287 ? 13.187  22.444  -27.015 1.00 98.21 287 A 1 
ATOM   2304 C  C   . GLU A 1 287 ? 12.649  23.878  -27.147 1.00 98.20 287 A 1 
ATOM   2305 O  O   . GLU A 1 287 ? 13.289  24.843  -26.725 1.00 96.82 287 A 1 
ATOM   2306 C  CB  . GLU A 1 287 ? 14.342  22.269  -28.015 1.00 96.99 287 A 1 
ATOM   2307 C  CG  . GLU A 1 287 ? 15.017  20.890  -28.025 1.00 86.67 287 A 1 
ATOM   2308 C  CD  . GLU A 1 287 ? 14.369  19.860  -28.961 1.00 81.66 287 A 1 
ATOM   2309 O  OE1 . GLU A 1 287 ? 15.028  18.818  -29.199 1.00 74.27 287 A 1 
ATOM   2310 O  OE2 . GLU A 1 287 ? 13.247  20.102  -29.450 1.00 74.35 287 A 1 
ATOM   2311 N  N   . THR A 1 288 ? 11.469  24.034  -27.744 1.00 98.25 288 A 1 
ATOM   2312 C  CA  . THR A 1 288 ? 10.804  25.333  -27.904 1.00 98.16 288 A 1 
ATOM   2313 C  C   . THR A 1 288 ? 9.787   25.616  -26.804 1.00 98.21 288 A 1 
ATOM   2314 O  O   . THR A 1 288 ? 9.065   26.616  -26.887 1.00 97.47 288 A 1 
ATOM   2315 C  CB  . THR A 1 288 ? 10.174  25.486  -29.297 1.00 97.59 288 A 1 
ATOM   2316 O  OG1 . THR A 1 288 ? 8.948   24.812  -29.446 1.00 95.44 288 A 1 
ATOM   2317 C  CG2 . THR A 1 288 ? 11.095  25.050  -30.430 1.00 94.53 288 A 1 
ATOM   2318 N  N   . LEU A 1 289 ? 9.706   24.736  -25.798 1.00 98.47 289 A 1 
ATOM   2319 C  CA  . LEU A 1 289 ? 8.688   24.680  -24.745 1.00 98.40 289 A 1 
ATOM   2320 C  C   . LEU A 1 289 ? 7.273   24.471  -25.294 1.00 98.54 289 A 1 
ATOM   2321 O  O   . LEU A 1 289 ? 6.293   24.931  -24.712 1.00 98.00 289 A 1 
ATOM   2322 C  CB  . LEU A 1 289 ? 8.815   25.879  -23.779 1.00 98.10 289 A 1 
ATOM   2323 C  CG  . LEU A 1 289 ? 10.201  26.048  -23.134 1.00 96.57 289 A 1 
ATOM   2324 C  CD1 . LEU A 1 289 ? 10.211  27.299  -22.238 1.00 93.66 289 A 1 
ATOM   2325 C  CD2 . LEU A 1 289 ? 10.538  24.832  -22.264 1.00 93.14 289 A 1 
ATOM   2326 N  N   . MET A 1 290 ? 7.160   23.765  -26.433 1.00 98.75 290 A 1 
ATOM   2327 C  CA  . MET A 1 290 ? 5.877   23.294  -26.930 1.00 98.79 290 A 1 
ATOM   2328 C  C   . MET A 1 290 ? 5.460   22.055  -26.141 1.00 98.89 290 A 1 
ATOM   2329 O  O   . MET A 1 290 ? 6.081   20.995  -26.254 1.00 98.67 290 A 1 
ATOM   2330 C  CB  . MET A 1 290 ? 5.955   23.008  -28.431 1.00 98.47 290 A 1 
ATOM   2331 C  CG  . MET A 1 290 ? 4.610   22.597  -29.037 1.00 96.59 290 A 1 
ATOM   2332 S  SD  . MET A 1 290 ? 3.359   23.919  -29.103 1.00 93.80 290 A 1 
ATOM   2333 C  CE  . MET A 1 290 ? 4.057   24.945  -30.405 1.00 84.52 290 A 1 
ATOM   2334 N  N   . CYS A 1 291 ? 4.393   22.178  -25.370 1.00 98.76 291 A 1 
ATOM   2335 C  CA  . CYS A 1 291 ? 3.793   21.072  -24.638 1.00 98.79 291 A 1 
ATOM   2336 C  C   . CYS A 1 291 ? 2.778   20.349  -25.526 1.00 98.69 291 A 1 
ATOM   2337 O  O   . CYS A 1 291 ? 1.885   20.967  -26.109 1.00 98.42 291 A 1 
ATOM   2338 C  CB  . CYS A 1 291 ? 3.151   21.588  -23.350 1.00 98.69 291 A 1 
ATOM   2339 S  SG  . CYS A 1 291 ? 4.377   22.429  -22.289 1.00 98.48 291 A 1 
ATOM   2340 N  N   . SER A 1 292 ? 2.885   19.030  -25.602 1.00 98.75 292 A 1 
ATOM   2341 C  CA  . SER A 1 292 ? 1.946   18.153  -26.298 1.00 98.75 292 A 1 
ATOM   2342 C  C   . SER A 1 292 ? 1.661   16.908  -25.463 1.00 98.78 292 A 1 
ATOM   2343 O  O   . SER A 1 292 ? 2.478   16.514  -24.633 1.00 98.47 292 A 1 
ATOM   2344 C  CB  . SER A 1 292 ? 2.487   17.779  -27.685 1.00 98.21 292 A 1 
ATOM   2345 O  OG  . SER A 1 292 ? 3.750   17.151  -27.591 1.00 93.85 292 A 1 
ATOM   2346 N  N   . PHE A 1 293 ? 0.521   16.279  -25.687 1.00 98.70 293 A 1 
ATOM   2347 C  CA  . PHE A 1 293 ? 0.110   15.095  -24.941 1.00 98.78 293 A 1 
ATOM   2348 C  C   . PHE A 1 293 ? 0.129   13.860  -25.828 1.00 98.64 293 A 1 
ATOM   2349 O  O   . PHE A 1 293 ? -0.218  13.923  -27.011 1.00 98.12 293 A 1 
ATOM   2350 C  CB  . PHE A 1 293 ? -1.252  15.320  -24.281 1.00 98.60 293 A 1 
ATOM   2351 C  CG  . PHE A 1 293 ? -1.235  16.473  -23.309 1.00 98.68 293 A 1 
ATOM   2352 C  CD1 . PHE A 1 293 ? -0.825  16.271  -21.977 1.00 98.13 293 A 1 
ATOM   2353 C  CD2 . PHE A 1 293 ? -1.551  17.773  -23.740 1.00 98.17 293 A 1 
ATOM   2354 C  CE1 . PHE A 1 293 ? -0.727  17.351  -21.090 1.00 97.89 293 A 1 
ATOM   2355 C  CE2 . PHE A 1 293 ? -1.449  18.861  -22.854 1.00 97.82 293 A 1 
ATOM   2356 C  CZ  . PHE A 1 293 ? -1.038  18.650  -21.538 1.00 98.21 293 A 1 
ATOM   2357 N  N   . GLN A 1 294 ? 0.539   12.748  -25.249 1.00 98.48 294 A 1 
ATOM   2358 C  CA  . GLN A 1 294 ? 0.408   11.416  -25.831 1.00 98.35 294 A 1 
ATOM   2359 C  C   . GLN A 1 294 ? -0.437  10.593  -24.877 1.00 98.49 294 A 1 
ATOM   2360 O  O   . GLN A 1 294 ? -0.120  10.505  -23.695 1.00 98.10 294 A 1 
ATOM   2361 C  CB  . GLN A 1 294 ? 1.788   10.788  -26.059 1.00 97.83 294 A 1 
ATOM   2362 C  CG  . GLN A 1 294 ? 2.650   11.597  -27.023 1.00 92.01 294 A 1 
ATOM   2363 C  CD  . GLN A 1 294 ? 4.030   10.962  -27.228 1.00 88.25 294 A 1 
ATOM   2364 O  OE1 . GLN A 1 294 ? 4.932   11.080  -26.422 1.00 79.25 294 A 1 
ATOM   2365 N  NE2 . GLN A 1 294 ? 4.244   10.271  -28.319 1.00 74.59 294 A 1 
ATOM   2366 N  N   . ILE A 1 295 ? -1.518  10.007  -25.396 1.00 98.47 295 A 1 
ATOM   2367 C  CA  . ILE A 1 295 ? -2.461  9.216   -24.606 1.00 98.46 295 A 1 
ATOM   2368 C  C   . ILE A 1 295 ? -2.168  7.740   -24.816 1.00 98.33 295 A 1 
ATOM   2369 O  O   . ILE A 1 295 ? -1.914  7.303   -25.937 1.00 97.84 295 A 1 
ATOM   2370 C  CB  . ILE A 1 295 ? -3.918  9.598   -24.959 1.00 98.16 295 A 1 
ATOM   2371 C  CG1 . ILE A 1 295 ? -4.173  11.098  -24.648 1.00 96.53 295 A 1 
ATOM   2372 C  CG2 . ILE A 1 295 ? -4.904  8.701   -24.202 1.00 96.83 295 A 1 
ATOM   2373 C  CD1 . ILE A 1 295 ? -5.581  11.580  -25.026 1.00 93.87 295 A 1 
ATOM   2374 N  N   . LEU A 1 296 ? -2.213  6.966   -23.744 1.00 98.18 296 A 1 
ATOM   2375 C  CA  . LEU A 1 296 ? -2.144  5.521   -23.739 1.00 97.80 296 A 1 
ATOM   2376 C  C   . LEU A 1 296 ? -3.499  4.972   -23.298 1.00 97.78 296 A 1 
ATOM   2377 O  O   . LEU A 1 296 ? -3.831  4.982   -22.112 1.00 97.13 296 A 1 
ATOM   2378 C  CB  . LEU A 1 296 ? -0.995  5.083   -22.814 1.00 97.06 296 A 1 
ATOM   2379 C  CG  . LEU A 1 296 ? -0.729  3.569   -22.884 1.00 90.29 296 A 1 
ATOM   2380 C  CD1 . LEU A 1 296 ? -0.104  3.177   -24.213 1.00 84.83 296 A 1 
ATOM   2381 C  CD2 . LEU A 1 296 ? 0.232   3.169   -21.764 1.00 85.83 296 A 1 
ATOM   2382 N  N   . LYS A 1 297 ? -4.289  4.508   -24.260 1.00 97.41 297 A 1 
ATOM   2383 C  CA  . LYS A 1 297 ? -5.632  3.997   -24.008 1.00 97.22 297 A 1 
ATOM   2384 C  C   . LYS A 1 297 ? -5.627  2.471   -24.039 1.00 97.03 297 A 1 
ATOM   2385 O  O   . LYS A 1 297 ? -5.072  1.898   -24.964 1.00 96.28 297 A 1 
ATOM   2386 C  CB  . LYS A 1 297 ? -6.606  4.615   -25.022 1.00 96.42 297 A 1 
ATOM   2387 C  CG  . LYS A 1 297 ? -8.053  4.326   -24.607 1.00 90.20 297 A 1 
ATOM   2388 C  CD  . LYS A 1 297 ? -9.079  4.884   -25.596 1.00 84.29 297 A 1 
ATOM   2389 C  CE  . LYS A 1 297 ? -10.461 4.429   -25.106 1.00 77.70 297 A 1 
ATOM   2390 N  NZ  . LYS A 1 297 ? -11.532 4.700   -26.083 1.00 67.75 297 A 1 
ATOM   2391 N  N   . PRO A 1 298 ? -6.243  1.786   -23.065 1.00 96.74 298 A 1 
ATOM   2392 C  CA  . PRO A 1 298 ? -6.462  0.353   -23.146 1.00 96.22 298 A 1 
ATOM   2393 C  C   . PRO A 1 298 ? -7.243  -0.024  -24.402 1.00 95.42 298 A 1 
ATOM   2394 O  O   . PRO A 1 298 ? -8.133  0.719   -24.827 1.00 93.55 298 A 1 
ATOM   2395 C  CB  . PRO A 1 298 ? -7.209  -0.036  -21.873 1.00 95.42 298 A 1 
ATOM   2396 C  CG  . PRO A 1 298 ? -6.817  1.072   -20.913 1.00 93.60 298 A 1 
ATOM   2397 C  CD  . PRO A 1 298 ? -6.731  2.295   -21.812 1.00 95.98 298 A 1 
ATOM   2398 N  N   . ALA A 1 299 ? -6.898  -1.159  -24.991 1.00 93.70 299 A 1 
ATOM   2399 C  CA  . ALA A 1 299 ? -7.715  -1.751  -26.035 1.00 91.80 299 A 1 
ATOM   2400 C  C   . ALA A 1 299 ? -9.082  -2.165  -25.454 1.00 91.13 299 A 1 
ATOM   2401 O  O   . ALA A 1 299 ? -9.192  -2.502  -24.271 1.00 86.82 299 A 1 
ATOM   2402 C  CB  . ALA A 1 299 ? -6.952  -2.914  -26.670 1.00 88.90 299 A 1 
ATOM   2403 N  N   . ASP A 1 300 ? -10.095 -2.118  -26.306 1.00 88.33 300 A 1 
ATOM   2404 C  CA  . ASP A 1 300 ? -11.465 -2.519  -25.966 1.00 85.49 300 A 1 
ATOM   2405 C  C   . ASP A 1 300 ? -11.605 -4.040  -25.804 1.00 79.67 300 A 1 
ATOM   2406 O  O   . ASP A 1 300 ? -10.884 -4.794  -26.484 1.00 68.80 300 A 1 
ATOM   2407 C  CB  . ASP A 1 300 ? -12.460 -1.974  -27.008 1.00 78.69 300 A 1 
ATOM   2408 C  CG  . ASP A 1 300 ? -12.563 -0.435  -27.124 1.00 73.53 300 A 1 
ATOM   2409 O  OD1 . ASP A 1 300 ? -12.398 0.312   -26.122 1.00 65.70 300 A 1 
ATOM   2410 O  OD2 . ASP A 1 300 ? -12.855 0.048   -28.244 1.00 66.61 300 A 1 
ATOM   2411 O  OXT . ASP A 1 300 ? -12.474 -4.462  -24.974 1.00 64.10 300 A 1 
ATOM   2412 N  N   . GLU B 2 1   ? -8.449  -28.940 -35.367 1.00 23.89 1   B 1 
ATOM   2413 C  CA  . GLU B 2 1   ? -8.725  -28.902 -33.909 1.00 27.20 1   B 1 
ATOM   2414 C  C   . GLU B 2 1   ? -7.456  -28.634 -33.089 1.00 27.86 1   B 1 
ATOM   2415 O  O   . GLU B 2 1   ? -7.505  -27.796 -32.209 1.00 26.60 1   B 1 
ATOM   2416 C  CB  . GLU B 2 1   ? -9.471  -30.145 -33.415 1.00 25.75 1   B 1 
ATOM   2417 C  CG  . GLU B 2 1   ? -10.928 -30.156 -33.893 1.00 23.99 1   B 1 
ATOM   2418 C  CD  . GLU B 2 1   ? -11.766 -31.314 -33.326 1.00 23.29 1   B 1 
ATOM   2419 O  OE1 . GLU B 2 1   ? -13.006 -31.234 -33.475 1.00 20.04 1   B 1 
ATOM   2420 O  OE2 . GLU B 2 1   ? -11.180 -32.292 -32.795 1.00 24.96 1   B 1 
ATOM   2421 N  N   . GLU B 2 2   ? -6.310  -29.281 -33.411 1.00 26.70 2   B 1 
ATOM   2422 C  CA  . GLU B 2 2   ? -5.060  -29.059 -32.672 1.00 27.79 2   B 1 
ATOM   2423 C  C   . GLU B 2 2   ? -4.424  -27.669 -32.892 1.00 26.91 2   B 1 
ATOM   2424 O  O   . GLU B 2 2   ? -3.768  -27.161 -31.991 1.00 26.08 2   B 1 
ATOM   2425 C  CB  . GLU B 2 2   ? -4.035  -30.149 -33.026 1.00 26.73 2   B 1 
ATOM   2426 C  CG  . GLU B 2 2   ? -4.369  -31.518 -32.421 1.00 24.56 2   B 1 
ATOM   2427 C  CD  . GLU B 2 2   ? -3.351  -32.613 -32.751 1.00 23.68 2   B 1 
ATOM   2428 O  OE1 . GLU B 2 2   ? -3.273  -33.586 -31.958 1.00 20.29 2   B 1 
ATOM   2429 O  OE2 . GLU B 2 2   ? -2.686  -32.528 -33.812 1.00 25.07 2   B 1 
ATOM   2430 N  N   . GLU B 2 3   ? -4.615  -27.045 -34.064 1.00 29.63 3   B 1 
ATOM   2431 C  CA  . GLU B 2 3   ? -3.922  -25.809 -34.454 1.00 31.08 3   B 1 
ATOM   2432 C  C   . GLU B 2 3   ? -4.246  -24.595 -33.569 1.00 30.43 3   B 1 
ATOM   2433 O  O   . GLU B 2 3   ? -3.389  -23.733 -33.387 1.00 29.08 3   B 1 
ATOM   2434 C  CB  . GLU B 2 3   ? -4.210  -25.491 -35.931 1.00 29.97 3   B 1 
ATOM   2435 C  CG  . GLU B 2 3   ? -3.504  -26.443 -36.906 1.00 27.25 3   B 1 
ATOM   2436 C  CD  . GLU B 2 3   ? -3.747  -26.147 -38.390 1.00 26.09 3   B 1 
ATOM   2437 O  OE1 . GLU B 2 3   ? -2.898  -26.560 -39.213 1.00 22.79 3   B 1 
ATOM   2438 O  OE2 . GLU B 2 3   ? -4.810  -25.577 -38.725 1.00 27.09 3   B 1 
ATOM   2439 N  N   . ASP B 2 4   ? -5.429  -24.545 -32.981 1.00 32.71 4   B 1 
ATOM   2440 C  CA  . ASP B 2 4   ? -5.876  -23.386 -32.194 1.00 33.03 4   B 1 
ATOM   2441 C  C   . ASP B 2 4   ? -5.067  -23.140 -30.897 1.00 32.26 4   B 1 
ATOM   2442 O  O   . ASP B 2 4   ? -5.215  -22.093 -30.264 1.00 29.71 4   B 1 
ATOM   2443 C  CB  . ASP B 2 4   ? -7.363  -23.554 -31.816 1.00 30.82 4   B 1 
ATOM   2444 C  CG  . ASP B 2 4   ? -8.370  -23.321 -32.948 1.00 27.57 4   B 1 
ATOM   2445 O  OD1 . ASP B 2 4   ? -8.053  -22.598 -33.910 1.00 27.85 4   B 1 
ATOM   2446 O  OD2 . ASP B 2 4   ? -9.492  -23.874 -32.822 1.00 27.57 4   B 1 
ATOM   2447 N  N   . SER B 2 5   ? -4.252  -24.095 -30.436 1.00 33.31 5   B 1 
ATOM   2448 C  CA  . SER B 2 5   ? -3.633  -24.019 -29.114 1.00 33.00 5   B 1 
ATOM   2449 C  C   . SER B 2 5   ? -2.441  -23.071 -29.029 1.00 32.63 5   B 1 
ATOM   2450 O  O   . SER B 2 5   ? -2.259  -22.406 -28.005 1.00 31.66 5   B 1 
ATOM   2451 C  CB  . SER B 2 5   ? -3.236  -25.413 -28.616 1.00 32.12 5   B 1 
ATOM   2452 O  OG  . SER B 2 5   ? -2.259  -26.020 -29.443 1.00 30.14 5   B 1 
ATOM   2453 N  N   . ASP B 2 6   ? -1.611  -23.014 -30.074 1.00 41.68 6   B 1 
ATOM   2454 C  CA  . ASP B 2 6   ? -0.321  -22.320 -30.027 1.00 41.71 6   B 1 
ATOM   2455 C  C   . ASP B 2 6   ? -0.420  -20.808 -30.299 1.00 41.52 6   B 1 
ATOM   2456 O  O   . ASP B 2 6   ? 0.472   -20.051 -29.888 1.00 39.15 6   B 1 
ATOM   2457 C  CB  . ASP B 2 6   ? 0.676   -22.984 -30.999 1.00 39.34 6   B 1 
ATOM   2458 C  CG  . ASP B 2 6   ? 1.466   -24.171 -30.416 1.00 34.96 6   B 1 
ATOM   2459 O  OD1 . ASP B 2 6   ? 1.510   -24.328 -29.181 1.00 34.04 6   B 1 
ATOM   2460 O  OD2 . ASP B 2 6   ? 2.091   -24.895 -31.230 1.00 32.66 6   B 1 
ATOM   2461 N  N   . GLU B 2 7   ? -1.488  -20.327 -30.927 1.00 45.12 7   B 1 
ATOM   2462 C  CA  . GLU B 2 7   ? -1.664  -18.896 -31.239 1.00 44.99 7   B 1 
ATOM   2463 C  C   . GLU B 2 7   ? -1.812  -18.009 -29.988 1.00 44.88 7   B 1 
ATOM   2464 O  O   . GLU B 2 7   ? -1.596  -16.796 -30.060 1.00 42.06 7   B 1 
ATOM   2465 C  CB  . GLU B 2 7   ? -2.859  -18.683 -32.180 1.00 42.58 7   B 1 
ATOM   2466 C  CG  . GLU B 2 7   ? -2.578  -19.130 -33.622 1.00 38.27 7   B 1 
ATOM   2467 C  CD  . GLU B 2 7   ? -3.616  -18.620 -34.631 1.00 36.37 7   B 1 
ATOM   2468 O  OE1 . GLU B 2 7   ? -3.255  -18.558 -35.833 1.00 32.56 7   B 1 
ATOM   2469 O  OE2 . GLU B 2 7   ? -4.740  -18.278 -34.223 1.00 33.98 7   B 1 
ATOM   2470 N  N   . ASN B 2 8   ? -2.121  -18.578 -28.836 1.00 44.00 8   B 1 
ATOM   2471 C  CA  . ASN B 2 8   ? -2.485  -17.836 -27.631 1.00 43.70 8   B 1 
ATOM   2472 C  C   . ASN B 2 8   ? -1.389  -16.953 -27.012 1.00 44.12 8   B 1 
ATOM   2473 O  O   . ASN B 2 8   ? -1.704  -16.114 -26.164 1.00 41.24 8   B 1 
ATOM   2474 C  CB  . ASN B 2 8   ? -2.956  -18.853 -26.566 1.00 41.12 8   B 1 
ATOM   2475 C  CG  . ASN B 2 8   ? -4.425  -19.208 -26.656 1.00 36.94 8   B 1 
ATOM   2476 O  OD1 . ASN B 2 8   ? -5.281  -18.405 -26.944 1.00 35.38 8   B 1 
ATOM   2477 N  ND2 . ASN B 2 8   ? -4.769  -20.421 -26.328 1.00 34.47 8   B 1 
ATOM   2478 N  N   . SER B 2 9   ? -0.094  -17.202 -27.269 1.00 46.45 9   B 1 
ATOM   2479 C  CA  . SER B 2 9   ? 0.928   -16.822 -26.285 1.00 46.22 9   B 1 
ATOM   2480 C  C   . SER B 2 9   ? 1.496   -15.412 -26.419 1.00 47.37 9   B 1 
ATOM   2481 O  O   . SER B 2 9   ? 1.728   -14.765 -25.404 1.00 44.52 9   B 1 
ATOM   2482 C  CB  . SER B 2 9   ? 2.056   -17.853 -26.252 1.00 43.23 9   B 1 
ATOM   2483 O  OG  . SER B 2 9   ? 2.720   -17.922 -27.495 1.00 39.38 9   B 1 
ATOM   2484 N  N   . TYR B 2 10  ? 1.797   -14.940 -27.613 1.00 52.27 10  B 1 
ATOM   2485 C  CA  . TYR B 2 10  ? 2.499   -13.675 -27.792 1.00 52.43 10  B 1 
ATOM   2486 C  C   . TYR B 2 10  ? 1.520   -12.564 -28.157 1.00 54.57 10  B 1 
ATOM   2487 O  O   . TYR B 2 10  ? 1.172   -12.382 -29.323 1.00 51.45 10  B 1 
ATOM   2488 C  CB  . TYR B 2 10  ? 3.642   -13.811 -28.806 1.00 47.66 10  B 1 
ATOM   2489 C  CG  . TYR B 2 10  ? 4.784   -14.664 -28.291 1.00 43.76 10  B 1 
ATOM   2490 C  CD1 . TYR B 2 10  ? 5.762   -14.111 -27.450 1.00 39.84 10  B 1 
ATOM   2491 C  CD2 . TYR B 2 10  ? 4.852   -16.035 -28.629 1.00 37.55 10  B 1 
ATOM   2492 C  CE1 . TYR B 2 10  ? 6.804   -14.900 -26.951 1.00 33.17 10  B 1 
ATOM   2493 C  CE2 . TYR B 2 10  ? 5.884   -16.826 -28.126 1.00 33.13 10  B 1 
ATOM   2494 C  CZ  . TYR B 2 10  ? 6.863   -16.267 -27.288 1.00 32.45 10  B 1 
ATOM   2495 O  OH  . TYR B 2 10  ? 7.869   -17.048 -26.794 1.00 29.79 10  B 1 
ATOM   2496 N  N   . TYR B 2 11  ? 1.131   -11.789 -27.149 1.00 53.37 11  B 1 
ATOM   2497 C  CA  . TYR B 2 11  ? 0.538   -10.487 -27.406 1.00 52.87 11  B 1 
ATOM   2498 C  C   . TYR B 2 11  ? 1.596   -9.618  -28.088 1.00 54.01 11  B 1 
ATOM   2499 O  O   . TYR B 2 11  ? 2.571   -9.216  -27.446 1.00 51.31 11  B 1 
ATOM   2500 C  CB  . TYR B 2 11  ? 0.024   -9.869  -26.097 1.00 49.64 11  B 1 
ATOM   2501 C  CG  . TYR B 2 11  ? -0.733  -8.574  -26.315 1.00 48.22 11  B 1 
ATOM   2502 C  CD1 . TYR B 2 11  ? -0.086  -7.332  -26.214 1.00 45.90 11  B 1 
ATOM   2503 C  CD2 . TYR B 2 11  ? -2.104  -8.609  -26.623 1.00 46.13 11  B 1 
ATOM   2504 C  CE1 . TYR B 2 11  ? -0.789  -6.139  -26.421 1.00 42.69 11  B 1 
ATOM   2505 C  CE2 . TYR B 2 11  ? -2.817  -7.425  -26.827 1.00 43.89 11  B 1 
ATOM   2506 C  CZ  . TYR B 2 11  ? -2.165  -6.187  -26.729 1.00 44.46 11  B 1 
ATOM   2507 O  OH  . TYR B 2 11  ? -2.860  -5.022  -26.919 1.00 43.22 11  B 1 
ATOM   2508 N  N   . GLN B 2 12  ? 1.445   -9.394  -29.394 1.00 60.97 12  B 1 
ATOM   2509 C  CA  . GLN B 2 12  ? 2.246   -8.397  -30.087 1.00 61.55 12  B 1 
ATOM   2510 C  C   . GLN B 2 12  ? 1.536   -7.065  -29.914 1.00 63.33 12  B 1 
ATOM   2511 O  O   . GLN B 2 12  ? 0.450   -6.883  -30.458 1.00 59.09 12  B 1 
ATOM   2512 C  CB  . GLN B 2 12  ? 2.464   -8.750  -31.558 1.00 55.75 12  B 1 
ATOM   2513 C  CG  . GLN B 2 12  ? 3.522   -9.850  -31.699 1.00 49.39 12  B 1 
ATOM   2514 C  CD  . GLN B 2 12  ? 4.053   -10.005 -33.114 1.00 43.56 12  B 1 
ATOM   2515 O  OE1 . GLN B 2 12  ? 3.576   -9.444  -34.091 1.00 40.45 12  B 1 
ATOM   2516 N  NE2 . GLN B 2 12  ? 5.092   -10.778 -33.306 1.00 37.43 12  B 1 
ATOM   2517 N  N   . PRO B 2 13  ? 2.102   -6.147  -29.119 1.00 62.31 13  B 1 
ATOM   2518 C  CA  . PRO B 2 13  ? 1.469   -4.864  -28.912 1.00 62.21 13  B 1 
ATOM   2519 C  C   . PRO B 2 13  ? 1.453   -4.100  -30.226 1.00 64.48 13  B 1 
ATOM   2520 O  O   . PRO B 2 13  ? 2.486   -3.931  -30.884 1.00 61.73 13  B 1 
ATOM   2521 C  CB  . PRO B 2 13  ? 2.287   -4.199  -27.811 1.00 58.09 13  B 1 
ATOM   2522 C  CG  . PRO B 2 13  ? 3.670   -4.827  -27.920 1.00 57.08 13  B 1 
ATOM   2523 C  CD  . PRO B 2 13  ? 3.355   -6.236  -28.384 1.00 59.02 13  B 1 
ATOM   2524 N  N   . ASP B 2 14  ? 0.282   -3.640  -30.592 1.00 70.70 14  B 1 
ATOM   2525 C  CA  . ASP B 2 14  ? 0.113   -2.817  -31.772 1.00 71.26 14  B 1 
ATOM   2526 C  C   . ASP B 2 14  ? 0.822   -1.477  -31.569 1.00 73.43 14  B 1 
ATOM   2527 O  O   . ASP B 2 14  ? 0.573   -0.765  -30.597 1.00 70.44 14  B 1 
ATOM   2528 C  CB  . ASP B 2 14  ? -1.379  -2.670  -32.069 1.00 65.47 14  B 1 
ATOM   2529 C  CG  . ASP B 2 14  ? -1.646  -2.049  -33.437 1.00 59.08 14  B 1 
ATOM   2530 O  OD1 . ASP B 2 14  ? -0.659  -1.689  -34.111 1.00 56.07 14  B 1 
ATOM   2531 O  OD2 . ASP B 2 14  ? -2.838  -1.947  -33.792 1.00 55.24 14  B 1 
ATOM   2532 N  N   . MET B 2 15  ? 1.764   -1.150  -32.467 1.00 78.06 15  B 1 
ATOM   2533 C  CA  . MET B 2 15  ? 2.485   0.129   -32.475 1.00 80.54 15  B 1 
ATOM   2534 C  C   . MET B 2 15  ? 1.731   1.210   -33.250 1.00 85.74 15  B 1 
ATOM   2535 O  O   . MET B 2 15  ? 2.208   2.347   -33.328 1.00 83.24 15  B 1 
ATOM   2536 C  CB  . MET B 2 15  ? 3.900   -0.069  -33.021 1.00 73.29 15  B 1 
ATOM   2537 C  CG  . MET B 2 15  ? 4.779   -0.925  -32.106 1.00 68.70 15  B 1 
ATOM   2538 S  SD  . MET B 2 15  ? 5.152   -0.201  -30.471 1.00 63.20 15  B 1 
ATOM   2539 C  CE  . MET B 2 15  ? 6.285   1.135   -30.931 1.00 58.62 15  B 1 
ATOM   2540 N  N   . GLU B 2 16  ? 0.581   0.866   -33.819 1.00 86.81 16  B 1 
ATOM   2541 C  CA  . GLU B 2 16  ? -0.266  1.860   -34.456 1.00 89.38 16  B 1 
ATOM   2542 C  C   . GLU B 2 16  ? -0.848  2.820   -33.408 1.00 92.03 16  B 1 
ATOM   2543 O  O   . GLU B 2 16  ? -0.989  2.516   -32.222 1.00 91.22 16  B 1 
ATOM   2544 C  CB  . GLU B 2 16  ? -1.341  1.213   -35.338 1.00 85.73 16  B 1 
ATOM   2545 C  CG  . GLU B 2 16  ? -0.738  0.429   -36.511 1.00 75.06 16  B 1 
ATOM   2546 C  CD  . GLU B 2 16  ? -1.748  0.029   -37.615 1.00 68.60 16  B 1 
ATOM   2547 O  OE1 . GLU B 2 16  ? -1.276  -0.493  -38.655 1.00 60.20 16  B 1 
ATOM   2548 O  OE2 . GLU B 2 16  ? -2.951  0.310   -37.483 1.00 60.55 16  B 1 
ATOM   2549 N  N   . TYR B 2 17  ? -1.138  4.012   -33.880 1.00 94.27 17  B 1 
ATOM   2550 C  CA  . TYR B 2 17  ? -1.820  5.010   -33.083 1.00 95.19 17  B 1 
ATOM   2551 C  C   . TYR B 2 17  ? -2.970  5.599   -33.884 1.00 95.33 17  B 1 
ATOM   2552 O  O   . TYR B 2 17  ? -2.900  5.717   -35.109 1.00 94.02 17  B 1 
ATOM   2553 C  CB  . TYR B 2 17  ? -0.844  6.085   -32.588 1.00 94.07 17  B 1 
ATOM   2554 C  CG  . TYR B 2 17  ? -0.168  6.895   -33.676 1.00 94.36 17  B 1 
ATOM   2555 C  CD1 . TYR B 2 17  ? 1.059   6.477   -34.223 1.00 92.07 17  B 1 
ATOM   2556 C  CD2 . TYR B 2 17  ? -0.771  8.070   -34.156 1.00 92.10 17  B 1 
ATOM   2557 C  CE1 . TYR B 2 17  ? 1.679   7.214   -35.241 1.00 90.87 17  B 1 
ATOM   2558 C  CE2 . TYR B 2 17  ? -0.161  8.816   -35.179 1.00 90.73 17  B 1 
ATOM   2559 C  CZ  . TYR B 2 17  ? 1.066   8.388   -35.724 1.00 90.71 17  B 1 
ATOM   2560 O  OH  . TYR B 2 17  ? 1.654   9.112   -36.722 1.00 88.67 17  B 1 
ATOM   2561 N  N   . SER B 2 18  ? -4.012  5.985   -33.167 1.00 96.44 18  B 1 
ATOM   2562 C  CA  . SER B 2 18  ? -5.053  6.833   -33.711 1.00 96.21 18  B 1 
ATOM   2563 C  C   . SER B 2 18  ? -4.764  8.297   -33.382 1.00 97.10 18  B 1 
ATOM   2564 O  O   . SER B 2 18  ? -3.903  8.622   -32.555 1.00 96.23 18  B 1 
ATOM   2565 C  CB  . SER B 2 18  ? -6.424  6.363   -33.220 1.00 93.68 18  B 1 
ATOM   2566 O  OG  . SER B 2 18  ? -6.530  6.440   -31.820 1.00 82.56 18  B 1 
ATOM   2567 N  N   . GLU B 2 19  ? -5.455  9.194   -34.056 1.00 97.51 19  B 1 
ATOM   2568 C  CA  . GLU B 2 19  ? -5.383  10.620  -33.750 1.00 97.45 19  B 1 
ATOM   2569 C  C   . GLU B 2 19  ? -6.773  11.112  -33.355 1.00 97.27 19  B 1 
ATOM   2570 O  O   . GLU B 2 19  ? -7.766  10.838  -34.031 1.00 95.65 19  B 1 
ATOM   2571 C  CB  . GLU B 2 19  ? -4.802  11.411  -34.928 1.00 96.52 19  B 1 
ATOM   2572 C  CG  . GLU B 2 19  ? -3.307  11.135  -35.142 1.00 93.90 19  B 1 
ATOM   2573 C  CD  . GLU B 2 19  ? -2.658  12.013  -36.224 1.00 94.19 19  B 1 
ATOM   2574 O  OE1 . GLU B 2 19  ? -1.400  12.102  -36.229 1.00 88.67 19  B 1 
ATOM   2575 O  OE2 . GLU B 2 19  ? -3.383  12.634  -37.044 1.00 89.90 19  B 1 
ATOM   2576 N  N   . ILE B 2 20  ? -6.826  11.858  -32.276 1.00 97.85 20  B 1 
ATOM   2577 C  CA  . ILE B 2 20  ? -8.026  12.570  -31.849 1.00 97.63 20  B 1 
ATOM   2578 C  C   . ILE B 2 20  ? -7.843  14.068  -32.053 1.00 98.08 20  B 1 
ATOM   2579 O  O   . ILE B 2 20  ? -6.735  14.562  -32.283 1.00 97.43 20  B 1 
ATOM   2580 C  CB  . ILE B 2 20  ? -8.435  12.204  -30.402 1.00 96.66 20  B 1 
ATOM   2581 C  CG1 . ILE B 2 20  ? -7.359  12.617  -29.379 1.00 93.68 20  B 1 
ATOM   2582 C  CG2 . ILE B 2 20  ? -8.774  10.711  -30.330 1.00 92.27 20  B 1 
ATOM   2583 C  CD1 . ILE B 2 20  ? -7.839  12.534  -27.923 1.00 90.74 20  B 1 
ATOM   2584 N  N   . VAL B 2 21  ? -8.936  14.805  -31.967 1.00 97.73 21  B 1 
ATOM   2585 C  CA  . VAL B 2 21  ? -8.898  16.265  -32.050 1.00 97.69 21  B 1 
ATOM   2586 C  C   . VAL B 2 21  ? -7.925  16.806  -31.008 1.00 97.81 21  B 1 
ATOM   2587 O  O   . VAL B 2 21  ? -8.018  16.477  -29.825 1.00 97.03 21  B 1 
ATOM   2588 C  CB  . VAL B 2 21  ? -10.303 16.865  -31.866 1.00 96.69 21  B 1 
ATOM   2589 C  CG1 . VAL B 2 21  ? -10.286 18.385  -31.978 1.00 89.82 21  B 1 
ATOM   2590 C  CG2 . VAL B 2 21  ? -11.262 16.336  -32.945 1.00 89.90 21  B 1 
ATOM   2591 N  N   . GLY B 2 22  ? -6.995  17.631  -31.468 1.00 97.52 22  B 1 
ATOM   2592 C  CA  . GLY B 2 22  ? -6.021  18.270  -30.602 1.00 97.67 22  B 1 
ATOM   2593 C  C   . GLY B 2 22  ? -6.632  19.316  -29.671 1.00 97.89 22  B 1 
ATOM   2594 O  O   . GLY B 2 22  ? -7.826  19.625  -29.712 1.00 96.45 22  B 1 
ATOM   2595 N  N   . LEU B 2 23  ? -5.789  19.896  -28.831 1.00 98.04 23  B 1 
ATOM   2596 C  CA  . LEU B 2 23  ? -6.213  20.945  -27.916 1.00 97.98 23  B 1 
ATOM   2597 C  C   . LEU B 2 23  ? -6.780  22.140  -28.699 1.00 97.60 23  B 1 
ATOM   2598 O  O   . LEU B 2 23  ? -6.140  22.606  -29.638 1.00 96.52 23  B 1 
ATOM   2599 C  CB  . LEU B 2 23  ? -5.039  21.392  -27.053 1.00 97.61 23  B 1 
ATOM   2600 C  CG  . LEU B 2 23  ? -4.449  20.297  -26.146 1.00 96.56 23  B 1 
ATOM   2601 C  CD1 . LEU B 2 23  ? -3.251  20.877  -25.390 1.00 94.47 23  B 1 
ATOM   2602 C  CD2 . LEU B 2 23  ? -5.467  19.779  -25.132 1.00 93.93 23  B 1 
ATOM   2603 N  N   . PRO B 2 24  ? -7.933  22.682  -28.292 1.00 97.49 24  B 1 
ATOM   2604 C  CA  . PRO B 2 24  ? -8.461  23.886  -28.912 1.00 96.70 24  B 1 
ATOM   2605 C  C   . PRO B 2 24  ? -7.486  25.058  -28.730 1.00 96.82 24  B 1 
ATOM   2606 O  O   . PRO B 2 24  ? -6.755  25.116  -27.738 1.00 95.68 24  B 1 
ATOM   2607 C  CB  . PRO B 2 24  ? -9.811  24.136  -28.233 1.00 95.41 24  B 1 
ATOM   2608 C  CG  . PRO B 2 24  ? -9.660  23.453  -26.878 1.00 92.85 24  B 1 
ATOM   2609 C  CD  . PRO B 2 24  ? -8.756  22.265  -27.174 1.00 96.17 24  B 1 
ATOM   2610 N  N   . GLU B 2 25  ? -7.482  25.996  -29.663 1.00 95.87 25  B 1 
ATOM   2611 C  CA  . GLU B 2 25  ? -6.719  27.222  -29.485 1.00 94.87 25  B 1 
ATOM   2612 C  C   . GLU B 2 25  ? -7.205  27.992  -28.251 1.00 95.29 25  B 1 
ATOM   2613 O  O   . GLU B 2 25  ? -8.389  28.013  -27.925 1.00 92.94 25  B 1 
ATOM   2614 C  CB  . GLU B 2 25  ? -6.757  28.096  -30.742 1.00 92.00 25  B 1 
ATOM   2615 C  CG  . GLU B 2 25  ? -5.990  27.466  -31.914 1.00 81.40 25  B 1 
ATOM   2616 C  CD  . GLU B 2 25  ? -5.812  28.400  -33.120 1.00 71.58 25  B 1 
ATOM   2617 O  OE1 . GLU B 2 25  ? -4.991  28.047  -33.995 1.00 65.43 25  B 1 
ATOM   2618 O  OE2 . GLU B 2 25  ? -6.478  29.461  -33.170 1.00 65.12 25  B 1 
ATOM   2619 N  N   . GLU B 2 26  ? -6.267  28.608  -27.553 1.00 95.20 26  B 1 
ATOM   2620 C  CA  . GLU B 2 26  ? -6.605  29.440  -26.406 1.00 94.85 26  B 1 
ATOM   2621 C  C   . GLU B 2 26  ? -6.990  30.845  -26.864 1.00 94.02 26  B 1 
ATOM   2622 O  O   . GLU B 2 26  ? -6.218  31.511  -27.555 1.00 91.32 26  B 1 
ATOM   2623 C  CB  . GLU B 2 26  ? -5.433  29.509  -25.427 1.00 92.85 26  B 1 
ATOM   2624 C  CG  . GLU B 2 26  ? -5.244  28.203  -24.656 1.00 90.11 26  B 1 
ATOM   2625 C  CD  . GLU B 2 26  ? -3.943  28.270  -23.842 1.00 92.91 26  B 1 
ATOM   2626 O  OE1 . GLU B 2 26  ? -3.959  28.611  -22.645 1.00 87.95 26  B 1 
ATOM   2627 O  OE2 . GLU B 2 26  ? -2.870  28.034  -24.427 1.00 90.38 26  B 1 
ATOM   2628 N  N   . GLU B 2 27  ? -8.137  31.326  -26.411 1.00 93.31 27  B 1 
ATOM   2629 C  CA  . GLU B 2 27  ? -8.585  32.696  -26.685 1.00 91.87 27  B 1 
ATOM   2630 C  C   . GLU B 2 27  ? -7.741  33.740  -25.951 1.00 91.20 27  B 1 
ATOM   2631 O  O   . GLU B 2 27  ? -7.431  34.802  -26.486 1.00 85.57 27  B 1 
ATOM   2632 C  CB  . GLU B 2 27  ? -10.051 32.849  -26.264 1.00 88.44 27  B 1 
ATOM   2633 C  CG  . GLU B 2 27  ? -11.033 31.982  -27.071 1.00 78.68 27  B 1 
ATOM   2634 C  CD  . GLU B 2 27  ? -12.505 32.219  -26.692 1.00 69.01 27  B 1 
ATOM   2635 O  OE1 . GLU B 2 27  ? -13.378 31.728  -27.435 1.00 63.02 27  B 1 
ATOM   2636 O  OE2 . GLU B 2 27  ? -12.758 32.894  -25.669 1.00 64.45 27  B 1 
ATOM   2637 N  N   . GLU B 2 28  ? -7.354  33.428  -24.705 1.00 92.04 28  B 1 
ATOM   2638 C  CA  . GLU B 2 28  ? -6.576  34.306  -23.839 1.00 92.13 28  B 1 
ATOM   2639 C  C   . GLU B 2 28  ? -5.236  33.661  -23.490 1.00 93.09 28  B 1 
ATOM   2640 O  O   . GLU B 2 28  ? -5.106  32.976  -22.469 1.00 90.16 28  B 1 
ATOM   2641 C  CB  . GLU B 2 28  ? -7.363  34.662  -22.571 1.00 87.63 28  B 1 
ATOM   2642 C  CG  . GLU B 2 28  ? -8.558  35.595  -22.795 1.00 75.20 28  B 1 
ATOM   2643 C  CD  . GLU B 2 28  ? -9.290  35.952  -21.487 1.00 69.82 28  B 1 
ATOM   2644 O  OE1 . GLU B 2 28  ? -10.045 36.949  -21.487 1.00 62.00 28  B 1 
ATOM   2645 O  OE2 . GLU B 2 28  ? -9.123  35.237  -20.455 1.00 65.15 28  B 1 
ATOM   2646 N  N   . ILE B 2 29  ? -4.222  33.906  -24.315 1.00 92.75 29  B 1 
ATOM   2647 C  CA  . ILE B 2 29  ? -2.848  33.501  -24.012 1.00 94.38 29  B 1 
ATOM   2648 C  C   . ILE B 2 29  ? -2.186  34.596  -23.163 1.00 94.82 29  B 1 
ATOM   2649 O  O   . ILE B 2 29  ? -2.121  35.743  -23.608 1.00 92.87 29  B 1 
ATOM   2650 C  CB  . ILE B 2 29  ? -2.058  33.188  -25.298 1.00 93.08 29  B 1 
ATOM   2651 C  CG1 . ILE B 2 29  ? -2.775  32.078  -26.108 1.00 90.50 29  B 1 
ATOM   2652 C  CG2 . ILE B 2 29  ? -0.622  32.765  -24.944 1.00 90.36 29  B 1 
ATOM   2653 C  CD1 . ILE B 2 29  ? -2.110  31.736  -27.453 1.00 87.06 29  B 1 
ATOM   2654 N  N   . PRO B 2 30  ? -1.648  34.274  -21.979 1.00 93.82 30  B 1 
ATOM   2655 C  CA  . PRO B 2 30  ? -0.909  35.237  -21.168 1.00 93.83 30  B 1 
ATOM   2656 C  C   . PRO B 2 30  ? 0.256   35.853  -21.947 1.00 94.83 30  B 1 
ATOM   2657 O  O   . PRO B 2 30  ? 1.046   35.134  -22.552 1.00 93.55 30  B 1 
ATOM   2658 C  CB  . PRO B 2 30  ? -0.425  34.457  -19.936 1.00 91.79 30  B 1 
ATOM   2659 C  CG  . PRO B 2 30  ? -1.401  33.297  -19.833 1.00 89.66 30  B 1 
ATOM   2660 C  CD  . PRO B 2 30  ? -1.751  32.993  -21.291 1.00 92.40 30  B 1 
ATOM   2661 N  N   . ALA B 2 31  ? 0.388   37.171  -21.929 1.00 91.12 31  B 1 
ATOM   2662 C  CA  . ALA B 2 31  ? 1.308   37.907  -22.807 1.00 90.23 31  B 1 
ATOM   2663 C  C   . ALA B 2 31  ? 2.786   37.491  -22.676 1.00 90.22 31  B 1 
ATOM   2664 O  O   . ALA B 2 31  ? 3.529   37.536  -23.657 1.00 83.75 31  B 1 
ATOM   2665 C  CB  . ALA B 2 31  ? 1.137   39.401  -22.525 1.00 86.40 31  B 1 
ATOM   2666 N  N   . ASN B 2 32  ? 3.211   37.077  -21.474 1.00 93.10 32  B 1 
ATOM   2667 C  CA  . ASN B 2 32  ? 4.604   36.732  -21.183 1.00 94.02 32  B 1 
ATOM   2668 C  C   . ASN B 2 32  ? 4.852   35.217  -21.093 1.00 95.93 32  B 1 
ATOM   2669 O  O   . ASN B 2 32  ? 5.948   34.812  -20.715 1.00 93.47 32  B 1 
ATOM   2670 C  CB  . ASN B 2 32  ? 5.049   37.454  -19.898 1.00 89.82 32  B 1 
ATOM   2671 C  CG  . ASN B 2 32  ? 5.070   38.967  -20.031 1.00 81.53 32  B 1 
ATOM   2672 O  OD1 . ASN B 2 32  ? 5.075   39.560  -21.097 1.00 70.64 32  B 1 
ATOM   2673 N  ND2 . ASN B 2 32  ? 5.103   39.660  -18.918 1.00 69.63 32  B 1 
ATOM   2674 N  N   . ARG B 2 33  ? 3.867   34.394  -21.436 1.00 96.85 33  B 1 
ATOM   2675 C  CA  . ARG B 2 33  ? 4.004   32.937  -21.359 1.00 97.40 33  B 1 
ATOM   2676 C  C   . ARG B 2 33  ? 5.008   32.446  -22.390 1.00 97.75 33  B 1 
ATOM   2677 O  O   . ARG B 2 33  ? 4.844   32.685  -23.586 1.00 96.89 33  B 1 
ATOM   2678 C  CB  . ARG B 2 33  ? 2.626   32.278  -21.508 1.00 96.42 33  B 1 
ATOM   2679 C  CG  . ARG B 2 33  ? 2.663   30.791  -21.090 1.00 94.87 33  B 1 
ATOM   2680 C  CD  . ARG B 2 33  ? 1.264   30.157  -21.123 1.00 93.31 33  B 1 
ATOM   2681 N  NE  . ARG B 2 33  ? 0.800   29.970  -22.501 1.00 91.08 33  B 1 
ATOM   2682 C  CZ  . ARG B 2 33  ? -0.365  29.460  -22.872 1.00 92.30 33  B 1 
ATOM   2683 N  NH1 . ARG B 2 33  ? -1.282  29.102  -22.014 1.00 84.75 33  B 1 
ATOM   2684 N  NH2 . ARG B 2 33  ? -0.625  29.280  -24.124 1.00 85.45 33  B 1 
ATOM   2685 N  N   . LYS B 2 34  ? 6.041   31.740  -21.937 1.00 98.27 34  B 1 
ATOM   2686 C  CA  . LYS B 2 34  ? 7.067   31.140  -22.802 1.00 98.26 34  B 1 
ATOM   2687 C  C   . LYS B 2 34  ? 6.618   29.795  -23.353 1.00 98.40 34  B 1 
ATOM   2688 O  O   . LYS B 2 34  ? 6.853   29.520  -24.526 1.00 97.66 34  B 1 
ATOM   2689 C  CB  . LYS B 2 34  ? 8.386   30.981  -22.051 1.00 97.69 34  B 1 
ATOM   2690 C  CG  . LYS B 2 34  ? 9.086   32.307  -21.733 1.00 89.65 34  B 1 
ATOM   2691 C  CD  . LYS B 2 34  ? 10.445  31.999  -21.093 1.00 78.71 34  B 1 
ATOM   2692 C  CE  . LYS B 2 34  ? 11.225  33.237  -20.662 1.00 70.86 34  B 1 
ATOM   2693 N  NZ  . LYS B 2 34  ? 12.433  32.848  -19.873 1.00 62.06 34  B 1 
ATOM   2694 N  N   . ILE B 2 35  ? 5.975   28.974  -22.524 1.00 98.53 35  B 1 
ATOM   2695 C  CA  . ILE B 2 35  ? 5.443   27.684  -22.954 1.00 98.51 35  B 1 
ATOM   2696 C  C   . ILE B 2 35  ? 4.321   27.877  -23.973 1.00 98.46 35  B 1 
ATOM   2697 O  O   . ILE B 2 35  ? 3.625   28.897  -23.997 1.00 98.01 35  B 1 
ATOM   2698 C  CB  . ILE B 2 35  ? 4.985   26.788  -21.787 1.00 98.14 35  B 1 
ATOM   2699 C  CG1 . ILE B 2 35  ? 3.713   27.326  -21.107 1.00 94.86 35  B 1 
ATOM   2700 C  CG2 . ILE B 2 35  ? 6.129   26.583  -20.785 1.00 93.15 35  B 1 
ATOM   2701 C  CD1 . ILE B 2 35  ? 3.063   26.313  -20.174 1.00 93.51 35  B 1 
ATOM   2702 N  N   . LYS B 2 36  ? 4.130   26.857  -24.799 1.00 98.35 36  B 1 
ATOM   2703 C  CA  . LYS B 2 36  ? 3.043   26.787  -25.771 1.00 98.26 36  B 1 
ATOM   2704 C  C   . LYS B 2 36  ? 2.342   25.447  -25.612 1.00 98.43 36  B 1 
ATOM   2705 O  O   . LYS B 2 36  ? 2.945   24.483  -25.148 1.00 98.13 36  B 1 
ATOM   2706 C  CB  . LYS B 2 36  ? 3.611   26.952  -27.181 1.00 97.53 36  B 1 
ATOM   2707 C  CG  . LYS B 2 36  ? 4.406   28.255  -27.379 1.00 95.18 36  B 1 
ATOM   2708 C  CD  . LYS B 2 36  ? 5.223   28.179  -28.662 1.00 92.33 36  B 1 
ATOM   2709 C  CE  . LYS B 2 36  ? 6.300   29.251  -28.667 1.00 83.67 36  B 1 
ATOM   2710 N  NZ  . LYS B 2 36  ? 7.419   28.858  -29.560 1.00 76.67 36  B 1 
ATOM   2711 N  N   . PHE B 2 37  ? 1.097   25.371  -26.025 1.00 98.49 37  B 1 
ATOM   2712 C  CA  . PHE B 2 37  ? 0.379   24.110  -26.136 1.00 98.42 37  B 1 
ATOM   2713 C  C   . PHE B 2 37  ? 0.117   23.803  -27.601 1.00 98.29 37  B 1 
ATOM   2714 O  O   . PHE B 2 37  ? -0.422  24.642  -28.325 1.00 97.47 37  B 1 
ATOM   2715 C  CB  . PHE B 2 37  ? -0.906  24.153  -25.315 1.00 98.31 37  B 1 
ATOM   2716 C  CG  . PHE B 2 37  ? -0.653  24.259  -23.827 1.00 98.50 37  B 1 
ATOM   2717 C  CD1 . PHE B 2 37  ? -0.211  23.142  -23.107 1.00 98.15 37  B 1 
ATOM   2718 C  CD2 . PHE B 2 37  ? -0.829  25.480  -23.157 1.00 98.16 37  B 1 
ATOM   2719 C  CE1 . PHE B 2 37  ? 0.049   23.236  -21.732 1.00 97.94 37  B 1 
ATOM   2720 C  CE2 . PHE B 2 37  ? -0.575  25.583  -21.784 1.00 97.91 37  B 1 
ATOM   2721 C  CZ  . PHE B 2 37  ? -0.135  24.455  -21.066 1.00 98.14 37  B 1 
ATOM   2722 N  N   . SER B 2 38  ? 0.515   22.617  -28.048 1.00 98.31 38  B 1 
ATOM   2723 C  CA  . SER B 2 38  ? 0.264   22.156  -29.406 1.00 98.36 38  B 1 
ATOM   2724 C  C   . SER B 2 38  ? -1.236  22.029  -29.661 1.00 98.22 38  B 1 
ATOM   2725 O  O   . SER B 2 38  ? -1.954  21.432  -28.873 1.00 97.72 38  B 1 
ATOM   2726 C  CB  . SER B 2 38  ? 0.963   20.811  -29.643 1.00 98.16 38  B 1 
ATOM   2727 O  OG  . SER B 2 38  ? 0.781   20.407  -30.982 1.00 96.85 38  B 1 
ATOM   2728 N  N   . SER B 2 39  ? -1.689  22.542  -30.814 1.00 98.07 39  B 1 
ATOM   2729 C  CA  . SER B 2 39  ? -3.038  22.314  -31.330 1.00 97.61 39  B 1 
ATOM   2730 C  C   . SER B 2 39  ? -3.090  21.155  -32.333 1.00 97.92 39  B 1 
ATOM   2731 O  O   . SER B 2 39  ? -4.151  20.878  -32.889 1.00 96.74 39  B 1 
ATOM   2732 C  CB  . SER B 2 39  ? -3.579  23.607  -31.952 1.00 96.24 39  B 1 
ATOM   2733 O  OG  . SER B 2 39  ? -2.724  24.071  -32.973 1.00 89.65 39  B 1 
ATOM   2734 N  N   . ALA B 2 40  ? -1.965  20.483  -32.582 1.00 98.02 40  B 1 
ATOM   2735 C  CA  . ALA B 2 40  ? -1.914  19.320  -33.459 1.00 98.10 40  B 1 
ATOM   2736 C  C   . ALA B 2 40  ? -2.763  18.172  -32.894 1.00 98.34 40  B 1 
ATOM   2737 O  O   . ALA B 2 40  ? -2.964  18.106  -31.678 1.00 98.01 40  B 1 
ATOM   2738 C  CB  . ALA B 2 40  ? -0.451  18.907  -33.666 1.00 97.71 40  B 1 
ATOM   2739 N  N   . PRO B 2 41  ? -3.238  17.246  -33.753 1.00 98.36 41  B 1 
ATOM   2740 C  CA  . PRO B 2 41  ? -3.937  16.055  -33.294 1.00 98.31 41  B 1 
ATOM   2741 C  C   . PRO B 2 41  ? -3.136  15.320  -32.211 1.00 98.40 41  B 1 
ATOM   2742 O  O   . PRO B 2 41  ? -1.909  15.188  -32.308 1.00 98.07 41  B 1 
ATOM   2743 C  CB  . PRO B 2 41  ? -4.151  15.193  -34.534 1.00 97.97 41  B 1 
ATOM   2744 C  CG  . PRO B 2 41  ? -4.158  16.205  -35.670 1.00 96.51 41  B 1 
ATOM   2745 C  CD  . PRO B 2 41  ? -3.153  17.248  -35.205 1.00 98.01 41  B 1 
ATOM   2746 N  N   . ILE B 2 42  ? -3.826  14.847  -31.187 1.00 98.38 42  B 1 
ATOM   2747 C  CA  . ILE B 2 42  ? -3.216  14.089  -30.100 1.00 98.36 42  B 1 
ATOM   2748 C  C   . ILE B 2 42  ? -3.140  12.627  -30.532 1.00 98.35 42  B 1 
ATOM   2749 O  O   . ILE B 2 42  ? -4.146  12.038  -30.917 1.00 97.81 42  B 1 
ATOM   2750 C  CB  . ILE B 2 42  ? -3.995  14.269  -28.784 1.00 98.10 42  B 1 
ATOM   2751 C  CG1 . ILE B 2 42  ? -3.913  15.737  -28.319 1.00 97.04 42  B 1 
ATOM   2752 C  CG2 . ILE B 2 42  ? -3.444  13.329  -27.697 1.00 97.36 42  B 1 
ATOM   2753 C  CD1 . ILE B 2 42  ? -4.840  16.077  -27.148 1.00 94.36 42  B 1 
ATOM   2754 N  N   . LYS B 2 43  ? -1.953  12.046  -30.433 1.00 98.29 43  B 1 
ATOM   2755 C  CA  . LYS B 2 43  ? -1.737  10.631  -30.698 1.00 98.05 43  B 1 
ATOM   2756 C  C   . LYS B 2 43  ? -2.260  9.791   -29.540 1.00 98.10 43  B 1 
ATOM   2757 O  O   . LYS B 2 43  ? -1.883  10.027  -28.389 1.00 97.75 43  B 1 
ATOM   2758 C  CB  . LYS B 2 43  ? -0.253  10.341  -30.944 1.00 97.44 43  B 1 
ATOM   2759 C  CG  . LYS B 2 43  ? 0.236   11.032  -32.221 1.00 94.71 43  B 1 
ATOM   2760 C  CD  . LYS B 2 43  ? 1.685   10.631  -32.496 1.00 92.12 43  B 1 
ATOM   2761 C  CE  . LYS B 2 43  ? 2.150   11.270  -33.787 1.00 86.48 43  B 1 
ATOM   2762 N  NZ  . LYS B 2 43  ? 3.458   10.712  -34.206 1.00 79.64 43  B 1 
ATOM   2763 N  N   . VAL B 2 44  ? -3.090  8.808   -29.874 1.00 97.95 44  B 1 
ATOM   2764 C  CA  . VAL B 2 44  ? -3.639  7.831   -28.937 1.00 97.82 44  B 1 
ATOM   2765 C  C   . VAL B 2 44  ? -3.070  6.466   -29.288 1.00 97.67 44  B 1 
ATOM   2766 O  O   . VAL B 2 44  ? -3.384  5.905   -30.344 1.00 96.84 44  B 1 
ATOM   2767 C  CB  . VAL B 2 44  ? -5.176  7.815   -28.962 1.00 97.59 44  B 1 
ATOM   2768 C  CG1 . VAL B 2 44  ? -5.724  6.886   -27.884 1.00 96.47 44  B 1 
ATOM   2769 C  CG2 . VAL B 2 44  ? -5.760  9.214   -28.727 1.00 96.67 44  B 1 
ATOM   2770 N  N   . PHE B 2 45  ? -2.223  5.955   -28.415 1.00 97.36 45  B 1 
ATOM   2771 C  CA  . PHE B 2 45  ? -1.605  4.649   -28.520 1.00 97.08 45  B 1 
ATOM   2772 C  C   . PHE B 2 45  ? -2.412  3.626   -27.728 1.00 96.86 45  B 1 
ATOM   2773 O  O   . PHE B 2 45  ? -3.026  3.971   -26.713 1.00 96.50 45  B 1 
ATOM   2774 C  CB  . PHE B 2 45  ? -0.177  4.736   -27.998 1.00 96.51 45  B 1 
ATOM   2775 C  CG  . PHE B 2 45  ? 0.697   5.712   -28.769 1.00 94.72 45  B 1 
ATOM   2776 C  CD1 . PHE B 2 45  ? 1.321   5.294   -29.955 1.00 92.28 45  B 1 
ATOM   2777 C  CD2 . PHE B 2 45  ? 0.892   7.009   -28.299 1.00 92.52 45  B 1 
ATOM   2778 C  CE1 . PHE B 2 45  ? 2.157   6.167   -30.660 1.00 90.21 45  B 1 
ATOM   2779 C  CE2 . PHE B 2 45  ? 1.731   7.892   -29.003 1.00 90.31 45  B 1 
ATOM   2780 C  CZ  . PHE B 2 45  ? 2.370   7.467   -30.181 1.00 89.60 45  B 1 
ATOM   2781 N  N   . ASN B 2 46  ? -2.367  2.364   -28.147 1.00 95.34 46  B 1 
ATOM   2782 C  CA  . ASN B 2 46  ? -3.067  1.292   -27.458 1.00 94.61 46  B 1 
ATOM   2783 C  C   . ASN B 2 46  ? -2.179  0.624   -26.411 1.00 94.97 46  B 1 
ATOM   2784 O  O   . ASN B 2 46  ? -1.001  0.358   -26.649 1.00 94.33 46  B 1 
ATOM   2785 C  CB  . ASN B 2 46  ? -3.604  0.296   -28.489 1.00 92.83 46  B 1 
ATOM   2786 C  CG  . ASN B 2 46  ? -4.696  0.894   -29.369 1.00 82.83 46  B 1 
ATOM   2787 O  OD1 . ASN B 2 46  ? -5.448  1.759   -28.969 1.00 72.97 46  B 1 
ATOM   2788 N  ND2 . ASN B 2 46  ? -4.803  0.433   -30.592 1.00 73.05 46  B 1 
ATOM   2789 N  N   . THR B 2 47  ? -2.755  0.311   -25.260 1.00 95.39 47  B 1 
ATOM   2790 C  CA  . THR B 2 47  ? -2.191  -0.659  -24.319 1.00 95.57 47  B 1 
ATOM   2791 C  C   . THR B 2 47  ? -3.114  -1.868  -24.186 1.00 95.56 47  B 1 
ATOM   2792 O  O   . THR B 2 47  ? -4.119  -1.959  -24.894 1.00 95.11 47  B 1 
ATOM   2793 C  CB  . THR B 2 47  ? -1.837  -0.000  -22.975 1.00 95.22 47  B 1 
ATOM   2794 O  OG1 . THR B 2 47  ? -1.078  -0.882  -22.184 1.00 93.32 47  B 1 
ATOM   2795 C  CG2 . THR B 2 47  ? -3.071  0.415   -22.172 1.00 93.73 47  B 1 
ATOM   2796 N  N   . TYR B 2 48  ? -2.757  -2.809  -23.331 1.00 95.02 48  B 1 
ATOM   2797 C  CA  . TYR B 2 48  ? -3.501  -4.047  -23.133 1.00 94.95 48  B 1 
ATOM   2798 C  C   . TYR B 2 48  ? -4.938  -3.789  -22.666 1.00 95.32 48  B 1 
ATOM   2799 O  O   . TYR B 2 48  ? -5.163  -2.948  -21.792 1.00 94.99 48  B 1 
ATOM   2800 C  CB  . TYR B 2 48  ? -2.762  -4.921  -22.120 1.00 94.21 48  B 1 
ATOM   2801 C  CG  . TYR B 2 48  ? -1.305  -5.152  -22.453 1.00 93.42 48  B 1 
ATOM   2802 C  CD1 . TYR B 2 48  ? -0.942  -6.116  -23.398 1.00 91.52 48  B 1 
ATOM   2803 C  CD2 . TYR B 2 48  ? -0.302  -4.375  -21.840 1.00 91.41 48  B 1 
ATOM   2804 C  CE1 . TYR B 2 48  ? 0.401   -6.308  -23.739 1.00 89.98 48  B 1 
ATOM   2805 C  CE2 . TYR B 2 48  ? 1.047   -4.563  -22.176 1.00 90.07 48  B 1 
ATOM   2806 C  CZ  . TYR B 2 48  ? 1.399   -5.534  -23.130 1.00 90.12 48  B 1 
ATOM   2807 O  OH  . TYR B 2 48  ? 2.713   -5.713  -23.470 1.00 87.55 48  B 1 
ATOM   2808 N  N   . SER B 2 49  ? -5.871  -4.578  -23.188 1.00 95.46 49  B 1 
ATOM   2809 C  CA  . SER B 2 49  ? -7.233  -4.648  -22.660 1.00 95.31 49  B 1 
ATOM   2810 C  C   . SER B 2 49  ? -7.241  -5.173  -21.213 1.00 95.63 49  B 1 
ATOM   2811 O  O   . SER B 2 49  ? -6.252  -5.723  -20.716 1.00 95.20 49  B 1 
ATOM   2812 C  CB  . SER B 2 49  ? -8.099  -5.537  -23.567 1.00 94.36 49  B 1 
ATOM   2813 O  OG  . SER B 2 49  ? -7.750  -6.899  -23.393 1.00 91.76 49  B 1 
ATOM   2814 N  N   . ASN B 2 50  ? -8.367  -5.046  -20.528 1.00 96.08 50  B 1 
ATOM   2815 C  CA  . ASN B 2 50  ? -8.529  -5.656  -19.210 1.00 95.75 50  B 1 
ATOM   2816 C  C   . ASN B 2 50  ? -8.627  -7.187  -19.272 1.00 95.88 50  B 1 
ATOM   2817 O  O   . ASN B 2 50  ? -8.355  -7.851  -18.266 1.00 94.44 50  B 1 
ATOM   2818 C  CB  . ASN B 2 50  ? -9.758  -5.050  -18.508 1.00 94.61 50  B 1 
ATOM   2819 C  CG  . ASN B 2 50  ? -9.510  -3.678  -17.914 1.00 92.76 50  B 1 
ATOM   2820 O  OD1 . ASN B 2 50  ? -8.394  -3.222  -17.722 1.00 86.83 50  B 1 
ATOM   2821 N  ND2 . ASN B 2 50  ? -10.570 -2.966  -17.562 1.00 85.69 50  B 1 
ATOM   2822 N  N   . GLU B 2 51  ? -8.992  -7.762  -20.413 1.00 95.45 51  B 1 
ATOM   2823 C  CA  . GLU B 2 51  ? -9.004  -9.211  -20.614 1.00 94.93 51  B 1 
ATOM   2824 C  C   . GLU B 2 51  ? -7.583  -9.767  -20.727 1.00 95.29 51  B 1 
ATOM   2825 O  O   . GLU B 2 51  ? -7.258  -10.790 -20.120 1.00 93.76 51  B 1 
ATOM   2826 C  CB  . GLU B 2 51  ? -9.819  -9.575  -21.865 1.00 93.90 51  B 1 
ATOM   2827 C  CG  . GLU B 2 51  ? -11.309 -9.225  -21.728 1.00 81.72 51  B 1 
ATOM   2828 C  CD  . GLU B 2 51  ? -12.188 -9.783  -22.859 1.00 72.51 51  B 1 
ATOM   2829 O  OE1 . GLU B 2 51  ? -13.429 -9.735  -22.693 1.00 65.41 51  B 1 
ATOM   2830 O  OE2 . GLU B 2 51  ? -11.641 -10.318 -23.855 1.00 64.05 51  B 1 
ATOM   2831 N  N   . ASP B 2 52  ? -6.702  -9.054  -21.432 1.00 95.05 52  B 1 
ATOM   2832 C  CA  . ASP B 2 52  ? -5.306  -9.463  -21.600 1.00 94.70 52  B 1 
ATOM   2833 C  C   . ASP B 2 52  ? -4.470  -9.168  -20.350 1.00 95.58 52  B 1 
ATOM   2834 O  O   . ASP B 2 52  ? -3.578  -9.937  -19.990 1.00 94.70 52  B 1 
ATOM   2835 C  CB  . ASP B 2 52  ? -4.706  -8.742  -22.802 1.00 93.17 52  B 1 
ATOM   2836 C  CG  . ASP B 2 52  ? -5.391  -9.116  -24.108 1.00 90.60 52  B 1 
ATOM   2837 O  OD1 . ASP B 2 52  ? -5.537  -10.333 -24.357 1.00 87.16 52  B 1 
ATOM   2838 O  OD2 . ASP B 2 52  ? -5.749  -8.166  -24.843 1.00 86.30 52  B 1 
ATOM   2839 N  N   . TYR B 2 53  ? -4.754  -8.058  -19.674 1.00 96.52 53  B 1 
ATOM   2840 C  CA  . TYR B 2 53  ? -4.009  -7.575  -18.519 1.00 96.96 53  B 1 
ATOM   2841 C  C   . TYR B 2 53  ? -4.932  -7.250  -17.343 1.00 96.92 53  B 1 
ATOM   2842 O  O   . TYR B 2 53  ? -5.480  -6.151  -17.224 1.00 96.12 53  B 1 
ATOM   2843 C  CB  . TYR B 2 53  ? -3.136  -6.386  -18.934 1.00 96.94 53  B 1 
ATOM   2844 C  CG  . TYR B 2 53  ? -2.215  -5.851  -17.856 1.00 97.44 53  B 1 
ATOM   2845 C  CD1 . TYR B 2 53  ? -1.863  -4.484  -17.856 1.00 96.78 53  B 1 
ATOM   2846 C  CD2 . TYR B 2 53  ? -1.661  -6.695  -16.870 1.00 96.94 53  B 1 
ATOM   2847 C  CE1 . TYR B 2 53  ? -0.982  -3.974  -16.895 1.00 96.74 53  B 1 
ATOM   2848 C  CE2 . TYR B 2 53  ? -0.788  -6.193  -15.899 1.00 96.77 53  B 1 
ATOM   2849 C  CZ  . TYR B 2 53  ? -0.443  -4.834  -15.915 1.00 97.00 53  B 1 
ATOM   2850 O  OH  . TYR B 2 53  ? 0.418   -4.341  -14.971 1.00 96.40 53  B 1 
ATOM   2851 N  N   . ASP B 2 54  ? -5.033  -8.200  -16.400 1.00 97.43 54  B 1 
ATOM   2852 C  CA  . ASP B 2 54  ? -5.759  -7.982  -15.152 1.00 97.23 54  B 1 
ATOM   2853 C  C   . ASP B 2 54  ? -4.968  -7.059  -14.212 1.00 97.28 54  B 1 
ATOM   2854 O  O   . ASP B 2 54  ? -4.085  -7.499  -13.470 1.00 96.04 54  B 1 
ATOM   2855 C  CB  . ASP B 2 54  ? -6.095  -9.326  -14.482 1.00 96.15 54  B 1 
ATOM   2856 C  CG  . ASP B 2 54  ? -6.889  -9.141  -13.182 1.00 94.42 54  B 1 
ATOM   2857 O  OD1 . ASP B 2 54  ? -7.512  -8.066  -12.989 1.00 90.90 54  B 1 
ATOM   2858 O  OD2 . ASP B 2 54  ? -6.873  -10.064 -12.341 1.00 89.40 54  B 1 
ATOM   2859 N  N   . ARG B 2 55  ? -5.322  -5.775  -14.229 1.00 96.08 55  B 1 
ATOM   2860 C  CA  . ARG B 2 55  ? -4.735  -4.720  -13.394 1.00 95.49 55  B 1 
ATOM   2861 C  C   . ARG B 2 55  ? -5.222  -4.738  -11.940 1.00 94.11 55  B 1 
ATOM   2862 O  O   . ARG B 2 55  ? -4.644  -4.050  -11.107 1.00 91.57 55  B 1 
ATOM   2863 C  CB  . ARG B 2 55  ? -5.016  -3.359  -14.047 1.00 95.21 55  B 1 
ATOM   2864 C  CG  . ARG B 2 55  ? -4.323  -3.218  -15.408 1.00 94.50 55  B 1 
ATOM   2865 C  CD  . ARG B 2 55  ? -4.702  -1.893  -16.072 1.00 94.39 55  B 1 
ATOM   2866 N  NE  . ARG B 2 55  ? -4.034  -1.722  -17.359 1.00 94.93 55  B 1 
ATOM   2867 C  CZ  . ARG B 2 55  ? -4.408  -2.193  -18.547 1.00 95.93 55  B 1 
ATOM   2868 N  NH1 . ARG B 2 55  ? -5.484  -2.901  -18.716 1.00 92.98 55  B 1 
ATOM   2869 N  NH2 . ARG B 2 55  ? -3.681  -1.937  -19.581 1.00 94.02 55  B 1 
ATOM   2870 N  N   . ARG B 2 56  ? -6.269  -5.500  -11.613 1.00 93.37 56  B 1 
ATOM   2871 C  CA  . ARG B 2 56  ? -6.812  -5.556  -10.255 1.00 92.42 56  B 1 
ATOM   2872 C  C   . ARG B 2 56  ? -5.839  -6.234  -9.298  1.00 92.30 56  B 1 
ATOM   2873 O  O   . ARG B 2 56  ? -5.166  -7.202  -9.658  1.00 90.58 56  B 1 
ATOM   2874 C  CB  . ARG B 2 56  ? -8.166  -6.280  -10.228 1.00 90.98 56  B 1 
ATOM   2875 C  CG  . ARG B 2 56  ? -9.220  -5.541  -11.062 1.00 82.40 56  B 1 
ATOM   2876 C  CD  . ARG B 2 56  ? -10.521 -6.337  -11.116 1.00 79.09 56  B 1 
ATOM   2877 N  NE  . ARG B 2 56  ? -10.285 -7.625  -11.789 1.00 70.23 56  B 1 
ATOM   2878 C  CZ  . ARG B 2 56  ? -11.078 -8.681  -11.783 1.00 62.97 56  B 1 
ATOM   2879 N  NH1 . ARG B 2 56  ? -12.270 -8.643  -11.234 1.00 57.06 56  B 1 
ATOM   2880 N  NH2 . ARG B 2 56  ? -10.663 -9.793  -12.336 1.00 54.69 56  B 1 
ATOM   2881 N  N   . ASN B 2 57  ? -5.824  -5.781  -8.055  1.00 93.13 57  B 1 
ATOM   2882 C  CA  . ASN B 2 57  ? -5.052  -6.387  -6.978  1.00 92.57 57  B 1 
ATOM   2883 C  C   . ASN B 2 57  ? -5.929  -6.616  -5.748  1.00 91.17 57  B 1 
ATOM   2884 O  O   . ASN B 2 57  ? -5.944  -5.814  -4.816  1.00 88.17 57  B 1 
ATOM   2885 C  CB  . ASN B 2 57  ? -3.807  -5.554  -6.689  1.00 92.22 57  B 1 
ATOM   2886 C  CG  . ASN B 2 57  ? -2.857  -6.266  -5.743  1.00 92.31 57  B 1 
ATOM   2887 O  OD1 . ASN B 2 57  ? -3.058  -7.401  -5.347  1.00 88.45 57  B 1 
ATOM   2888 N  ND2 . ASN B 2 57  ? -1.768  -5.620  -5.379  1.00 89.05 57  B 1 
ATOM   2889 N  N   . ASP B 2 58  ? -6.608  -7.751  -5.724  1.00 91.00 58  B 1 
ATOM   2890 C  CA  . ASP B 2 58  ? -7.495  -8.142  -4.627  1.00 89.77 58  B 1 
ATOM   2891 C  C   . ASP B 2 58  ? -6.724  -8.534  -3.342  1.00 89.22 58  B 1 
ATOM   2892 O  O   . ASP B 2 58  ? -7.340  -8.865  -2.337  1.00 85.30 58  B 1 
ATOM   2893 C  CB  . ASP B 2 58  ? -8.393  -9.307  -5.088  1.00 87.65 58  B 1 
ATOM   2894 C  CG  . ASP B 2 58  ? -9.222  -9.020  -6.346  1.00 83.66 58  B 1 
ATOM   2895 O  OD1 . ASP B 2 58  ? -9.673  -7.874  -6.526  1.00 77.01 58  B 1 
ATOM   2896 O  OD2 . ASP B 2 58  ? -9.408  -9.961  -7.153  1.00 78.24 58  B 1 
ATOM   2897 N  N   . GLU B 2 59  ? -5.385  -8.540  -3.354  1.00 90.38 59  B 1 
ATOM   2898 C  CA  . GLU B 2 59  ? -4.564  -8.844  -2.174  1.00 89.38 59  B 1 
ATOM   2899 C  C   . GLU B 2 59  ? -4.417  -7.634  -1.237  1.00 88.40 59  B 1 
ATOM   2900 O  O   . GLU B 2 59  ? -4.138  -7.814  -0.054  1.00 83.97 59  B 1 
ATOM   2901 C  CB  . GLU B 2 59  ? -3.182  -9.391  -2.585  1.00 87.36 59  B 1 
ATOM   2902 C  CG  . GLU B 2 59  ? -3.260  -10.706 -3.377  1.00 79.70 59  B 1 
ATOM   2903 C  CD  . GLU B 2 59  ? -1.898  -11.355 -3.707  1.00 70.80 59  B 1 
ATOM   2904 O  OE1 . GLU B 2 59  ? -1.891  -12.553 -4.068  1.00 63.80 59  B 1 
ATOM   2905 O  OE2 . GLU B 2 59  ? -0.836  -10.693 -3.646  1.00 62.74 59  B 1 
ATOM   2906 N  N   . VAL B 2 60  ? -4.614  -6.419  -1.728  1.00 88.62 60  B 1 
ATOM   2907 C  CA  . VAL B 2 60  ? -4.478  -5.200  -0.933  1.00 87.39 60  B 1 
ATOM   2908 C  C   . VAL B 2 60  ? -5.630  -5.092  0.068   1.00 85.87 60  B 1 
ATOM   2909 O  O   . VAL B 2 60  ? -6.793  -5.032  -0.308  1.00 82.38 60  B 1 
ATOM   2910 C  CB  . VAL B 2 60  ? -4.398  -3.947  -1.823  1.00 86.29 60  B 1 
ATOM   2911 C  CG1 . VAL B 2 60  ? -4.215  -2.679  -0.991  1.00 82.56 60  B 1 
ATOM   2912 C  CG2 . VAL B 2 60  ? -3.216  -4.040  -2.790  1.00 83.77 60  B 1 
ATOM   2913 N  N   . ASP B 2 61  ? -5.286  -5.053  1.352   1.00 85.04 61  B 1 
ATOM   2914 C  CA  . ASP B 2 61  ? -6.239  -4.869  2.451   1.00 84.05 61  B 1 
ATOM   2915 C  C   . ASP B 2 61  ? -5.753  -3.742  3.366   1.00 84.43 61  B 1 
ATOM   2916 O  O   . ASP B 2 61  ? -5.032  -3.997  4.335   1.00 83.29 61  B 1 
ATOM   2917 C  CB  . ASP B 2 61  ? -6.426  -6.191  3.198   1.00 81.79 61  B 1 
ATOM   2918 C  CG  . ASP B 2 61  ? -7.599  -6.146  4.181   1.00 80.54 61  B 1 
ATOM   2919 O  OD1 . ASP B 2 61  ? -7.952  -5.045  4.666   1.00 77.81 61  B 1 
ATOM   2920 O  OD2 . ASP B 2 61  ? -8.169  -7.240  4.414   1.00 76.39 61  B 1 
ATOM   2921 N  N   . PRO B 2 62  ? -6.123  -2.475  3.077   1.00 81.76 62  B 1 
ATOM   2922 C  CA  . PRO B 2 62  ? -5.645  -1.323  3.836   1.00 81.70 62  B 1 
ATOM   2923 C  C   . PRO B 2 62  ? -5.990  -1.391  5.320   1.00 82.59 62  B 1 
ATOM   2924 O  O   . PRO B 2 62  ? -5.214  -0.944  6.154   1.00 81.59 62  B 1 
ATOM   2925 C  CB  . PRO B 2 62  ? -6.300  -0.103  3.174   1.00 80.85 62  B 1 
ATOM   2926 C  CG  . PRO B 2 62  ? -6.564  -0.566  1.750   1.00 79.14 62  B 1 
ATOM   2927 C  CD  . PRO B 2 62  ? -6.901  -2.035  1.935   1.00 80.47 62  B 1 
ATOM   2928 N  N   . VAL B 2 63  ? -7.130  -1.974  5.653   1.00 79.53 63  B 1 
ATOM   2929 C  CA  . VAL B 2 63  ? -7.606  -2.060  7.035   1.00 79.22 63  B 1 
ATOM   2930 C  C   . VAL B 2 63  ? -6.756  -3.055  7.828   1.00 80.62 63  B 1 
ATOM   2931 O  O   . VAL B 2 63  ? -6.219  -2.719  8.883   1.00 80.38 63  B 1 
ATOM   2932 C  CB  . VAL B 2 63  ? -9.098  -2.436  7.046   1.00 77.40 63  B 1 
ATOM   2933 C  CG1 . VAL B 2 63  ? -9.647  -2.513  8.463   1.00 73.71 63  B 1 
ATOM   2934 C  CG2 . VAL B 2 63  ? -9.923  -1.399  6.288   1.00 73.92 63  B 1 
ATOM   2935 N  N   . ALA B 2 64  ? -6.555  -4.255  7.284   1.00 82.77 64  B 1 
ATOM   2936 C  CA  . ALA B 2 64  ? -5.709  -5.264  7.900   1.00 83.72 64  B 1 
ATOM   2937 C  C   . ALA B 2 64  ? -4.239  -4.814  7.980   1.00 85.56 64  B 1 
ATOM   2938 O  O   . ALA B 2 64  ? -3.601  -4.964  9.022   1.00 85.71 64  B 1 
ATOM   2939 C  CB  . ALA B 2 64  ? -5.839  -6.570  7.113   1.00 82.94 64  B 1 
ATOM   2940 N  N   . ALA B 2 65  ? -3.725  -4.219  6.905   1.00 85.78 65  B 1 
ATOM   2941 C  CA  . ALA B 2 65  ? -2.363  -3.718  6.851   1.00 87.07 65  B 1 
ATOM   2942 C  C   . ALA B 2 65  ? -2.129  -2.582  7.862   1.00 88.10 65  B 1 
ATOM   2943 O  O   . ALA B 2 65  ? -1.100  -2.569  8.540   1.00 88.07 65  B 1 
ATOM   2944 C  CB  . ALA B 2 65  ? -2.073  -3.261  5.425   1.00 87.27 65  B 1 
ATOM   2945 N  N   . SER B 2 66  ? -3.087  -1.680  8.032   1.00 82.57 66  B 1 
ATOM   2946 C  CA  . SER B 2 66  ? -3.004  -0.606  9.019   1.00 82.82 66  B 1 
ATOM   2947 C  C   . SER B 2 66  ? -2.974  -1.147  10.448  1.00 83.96 66  B 1 
ATOM   2948 O  O   . SER B 2 66  ? -2.179  -0.685  11.260  1.00 83.40 66  B 1 
ATOM   2949 C  CB  . SER B 2 66  ? -4.174  0.369   8.859   1.00 81.51 66  B 1 
ATOM   2950 O  OG  . SER B 2 66  ? -4.154  0.982   7.596   1.00 76.09 66  B 1 
ATOM   2951 N  N   . ALA B 2 67  ? -3.787  -2.166  10.753  1.00 84.13 67  B 1 
ATOM   2952 C  CA  . ALA B 2 67  ? -3.795  -2.807  12.069  1.00 84.65 67  B 1 
ATOM   2953 C  C   . ALA B 2 67  ? -2.466  -3.514  12.377  1.00 86.09 67  B 1 
ATOM   2954 O  O   . ALA B 2 67  ? -1.917  -3.366  13.467  1.00 85.95 67  B 1 
ATOM   2955 C  CB  . ALA B 2 67  ? -4.975  -3.774  12.132  1.00 83.19 67  B 1 
ATOM   2956 N  N   . GLU B 2 68  ? -1.903  -4.228  11.401  1.00 88.09 68  B 1 
ATOM   2957 C  CA  . GLU B 2 68  ? -0.566  -4.813  11.531  1.00 89.25 68  B 1 
ATOM   2958 C  C   . GLU B 2 68  ? 0.500   -3.734  11.738  1.00 89.82 68  B 1 
ATOM   2959 O  O   . GLU B 2 68  ? 1.344   -3.873  12.614  1.00 89.49 68  B 1 
ATOM   2960 C  CB  . GLU B 2 68  ? -0.211  -5.619  10.283  1.00 89.00 68  B 1 
ATOM   2961 C  CG  . GLU B 2 68  ? -0.975  -6.927  10.150  1.00 85.85 68  B 1 
ATOM   2962 C  CD  . GLU B 2 68  ? -0.623  -7.706  8.870   1.00 86.44 68  B 1 
ATOM   2963 O  OE1 . GLU B 2 68  ? -1.255  -8.763  8.648   1.00 81.38 68  B 1 
ATOM   2964 O  OE2 . GLU B 2 68  ? 0.267   -7.282  8.106   1.00 83.01 68  B 1 
ATOM   2965 N  N   . TYR B 2 69  ? 0.437   -2.655  10.968  1.00 88.35 69  B 1 
ATOM   2966 C  CA  . TYR B 2 69  ? 1.440   -1.603  11.033  1.00 88.69 69  B 1 
ATOM   2967 C  C   . TYR B 2 69  ? 1.436   -0.867  12.368  1.00 88.69 69  B 1 
ATOM   2968 O  O   . TYR B 2 69  ? 2.500   -0.534  12.886  1.00 88.40 69  B 1 
ATOM   2969 C  CB  . TYR B 2 69  ? 1.234   -0.627  9.876   1.00 88.68 69  B 1 
ATOM   2970 C  CG  . TYR B 2 69  ? 2.316   0.427   9.736   1.00 89.23 69  B 1 
ATOM   2971 C  CD1 . TYR B 2 69  ? 1.976   1.751   9.421   1.00 86.82 69  B 1 
ATOM   2972 C  CD2 . TYR B 2 69  ? 3.677   0.086   9.892   1.00 87.55 69  B 1 
ATOM   2973 C  CE1 . TYR B 2 69  ? 2.971   2.726   9.241   1.00 87.03 69  B 1 
ATOM   2974 C  CE2 . TYR B 2 69  ? 4.680   1.054   9.732   1.00 86.78 69  B 1 
ATOM   2975 C  CZ  . TYR B 2 69  ? 4.325   2.373   9.400   1.00 87.41 69  B 1 
ATOM   2976 O  OH  . TYR B 2 69  ? 5.305   3.311   9.236   1.00 85.85 69  B 1 
ATOM   2977 N  N   . GLU B 2 70  ? 0.278   -0.662  12.968  1.00 86.19 70  B 1 
ATOM   2978 C  CA  . GLU B 2 70  ? 0.202   -0.083  14.305  1.00 85.00 70  B 1 
ATOM   2979 C  C   . GLU B 2 70  ? 0.875   -0.979  15.352  1.00 85.71 70  B 1 
ATOM   2980 O  O   . GLU B 2 70  ? 1.660   -0.502  16.171  1.00 85.36 70  B 1 
ATOM   2981 C  CB  . GLU B 2 70  ? -1.266  0.207   14.652  1.00 83.26 70  B 1 
ATOM   2982 C  CG  . GLU B 2 70  ? -1.457  0.864   16.036  1.00 75.95 70  B 1 
ATOM   2983 C  CD  . GLU B 2 70  ? -0.649  2.154   16.236  1.00 71.72 70  B 1 
ATOM   2984 O  OE1 . GLU B 2 70  ? -0.319  2.438   17.413  1.00 65.69 70  B 1 
ATOM   2985 O  OE2 . GLU B 2 70  ? -0.313  2.835   15.241  1.00 65.23 70  B 1 
ATOM   2986 N  N   . LEU B 2 71  ? 0.660   -2.285  15.278  1.00 87.66 71  B 1 
ATOM   2987 C  CA  . LEU B 2 71  ? 1.339   -3.239  16.163  1.00 88.56 71  B 1 
ATOM   2988 C  C   . LEU B 2 71  ? 2.849   -3.266  15.914  1.00 89.93 71  B 1 
ATOM   2989 O  O   . LEU B 2 71  ? 3.621   -3.307  16.868  1.00 89.91 71  B 1 
ATOM   2990 C  CB  . LEU B 2 71  ? 0.717   -4.632  15.991  1.00 87.52 71  B 1 
ATOM   2991 C  CG  . LEU B 2 71  ? -0.727  -4.739  16.517  1.00 86.13 71  B 1 
ATOM   2992 C  CD1 . LEU B 2 71  ? -1.331  -6.062  16.079  1.00 81.92 71  B 1 
ATOM   2993 C  CD2 . LEU B 2 71  ? -0.779  -4.681  18.042  1.00 81.17 71  B 1 
ATOM   2994 N  N   . GLU B 2 72  ? 3.293   -3.178  14.663  1.00 90.42 72  B 1 
ATOM   2995 C  CA  . GLU B 2 72  ? 4.719   -3.085  14.311  1.00 91.09 72  B 1 
ATOM   2996 C  C   . GLU B 2 72  ? 5.361   -1.808  14.867  1.00 91.47 72  B 1 
ATOM   2997 O  O   . GLU B 2 72  ? 6.420   -1.884  15.492  1.00 90.45 72  B 1 
ATOM   2998 C  CB  . GLU B 2 72  ? 4.882   -3.158  12.789  1.00 90.69 72  B 1 
ATOM   2999 C  CG  . GLU B 2 72  ? 4.626   -4.561  12.213  1.00 88.19 72  B 1 
ATOM   3000 C  CD  . GLU B 2 72  ? 4.422   -4.583  10.685  1.00 87.16 72  B 1 
ATOM   3001 O  OE1 . GLU B 2 72  ? 4.005   -5.628  10.158  1.00 81.11 72  B 1 
ATOM   3002 O  OE2 . GLU B 2 72  ? 4.642   -3.566  9.994   1.00 82.18 72  B 1 
ATOM   3003 N  N   . LYS B 2 73  ? 4.698   -0.646  14.750  1.00 89.48 73  B 1 
ATOM   3004 C  CA  . LYS B 2 73  ? 5.183   0.624   15.318  1.00 88.15 73  B 1 
ATOM   3005 C  C   . LYS B 2 73  ? 5.305   0.568   16.839  1.00 88.94 73  B 1 
ATOM   3006 O  O   . LYS B 2 73  ? 6.214   1.180   17.409  1.00 88.24 73  B 1 
ATOM   3007 C  CB  . LYS B 2 73  ? 4.241   1.772   14.933  1.00 86.66 73  B 1 
ATOM   3008 C  CG  . LYS B 2 73  ? 4.412   2.233   13.478  1.00 82.52 73  B 1 
ATOM   3009 C  CD  . LYS B 2 73  ? 3.455   3.402   13.154  1.00 78.18 73  B 1 
ATOM   3010 C  CE  . LYS B 2 73  ? 2.002   2.904   13.143  1.00 71.64 73  B 1 
ATOM   3011 N  NZ  . LYS B 2 73  ? 1.007   3.995   13.201  1.00 65.76 73  B 1 
ATOM   3012 N  N   . ARG B 2 74  ? 4.409   -0.146  17.521  1.00 87.30 74  B 1 
ATOM   3013 C  CA  . ARG B 2 74  ? 4.500   -0.366  18.975  1.00 87.18 74  B 1 
ATOM   3014 C  C   . ARG B 2 74  ? 5.716   -1.219  19.320  1.00 89.27 74  B 1 
ATOM   3015 O  O   . ARG B 2 74  ? 6.460   -0.851  20.222  1.00 89.55 74  B 1 
ATOM   3016 C  CB  . ARG B 2 74  ? 3.184   -0.986  19.501  1.00 85.03 74  B 1 
ATOM   3017 C  CG  . ARG B 2 74  ? 2.016   0.018   19.472  1.00 81.33 74  B 1 
ATOM   3018 C  CD  . ARG B 2 74  ? 0.678   -0.678  19.755  1.00 77.97 74  B 1 
ATOM   3019 N  NE  . ARG B 2 74  ? -0.468  0.254   19.645  1.00 74.04 74  B 1 
ATOM   3020 C  CZ  . ARG B 2 74  ? -1.711  0.041   20.047  1.00 69.90 74  B 1 
ATOM   3021 N  NH1 . ARG B 2 74  ? -2.106  -1.061  20.619  1.00 65.97 74  B 1 
ATOM   3022 N  NH2 . ARG B 2 74  ? -2.614  0.960   19.883  1.00 64.53 74  B 1 
ATOM   3023 N  N   . VAL B 2 75  ? 5.982   -2.282  18.564  1.00 91.56 75  B 1 
ATOM   3024 C  CA  . VAL B 2 75  ? 7.168   -3.138  18.747  1.00 93.04 75  B 1 
ATOM   3025 C  C   . VAL B 2 75  ? 8.472   -2.382  18.508  1.00 93.88 75  B 1 
ATOM   3026 O  O   . VAL B 2 75  ? 9.428   -2.583  19.253  1.00 93.62 75  B 1 
ATOM   3027 C  CB  . VAL B 2 75  ? 7.075   -4.380  17.844  1.00 92.95 75  B 1 
ATOM   3028 C  CG1 . VAL B 2 75  ? 8.363   -5.206  17.816  1.00 90.55 75  B 1 
ATOM   3029 C  CG2 . VAL B 2 75  ? 5.959   -5.301  18.331  1.00 90.71 75  B 1 
ATOM   3030 N  N   . GLU B 2 76  ? 8.532   -1.455  17.551  1.00 92.99 76  B 1 
ATOM   3031 C  CA  . GLU B 2 76  ? 9.736   -0.659  17.289  1.00 92.12 76  B 1 
ATOM   3032 C  C   . GLU B 2 76  ? 10.143  0.249   18.465  1.00 92.64 76  B 1 
ATOM   3033 O  O   . GLU B 2 76  ? 11.302  0.661   18.576  1.00 90.87 76  B 1 
ATOM   3034 C  CB  . GLU B 2 76  ? 9.549   0.184   16.020  1.00 90.34 76  B 1 
ATOM   3035 C  CG  . GLU B 2 76  ? 9.632   -0.668  14.746  1.00 83.36 76  B 1 
ATOM   3036 C  CD  . GLU B 2 76  ? 9.630   0.148   13.442  1.00 76.64 76  B 1 
ATOM   3037 O  OE1 . GLU B 2 76  ? 10.063  -0.434  12.401  1.00 70.61 76  B 1 
ATOM   3038 O  OE2 . GLU B 2 76  ? 9.274   1.346   13.475  1.00 70.64 76  B 1 
ATOM   3039 N  N   . LYS B 2 77  ? 9.214   0.553   19.382  1.00 92.79 77  B 1 
ATOM   3040 C  CA  . LYS B 2 77  ? 9.507   1.313   20.605  1.00 92.29 77  B 1 
ATOM   3041 C  C   . LYS B 2 77  ? 10.112  0.437   21.709  1.00 93.48 77  B 1 
ATOM   3042 O  O   . LYS B 2 77  ? 10.691  0.986   22.648  1.00 91.45 77  B 1 
ATOM   3043 C  CB  . LYS B 2 77  ? 8.239   2.031   21.098  1.00 90.00 77  B 1 
ATOM   3044 C  CG  . LYS B 2 77  ? 7.704   3.050   20.072  1.00 84.70 77  B 1 
ATOM   3045 C  CD  . LYS B 2 77  ? 6.391   3.669   20.561  1.00 78.04 77  B 1 
ATOM   3046 C  CE  . LYS B 2 77  ? 5.826   4.619   19.497  1.00 69.44 77  B 1 
ATOM   3047 N  NZ  . LYS B 2 77  ? 4.510   5.193   19.898  1.00 61.50 77  B 1 
ATOM   3048 N  N   . LEU B 2 78  ? 10.020  -0.880  21.595  1.00 93.92 78  B 1 
ATOM   3049 C  CA  . LEU B 2 78  ? 10.521  -1.822  22.584  1.00 94.56 78  B 1 
ATOM   3050 C  C   . LEU B 2 78  ? 12.036  -2.041  22.446  1.00 95.34 78  B 1 
ATOM   3051 O  O   . LEU B 2 78  ? 12.665  -1.774  21.426  1.00 94.31 78  B 1 
ATOM   3052 C  CB  . LEU B 2 78  ? 9.739   -3.151  22.493  1.00 94.00 78  B 1 
ATOM   3053 C  CG  . LEU B 2 78  ? 8.202   -3.017  22.597  1.00 93.21 78  B 1 
ATOM   3054 C  CD1 . LEU B 2 78  ? 7.556   -4.396  22.533  1.00 90.13 78  B 1 
ATOM   3055 C  CD2 . LEU B 2 78  ? 7.764   -2.332  23.892  1.00 89.68 78  B 1 
ATOM   3056 N  N   . GLU B 2 79  ? 12.641  -2.537  23.521  1.00 96.62 79  B 1 
ATOM   3057 C  CA  . GLU B 2 79  ? 13.941  -3.178  23.472  1.00 96.50 79  B 1 
ATOM   3058 C  C   . GLU B 2 79  ? 13.760  -4.642  23.084  1.00 97.00 79  B 1 
ATOM   3059 O  O   . GLU B 2 79  ? 13.033  -5.374  23.753  1.00 96.19 79  B 1 
ATOM   3060 C  CB  . GLU B 2 79  ? 14.663  -3.007  24.815  1.00 95.46 79  B 1 
ATOM   3061 C  CG  . GLU B 2 79  ? 16.092  -3.559  24.751  1.00 84.20 79  B 1 
ATOM   3062 C  CD  . GLU B 2 79  ? 16.912  -3.312  26.034  1.00 76.48 79  B 1 
ATOM   3063 O  OE1 . GLU B 2 79  ? 18.124  -3.633  25.996  1.00 69.32 79  B 1 
ATOM   3064 O  OE2 . GLU B 2 79  ? 16.359  -2.797  27.031  1.00 70.39 79  B 1 
ATOM   3065 N  N   . LEU B 2 80  ? 14.412  -5.062  22.003  1.00 97.28 80  B 1 
ATOM   3066 C  CA  . LEU B 2 80  ? 14.328  -6.428  21.508  1.00 97.40 80  B 1 
ATOM   3067 C  C   . LEU B 2 80  ? 15.568  -7.212  21.919  1.00 97.68 80  B 1 
ATOM   3068 O  O   . LEU B 2 80  ? 16.692  -6.764  21.689  1.00 96.77 80  B 1 
ATOM   3069 C  CB  . LEU B 2 80  ? 14.148  -6.442  19.978  1.00 96.76 80  B 1 
ATOM   3070 C  CG  . LEU B 2 80  ? 12.904  -5.705  19.447  1.00 95.86 80  B 1 
ATOM   3071 C  CD1 . LEU B 2 80  ? 12.812  -5.872  17.929  1.00 93.55 80  B 1 
ATOM   3072 C  CD2 . LEU B 2 80  ? 11.604  -6.225  20.058  1.00 93.02 80  B 1 
ATOM   3073 N  N   . PHE B 2 81  ? 15.367  -8.410  22.470  1.00 97.77 81  B 1 
ATOM   3074 C  CA  . PHE B 2 81  ? 16.458  -9.304  22.830  1.00 97.79 81  B 1 
ATOM   3075 C  C   . PHE B 2 81  ? 16.116  -10.769 22.546  1.00 98.08 81  B 1 
ATOM   3076 O  O   . PHE B 2 81  ? 14.961  -11.181 22.672  1.00 97.66 81  B 1 
ATOM   3077 C  CB  . PHE B 2 81  ? 16.859  -9.074  24.297  1.00 97.31 81  B 1 
ATOM   3078 C  CG  . PHE B 2 81  ? 15.753  -9.284  25.305  1.00 97.37 81  B 1 
ATOM   3079 C  CD1 . PHE B 2 81  ? 14.871  -8.229  25.628  1.00 95.65 81  B 1 
ATOM   3080 C  CD2 . PHE B 2 81  ? 15.592  -10.531 25.938  1.00 95.67 81  B 1 
ATOM   3081 C  CE1 . PHE B 2 81  ? 13.850  -8.418  26.571  1.00 94.78 81  B 1 
ATOM   3082 C  CE2 . PHE B 2 81  ? 14.569  -10.722 26.885  1.00 94.63 81  B 1 
ATOM   3083 C  CZ  . PHE B 2 81  ? 13.701  -9.668  27.198  1.00 95.23 81  B 1 
ATOM   3084 N  N   . PRO B 2 82  ? 17.120  -11.574 22.143  1.00 98.06 82  B 1 
ATOM   3085 C  CA  . PRO B 2 82  ? 16.901  -12.990 21.904  1.00 98.01 82  B 1 
ATOM   3086 C  C   . PRO B 2 82  ? 16.868  -13.767 23.218  1.00 98.03 82  B 1 
ATOM   3087 O  O   . PRO B 2 82  ? 17.642  -13.509 24.147  1.00 97.36 82  B 1 
ATOM   3088 C  CB  . PRO B 2 82  ? 18.065  -13.420 21.007  1.00 97.30 82  B 1 
ATOM   3089 C  CG  . PRO B 2 82  ? 19.202  -12.495 21.456  1.00 94.74 82  B 1 
ATOM   3090 C  CD  . PRO B 2 82  ? 18.485  -11.203 21.836  1.00 97.28 82  B 1 
ATOM   3091 N  N   . VAL B 2 83  ? 16.009  -14.782 23.279  1.00 97.76 83  B 1 
ATOM   3092 C  CA  . VAL B 2 83  ? 15.953  -15.769 24.360  1.00 97.71 83  B 1 
ATOM   3093 C  C   . VAL B 2 83  ? 15.838  -17.154 23.739  1.00 97.78 83  B 1 
ATOM   3094 O  O   . VAL B 2 83  ? 15.066  -17.362 22.809  1.00 96.95 83  B 1 
ATOM   3095 C  CB  . VAL B 2 83  ? 14.783  -15.493 25.319  1.00 97.12 83  B 1 
ATOM   3096 C  CG1 . VAL B 2 83  ? 14.658  -16.576 26.402  1.00 93.90 83  B 1 
ATOM   3097 C  CG2 . VAL B 2 83  ? 14.973  -14.154 26.044  1.00 94.42 83  B 1 
ATOM   3098 N  N   . GLU B 2 84  ? 16.608  -18.103 24.249  1.00 97.59 84  B 1 
ATOM   3099 C  CA  . GLU B 2 84  ? 16.466  -19.507 23.905  1.00 97.15 84  B 1 
ATOM   3100 C  C   . GLU B 2 84  ? 16.019  -20.279 25.143  1.00 97.10 84  B 1 
ATOM   3101 O  O   . GLU B 2 84  ? 16.651  -20.160 26.194  1.00 95.97 84  B 1 
ATOM   3102 C  CB  . GLU B 2 84  ? 17.760  -20.100 23.329  1.00 95.39 84  B 1 
ATOM   3103 C  CG  . GLU B 2 84  ? 18.155  -19.464 21.978  1.00 82.66 84  B 1 
ATOM   3104 C  CD  . GLU B 2 84  ? 19.354  -20.130 21.310  1.00 82.85 84  B 1 
ATOM   3105 O  OE1 . GLU B 2 84  ? 19.693  -19.701 20.172  1.00 77.09 84  B 1 
ATOM   3106 O  OE2 . GLU B 2 84  ? 19.941  -21.075 21.874  1.00 78.18 84  B 1 
ATOM   3107 N  N   . LEU B 2 85  ? 14.939  -21.065 25.016  1.00 96.67 85  B 1 
ATOM   3108 C  CA  . LEU B 2 85  ? 14.414  -21.923 26.070  1.00 96.29 85  B 1 
ATOM   3109 C  C   . LEU B 2 85  ? 14.364  -23.357 25.584  1.00 96.00 85  B 1 
ATOM   3110 O  O   . LEU B 2 85  ? 13.885  -23.637 24.490  1.00 94.58 85  B 1 
ATOM   3111 C  CB  . LEU B 2 85  ? 13.008  -21.473 26.507  1.00 95.16 85  B 1 
ATOM   3112 C  CG  . LEU B 2 85  ? 12.933  -20.094 27.169  1.00 93.30 85  B 1 
ATOM   3113 C  CD1 . LEU B 2 85  ? 11.485  -19.814 27.570  1.00 90.24 85  B 1 
ATOM   3114 C  CD2 . LEU B 2 85  ? 13.789  -19.994 28.437  1.00 90.15 85  B 1 
ATOM   3115 N  N   . GLU B 2 86  ? 14.811  -24.275 26.431  1.00 95.90 86  B 1 
ATOM   3116 C  CA  . GLU B 2 86  ? 14.625  -25.693 26.186  1.00 95.25 86  B 1 
ATOM   3117 C  C   . GLU B 2 86  ? 13.235  -26.105 26.673  1.00 95.06 86  B 1 
ATOM   3118 O  O   . GLU B 2 86  ? 12.938  -26.025 27.867  1.00 93.26 86  B 1 
ATOM   3119 C  CB  . GLU B 2 86  ? 15.773  -26.485 26.817  1.00 93.89 86  B 1 
ATOM   3120 C  CG  . GLU B 2 86  ? 15.794  -27.943 26.323  1.00 84.38 86  B 1 
ATOM   3121 C  CD  . GLU B 2 86  ? 17.082  -28.687 26.713  1.00 76.79 86  B 1 
ATOM   3122 O  OE1 . GLU B 2 86  ? 17.307  -29.781 26.132  1.00 69.05 86  B 1 
ATOM   3123 O  OE2 . GLU B 2 86  ? 17.843  -28.185 27.565  1.00 69.79 86  B 1 
ATOM   3124 N  N   . LYS B 2 87  ? 12.378  -26.513 25.745  1.00 93.73 87  B 1 
ATOM   3125 C  CA  . LYS B 2 87  ? 11.034  -26.984 26.043  1.00 92.88 87  B 1 
ATOM   3126 C  C   . LYS B 2 87  ? 11.119  -28.370 26.666  1.00 91.22 87  B 1 
ATOM   3127 O  O   . LYS B 2 87  ? 11.644  -29.295 26.040  1.00 88.02 87  B 1 
ATOM   3128 C  CB  . LYS B 2 87  ? 10.186  -26.945 24.772  1.00 90.86 87  B 1 
ATOM   3129 C  CG  . LYS B 2 87  ? 8.710   -27.243 25.051  1.00 89.40 87  B 1 
ATOM   3130 C  CD  . LYS B 2 87  ? 7.891   -27.030 23.769  1.00 88.89 87  B 1 
ATOM   3131 C  CE  . LYS B 2 87  ? 6.391   -27.136 24.057  1.00 86.36 87  B 1 
ATOM   3132 N  NZ  . LYS B 2 87  ? 5.606   -26.719 22.882  1.00 82.10 87  B 1 
ATOM   3133 N  N   . ASP B 2 88  ? 10.584  -28.508 27.867  1.00 91.90 88  B 1 
ATOM   3134 C  CA  . ASP B 2 88  ? 10.531  -29.766 28.593  1.00 90.08 88  B 1 
ATOM   3135 C  C   . ASP B 2 88  ? 9.127   -30.394 28.548  1.00 90.00 88  B 1 
ATOM   3136 O  O   . ASP B 2 88  ? 8.276   -30.019 27.729  1.00 85.05 88  B 1 
ATOM   3137 C  CB  . ASP B 2 88  ? 11.091  -29.556 30.007  1.00 85.76 88  B 1 
ATOM   3138 C  CG  . ASP B 2 88  ? 10.331  -28.534 30.854  1.00 81.90 88  B 1 
ATOM   3139 O  OD1 . ASP B 2 88  ? 9.157   -28.281 30.565  1.00 74.21 88  B 1 
ATOM   3140 O  OD2 . ASP B 2 88  ? 10.964  -28.018 31.805  1.00 76.40 88  B 1 
ATOM   3141 N  N   . GLU B 2 89  ? 8.902   -31.389 29.403  1.00 90.78 89  B 1 
ATOM   3142 C  CA  . GLU B 2 89  ? 7.620   -32.097 29.496  1.00 89.91 89  B 1 
ATOM   3143 C  C   . GLU B 2 89  ? 6.472   -31.176 29.952  1.00 90.19 89  B 1 
ATOM   3144 O  O   . GLU B 2 89  ? 5.328   -31.385 29.554  1.00 84.79 89  B 1 
ATOM   3145 C  CB  . GLU B 2 89  ? 7.749   -33.303 30.445  1.00 87.45 89  B 1 
ATOM   3146 C  CG  . GLU B 2 89  ? 8.760   -34.355 29.938  1.00 74.97 89  B 1 
ATOM   3147 C  CD  . GLU B 2 89  ? 8.813   -35.641 30.772  1.00 65.60 89  B 1 
ATOM   3148 O  OE1 . GLU B 2 89  ? 9.528   -36.592 30.336  1.00 58.91 89  B 1 
ATOM   3149 O  OE2 . GLU B 2 89  ? 8.163   -35.730 31.829  1.00 57.91 89  B 1 
ATOM   3150 N  N   . ASP B 2 90  ? 6.784   -30.142 30.726  1.00 89.74 90  B 1 
ATOM   3151 C  CA  . ASP B 2 90  ? 5.829   -29.155 31.228  1.00 89.36 90  B 1 
ATOM   3152 C  C   . ASP B 2 90  ? 5.664   -27.958 30.260  1.00 89.49 90  B 1 
ATOM   3153 O  O   . ASP B 2 90  ? 4.902   -27.030 30.519  1.00 82.88 90  B 1 
ATOM   3154 C  CB  . ASP B 2 90  ? 6.245   -28.702 32.636  1.00 86.26 90  B 1 
ATOM   3155 C  CG  . ASP B 2 90  ? 6.192   -29.821 33.683  1.00 81.79 90  B 1 
ATOM   3156 O  OD1 . ASP B 2 90  ? 5.217   -30.611 33.662  1.00 73.99 90  B 1 
ATOM   3157 O  OD2 . ASP B 2 90  ? 7.090   -29.854 34.547  1.00 74.42 90  B 1 
ATOM   3158 N  N   . GLY B 2 91  ? 6.358   -27.978 29.138  1.00 90.37 91  B 1 
ATOM   3159 C  CA  . GLY B 2 91  ? 6.318   -26.944 28.108  1.00 90.43 91  B 1 
ATOM   3160 C  C   . GLY B 2 91  ? 7.365   -25.852 28.319  1.00 91.75 91  B 1 
ATOM   3161 O  O   . GLY B 2 91  ? 8.505   -26.105 28.697  1.00 89.44 91  B 1 
ATOM   3162 N  N   . LEU B 2 92  ? 6.990   -24.618 28.026  1.00 91.95 92  B 1 
ATOM   3163 C  CA  . LEU B 2 92  ? 7.860   -23.446 28.147  1.00 92.45 92  B 1 
ATOM   3164 C  C   . LEU B 2 92  ? 7.702   -22.738 29.499  1.00 93.18 92  B 1 
ATOM   3165 O  O   . LEU B 2 92  ? 8.540   -21.924 29.872  1.00 91.20 92  B 1 
ATOM   3166 C  CB  . LEU B 2 92  ? 7.579   -22.497 26.970  1.00 91.75 92  B 1 
ATOM   3167 C  CG  . LEU B 2 92  ? 7.937   -23.090 25.596  1.00 91.05 92  B 1 
ATOM   3168 C  CD1 . LEU B 2 92  ? 7.327   -22.245 24.482  1.00 87.25 92  B 1 
ATOM   3169 C  CD2 . LEU B 2 92  ? 9.450   -23.136 25.381  1.00 86.95 92  B 1 
ATOM   3170 N  N   . GLY B 2 93  ? 6.655   -23.056 30.249  1.00 92.52 93  B 1 
ATOM   3171 C  CA  . GLY B 2 93  ? 6.391   -22.482 31.570  1.00 93.04 93  B 1 
ATOM   3172 C  C   . GLY B 2 93  ? 5.956   -21.019 31.522  1.00 93.60 93  B 1 
ATOM   3173 O  O   . GLY B 2 93  ? 6.329   -20.226 32.388  1.00 91.64 93  B 1 
ATOM   3174 N  N   . ILE B 2 94  ? 5.191   -20.646 30.502  1.00 92.28 94  B 1 
ATOM   3175 C  CA  . ILE B 2 94  ? 4.616   -19.303 30.364  1.00 92.25 94  B 1 
ATOM   3176 C  C   . ILE B 2 94  ? 3.137   -19.391 29.998  1.00 91.48 94  B 1 
ATOM   3177 O  O   . ILE B 2 94  ? 2.719   -20.242 29.219  1.00 89.82 94  B 1 
ATOM   3178 C  CB  . ILE B 2 94  ? 5.404   -18.420 29.371  1.00 90.77 94  B 1 
ATOM   3179 C  CG1 . ILE B 2 94  ? 5.789   -19.161 28.080  1.00 85.53 94  B 1 
ATOM   3180 C  CG2 . ILE B 2 94  ? 6.631   -17.847 30.073  1.00 83.62 94  B 1 
ATOM   3181 C  CD1 . ILE B 2 94  ? 6.560   -18.302 27.047  1.00 84.07 94  B 1 
ATOM   3182 N  N   . SER B 2 95  ? 2.362   -18.462 30.555  1.00 89.72 95  B 1 
ATOM   3183 C  CA  . SER B 2 95  ? 1.016   -18.172 30.071  1.00 89.03 95  B 1 
ATOM   3184 C  C   . SER B 2 95  ? 1.073   -16.916 29.221  1.00 89.04 95  B 1 
ATOM   3185 O  O   . SER B 2 95  ? 1.714   -15.933 29.603  1.00 87.95 95  B 1 
ATOM   3186 C  CB  . SER B 2 95  ? 0.044   -18.017 31.235  1.00 86.26 95  B 1 
ATOM   3187 O  OG  . SER B 2 95  ? -1.291  -17.943 30.785  1.00 75.78 95  B 1 
ATOM   3188 N  N   . ILE B 2 96  ? 0.424   -16.939 28.078  1.00 88.50 96  B 1 
ATOM   3189 C  CA  . ILE B 2 96  ? 0.371   -15.825 27.134  1.00 87.88 96  B 1 
ATOM   3190 C  C   . ILE B 2 96  ? -1.029  -15.242 27.035  1.00 86.96 96  B 1 
ATOM   3191 O  O   . ILE B 2 96  ? -2.030  -15.934 27.233  1.00 85.97 96  B 1 
ATOM   3192 C  CB  . ILE B 2 96  ? 0.910   -16.217 25.746  1.00 86.28 96  B 1 
ATOM   3193 C  CG1 . ILE B 2 96  ? 0.083   -17.350 25.106  1.00 83.23 96  B 1 
ATOM   3194 C  CG2 . ILE B 2 96  ? 2.397   -16.587 25.856  1.00 82.49 96  B 1 
ATOM   3195 C  CD1 . ILE B 2 96  ? 0.315   -17.505 23.610  1.00 81.83 96  B 1 
ATOM   3196 N  N   . ILE B 2 97  ? -1.088  -13.981 26.674  1.00 86.09 97  B 1 
ATOM   3197 C  CA  . ILE B 2 97  ? -2.309  -13.263 26.339  1.00 85.55 97  B 1 
ATOM   3198 C  C   . ILE B 2 97  ? -2.153  -12.618 24.969  1.00 85.79 97  B 1 
ATOM   3199 O  O   . ILE B 2 97  ? -1.106  -12.057 24.649  1.00 85.73 97  B 1 
ATOM   3200 C  CB  . ILE B 2 97  ? -2.681  -12.281 27.465  1.00 82.40 97  B 1 
ATOM   3201 C  CG1 . ILE B 2 97  ? -4.074  -11.679 27.224  1.00 73.78 97  B 1 
ATOM   3202 C  CG2 . ILE B 2 97  ? -1.620  -11.175 27.650  1.00 73.69 97  B 1 
ATOM   3203 C  CD1 . ILE B 2 97  ? -4.627  -10.947 28.456  1.00 69.96 97  B 1 
ATOM   3204 N  N   . GLY B 2 98  ? -3.181  -12.709 24.142  1.00 85.64 98  B 1 
ATOM   3205 C  CA  . GLY B 2 98  ? -3.261  -11.989 22.882  1.00 84.09 98  B 1 
ATOM   3206 C  C   . GLY B 2 98  ? -3.996  -10.672 23.075  1.00 82.85 98  B 1 
ATOM   3207 O  O   . GLY B 2 98  ? -5.141  -10.667 23.514  1.00 80.44 98  B 1 
ATOM   3208 N  N   . MET B 2 99  ? -3.346  -9.572  22.734  1.00 84.49 99  B 1 
ATOM   3209 C  CA  . MET B 2 99  ? -3.891  -8.214  22.773  1.00 83.03 99  B 1 
ATOM   3210 C  C   . MET B 2 99  ? -4.092  -7.726  21.345  1.00 82.80 99  B 1 
ATOM   3211 O  O   . MET B 2 99  ? -3.147  -7.752  20.546  1.00 79.05 99  B 1 
ATOM   3212 C  CB  . MET B 2 99  ? -2.932  -7.290  23.529  1.00 79.16 99  B 1 
ATOM   3213 C  CG  . MET B 2 99  ? -2.723  -7.696  24.989  1.00 73.23 99  B 1 
ATOM   3214 S  SD  . MET B 2 99  ? -4.179  -7.527  26.058  1.00 67.70 99  B 1 
ATOM   3215 C  CE  . MET B 2 99  ? -4.269  -5.737  26.209  1.00 60.01 99  B 1 
ATOM   3216 N  N   . GLY B 2 100 ? -5.298  -7.310  21.007  1.00 78.52 100 B 1 
ATOM   3217 C  CA  . GLY B 2 100 ? -5.691  -6.971  19.652  1.00 75.93 100 B 1 
ATOM   3218 C  C   . GLY B 2 100 ? -5.757  -5.474  19.383  1.00 75.38 100 B 1 
ATOM   3219 O  O   . GLY B 2 100 ? -6.118  -4.682  20.241  1.00 70.37 100 B 1 
ATOM   3220 N  N   . VAL B 2 101 ? -5.464  -5.117  18.140  1.00 71.88 101 B 1 
ATOM   3221 C  CA  . VAL B 2 101 ? -5.782  -3.798  17.591  1.00 69.12 101 B 1 
ATOM   3222 C  C   . VAL B 2 101 ? -6.859  -3.980  16.530  1.00 68.53 101 B 1 
ATOM   3223 O  O   . VAL B 2 101 ? -6.769  -4.882  15.697  1.00 63.02 101 B 1 
ATOM   3224 C  CB  . VAL B 2 101 ? -4.544  -3.093  17.007  1.00 64.22 101 B 1 
ATOM   3225 C  CG1 . VAL B 2 101 ? -4.875  -1.677  16.579  1.00 58.19 101 B 1 
ATOM   3226 C  CG2 . VAL B 2 101 ? -3.419  -3.010  18.047  1.00 59.42 101 B 1 
ATOM   3227 N  N   . GLY B 2 102 ? -7.882  -3.147  16.572  1.00 63.51 102 B 1 
ATOM   3228 C  CA  . GLY B 2 102 ? -8.981  -3.197  15.619  1.00 61.50 102 B 1 
ATOM   3229 C  C   . GLY B 2 102 ? -9.918  -4.395  15.777  1.00 62.39 102 B 1 
ATOM   3230 O  O   . GLY B 2 102 ? -10.657 -4.708  14.849  1.00 59.03 102 B 1 
ATOM   3231 N  N   . ALA B 2 103 ? -9.934  -5.031  16.940  1.00 62.82 103 B 1 
ATOM   3232 C  CA  . ALA B 2 103 ? -10.855 -6.135  17.243  1.00 60.94 103 B 1 
ATOM   3233 C  C   . ALA B 2 103 ? -12.324 -5.759  17.001  1.00 61.80 103 B 1 
ATOM   3234 O  O   . ALA B 2 103 ? -13.110 -6.578  16.519  1.00 58.16 103 B 1 
ATOM   3235 C  CB  . ALA B 2 103 ? -10.643 -6.541  18.703  1.00 56.64 103 B 1 
ATOM   3236 N  N   . ASP B 2 104 ? -12.672 -4.503  17.253  1.00 61.08 104 B 1 
ATOM   3237 C  CA  . ASP B 2 104 ? -14.019 -3.969  17.033  1.00 60.42 104 B 1 
ATOM   3238 C  C   . ASP B 2 104 ? -14.408 -3.935  15.549  1.00 61.21 104 B 1 
ATOM   3239 O  O   . ASP B 2 104 ? -15.591 -4.038  15.209  1.00 57.42 104 B 1 
ATOM   3240 C  CB  . ASP B 2 104 ? -14.099 -2.552  17.612  1.00 56.20 104 B 1 
ATOM   3241 C  CG  . ASP B 2 104 ? -13.811 -2.483  19.117  1.00 51.65 104 B 1 
ATOM   3242 O  OD1 . ASP B 2 104 ? -14.052 -3.496  19.800  1.00 47.09 104 B 1 
ATOM   3243 O  OD2 . ASP B 2 104 ? -13.355 -1.412  19.554  1.00 46.68 104 B 1 
ATOM   3244 N  N   . ALA B 2 105 ? -13.430 -3.834  14.661  1.00 59.25 105 B 1 
ATOM   3245 C  CA  . ALA B 2 105 ? -13.608 -3.919  13.218  1.00 58.41 105 B 1 
ATOM   3246 C  C   . ALA B 2 105 ? -13.536 -5.367  12.698  1.00 59.66 105 B 1 
ATOM   3247 O  O   . ALA B 2 105 ? -13.415 -5.584  11.486  1.00 55.70 105 B 1 
ATOM   3248 C  CB  . ALA B 2 105 ? -12.606 -2.984  12.547  1.00 54.69 105 B 1 
ATOM   3249 N  N   . GLY B 2 106 ? -13.558 -6.343  13.593  1.00 60.77 106 B 1 
ATOM   3250 C  CA  . GLY B 2 106 ? -13.462 -7.759  13.252  1.00 60.25 106 B 1 
ATOM   3251 C  C   . GLY B 2 106 ? -12.087 -8.235  12.793  1.00 62.55 106 B 1 
ATOM   3252 O  O   . GLY B 2 106 ? -11.916 -9.354  12.305  1.00 59.20 106 B 1 
ATOM   3253 N  N   . LEU B 2 107 ? -11.084 -7.375  12.953  1.00 67.16 107 B 1 
ATOM   3254 C  CA  . LEU B 2 107 ? -9.708  -7.699  12.652  1.00 67.83 107 B 1 
ATOM   3255 C  C   . LEU B 2 107 ? -9.067  -8.418  13.825  1.00 70.49 107 B 1 
ATOM   3256 O  O   . LEU B 2 107 ? -8.747  -7.824  14.847  1.00 66.07 107 B 1 
ATOM   3257 C  CB  . LEU B 2 107 ? -8.952  -6.422  12.312  1.00 62.63 107 B 1 
ATOM   3258 C  CG  . LEU B 2 107 ? -9.154  -6.048  10.846  1.00 57.51 107 B 1 
ATOM   3259 C  CD1 . LEU B 2 107 ? -9.047  -4.554  10.715  1.00 53.57 107 B 1 
ATOM   3260 C  CD2 . LEU B 2 107 ? -8.089  -6.733  9.990   1.00 52.90 107 B 1 
ATOM   3261 N  N   . GLU B 2 108 ? -8.784  -9.688  13.623  1.00 74.11 108 B 1 
ATOM   3262 C  CA  . GLU B 2 108 ? -7.985  -10.460 14.546  1.00 76.29 108 B 1 
ATOM   3263 C  C   . GLU B 2 108 ? -6.497  -10.235 14.231  1.00 79.55 108 B 1 
ATOM   3264 O  O   . GLU B 2 108 ? -5.853  -11.041 13.566  1.00 78.03 108 B 1 
ATOM   3265 C  CB  . GLU B 2 108 ? -8.452  -11.922 14.514  1.00 70.42 108 B 1 
ATOM   3266 C  CG  . GLU B 2 108 ? -8.099  -12.656 15.805  1.00 63.38 108 B 1 
ATOM   3267 C  CD  . GLU B 2 108 ? -8.544  -14.128 15.801  1.00 60.46 108 B 1 
ATOM   3268 O  OE1 . GLU B 2 108 ? -8.777  -14.679 16.890  1.00 56.44 108 B 1 
ATOM   3269 O  OE2 . GLU B 2 108 ? -8.600  -14.741 14.708  1.00 58.61 108 B 1 
ATOM   3270 N  N   . LYS B 2 109 ? -5.953  -9.100  14.684  1.00 84.48 109 B 1 
ATOM   3271 C  CA  . LYS B 2 109 ? -4.531  -8.753  14.606  1.00 85.95 109 B 1 
ATOM   3272 C  C   . LYS B 2 109 ? -4.010  -8.552  16.022  1.00 86.95 109 B 1 
ATOM   3273 O  O   . LYS B 2 109 ? -4.342  -7.569  16.669  1.00 85.52 109 B 1 
ATOM   3274 C  CB  . LYS B 2 109 ? -4.314  -7.501  13.738  1.00 84.58 109 B 1 
ATOM   3275 C  CG  . LYS B 2 109 ? -4.735  -7.660  12.275  1.00 83.12 109 B 1 
ATOM   3276 C  CD  . LYS B 2 109 ? -3.896  -8.689  11.529  1.00 80.22 109 B 1 
ATOM   3277 C  CE  . LYS B 2 109 ? -4.339  -8.742  10.056  1.00 77.91 109 B 1 
ATOM   3278 N  NZ  . LYS B 2 109 ? -3.550  -9.719  9.296   1.00 72.18 109 B 1 
ATOM   3279 N  N   . LEU B 2 110 ? -3.212  -9.505  16.490  1.00 87.94 110 B 1 
ATOM   3280 C  CA  . LEU B 2 110 ? -2.814  -9.604  17.889  1.00 88.75 110 B 1 
ATOM   3281 C  C   . LEU B 2 110 ? -1.303  -9.402  18.051  1.00 90.30 110 B 1 
ATOM   3282 O  O   . LEU B 2 110 ? -0.505  -9.873  17.243  1.00 90.29 110 B 1 
ATOM   3283 C  CB  . LEU B 2 110 ? -3.249  -10.954 18.462  1.00 86.60 110 B 1 
ATOM   3284 C  CG  . LEU B 2 110 ? -4.742  -11.301 18.284  1.00 84.22 110 B 1 
ATOM   3285 C  CD1 . LEU B 2 110 ? -5.036  -12.685 18.857  1.00 80.25 110 B 1 
ATOM   3286 C  CD2 . LEU B 2 110 ? -5.632  -10.286 18.988  1.00 79.45 110 B 1 
ATOM   3287 N  N   . GLY B 2 111 ? -0.927  -8.754  19.169  1.00 88.83 111 B 1 
ATOM   3288 C  CA  . GLY B 2 111 ? 0.371   -8.933  19.804  1.00 89.23 111 B 1 
ATOM   3289 C  C   . GLY B 2 111 ? 0.259   -10.002 20.883  1.00 89.54 111 B 1 
ATOM   3290 O  O   . GLY B 2 111 ? -0.774  -10.104 21.541  1.00 88.50 111 B 1 
ATOM   3291 N  N   . ILE B 2 112 ? 1.296   -10.793 21.066  1.00 90.59 112 B 1 
ATOM   3292 C  CA  . ILE B 2 112 ? 1.323   -11.874 22.055  1.00 91.32 112 B 1 
ATOM   3293 C  C   . ILE B 2 112 ? 2.210   -11.446 23.222  1.00 91.64 112 B 1 
ATOM   3294 O  O   . ILE B 2 112 ? 3.379   -11.141 23.021  1.00 91.41 112 B 1 
ATOM   3295 C  CB  . ILE B 2 112 ? 1.799   -13.189 21.418  1.00 90.74 112 B 1 
ATOM   3296 C  CG1 . ILE B 2 112 ? 1.006   -13.576 20.146  1.00 88.60 112 B 1 
ATOM   3297 C  CG2 . ILE B 2 112 ? 1.725   -14.321 22.449  1.00 89.18 112 B 1 
ATOM   3298 C  CD1 . ILE B 2 112 ? -0.514  -13.664 20.326  1.00 85.61 112 B 1 
ATOM   3299 N  N   . PHE B 2 113 ? 1.665   -11.447 24.434  1.00 90.30 113 B 1 
ATOM   3300 C  CA  . PHE B 2 113 ? 2.345   -10.983 25.637  1.00 90.17 113 B 1 
ATOM   3301 C  C   . PHE B 2 113 ? 2.404   -12.086 26.688  1.00 90.20 113 B 1 
ATOM   3302 O  O   . PHE B 2 113 ? 1.506   -12.918 26.791  1.00 89.33 113 B 1 
ATOM   3303 C  CB  . PHE B 2 113 ? 1.648   -9.736  26.183  1.00 89.01 113 B 1 
ATOM   3304 C  CG  . PHE B 2 113 ? 1.604   -8.582  25.207  1.00 88.99 113 B 1 
ATOM   3305 C  CD1 . PHE B 2 113 ? 2.623   -7.609  25.210  1.00 85.55 113 B 1 
ATOM   3306 C  CD2 . PHE B 2 113 ? 0.565   -8.478  24.268  1.00 85.18 113 B 1 
ATOM   3307 C  CE1 . PHE B 2 113 ? 2.599   -6.556  24.289  1.00 84.10 113 B 1 
ATOM   3308 C  CE2 . PHE B 2 113 ? 0.540   -7.427  23.343  1.00 84.00 113 B 1 
ATOM   3309 C  CZ  . PHE B 2 113 ? 1.557   -6.469  23.352  1.00 86.61 113 B 1 
ATOM   3310 N  N   . VAL B 2 114 ? 3.457   -12.071 27.508  1.00 90.16 114 B 1 
ATOM   3311 C  CA  . VAL B 2 114 ? 3.603   -12.983 28.644  1.00 91.06 114 B 1 
ATOM   3312 C  C   . VAL B 2 114 ? 2.716   -12.512 29.787  1.00 90.53 114 B 1 
ATOM   3313 O  O   . VAL B 2 114 ? 2.934   -11.455 30.373  1.00 89.25 114 B 1 
ATOM   3314 C  CB  . VAL B 2 114 ? 5.070   -13.085 29.082  1.00 91.49 114 B 1 
ATOM   3315 C  CG1 . VAL B 2 114 ? 5.222   -14.043 30.263  1.00 88.38 114 B 1 
ATOM   3316 C  CG2 . VAL B 2 114 ? 5.948   -13.597 27.933  1.00 88.29 114 B 1 
ATOM   3317 N  N   . LYS B 2 115 ? 1.718   -13.328 30.134  1.00 87.67 115 B 1 
ATOM   3318 C  CA  . LYS B 2 115 ? 0.794   -13.064 31.234  1.00 87.10 115 B 1 
ATOM   3319 C  C   . LYS B 2 115 ? 1.328   -13.561 32.568  1.00 86.80 115 B 1 
ATOM   3320 O  O   . LYS B 2 115 ? 1.285   -12.849 33.565  1.00 85.98 115 B 1 
ATOM   3321 C  CB  . LYS B 2 115 ? -0.573  -13.691 30.906  1.00 84.50 115 B 1 
ATOM   3322 C  CG  . LYS B 2 115 ? -1.610  -13.237 31.944  1.00 78.05 115 B 1 
ATOM   3323 C  CD  . LYS B 2 115 ? -2.981  -13.876 31.712  1.00 74.51 115 B 1 
ATOM   3324 C  CE  . LYS B 2 115 ? -3.912  -13.351 32.804  1.00 67.04 115 B 1 
ATOM   3325 N  NZ  . LYS B 2 115 ? -5.211  -14.044 32.810  1.00 61.18 115 B 1 
ATOM   3326 N  N   . THR B 2 116 ? 1.835   -14.775 32.587  1.00 89.28 116 B 1 
ATOM   3327 C  CA  . THR B 2 116 ? 2.441   -15.355 33.784  1.00 89.38 116 B 1 
ATOM   3328 C  C   . THR B 2 116 ? 3.668   -16.174 33.419  1.00 89.77 116 B 1 
ATOM   3329 O  O   . THR B 2 116 ? 3.752   -16.727 32.326  1.00 89.41 116 B 1 
ATOM   3330 C  CB  . THR B 2 116 ? 1.454   -16.220 34.592  1.00 86.71 116 B 1 
ATOM   3331 O  OG1 . THR B 2 116 ? 0.941   -17.282 33.829  1.00 77.28 116 B 1 
ATOM   3332 C  CG2 . THR B 2 116 ? 0.256   -15.441 35.126  1.00 75.84 116 B 1 
ATOM   3333 N  N   . VAL B 2 117 ? 4.617   -16.259 34.355  1.00 92.71 117 B 1 
ATOM   3334 C  CA  . VAL B 2 117 ? 5.762   -17.169 34.285  1.00 93.33 117 B 1 
ATOM   3335 C  C   . VAL B 2 117 ? 5.566   -18.224 35.365  1.00 93.10 117 B 1 
ATOM   3336 O  O   . VAL B 2 117 ? 5.463   -17.891 36.545  1.00 91.96 117 B 1 
ATOM   3337 C  CB  . VAL B 2 117 ? 7.088   -16.415 34.453  1.00 92.90 117 B 1 
ATOM   3338 C  CG1 . VAL B 2 117 ? 8.282   -17.371 34.383  1.00 87.69 117 B 1 
ATOM   3339 C  CG2 . VAL B 2 117 ? 7.270   -15.360 33.348  1.00 88.58 117 B 1 
ATOM   3340 N  N   . THR B 2 118 ? 5.471   -19.469 34.947  1.00 93.52 118 B 1 
ATOM   3341 C  CA  . THR B 2 118 ? 5.165   -20.595 35.841  1.00 92.83 118 B 1 
ATOM   3342 C  C   . THR B 2 118 ? 6.356   -20.913 36.726  1.00 93.23 118 B 1 
ATOM   3343 O  O   . THR B 2 118 ? 7.482   -21.065 36.250  1.00 92.61 118 B 1 
ATOM   3344 C  CB  . THR B 2 118 ? 4.744   -21.833 35.039  1.00 90.57 118 B 1 
ATOM   3345 O  OG1 . THR B 2 118 ? 3.679   -21.500 34.182  1.00 82.82 118 B 1 
ATOM   3346 C  CG2 . THR B 2 118 ? 4.250   -22.975 35.930  1.00 81.34 118 B 1 
ATOM   3347 N  N   . GLU B 2 119 ? 6.121   -21.037 38.006  1.00 94.38 119 B 1 
ATOM   3348 C  CA  . GLU B 2 119 ? 7.160   -21.352 38.974  1.00 94.09 119 B 1 
ATOM   3349 C  C   . GLU B 2 119 ? 7.756   -22.744 38.720  1.00 93.59 119 B 1 
ATOM   3350 O  O   . GLU B 2 119 ? 7.044   -23.729 38.562  1.00 89.89 119 B 1 
ATOM   3351 C  CB  . GLU B 2 119 ? 6.597   -21.189 40.395  1.00 92.94 119 B 1 
ATOM   3352 C  CG  . GLU B 2 119 ? 7.726   -21.057 41.429  1.00 81.17 119 B 1 
ATOM   3353 C  CD  . GLU B 2 119 ? 7.219   -20.694 42.838  1.00 72.38 119 B 1 
ATOM   3354 O  OE1 . GLU B 2 119 ? 8.065   -20.205 43.641  1.00 66.00 119 B 1 
ATOM   3355 O  OE2 . GLU B 2 119 ? 6.025   -20.908 43.124  1.00 66.26 119 B 1 
ATOM   3356 N  N   . GLY B 2 120 ? 9.093   -22.816 38.634  1.00 93.34 120 B 1 
ATOM   3357 C  CA  . GLY B 2 120 ? 9.820   -24.040 38.303  1.00 93.17 120 B 1 
ATOM   3358 C  C   . GLY B 2 120 ? 9.897   -24.372 36.809  1.00 93.70 120 B 1 
ATOM   3359 O  O   . GLY B 2 120 ? 10.687  -25.248 36.431  1.00 90.56 120 B 1 
ATOM   3360 N  N   . GLY B 2 121 ? 9.149   -23.671 35.963  1.00 94.28 121 B 1 
ATOM   3361 C  CA  . GLY B 2 121 ? 9.137   -23.868 34.521  1.00 94.37 121 B 1 
ATOM   3362 C  C   . GLY B 2 121 ? 10.422  -23.409 33.802  1.00 95.14 121 B 1 
ATOM   3363 O  O   . GLY B 2 121 ? 11.296  -22.758 34.385  1.00 94.32 121 B 1 
ATOM   3364 N  N   . ALA B 2 122 ? 10.535  -23.730 32.513  1.00 95.00 122 B 1 
ATOM   3365 C  CA  . ALA B 2 122 ? 11.715  -23.421 31.702  1.00 95.29 122 B 1 
ATOM   3366 C  C   . ALA B 2 122 ? 12.016  -21.914 31.644  1.00 95.74 122 B 1 
ATOM   3367 O  O   . ALA B 2 122 ? 13.163  -21.509 31.863  1.00 94.83 122 B 1 
ATOM   3368 C  CB  . ALA B 2 122 ? 11.498  -24.005 30.302  1.00 94.41 122 B 1 
ATOM   3369 N  N   . ALA B 2 123 ? 11.001  -21.075 31.453  1.00 95.36 123 B 1 
ATOM   3370 C  CA  . ALA B 2 123 ? 11.160  -19.619 31.389  1.00 95.79 123 B 1 
ATOM   3371 C  C   . ALA B 2 123 ? 11.626  -19.017 32.720  1.00 96.06 123 B 1 
ATOM   3372 O  O   . ALA B 2 123 ? 12.484  -18.134 32.726  1.00 95.27 123 B 1 
ATOM   3373 C  CB  . ALA B 2 123 ? 9.825   -19.014 30.951  1.00 95.45 123 B 1 
ATOM   3374 N  N   . GLN B 2 124 ? 11.120  -19.508 33.852  1.00 95.87 124 B 1 
ATOM   3375 C  CA  . GLN B 2 124 ? 11.558  -19.037 35.164  1.00 95.95 124 B 1 
ATOM   3376 C  C   . GLN B 2 124 ? 13.008  -19.445 35.452  1.00 95.70 124 B 1 
ATOM   3377 O  O   . GLN B 2 124 ? 13.784  -18.636 35.969  1.00 94.98 124 B 1 
ATOM   3378 C  CB  . GLN B 2 124 ? 10.629  -19.560 36.266  1.00 95.34 124 B 1 
ATOM   3379 C  CG  . GLN B 2 124 ? 10.861  -18.806 37.586  1.00 93.22 124 B 1 
ATOM   3380 C  CD  . GLN B 2 124 ? 10.255  -19.510 38.789  1.00 90.44 124 B 1 
ATOM   3381 O  OE1 . GLN B 2 124 ? 10.300  -20.715 38.924  1.00 83.92 124 B 1 
ATOM   3382 N  NE2 . GLN B 2 124 ? 9.713   -18.779 39.737  1.00 79.57 124 B 1 
ATOM   3383 N  N   . ARG B 2 125 ? 13.392  -20.677 35.115  1.00 95.91 125 B 1 
ATOM   3384 C  CA  . ARG B 2 125 ? 14.764  -21.171 35.301  1.00 95.33 125 B 1 
ATOM   3385 C  C   . ARG B 2 125 ? 15.779  -20.420 34.449  1.00 95.58 125 B 1 
ATOM   3386 O  O   . ARG B 2 125 ? 16.890  -20.186 34.921  1.00 94.68 125 B 1 
ATOM   3387 C  CB  . ARG B 2 125 ? 14.827  -22.676 34.992  1.00 94.36 125 B 1 
ATOM   3388 C  CG  . ARG B 2 125 ? 14.156  -23.528 36.094  1.00 89.43 125 B 1 
ATOM   3389 C  CD  . ARG B 2 125 ? 14.279  -25.025 35.785  1.00 87.79 125 B 1 
ATOM   3390 N  NE  . ARG B 2 125 ? 13.425  -25.411 34.650  1.00 82.36 125 B 1 
ATOM   3391 C  CZ  . ARG B 2 125 ? 13.493  -26.527 33.938  1.00 78.63 125 B 1 
ATOM   3392 N  NH1 . ARG B 2 125 ? 14.404  -27.431 34.143  1.00 68.58 125 B 1 
ATOM   3393 N  NH2 . ARG B 2 125 ? 12.631  -26.751 33.003  1.00 70.40 125 B 1 
ATOM   3394 N  N   . ASP B 2 126 ? 15.412  -20.022 33.247  1.00 95.77 126 B 1 
ATOM   3395 C  CA  . ASP B 2 126 ? 16.238  -19.178 32.393  1.00 95.65 126 B 1 
ATOM   3396 C  C   . ASP B 2 126 ? 16.361  -17.747 32.945  1.00 95.84 126 B 1 
ATOM   3397 O  O   . ASP B 2 126 ? 17.449  -17.162 32.954  1.00 93.86 126 B 1 
ATOM   3398 C  CB  . ASP B 2 126 ? 15.636  -19.177 30.987  1.00 95.40 126 B 1 
ATOM   3399 C  CG  . ASP B 2 126 ? 16.474  -18.347 30.042  1.00 95.07 126 B 1 
ATOM   3400 O  OD1 . ASP B 2 126 ? 16.215  -17.138 29.867  1.00 89.92 126 B 1 
ATOM   3401 O  OD2 . ASP B 2 126 ? 17.439  -18.889 29.461  1.00 90.04 126 B 1 
ATOM   3402 N  N   . GLY B 2 127 ? 15.268  -17.187 33.442  1.00 95.76 127 B 1 
ATOM   3403 C  CA  . GLY B 2 127 ? 15.214  -15.913 34.155  1.00 95.67 127 B 1 
ATOM   3404 C  C   . GLY B 2 127 ? 15.183  -14.662 33.281  1.00 96.30 127 B 1 
ATOM   3405 O  O   . GLY B 2 127 ? 15.123  -13.560 33.825  1.00 94.21 127 B 1 
ATOM   3406 N  N   . ARG B 2 128 ? 15.224  -14.789 31.952  1.00 96.97 128 B 1 
ATOM   3407 C  CA  . ARG B 2 128 ? 15.231  -13.630 31.038  1.00 96.90 128 B 1 
ATOM   3408 C  C   . ARG B 2 128 ? 13.831  -13.128 30.702  1.00 96.99 128 B 1 
ATOM   3409 O  O   . ARG B 2 128 ? 13.637  -11.919 30.634  1.00 95.59 128 B 1 
ATOM   3410 C  CB  . ARG B 2 128 ? 16.005  -13.976 29.763  1.00 96.17 128 B 1 
ATOM   3411 C  CG  . ARG B 2 128 ? 17.518  -14.141 30.036  1.00 94.17 128 B 1 
ATOM   3412 C  CD  . ARG B 2 128 ? 18.277  -14.530 28.768  1.00 91.79 128 B 1 
ATOM   3413 N  NE  . ARG B 2 128 ? 18.046  -15.935 28.429  1.00 86.41 128 B 1 
ATOM   3414 C  CZ  . ARG B 2 128 ? 18.529  -16.587 27.377  1.00 83.86 128 B 1 
ATOM   3415 N  NH1 . ARG B 2 128 ? 19.250  -15.985 26.481  1.00 76.19 128 B 1 
ATOM   3416 N  NH2 . ARG B 2 128 ? 18.290  -17.846 27.235  1.00 76.66 128 B 1 
ATOM   3417 N  N   . ILE B 2 129 ? 12.883  -14.033 30.495  1.00 96.77 129 B 1 
ATOM   3418 C  CA  . ILE B 2 129 ? 11.496  -13.681 30.174  1.00 96.72 129 B 1 
ATOM   3419 C  C   . ILE B 2 129 ? 10.778  -13.233 31.443  1.00 96.46 129 B 1 
ATOM   3420 O  O   . ILE B 2 129 ? 10.831  -13.908 32.476  1.00 95.54 129 B 1 
ATOM   3421 C  CB  . ILE B 2 129 ? 10.772  -14.840 29.467  1.00 96.43 129 B 1 
ATOM   3422 C  CG1 . ILE B 2 129 ? 11.460  -15.138 28.117  1.00 95.20 129 B 1 
ATOM   3423 C  CG2 . ILE B 2 129 ? 9.287   -14.508 29.259  1.00 95.05 129 B 1 
ATOM   3424 C  CD1 . ILE B 2 129 ? 10.807  -16.262 27.304  1.00 94.36 129 B 1 
ATOM   3425 N  N   . GLN B 2 130 ? 10.077  -12.108 31.346  1.00 95.80 130 B 1 
ATOM   3426 C  CA  . GLN B 2 130 ? 9.303   -11.525 32.430  1.00 95.31 130 B 1 
ATOM   3427 C  C   . GLN B 2 130 ? 7.840   -11.360 32.027  1.00 95.03 130 B 1 
ATOM   3428 O  O   . GLN B 2 130 ? 7.488   -11.323 30.847  1.00 93.88 130 B 1 
ATOM   3429 C  CB  . GLN B 2 130 ? 9.924   -10.186 32.860  1.00 93.95 130 B 1 
ATOM   3430 C  CG  . GLN B 2 130 ? 11.347  -10.376 33.404  1.00 89.81 130 B 1 
ATOM   3431 C  CD  . GLN B 2 130 ? 12.012  -9.075  33.854  1.00 88.83 130 B 1 
ATOM   3432 O  OE1 . GLN B 2 130 ? 11.447  -7.992  33.841  1.00 82.26 130 B 1 
ATOM   3433 N  NE2 . GLN B 2 130 ? 13.261  -9.133  34.262  1.00 80.37 130 B 1 
ATOM   3434 N  N   . VAL B 2 131 ? 6.994   -11.243 33.041  1.00 92.51 131 B 1 
ATOM   3435 C  CA  . VAL B 2 131 ? 5.607   -10.821 32.857  1.00 92.11 131 B 1 
ATOM   3436 C  C   . VAL B 2 131 ? 5.585   -9.463  32.145  1.00 91.55 131 B 1 
ATOM   3437 O  O   . VAL B 2 131 ? 6.399   -8.599  32.445  1.00 90.13 131 B 1 
ATOM   3438 C  CB  . VAL B 2 131 ? 4.891   -10.773 34.217  1.00 90.93 131 B 1 
ATOM   3439 C  CG1 . VAL B 2 131 ? 3.502   -10.168 34.139  1.00 85.27 131 B 1 
ATOM   3440 C  CG2 . VAL B 2 131 ? 4.748   -12.187 34.797  1.00 86.10 131 B 1 
ATOM   3441 N  N   . ASN B 2 132 ? 4.647   -9.290  31.211  1.00 90.81 132 B 1 
ATOM   3442 C  CA  . ASN B 2 132 ? 4.485   -8.164  30.298  1.00 91.16 132 B 1 
ATOM   3443 C  C   . ASN B 2 132 ? 5.418   -8.149  29.081  1.00 91.19 132 B 1 
ATOM   3444 O  O   . ASN B 2 132 ? 5.209   -7.333  28.187  1.00 89.19 132 B 1 
ATOM   3445 C  CB  . ASN B 2 132 ? 4.508   -6.799  31.011  1.00 89.26 132 B 1 
ATOM   3446 C  CG  . ASN B 2 132 ? 3.543   -6.704  32.169  1.00 85.43 132 B 1 
ATOM   3447 O  OD1 . ASN B 2 132 ? 2.512   -7.326  32.202  1.00 77.48 132 B 1 
ATOM   3448 N  ND2 . ASN B 2 132 ? 3.844   -5.902  33.169  1.00 74.69 132 B 1 
ATOM   3449 N  N   . ASP B 2 133 ? 6.412   -9.032  29.003  1.00 93.64 133 B 1 
ATOM   3450 C  CA  . ASP B 2 133 ? 7.221   -9.112  27.789  1.00 94.07 133 B 1 
ATOM   3451 C  C   . ASP B 2 133 ? 6.346   -9.481  26.584  1.00 93.47 133 B 1 
ATOM   3452 O  O   . ASP B 2 133 ? 5.455   -10.324 26.672  1.00 92.54 133 B 1 
ATOM   3453 C  CB  . ASP B 2 133 ? 8.350   -10.135 27.950  1.00 94.79 133 B 1 
ATOM   3454 C  CG  . ASP B 2 133 ? 9.516   -9.670  28.822  1.00 95.04 133 B 1 
ATOM   3455 O  OD1 . ASP B 2 133 ? 9.640   -8.471  29.150  1.00 92.34 133 B 1 
ATOM   3456 O  OD2 . ASP B 2 133 ? 10.400  -10.516 29.133  1.00 92.83 133 B 1 
ATOM   3457 N  N   . GLN B 2 134 ? 6.629   -8.875  25.422  1.00 94.30 134 B 1 
ATOM   3458 C  CA  . GLN B 2 134 ? 5.993   -9.261  24.172  1.00 94.62 134 B 1 
ATOM   3459 C  C   . GLN B 2 134 ? 6.811   -10.352 23.487  1.00 95.32 134 B 1 
ATOM   3460 O  O   . GLN B 2 134 ? 8.014   -10.213 23.291  1.00 95.04 134 B 1 
ATOM   3461 C  CB  . GLN B 2 134 ? 5.782   -8.028  23.285  1.00 93.65 134 B 1 
ATOM   3462 C  CG  . GLN B 2 134 ? 4.979   -8.382  22.026  1.00 92.38 134 B 1 
ATOM   3463 C  CD  . GLN B 2 134 ? 4.566   -7.169  21.195  1.00 92.92 134 B 1 
ATOM   3464 O  OE1 . GLN B 2 134 ? 4.778   -6.028  21.549  1.00 89.51 134 B 1 
ATOM   3465 N  NE2 . GLN B 2 134 ? 3.936   -7.395  20.067  1.00 87.69 134 B 1 
ATOM   3466 N  N   . ILE B 2 135 ? 6.142   -11.422 23.071  1.00 95.67 135 B 1 
ATOM   3467 C  CA  . ILE B 2 135 ? 6.734   -12.446 22.214  1.00 95.77 135 B 1 
ATOM   3468 C  C   . ILE B 2 135 ? 6.624   -11.956 20.766  1.00 95.80 135 B 1 
ATOM   3469 O  O   . ILE B 2 135 ? 5.580   -12.081 20.132  1.00 95.28 135 B 1 
ATOM   3470 C  CB  . ILE B 2 135 ? 6.087   -13.827 22.435  1.00 95.48 135 B 1 
ATOM   3471 C  CG1 . ILE B 2 135 ? 6.128   -14.224 23.927  1.00 94.03 135 B 1 
ATOM   3472 C  CG2 . ILE B 2 135 ? 6.818   -14.854 21.561  1.00 94.36 135 B 1 
ATOM   3473 C  CD1 . ILE B 2 135 ? 5.497   -15.592 24.235  1.00 90.56 135 B 1 
ATOM   3474 N  N   . VAL B 2 136 ? 7.699   -11.373 20.262  1.00 96.86 136 B 1 
ATOM   3475 C  CA  . VAL B 2 136 ? 7.756   -10.761 18.926  1.00 96.90 136 B 1 
ATOM   3476 C  C   . VAL B 2 136 ? 7.973   -11.810 17.842  1.00 96.86 136 B 1 
ATOM   3477 O  O   . VAL B 2 136 ? 7.389   -11.722 16.763  1.00 96.06 136 B 1 
ATOM   3478 C  CB  . VAL B 2 136 ? 8.871   -9.692  18.897  1.00 96.55 136 B 1 
ATOM   3479 C  CG1 . VAL B 2 136 ? 9.031   -9.040  17.526  1.00 93.82 136 B 1 
ATOM   3480 C  CG2 . VAL B 2 136 ? 8.581   -8.580  19.921  1.00 93.86 136 B 1 
ATOM   3481 N  N   . GLU B 2 137 ? 8.809   -12.793 18.127  1.00 97.08 137 B 1 
ATOM   3482 C  CA  . GLU B 2 137 ? 9.164   -13.837 17.167  1.00 97.03 137 B 1 
ATOM   3483 C  C   . GLU B 2 137 ? 9.433   -15.161 17.888  1.00 97.23 137 B 1 
ATOM   3484 O  O   . GLU B 2 137 ? 9.995   -15.178 18.984  1.00 96.61 137 B 1 
ATOM   3485 C  CB  . GLU B 2 137 ? 10.394  -13.365 16.369  1.00 95.66 137 B 1 
ATOM   3486 C  CG  . GLU B 2 137 ? 10.683  -14.203 15.125  1.00 89.60 137 B 1 
ATOM   3487 C  CD  . GLU B 2 137 ? 11.948  -13.715 14.397  1.00 90.60 137 B 1 
ATOM   3488 O  OE1 . GLU B 2 137 ? 12.920  -14.496 14.341  1.00 84.15 137 B 1 
ATOM   3489 O  OE2 . GLU B 2 137 ? 11.949  -12.576 13.904  1.00 84.84 137 B 1 
ATOM   3490 N  N   . VAL B 2 138 ? 9.060   -16.275 17.255  1.00 96.94 138 B 1 
ATOM   3491 C  CA  . VAL B 2 138 ? 9.349   -17.640 17.707  1.00 96.98 138 B 1 
ATOM   3492 C  C   . VAL B 2 138 ? 9.903   -18.439 16.537  1.00 96.79 138 B 1 
ATOM   3493 O  O   . VAL B 2 138 ? 9.250   -18.568 15.510  1.00 94.89 138 B 1 
ATOM   3494 C  CB  . VAL B 2 138 ? 8.093   -18.325 18.273  1.00 95.53 138 B 1 
ATOM   3495 C  CG1 . VAL B 2 138 ? 8.377   -19.765 18.689  1.00 85.54 138 B 1 
ATOM   3496 C  CG2 . VAL B 2 138 ? 7.588   -17.586 19.511  1.00 85.83 138 B 1 
ATOM   3497 N  N   . ASP B 2 139 ? 11.113  -18.988 16.685  1.00 96.66 139 B 1 
ATOM   3498 C  CA  . ASP B 2 139 ? 11.813  -19.779 15.667  1.00 96.26 139 B 1 
ATOM   3499 C  C   . ASP B 2 139 ? 11.865  -19.125 14.265  1.00 95.71 139 B 1 
ATOM   3500 O  O   . ASP B 2 139 ? 11.824  -19.805 13.240  1.00 93.21 139 B 1 
ATOM   3501 C  CB  . ASP B 2 139 ? 11.293  -21.229 15.663  1.00 95.98 139 B 1 
ATOM   3502 C  CG  . ASP B 2 139 ? 11.826  -22.052 16.836  1.00 95.19 139 B 1 
ATOM   3503 O  OD1 . ASP B 2 139 ? 13.036  -21.918 17.128  1.00 90.53 139 B 1 
ATOM   3504 O  OD2 . ASP B 2 139 ? 11.060  -22.877 17.380  1.00 90.90 139 B 1 
ATOM   3505 N  N   . GLY B 2 140 ? 11.986  -17.807 14.217  1.00 95.29 140 B 1 
ATOM   3506 C  CA  . GLY B 2 140 ? 11.996  -17.038 12.975  1.00 94.31 140 B 1 
ATOM   3507 C  C   . GLY B 2 140 ? 10.611  -16.633 12.460  1.00 94.66 140 B 1 
ATOM   3508 O  O   . GLY B 2 140 ? 10.511  -15.988 11.415  1.00 92.79 140 B 1 
ATOM   3509 N  N   . ILE B 2 141 ? 9.547   -16.995 13.164  1.00 95.28 141 B 1 
ATOM   3510 C  CA  . ILE B 2 141 ? 8.164   -16.682 12.791  1.00 95.46 141 B 1 
ATOM   3511 C  C   . ILE B 2 141 ? 7.673   -15.500 13.632  1.00 95.96 141 B 1 
ATOM   3512 O  O   . ILE B 2 141 ? 7.586   -15.601 14.854  1.00 95.26 141 B 1 
ATOM   3513 C  CB  . ILE B 2 141 ? 7.257   -17.915 12.931  1.00 94.82 141 B 1 
ATOM   3514 C  CG1 . ILE B 2 141 ? 7.805   -19.110 12.103  1.00 92.18 141 B 1 
ATOM   3515 C  CG2 . ILE B 2 141 ? 5.824   -17.556 12.484  1.00 91.62 141 B 1 
ATOM   3516 C  CD1 . ILE B 2 141 ? 7.042   -20.422 12.308  1.00 84.47 141 B 1 
ATOM   3517 N  N   . SER B 2 142 ? 7.321   -14.397 12.979  1.00 95.04 142 B 1 
ATOM   3518 C  CA  . SER B 2 142 ? 6.742   -13.233 13.649  1.00 95.07 142 B 1 
ATOM   3519 C  C   . SER B 2 142 ? 5.371   -13.551 14.247  1.00 95.24 142 B 1 
ATOM   3520 O  O   . SER B 2 142 ? 4.522   -14.151 13.583  1.00 94.70 142 B 1 
ATOM   3521 C  CB  . SER B 2 142 ? 6.628   -12.058 12.679  1.00 94.25 142 B 1 
ATOM   3522 O  OG  . SER B 2 142 ? 6.107   -10.913 13.334  1.00 92.18 142 B 1 
ATOM   3523 N  N   . LEU B 2 143 ? 5.152   -13.109 15.474  1.00 95.09 143 B 1 
ATOM   3524 C  CA  . LEU B 2 143 ? 3.881   -13.153 16.193  1.00 95.15 143 B 1 
ATOM   3525 C  C   . LEU B 2 143 ? 3.282   -11.749 16.395  1.00 94.43 143 B 1 
ATOM   3526 O  O   . LEU B 2 143 ? 2.470   -11.538 17.292  1.00 92.83 143 B 1 
ATOM   3527 C  CB  . LEU B 2 143 ? 4.046   -13.912 17.524  1.00 95.27 143 B 1 
ATOM   3528 C  CG  . LEU B 2 143 ? 4.440   -15.400 17.403  1.00 94.75 143 B 1 
ATOM   3529 C  CD1 . LEU B 2 143 ? 4.402   -16.019 18.802  1.00 92.47 143 B 1 
ATOM   3530 C  CD2 . LEU B 2 143 ? 3.498   -16.199 16.510  1.00 91.72 143 B 1 
ATOM   3531 N  N   . VAL B 2 144 ? 3.676   -10.794 15.570  1.00 94.42 144 B 1 
ATOM   3532 C  CA  . VAL B 2 144 ? 3.143   -9.431  15.576  1.00 94.17 144 B 1 
ATOM   3533 C  C   . VAL B 2 144 ? 2.071   -9.310  14.500  1.00 93.29 144 B 1 
ATOM   3534 O  O   . VAL B 2 144 ? 2.330   -9.605  13.340  1.00 91.43 144 B 1 
ATOM   3535 C  CB  . VAL B 2 144 ? 4.249   -8.386  15.363  1.00 93.63 144 B 1 
ATOM   3536 C  CG1 . VAL B 2 144 ? 3.705   -6.961  15.511  1.00 91.51 144 B 1 
ATOM   3537 C  CG2 . VAL B 2 144 ? 5.380   -8.573  16.380  1.00 92.17 144 B 1 
ATOM   3538 N  N   . GLY B 2 145 ? 0.880   -8.878  14.892  1.00 91.74 145 B 1 
ATOM   3539 C  CA  . GLY B 2 145 ? -0.240  -8.705  13.968  1.00 91.13 145 B 1 
ATOM   3540 C  C   . GLY B 2 145 ? -0.796  -10.022 13.437  1.00 91.14 145 B 1 
ATOM   3541 O  O   . GLY B 2 145 ? -1.174  -10.120 12.272  1.00 89.28 145 B 1 
ATOM   3542 N  N   . VAL B 2 146 ? -0.845  -11.051 14.285  1.00 91.27 146 B 1 
ATOM   3543 C  CA  . VAL B 2 146 ? -1.282  -12.400 13.906  1.00 90.83 146 B 1 
ATOM   3544 C  C   . VAL B 2 146 ? -2.648  -12.748 14.499  1.00 89.54 146 B 1 
ATOM   3545 O  O   . VAL B 2 146 ? -3.114  -12.106 15.441  1.00 88.09 146 B 1 
ATOM   3546 C  CB  . VAL B 2 146 ? -0.235  -13.461 14.264  1.00 91.10 146 B 1 
ATOM   3547 C  CG1 . VAL B 2 146 ? 1.083   -13.202 13.539  1.00 87.91 146 B 1 
ATOM   3548 C  CG2 . VAL B 2 146 ? 0.024   -13.557 15.771  1.00 88.25 146 B 1 
ATOM   3549 N  N   . THR B 2 147 ? -3.276  -13.793 13.978  1.00 88.20 147 B 1 
ATOM   3550 C  CA  . THR B 2 147 ? -4.498  -14.340 14.571  1.00 87.07 147 B 1 
ATOM   3551 C  C   . THR B 2 147 ? -4.168  -15.188 15.793  1.00 87.32 147 B 1 
ATOM   3552 O  O   . THR B 2 147 ? -3.106  -15.816 15.863  1.00 86.66 147 B 1 
ATOM   3553 C  CB  . THR B 2 147 ? -5.330  -15.152 13.571  1.00 84.98 147 B 1 
ATOM   3554 O  OG1 . THR B 2 147 ? -4.643  -16.300 13.146  1.00 80.57 147 B 1 
ATOM   3555 C  CG2 . THR B 2 147 ? -5.692  -14.358 12.321  1.00 80.03 147 B 1 
ATOM   3556 N  N   . GLN B 2 148 ? -5.123  -15.301 16.723  1.00 81.75 148 B 1 
ATOM   3557 C  CA  . GLN B 2 148 ? -5.031  -16.222 17.855  1.00 80.81 148 B 1 
ATOM   3558 C  C   . GLN B 2 148 ? -4.683  -17.647 17.411  1.00 82.16 148 B 1 
ATOM   3559 O  O   . GLN B 2 148 ? -3.792  -18.283 17.970  1.00 81.82 148 B 1 
ATOM   3560 C  CB  . GLN B 2 148 ? -6.373  -16.206 18.603  1.00 76.94 148 B 1 
ATOM   3561 C  CG  . GLN B 2 148 ? -6.484  -17.328 19.647  1.00 69.62 148 B 1 
ATOM   3562 C  CD  . GLN B 2 148 ? -7.773  -17.280 20.474  1.00 65.60 148 B 1 
ATOM   3563 O  OE1 . GLN B 2 148 ? -8.598  -16.399 20.350  1.00 59.89 148 B 1 
ATOM   3564 N  NE2 . GLN B 2 148 ? -7.981  -18.231 21.349  1.00 57.66 148 B 1 
ATOM   3565 N  N   . ASN B 2 149 ? -5.358  -18.152 16.391  1.00 81.18 149 B 1 
ATOM   3566 C  CA  . ASN B 2 149 ? -5.140  -19.509 15.897  1.00 82.00 149 B 1 
ATOM   3567 C  C   . ASN B 2 149 ? -3.728  -19.695 15.344  1.00 84.36 149 B 1 
ATOM   3568 O  O   . ASN B 2 149 ? -3.118  -20.741 15.565  1.00 84.65 149 B 1 
ATOM   3569 C  CB  . ASN B 2 149 ? -6.190  -19.834 14.823  1.00 79.49 149 B 1 
ATOM   3570 C  CG  . ASN B 2 149 ? -7.544  -20.179 15.427  1.00 73.27 149 B 1 
ATOM   3571 O  OD1 . ASN B 2 149 ? -7.655  -20.703 16.515  1.00 65.15 149 B 1 
ATOM   3572 N  ND2 . ASN B 2 149 ? -8.611  -19.932 14.702  1.00 64.07 149 B 1 
ATOM   3573 N  N   . PHE B 2 150 ? -3.190  -18.685 14.648  1.00 86.36 150 B 1 
ATOM   3574 C  CA  . PHE B 2 150 ? -1.828  -18.728 14.136  1.00 89.35 150 B 1 
ATOM   3575 C  C   . PHE B 2 150 ? -0.808  -18.762 15.281  1.00 90.44 150 B 1 
ATOM   3576 O  O   . PHE B 2 150 ? -0.004  -19.694 15.343  1.00 90.72 150 B 1 
ATOM   3577 C  CB  . PHE B 2 150 ? -1.593  -17.543 13.200  1.00 90.53 150 B 1 
ATOM   3578 C  CG  . PHE B 2 150 ? -0.203  -17.550 12.588  1.00 91.94 150 B 1 
ATOM   3579 C  CD1 . PHE B 2 150 ? 0.828   -16.799 13.163  1.00 90.47 150 B 1 
ATOM   3580 C  CD2 . PHE B 2 150 ? 0.060   -18.329 11.444  1.00 90.24 150 B 1 
ATOM   3581 C  CE1 . PHE B 2 150 ? 2.114   -16.810 12.595  1.00 90.33 150 B 1 
ATOM   3582 C  CE2 . PHE B 2 150 ? 1.334   -18.346 10.879  1.00 90.17 150 B 1 
ATOM   3583 C  CZ  . PHE B 2 150 ? 2.359   -17.578 11.452  1.00 91.61 150 B 1 
ATOM   3584 N  N   . ALA B 2 151 ? -0.905  -17.835 16.231  1.00 89.47 151 B 1 
ATOM   3585 C  CA  . ALA B 2 151 ? -0.015  -17.778 17.385  1.00 89.43 151 B 1 
ATOM   3586 C  C   . ALA B 2 151 ? -0.047  -19.083 18.191  1.00 90.26 151 B 1 
ATOM   3587 O  O   . ALA B 2 151 ? 0.995   -19.692 18.455  1.00 89.85 151 B 1 
ATOM   3588 C  CB  . ALA B 2 151 ? -0.434  -16.589 18.255  1.00 88.84 151 B 1 
ATOM   3589 N  N   . ALA B 2 152 ? -1.239  -19.580 18.501  1.00 86.16 152 B 1 
ATOM   3590 C  CA  . ALA B 2 152 ? -1.421  -20.824 19.220  1.00 85.55 152 B 1 
ATOM   3591 C  C   . ALA B 2 152 ? -0.836  -22.027 18.470  1.00 86.94 152 B 1 
ATOM   3592 O  O   . ALA B 2 152 ? -0.280  -22.939 19.085  1.00 86.66 152 B 1 
ATOM   3593 C  CB  . ALA B 2 152 ? -2.921  -21.022 19.478  1.00 83.24 152 B 1 
ATOM   3594 N  N   . THR B 2 153 ? -0.937  -22.058 17.148  1.00 88.45 153 B 1 
ATOM   3595 C  CA  . THR B 2 153 ? -0.379  -23.137 16.324  1.00 89.43 153 B 1 
ATOM   3596 C  C   . THR B 2 153 ? 1.146   -23.075 16.300  1.00 90.51 153 B 1 
ATOM   3597 O  O   . THR B 2 153 ? 1.790   -24.099 16.501  1.00 90.30 153 B 1 
ATOM   3598 C  CB  . THR B 2 153 ? -0.946  -23.101 14.905  1.00 88.67 153 B 1 
ATOM   3599 O  OG1 . THR B 2 153 ? -2.342  -23.274 14.959  1.00 81.52 153 B 1 
ATOM   3600 C  CG2 . THR B 2 153 ? -0.397  -24.228 14.020  1.00 80.08 153 B 1 
ATOM   3601 N  N   . VAL B 2 154 ? 1.725   -21.894 16.108  1.00 92.10 154 B 1 
ATOM   3602 C  CA  . VAL B 2 154 ? 3.182   -21.704 16.107  1.00 92.77 154 B 1 
ATOM   3603 C  C   . VAL B 2 154 ? 3.780   -22.112 17.453  1.00 93.25 154 B 1 
ATOM   3604 O  O   . VAL B 2 154 ? 4.671   -22.955 17.488  1.00 92.75 154 B 1 
ATOM   3605 C  CB  . VAL B 2 154 ? 3.540   -20.256 15.737  1.00 92.92 154 B 1 
ATOM   3606 C  CG1 . VAL B 2 154 ? 5.033   -19.967 15.928  1.00 88.38 154 B 1 
ATOM   3607 C  CG2 . VAL B 2 154 ? 3.208   -19.984 14.265  1.00 88.87 154 B 1 
ATOM   3608 N  N   . LEU B 2 155 ? 3.243   -21.585 18.541  1.00 91.41 155 B 1 
ATOM   3609 C  CA  . LEU B 2 155 ? 3.754   -21.838 19.887  1.00 90.85 155 B 1 
ATOM   3610 C  C   . LEU B 2 155 ? 3.626   -23.313 20.291  1.00 90.90 155 B 1 
ATOM   3611 O  O   . LEU B 2 155 ? 4.567   -23.893 20.830  1.00 89.89 155 B 1 
ATOM   3612 C  CB  . LEU B 2 155 ? 3.024   -20.927 20.873  1.00 90.10 155 B 1 
ATOM   3613 C  CG  . LEU B 2 155 ? 3.427   -19.448 20.725  1.00 88.00 155 B 1 
ATOM   3614 C  CD1 . LEU B 2 155 ? 2.428   -18.567 21.466  1.00 84.87 155 B 1 
ATOM   3615 C  CD2 . LEU B 2 155 ? 4.820   -19.185 21.294  1.00 84.99 155 B 1 
ATOM   3616 N  N   . ARG B 2 156 ? 2.499   -23.963 19.968  1.00 89.66 156 B 1 
ATOM   3617 C  CA  . ARG B 2 156 ? 2.327   -25.394 20.242  1.00 88.53 156 B 1 
ATOM   3618 C  C   . ARG B 2 156 ? 3.223   -26.289 19.382  1.00 89.37 156 B 1 
ATOM   3619 O  O   . ARG B 2 156 ? 3.592   -27.369 19.840  1.00 88.29 156 B 1 
ATOM   3620 C  CB  . ARG B 2 156 ? 0.857   -25.785 20.080  1.00 86.10 156 B 1 
ATOM   3621 C  CG  . ARG B 2 156 ? 0.049   -25.430 21.334  1.00 76.95 156 B 1 
ATOM   3622 C  CD  . ARG B 2 156 ? -1.385  -25.954 21.207  1.00 72.83 156 B 1 
ATOM   3623 N  NE  . ARG B 2 156 ? -2.324  -24.937 20.711  1.00 64.89 156 B 1 
ATOM   3624 C  CZ  . ARG B 2 156 ? -3.620  -25.109 20.544  1.00 59.32 156 B 1 
ATOM   3625 N  NH1 . ARG B 2 156 ? -4.193  -26.267 20.706  1.00 53.82 156 B 1 
ATOM   3626 N  NH2 . ARG B 2 156 ? -4.390  -24.106 20.234  1.00 53.19 156 B 1 
ATOM   3627 N  N   . ASN B 2 157 ? 3.563   -25.863 18.171  1.00 90.43 157 B 1 
ATOM   3628 C  CA  . ASN B 2 157 ? 4.454   -26.627 17.288  1.00 90.65 157 B 1 
ATOM   3629 C  C   . ASN B 2 157 ? 5.935   -26.555 17.686  1.00 91.44 157 B 1 
ATOM   3630 O  O   . ASN B 2 157 ? 6.721   -27.358 17.182  1.00 89.32 157 B 1 
ATOM   3631 C  CB  . ASN B 2 157 ? 4.255   -26.168 15.843  1.00 89.22 157 B 1 
ATOM   3632 C  CG  . ASN B 2 157 ? 3.059   -26.824 15.174  1.00 84.56 157 B 1 
ATOM   3633 O  OD1 . ASN B 2 157 ? 2.755   -27.977 15.392  1.00 75.58 157 B 1 
ATOM   3634 N  ND2 . ASN B 2 157 ? 2.382   -26.129 14.295  1.00 74.63 157 B 1 
ATOM   3635 N  N   . THR B 2 158 ? 6.311   -25.648 18.582  1.00 92.93 158 B 1 
ATOM   3636 C  CA  . THR B 2 158 ? 7.692   -25.541 19.051  1.00 93.01 158 B 1 
ATOM   3637 C  C   . THR B 2 158 ? 8.158   -26.839 19.715  1.00 92.65 158 B 1 
ATOM   3638 O  O   . THR B 2 158 ? 7.389   -27.542 20.381  1.00 90.68 158 B 1 
ATOM   3639 C  CB  . THR B 2 158 ? 7.892   -24.369 20.018  1.00 92.33 158 B 1 
ATOM   3640 O  OG1 . THR B 2 158 ? 7.090   -24.513 21.166  1.00 86.70 158 B 1 
ATOM   3641 C  CG2 . THR B 2 158 ? 7.594   -23.024 19.367  1.00 86.93 158 B 1 
ATOM   3642 N  N   . LYS B 2 159 ? 9.444   -27.183 19.513  1.00 92.56 159 B 1 
ATOM   3643 C  CA  . LYS B 2 159 ? 10.068  -28.393 20.061  1.00 92.36 159 B 1 
ATOM   3644 C  C   . LYS B 2 159 ? 11.536  -28.142 20.369  1.00 92.55 159 B 1 
ATOM   3645 O  O   . LYS B 2 159 ? 12.206  -27.432 19.623  1.00 88.54 159 B 1 
ATOM   3646 C  CB  . LYS B 2 159 ? 9.952   -29.565 19.067  1.00 89.26 159 B 1 
ATOM   3647 C  CG  . LYS B 2 159 ? 8.498   -29.995 18.825  1.00 80.20 159 B 1 
ATOM   3648 C  CD  . LYS B 2 159 ? 8.414   -31.219 17.902  1.00 76.52 159 B 1 
ATOM   3649 C  CE  . LYS B 2 159 ? 6.939   -31.509 17.651  1.00 64.92 159 B 1 
ATOM   3650 N  NZ  . LYS B 2 159 ? 6.755   -32.639 16.721  1.00 56.38 159 B 1 
ATOM   3651 N  N   . GLY B 2 160 ? 12.042  -28.800 21.405  1.00 93.27 160 B 1 
ATOM   3652 C  CA  . GLY B 2 160 ? 13.446  -28.731 21.777  1.00 93.65 160 B 1 
ATOM   3653 C  C   . GLY B 2 160 ? 13.855  -27.320 22.183  1.00 94.86 160 B 1 
ATOM   3654 O  O   . GLY B 2 160 ? 13.179  -26.692 22.994  1.00 92.61 160 B 1 
ATOM   3655 N  N   . ASN B 2 161 ? 14.962  -26.819 21.617  1.00 95.87 161 B 1 
ATOM   3656 C  CA  . ASN B 2 161 ? 15.442  -25.476 21.900  1.00 96.05 161 B 1 
ATOM   3657 C  C   . ASN B 2 161 ? 14.670  -24.453 21.053  1.00 96.32 161 B 1 
ATOM   3658 O  O   . ASN B 2 161 ? 14.839  -24.392 19.837  1.00 94.70 161 B 1 
ATOM   3659 C  CB  . ASN B 2 161 ? 16.961  -25.415 21.671  1.00 94.64 161 B 1 
ATOM   3660 C  CG  . ASN B 2 161 ? 17.564  -24.182 22.314  1.00 85.90 161 B 1 
ATOM   3661 O  OD1 . ASN B 2 161 ? 17.031  -23.637 23.263  1.00 76.08 161 B 1 
ATOM   3662 N  ND2 . ASN B 2 161 ? 18.702  -23.733 21.854  1.00 75.16 161 B 1 
ATOM   3663 N  N   . VAL B 2 162 ? 13.816  -23.680 21.713  1.00 96.47 162 B 1 
ATOM   3664 C  CA  . VAL B 2 162 ? 12.927  -22.700 21.087  1.00 96.65 162 B 1 
ATOM   3665 C  C   . VAL B 2 162 ? 13.582  -21.328 21.150  1.00 97.02 162 B 1 
ATOM   3666 O  O   . VAL B 2 162 ? 13.979  -20.866 22.219  1.00 96.45 162 B 1 
ATOM   3667 C  CB  . VAL B 2 162 ? 11.549  -22.674 21.768  1.00 95.89 162 B 1 
ATOM   3668 C  CG1 . VAL B 2 162 ? 10.585  -21.784 20.986  1.00 92.33 162 B 1 
ATOM   3669 C  CG2 . VAL B 2 162 ? 10.941  -24.082 21.853  1.00 92.72 162 B 1 
ATOM   3670 N  N   . ARG B 2 163 ? 13.706  -20.666 19.999  1.00 97.53 163 B 1 
ATOM   3671 C  CA  . ARG B 2 163 ? 14.325  -19.350 19.867  1.00 97.56 163 B 1 
ATOM   3672 C  C   . ARG B 2 163 ? 13.268  -18.267 19.822  1.00 97.59 163 B 1 
ATOM   3673 O  O   . ARG B 2 163 ? 12.447  -18.251 18.909  1.00 96.81 163 B 1 
ATOM   3674 C  CB  . ARG B 2 163 ? 15.206  -19.313 18.613  1.00 96.91 163 B 1 
ATOM   3675 C  CG  . ARG B 2 163 ? 16.409  -20.262 18.764  1.00 90.15 163 B 1 
ATOM   3676 C  CD  . ARG B 2 163 ? 17.178  -20.370 17.445  1.00 86.92 163 B 1 
ATOM   3677 N  NE  . ARG B 2 163 ? 16.366  -21.079 16.460  1.00 75.17 163 B 1 
ATOM   3678 C  CZ  . ARG B 2 163 ? 16.559  -21.119 15.159  1.00 66.48 163 B 1 
ATOM   3679 N  NH1 . ARG B 2 163 ? 17.604  -20.557 14.608  1.00 58.78 163 B 1 
ATOM   3680 N  NH2 . ARG B 2 163 ? 15.682  -21.734 14.397  1.00 56.09 163 B 1 
ATOM   3681 N  N   . PHE B 2 164 ? 13.327  -17.361 20.774  1.00 97.88 164 B 1 
ATOM   3682 C  CA  . PHE B 2 164 ? 12.441  -16.221 20.867  1.00 97.89 164 B 1 
ATOM   3683 C  C   . PHE B 2 164 ? 13.165  -14.924 20.532  1.00 98.10 164 B 1 
ATOM   3684 O  O   . PHE B 2 164 ? 14.343  -14.761 20.843  1.00 97.65 164 B 1 
ATOM   3685 C  CB  . PHE B 2 164 ? 11.831  -16.144 22.268  1.00 97.41 164 B 1 
ATOM   3686 C  CG  . PHE B 2 164 ? 10.990  -17.345 22.644  1.00 97.20 164 B 1 
ATOM   3687 C  CD1 . PHE B 2 164 ? 9.612   -17.349 22.368  1.00 95.03 164 B 1 
ATOM   3688 C  CD2 . PHE B 2 164 ? 11.571  -18.465 23.272  1.00 94.95 164 B 1 
ATOM   3689 C  CE1 . PHE B 2 164 ? 8.824   -18.450 22.706  1.00 93.81 164 B 1 
ATOM   3690 C  CE2 . PHE B 2 164 ? 10.790  -19.570 23.608  1.00 93.84 164 B 1 
ATOM   3691 C  CZ  . PHE B 2 164 ? 9.415   -19.567 23.327  1.00 94.71 164 B 1 
ATOM   3692 N  N   . VAL B 2 165 ? 12.438  -13.977 19.972  1.00 97.82 165 B 1 
ATOM   3693 C  CA  . VAL B 2 165 ? 12.738  -12.555 20.103  1.00 97.80 165 B 1 
ATOM   3694 C  C   . VAL B 2 165 ? 11.691  -11.970 21.036  1.00 97.86 165 B 1 
ATOM   3695 O  O   . VAL B 2 165 ? 10.494  -12.039 20.747  1.00 97.36 165 B 1 
ATOM   3696 C  CB  . VAL B 2 165 ? 12.772  -11.834 18.750  1.00 97.51 165 B 1 
ATOM   3697 C  CG1 . VAL B 2 165 ? 13.094  -10.355 18.927  1.00 95.52 165 B 1 
ATOM   3698 C  CG2 . VAL B 2 165 ? 13.836  -12.445 17.830  1.00 95.63 165 B 1 
ATOM   3699 N  N   . ILE B 2 166 ? 12.139  -11.437 22.161  1.00 97.67 166 B 1 
ATOM   3700 C  CA  . ILE B 2 166 ? 11.292  -10.827 23.178  1.00 97.72 166 B 1 
ATOM   3701 C  C   . ILE B 2 166 ? 11.430  -9.309  23.077  1.00 97.89 166 B 1 
ATOM   3702 O  O   . ILE B 2 166 ? 12.525  -8.795  22.872  1.00 97.47 166 B 1 
ATOM   3703 C  CB  . ILE B 2 166 ? 11.660  -11.359 24.574  1.00 97.42 166 B 1 
ATOM   3704 C  CG1 . ILE B 2 166 ? 11.600  -12.905 24.664  1.00 95.75 166 B 1 
ATOM   3705 C  CG2 . ILE B 2 166 ? 10.760  -10.746 25.654  1.00 96.22 166 B 1 
ATOM   3706 C  CD1 . ILE B 2 166 ? 10.230  -13.526 24.355  1.00 92.84 166 B 1 
ATOM   3707 N  N   . GLY B 2 167 ? 10.313  -8.596  23.223  1.00 96.59 167 B 1 
ATOM   3708 C  CA  . GLY B 2 167 ? 10.252  -7.148  23.303  1.00 96.18 167 B 1 
ATOM   3709 C  C   . GLY B 2 167 ? 9.837   -6.695  24.694  1.00 95.95 167 B 1 
ATOM   3710 O  O   . GLY B 2 167 ? 8.833   -7.160  25.216  1.00 94.85 167 B 1 
ATOM   3711 N  N   . ARG B 2 168 ? 10.589  -5.762  25.269  1.00 96.32 168 B 1 
ATOM   3712 C  CA  . ARG B 2 168 ? 10.290  -5.140  26.560  1.00 95.54 168 B 1 
ATOM   3713 C  C   . ARG B 2 168 ? 10.270  -3.625  26.414  1.00 94.69 168 B 1 
ATOM   3714 O  O   . ARG B 2 168 ? 11.037  -3.070  25.635  1.00 93.30 168 B 1 
ATOM   3715 C  CB  . ARG B 2 168 ? 11.315  -5.617  27.605  1.00 94.43 168 B 1 
ATOM   3716 C  CG  . ARG B 2 168 ? 10.945  -5.165  29.026  1.00 92.78 168 B 1 
ATOM   3717 C  CD  . ARG B 2 168 ? 11.912  -5.745  30.070  1.00 92.65 168 B 1 
ATOM   3718 N  NE  . ARG B 2 168 ? 11.798  -7.196  30.113  1.00 92.85 168 B 1 
ATOM   3719 C  CZ  . ARG B 2 168 ? 12.715  -8.072  30.499  1.00 94.26 168 B 1 
ATOM   3720 N  NH1 . ARG B 2 168 ? 13.859  -7.703  30.995  1.00 88.86 168 B 1 
ATOM   3721 N  NH2 . ARG B 2 168 ? 12.485  -9.338  30.367  1.00 90.11 168 B 1 
ATOM   3722 N  N   . GLU B 2 169 ? 9.418   -2.937  27.179  1.00 92.78 169 B 1 
ATOM   3723 C  CA  . GLU B 2 169 ? 9.450   -1.478  27.242  1.00 90.40 169 B 1 
ATOM   3724 C  C   . GLU B 2 169 ? 10.835  -0.989  27.645  1.00 89.32 169 B 1 
ATOM   3725 O  O   . GLU B 2 169 ? 11.471  -1.525  28.556  1.00 84.15 169 B 1 
ATOM   3726 C  CB  . GLU B 2 169 ? 8.393   -0.919  28.195  1.00 86.32 169 B 1 
ATOM   3727 C  CG  . GLU B 2 169 ? 7.024   -0.867  27.523  1.00 76.50 169 B 1 
ATOM   3728 C  CD  . GLU B 2 169 ? 5.914   -0.288  28.408  1.00 70.20 169 B 1 
ATOM   3729 O  OE1 . GLU B 2 169 ? 4.850   0.028   27.830  1.00 63.50 169 B 1 
ATOM   3730 O  OE2 . GLU B 2 169 ? 6.104   -0.215  29.640  1.00 64.46 169 B 1 
ATOM   3731 N  N   . LYS B 2 170 ? 11.311  0.049   26.945  1.00 86.58 170 B 1 
ATOM   3732 C  CA  . LYS B 2 170 ? 12.556  0.712   27.317  1.00 82.65 170 B 1 
ATOM   3733 C  C   . LYS B 2 170 ? 12.329  1.446   28.637  1.00 78.95 170 B 1 
ATOM   3734 O  O   . LYS B 2 170 ? 11.328  2.138   28.766  1.00 71.05 170 B 1 
ATOM   3735 C  CB  . LYS B 2 170 ? 13.014  1.664   26.202  1.00 76.71 170 B 1 
ATOM   3736 C  CG  . LYS B 2 170 ? 13.473  0.869   24.973  1.00 71.28 170 B 1 
ATOM   3737 C  CD  . LYS B 2 170 ? 13.816  1.788   23.805  1.00 67.08 170 B 1 
ATOM   3738 C  CE  . LYS B 2 170 ? 14.192  0.899   22.618  1.00 60.88 170 B 1 
ATOM   3739 N  NZ  . LYS B 2 170 ? 14.108  1.600   21.320  1.00 55.59 170 B 1 
ATOM   3740 N  N   . PRO B 2 171 ? 13.252  1.296   29.600  1.00 78.04 171 B 1 
ATOM   3741 C  CA  . PRO B 2 171 ? 13.171  2.001   30.873  1.00 75.32 171 B 1 
ATOM   3742 C  C   . PRO B 2 171 ? 13.320  3.523   30.732  1.00 69.68 171 B 1 
ATOM   3743 O  O   . PRO B 2 171 ? 13.961  3.983   29.756  1.00 62.66 171 B 1 
ATOM   3744 C  CB  . PRO B 2 171 ? 14.275  1.388   31.732  1.00 68.54 171 B 1 
ATOM   3745 C  CG  . PRO B 2 171 ? 15.303  0.915   30.719  1.00 70.31 171 B 1 
ATOM   3746 C  CD  . PRO B 2 171 ? 14.461  0.498   29.516  1.00 72.30 171 B 1 
ATOM   3747 O  OXT . PRO B 2 171 ? 12.800  4.216   31.622  1.00 64.56 171 B 1 
ATOM   3748 N  N   . MET C 3 1   ? -73.963 4.821   -3.753  1.00 30.64 1   C 1 
ATOM   3749 C  CA  . MET C 3 1   ? -73.529 3.691   -4.602  1.00 35.07 1   C 1 
ATOM   3750 C  C   . MET C 3 1   ? -72.083 3.381   -4.237  1.00 36.06 1   C 1 
ATOM   3751 O  O   . MET C 3 1   ? -71.262 4.280   -4.246  1.00 31.39 1   C 1 
ATOM   3752 C  CB  . MET C 3 1   ? -73.666 4.039   -6.086  1.00 30.95 1   C 1 
ATOM   3753 C  CG  . MET C 3 1   ? -75.135 4.049   -6.534  1.00 26.54 1   C 1 
ATOM   3754 S  SD  . MET C 3 1   ? -75.348 4.472   -8.261  1.00 24.03 1   C 1 
ATOM   3755 C  CE  . MET C 3 1   ? -77.121 4.200   -8.483  1.00 19.10 1   C 1 
ATOM   3756 N  N   . SER C 3 2   ? -71.812 2.150   -3.821  1.00 23.86 2   C 1 
ATOM   3757 C  CA  . SER C 3 2   ? -70.546 1.715   -3.210  1.00 27.20 2   C 1 
ATOM   3758 C  C   . SER C 3 2   ? -69.525 1.381   -4.296  1.00 27.61 2   C 1 
ATOM   3759 O  O   . SER C 3 2   ? -69.388 0.216   -4.674  1.00 26.81 2   C 1 
ATOM   3760 C  CB  . SER C 3 2   ? -70.839 0.506   -2.309  1.00 26.50 2   C 1 
ATOM   3761 O  OG  . SER C 3 2   ? -71.663 -0.424  -2.993  1.00 24.39 2   C 1 
ATOM   3762 N  N   . GLY C 3 3   ? -68.855 2.377   -4.855  1.00 23.77 3   C 1 
ATOM   3763 C  CA  . GLY C 3 3   ? -67.824 2.165   -5.869  1.00 25.19 3   C 1 
ATOM   3764 C  C   . GLY C 3 3   ? -66.653 1.375   -5.279  1.00 25.82 3   C 1 
ATOM   3765 O  O   . GLY C 3 3   ? -65.822 1.947   -4.585  1.00 24.05 3   C 1 
ATOM   3766 N  N   . GLY C 3 4   ? -66.644 0.064   -5.525  1.00 21.74 4   C 1 
ATOM   3767 C  CA  . GLY C 3 4   ? -65.570 -0.809  -5.060  1.00 22.01 4   C 1 
ATOM   3768 C  C   . GLY C 3 4   ? -64.281 -0.486  -5.802  1.00 21.90 4   C 1 
ATOM   3769 O  O   . GLY C 3 4   ? -64.088 -0.946  -6.918  1.00 20.59 4   C 1 
ATOM   3770 N  N   . SER C 3 5   ? -63.411 0.314   -5.210  1.00 21.50 5   C 1 
ATOM   3771 C  CA  . SER C 3 5   ? -62.084 0.599   -5.748  1.00 21.70 5   C 1 
ATOM   3772 C  C   . SER C 3 5   ? -61.266 -0.690  -5.731  1.00 21.56 5   C 1 
ATOM   3773 O  O   . SER C 3 5   ? -60.766 -1.100  -4.687  1.00 20.78 5   C 1 
ATOM   3774 C  CB  . SER C 3 5   ? -61.409 1.713   -4.935  1.00 21.13 5   C 1 
ATOM   3775 O  OG  . SER C 3 5   ? -61.487 1.445   -3.553  1.00 20.29 5   C 1 
ATOM   3776 N  N   . SER C 3 6   ? -61.157 -1.353  -6.895  1.00 20.22 6   C 1 
ATOM   3777 C  CA  . SER C 3 6   ? -60.364 -2.570  -7.052  1.00 20.84 6   C 1 
ATOM   3778 C  C   . SER C 3 6   ? -58.894 -2.220  -6.838  1.00 20.39 6   C 1 
ATOM   3779 O  O   . SER C 3 6   ? -58.231 -1.711  -7.737  1.00 19.74 6   C 1 
ATOM   3780 C  CB  . SER C 3 6   ? -60.602 -3.178  -8.435  1.00 20.25 6   C 1 
ATOM   3781 O  OG  . SER C 3 6   ? -60.344 -2.239  -9.459  1.00 19.58 6   C 1 
ATOM   3782 N  N   . CYS C 3 7   ? -58.413 -2.464  -5.633  1.00 22.66 7   C 1 
ATOM   3783 C  CA  . CYS C 3 7   ? -57.007 -2.286  -5.289  1.00 22.90 7   C 1 
ATOM   3784 C  C   . CYS C 3 7   ? -56.204 -3.314  -6.094  1.00 23.57 7   C 1 
ATOM   3785 O  O   . CYS C 3 7   ? -56.153 -4.480  -5.739  1.00 22.22 7   C 1 
ATOM   3786 C  CB  . CYS C 3 7   ? -56.848 -2.438  -3.770  1.00 21.63 7   C 1 
ATOM   3787 S  SG  . CYS C 3 7   ? -55.286 -1.680  -3.235  1.00 18.43 7   C 1 
ATOM   3788 N  N   . SER C 3 8   ? -55.670 -2.896  -7.245  1.00 20.01 8   C 1 
ATOM   3789 C  CA  . SER C 3 8   ? -54.859 -3.748  -8.108  1.00 20.87 8   C 1 
ATOM   3790 C  C   . SER C 3 8   ? -53.609 -4.140  -7.325  1.00 20.56 8   C 1 
ATOM   3791 O  O   . SER C 3 8   ? -52.713 -3.326  -7.131  1.00 19.89 8   C 1 
ATOM   3792 C  CB  . SER C 3 8   ? -54.513 -3.017  -9.407  1.00 20.47 8   C 1 
ATOM   3793 O  OG  . SER C 3 8   ? -53.763 -3.850  -10.260 1.00 19.34 8   C 1 
ATOM   3794 N  N   . GLN C 3 9   ? -53.581 -5.372  -6.823  1.00 20.88 9   C 1 
ATOM   3795 C  CA  . GLN C 3 9   ? -52.426 -5.922  -6.127  1.00 21.95 9   C 1 
ATOM   3796 C  C   . GLN C 3 9   ? -51.268 -5.968  -7.122  1.00 21.79 9   C 1 
ATOM   3797 O  O   . GLN C 3 9   ? -51.240 -6.819  -8.005  1.00 20.39 9   C 1 
ATOM   3798 C  CB  . GLN C 3 9   ? -52.746 -7.323  -5.571  1.00 21.30 9   C 1 
ATOM   3799 C  CG  . GLN C 3 9   ? -53.682 -7.277  -4.360  1.00 19.54 9   C 1 
ATOM   3800 C  CD  . GLN C 3 9   ? -53.934 -8.670  -3.764  1.00 18.03 9   C 1 
ATOM   3801 O  OE1 . GLN C 3 9   ? -53.643 -9.701  -4.341  1.00 17.76 9   C 1 
ATOM   3802 N  NE2 . GLN C 3 9   ? -54.497 -8.746  -2.589  1.00 18.08 9   C 1 
ATOM   3803 N  N   . THR C 3 10  ? -50.342 -5.036  -7.013  1.00 23.60 10  C 1 
ATOM   3804 C  CA  . THR C 3 10  ? -49.119 -5.033  -7.818  1.00 21.50 10  C 1 
ATOM   3805 C  C   . THR C 3 10  ? -48.400 -6.342  -7.508  1.00 21.99 10  C 1 
ATOM   3806 O  O   . THR C 3 10  ? -48.088 -6.583  -6.343  1.00 19.82 10  C 1 
ATOM   3807 C  CB  . THR C 3 10  ? -48.228 -3.825  -7.500  1.00 19.76 10  C 1 
ATOM   3808 O  OG1 . THR C 3 10  ? -48.996 -2.708  -7.154  1.00 17.49 10  C 1 
ATOM   3809 C  CG2 . THR C 3 10  ? -47.374 -3.437  -8.705  1.00 18.65 10  C 1 
ATOM   3810 N  N   . PRO C 3 11  ? -48.193 -7.229  -8.493  1.00 23.57 11  C 1 
ATOM   3811 C  CA  . PRO C 3 11  ? -47.673 -8.552  -8.218  1.00 24.63 11  C 1 
ATOM   3812 C  C   . PRO C 3 11  ? -46.274 -8.393  -7.624  1.00 24.99 11  C 1 
ATOM   3813 O  O   . PRO C 3 11  ? -45.367 -7.865  -8.272  1.00 23.84 11  C 1 
ATOM   3814 C  CB  . PRO C 3 11  ? -47.692 -9.299  -9.562  1.00 23.45 11  C 1 
ATOM   3815 C  CG  . PRO C 3 11  ? -47.697 -8.185  -10.593 1.00 23.24 11  C 1 
ATOM   3816 C  CD  . PRO C 3 11  ? -48.437 -7.044  -9.911  1.00 26.77 11  C 1 
ATOM   3817 N  N   . SER C 3 12  ? -46.123 -8.835  -6.391  1.00 23.77 12  C 1 
ATOM   3818 C  CA  . SER C 3 12  ? -44.834 -8.899  -5.712  1.00 21.37 12  C 1 
ATOM   3819 C  C   . SER C 3 12  ? -43.949 -9.831  -6.531  1.00 21.56 12  C 1 
ATOM   3820 O  O   . SER C 3 12  ? -44.099 -11.049 -6.466  1.00 20.49 12  C 1 
ATOM   3821 C  CB  . SER C 3 12  ? -45.025 -9.415  -4.286  1.00 21.04 12  C 1 
ATOM   3822 O  OG  . SER C 3 12  ? -43.780 -9.487  -3.618  1.00 19.07 12  C 1 
ATOM   3823 N  N   . ARG C 3 13  ? -43.073 -9.272  -7.384  1.00 21.50 13  C 1 
ATOM   3824 C  CA  . ARG C 3 13  ? -42.107 -10.071 -8.125  1.00 21.61 13  C 1 
ATOM   3825 C  C   . ARG C 3 13  ? -41.243 -10.769 -7.080  1.00 21.39 13  C 1 
ATOM   3826 O  O   . ARG C 3 13  ? -40.588 -10.094 -6.294  1.00 20.01 13  C 1 
ATOM   3827 C  CB  . ARG C 3 13  ? -41.266 -9.221  -9.092  1.00 21.22 13  C 1 
ATOM   3828 C  CG  . ARG C 3 13  ? -42.042 -8.896  -10.378 1.00 18.86 13  C 1 
ATOM   3829 C  CD  . ARG C 3 13  ? -41.137 -8.161  -11.377 1.00 17.90 13  C 1 
ATOM   3830 N  NE  . ARG C 3 13  ? -41.810 -7.931  -12.663 1.00 16.70 13  C 1 
ATOM   3831 C  CZ  . ARG C 3 13  ? -41.286 -7.354  -13.738 1.00 15.52 13  C 1 
ATOM   3832 N  NH1 . ARG C 3 13  ? -40.061 -6.898  -13.735 1.00 14.68 13  C 1 
ATOM   3833 N  NH2 . ARG C 3 13  ? -41.977 -7.225  -14.832 1.00 13.36 13  C 1 
ATOM   3834 N  N   . ALA C 3 14  ? -41.338 -12.098 -7.068  1.00 19.57 14  C 1 
ATOM   3835 C  CA  . ALA C 3 14  ? -40.567 -12.917 -6.161  1.00 19.15 14  C 1 
ATOM   3836 C  C   . ALA C 3 14  ? -39.094 -12.554 -6.354  1.00 19.42 14  C 1 
ATOM   3837 O  O   . ALA C 3 14  ? -38.542 -12.727 -7.439  1.00 18.43 14  C 1 
ATOM   3838 C  CB  . ALA C 3 14  ? -40.851 -14.391 -6.457  1.00 18.08 14  C 1 
ATOM   3839 N  N   . ILE C 3 15  ? -38.481 -11.991 -5.302  1.00 20.70 15  C 1 
ATOM   3840 C  CA  . ILE C 3 15  ? -37.039 -11.818 -5.257  1.00 19.55 15  C 1 
ATOM   3841 C  C   . ILE C 3 15  ? -36.469 -13.211 -5.513  1.00 21.15 15  C 1 
ATOM   3842 O  O   . ILE C 3 15  ? -36.874 -14.139 -4.815  1.00 19.56 15  C 1 
ATOM   3843 C  CB  . ILE C 3 15  ? -36.580 -11.229 -3.905  1.00 18.26 15  C 1 
ATOM   3844 C  CG1 . ILE C 3 15  ? -37.244 -9.848  -3.674  1.00 16.07 15  C 1 
ATOM   3845 C  CG2 . ILE C 3 15  ? -35.055 -11.125 -3.854  1.00 17.08 15  C 1 
ATOM   3846 C  CD1 . ILE C 3 15  ? -37.011 -9.267  -2.267  1.00 15.24 15  C 1 
ATOM   3847 N  N   . PRO C 3 16  ? -35.635 -13.397 -6.555  1.00 19.84 16  C 1 
ATOM   3848 C  CA  . PRO C 3 16  ? -35.107 -14.709 -6.887  1.00 18.71 16  C 1 
ATOM   3849 C  C   . PRO C 3 16  ? -34.528 -15.318 -5.614  1.00 19.84 16  C 1 
ATOM   3850 O  O   . PRO C 3 16  ? -33.704 -14.692 -4.948  1.00 18.09 16  C 1 
ATOM   3851 C  CB  . PRO C 3 16  ? -34.040 -14.485 -7.965  1.00 17.03 16  C 1 
ATOM   3852 C  CG  . PRO C 3 16  ? -34.452 -13.163 -8.600  1.00 16.17 16  C 1 
ATOM   3853 C  CD  . PRO C 3 16  ? -35.101 -12.391 -7.442  1.00 17.64 16  C 1 
ATOM   3854 N  N   . ALA C 3 17  ? -35.023 -16.491 -5.256  1.00 17.79 17  C 1 
ATOM   3855 C  CA  . ALA C 3 17  ? -34.586 -17.157 -4.050  1.00 17.39 17  C 1 
ATOM   3856 C  C   . ALA C 3 17  ? -33.094 -17.433 -4.214  1.00 18.25 17  C 1 
ATOM   3857 O  O   . ALA C 3 17  ? -32.708 -18.349 -4.941  1.00 16.67 17  C 1 
ATOM   3858 C  CB  . ALA C 3 17  ? -35.416 -18.436 -3.845  1.00 15.93 17  C 1 
ATOM   3859 N  N   . THR C 3 18  ? -32.280 -16.619 -3.576  1.00 18.54 18  C 1 
ATOM   3860 C  CA  . THR C 3 18  ? -30.864 -16.918 -3.414  1.00 17.88 18  C 1 
ATOM   3861 C  C   . THR C 3 18  ? -30.847 -18.310 -2.815  1.00 18.61 18  C 1 
ATOM   3862 O  O   . THR C 3 18  ? -31.378 -18.505 -1.718  1.00 17.49 18  C 1 
ATOM   3863 C  CB  . THR C 3 18  ? -30.173 -15.918 -2.479  1.00 16.71 18  C 1 
ATOM   3864 O  OG1 . THR C 3 18  ? -30.655 -14.618 -2.718  1.00 14.56 18  C 1 
ATOM   3865 C  CG2 . THR C 3 18  ? -28.661 -15.907 -2.703  1.00 14.99 18  C 1 
ATOM   3866 N  N   . ARG C 3 19  ? -30.366 -19.286 -3.567  1.00 20.63 19  C 1 
ATOM   3867 C  CA  . ARG C 3 19  ? -30.281 -20.667 -3.091  1.00 20.51 19  C 1 
ATOM   3868 C  C   . ARG C 3 19  ? -29.402 -20.629 -1.854  1.00 21.04 19  C 1 
ATOM   3869 O  O   . ARG C 3 19  ? -28.183 -20.661 -1.963  1.00 20.26 19  C 1 
ATOM   3870 C  CB  . ARG C 3 19  ? -29.705 -21.626 -4.154  1.00 19.73 19  C 1 
ATOM   3871 C  CG  . ARG C 3 19  ? -30.769 -22.270 -5.059  1.00 17.24 19  C 1 
ATOM   3872 C  CD  . ARG C 3 19  ? -30.101 -23.271 -6.007  1.00 16.15 19  C 1 
ATOM   3873 N  NE  . ARG C 3 19  ? -31.082 -24.041 -6.807  1.00 14.48 19  C 1 
ATOM   3874 C  CZ  . ARG C 3 19  ? -30.807 -24.966 -7.730  1.00 13.36 19  C 1 
ATOM   3875 N  NH1 . ARG C 3 19  ? -29.574 -25.270 -8.035  1.00 12.79 19  C 1 
ATOM   3876 N  NH2 . ARG C 3 19  ? -31.761 -25.590 -8.341  1.00 11.81 19  C 1 
ATOM   3877 N  N   . ARG C 3 20  ? -30.047 -20.545 -0.694  1.00 20.30 20  C 1 
ATOM   3878 C  CA  . ARG C 3 20  ? -29.439 -20.984 0.544   1.00 19.65 20  C 1 
ATOM   3879 C  C   . ARG C 3 20  ? -29.079 -22.432 0.271   1.00 19.97 20  C 1 
ATOM   3880 O  O   . ARG C 3 20  ? -29.968 -23.278 0.222   1.00 19.29 20  C 1 
ATOM   3881 C  CB  . ARG C 3 20  ? -30.402 -20.858 1.733   1.00 18.80 20  C 1 
ATOM   3882 C  CG  . ARG C 3 20  ? -30.469 -19.431 2.301   1.00 16.98 20  C 1 
ATOM   3883 C  CD  . ARG C 3 20  ? -31.383 -19.400 3.533   1.00 16.11 20  C 1 
ATOM   3884 N  NE  . ARG C 3 20  ? -31.369 -18.081 4.200   1.00 14.61 20  C 1 
ATOM   3885 C  CZ  . ARG C 3 20  ? -32.042 -17.737 5.306   1.00 13.32 20  C 1 
ATOM   3886 N  NH1 . ARG C 3 20  ? -32.843 -18.585 5.891   1.00 12.83 20  C 1 
ATOM   3887 N  NH2 . ARG C 3 20  ? -31.902 -16.554 5.810   1.00 12.20 20  C 1 
ATOM   3888 N  N   . VAL C 3 21  ? -27.827 -22.695 0.003   1.00 21.64 21  C 1 
ATOM   3889 C  CA  . VAL C 3 21  ? -27.308 -24.047 0.137   1.00 20.85 21  C 1 
ATOM   3890 C  C   . VAL C 3 21  ? -27.513 -24.338 1.609   1.00 21.38 21  C 1 
ATOM   3891 O  O   . VAL C 3 21  ? -26.791 -23.824 2.462   1.00 20.28 21  C 1 
ATOM   3892 C  CB  . VAL C 3 21  ? -25.839 -24.166 -0.297  1.00 19.56 21  C 1 
ATOM   3893 C  CG1 . VAL C 3 21  ? -25.334 -25.594 -0.110  1.00 17.16 21  C 1 
ATOM   3894 C  CG2 . VAL C 3 21  ? -25.706 -23.798 -1.787  1.00 18.51 21  C 1 
ATOM   3895 N  N   . VAL C 3 22  ? -28.612 -25.040 1.881   1.00 22.49 22  C 1 
ATOM   3896 C  CA  . VAL C 3 22  ? -28.898 -25.594 3.188   1.00 22.00 22  C 1 
ATOM   3897 C  C   . VAL C 3 22  ? -27.802 -26.621 3.387   1.00 22.60 22  C 1 
ATOM   3898 O  O   . VAL C 3 22  ? -27.916 -27.754 2.943   1.00 21.39 22  C 1 
ATOM   3899 C  CB  . VAL C 3 22  ? -30.316 -26.209 3.245   1.00 20.44 22  C 1 
ATOM   3900 C  CG1 . VAL C 3 22  ? -30.625 -26.791 4.615   1.00 17.68 22  C 1 
ATOM   3901 C  CG2 . VAL C 3 22  ? -31.390 -25.153 2.926   1.00 18.12 22  C 1 
ATOM   3902 N  N   . LEU C 3 23  ? -26.687 -26.164 3.967   1.00 22.94 23  C 1 
ATOM   3903 C  CA  . LEU C 3 23  ? -25.778 -27.096 4.609   1.00 21.66 23  C 1 
ATOM   3904 C  C   . LEU C 3 23  ? -26.632 -27.756 5.678   1.00 21.92 23  C 1 
ATOM   3905 O  O   . LEU C 3 23  ? -27.131 -27.078 6.572   1.00 20.57 23  C 1 
ATOM   3906 C  CB  . LEU C 3 23  ? -24.556 -26.353 5.175   1.00 20.16 23  C 1 
ATOM   3907 C  CG  . LEU C 3 23  ? -23.555 -25.926 4.085   1.00 18.23 23  C 1 
ATOM   3908 C  CD1 . LEU C 3 23  ? -22.561 -24.903 4.637   1.00 17.04 23  C 1 
ATOM   3909 C  CD2 . LEU C 3 23  ? -22.757 -27.115 3.535   1.00 18.37 23  C 1 
ATOM   3910 N  N   . GLY C 3 24  ? -26.935 -29.032 5.476   1.00 24.00 24  C 1 
ATOM   3911 C  CA  . GLY C 3 24  ? -27.866 -29.767 6.306   1.00 23.63 24  C 1 
ATOM   3912 C  C   . GLY C 3 24  ? -27.392 -29.807 7.759   1.00 24.05 24  C 1 
ATOM   3913 O  O   . GLY C 3 24  ? -26.193 -29.888 8.016   1.00 22.69 24  C 1 
ATOM   3914 N  N   . ASP C 3 25  ? -28.350 -29.814 8.684   1.00 27.57 25  C 1 
ATOM   3915 C  CA  . ASP C 3 25  ? -28.132 -29.818 10.137  1.00 27.71 25  C 1 
ATOM   3916 C  C   . ASP C 3 25  ? -27.160 -30.899 10.636  1.00 28.24 25  C 1 
ATOM   3917 O  O   . ASP C 3 25  ? -26.488 -30.727 11.647  1.00 26.07 25  C 1 
ATOM   3918 C  CB  . ASP C 3 25  ? -29.474 -30.115 10.827  1.00 25.47 25  C 1 
ATOM   3919 C  CG  . ASP C 3 25  ? -30.529 -29.027 10.704  1.00 22.88 25  C 1 
ATOM   3920 O  OD1 . ASP C 3 25  ? -30.151 -27.834 10.700  1.00 21.00 25  C 1 
ATOM   3921 O  OD2 . ASP C 3 25  ? -31.716 -29.396 10.603  1.00 21.47 25  C 1 
ATOM   3922 N  N   . GLY C 3 26  ? -27.213 -32.070 10.006  1.00 27.68 26  C 1 
ATOM   3923 C  CA  . GLY C 3 26  ? -26.914 -33.322 10.693  1.00 26.65 26  C 1 
ATOM   3924 C  C   . GLY C 3 26  ? -25.456 -33.683 10.867  1.00 28.07 26  C 1 
ATOM   3925 O  O   . GLY C 3 26  ? -25.174 -34.597 11.648  1.00 26.23 26  C 1 
ATOM   3926 N  N   . VAL C 3 27  ? -24.527 -33.057 10.146  1.00 28.36 27  C 1 
ATOM   3927 C  CA  . VAL C 3 27  ? -23.116 -33.356 10.367  1.00 28.88 27  C 1 
ATOM   3928 C  C   . VAL C 3 27  ? -22.683 -32.629 11.634  1.00 29.75 27  C 1 
ATOM   3929 O  O   . VAL C 3 27  ? -22.030 -31.597 11.603  1.00 28.67 27  C 1 
ATOM   3930 C  CB  . VAL C 3 27  ? -22.215 -33.074 9.142   1.00 27.40 27  C 1 
ATOM   3931 C  CG1 . VAL C 3 27  ? -20.837 -33.688 9.365   1.00 23.97 27  C 1 
ATOM   3932 C  CG2 . VAL C 3 27  ? -22.791 -33.692 7.868   1.00 25.33 27  C 1 
ATOM   3933 N  N   . GLN C 3 28  ? -23.102 -33.197 12.752  1.00 29.15 28  C 1 
ATOM   3934 C  CA  . GLN C 3 28  ? -22.415 -33.016 14.014  1.00 29.17 28  C 1 
ATOM   3935 C  C   . GLN C 3 28  ? -20.968 -33.393 13.734  1.00 30.38 28  C 1 
ATOM   3936 O  O   . GLN C 3 28  ? -20.639 -34.577 13.693  1.00 28.64 28  C 1 
ATOM   3937 C  CB  . GLN C 3 28  ? -23.003 -33.923 15.106  1.00 27.65 28  C 1 
ATOM   3938 C  CG  . GLN C 3 28  ? -24.342 -33.435 15.663  1.00 24.96 28  C 1 
ATOM   3939 C  CD  . GLN C 3 28  ? -24.848 -34.297 16.821  1.00 22.16 28  C 1 
ATOM   3940 O  OE1 . GLN C 3 28  ? -24.363 -35.368 17.127  1.00 21.42 28  C 1 
ATOM   3941 N  NE2 . GLN C 3 28  ? -25.863 -33.849 17.524  1.00 20.17 28  C 1 
ATOM   3942 N  N   . LEU C 3 29  ? -20.141 -32.407 13.496  1.00 29.66 29  C 1 
ATOM   3943 C  CA  . LEU C 3 29  ? -18.706 -32.616 13.471  1.00 28.57 29  C 1 
ATOM   3944 C  C   . LEU C 3 29  ? -18.385 -33.296 14.797  1.00 28.93 29  C 1 
ATOM   3945 O  O   . LEU C 3 29  ? -18.689 -32.718 15.844  1.00 27.56 29  C 1 
ATOM   3946 C  CB  . LEU C 3 29  ? -17.988 -31.275 13.287  1.00 27.47 29  C 1 
ATOM   3947 C  CG  . LEU C 3 29  ? -17.921 -30.844 11.808  1.00 25.03 29  C 1 
ATOM   3948 C  CD1 . LEU C 3 29  ? -17.657 -29.353 11.691  1.00 23.10 29  C 1 
ATOM   3949 C  CD2 . LEU C 3 29  ? -16.823 -31.605 11.051  1.00 24.51 29  C 1 
ATOM   3950 N  N   . PRO C 3 30  ? -17.896 -34.528 14.768  1.00 32.44 30  C 1 
ATOM   3951 C  CA  . PRO C 3 30  ? -17.701 -35.292 15.986  1.00 32.32 30  C 1 
ATOM   3952 C  C   . PRO C 3 30  ? -16.821 -34.478 16.916  1.00 32.45 30  C 1 
ATOM   3953 O  O   . PRO C 3 30  ? -15.817 -33.926 16.459  1.00 30.58 30  C 1 
ATOM   3954 C  CB  . PRO C 3 30  ? -17.034 -36.611 15.560  1.00 30.12 30  C 1 
ATOM   3955 C  CG  . PRO C 3 30  ? -17.348 -36.730 14.080  1.00 29.31 30  C 1 
ATOM   3956 C  CD  . PRO C 3 30  ? -17.472 -35.278 13.614  1.00 31.49 30  C 1 
ATOM   3957 N  N   . PRO C 3 31  ? -17.143 -34.380 18.198  1.00 33.45 31  C 1 
ATOM   3958 C  CA  . PRO C 3 31  ? -16.380 -33.539 19.117  1.00 33.26 31  C 1 
ATOM   3959 C  C   . PRO C 3 31  ? -14.900 -33.909 19.166  1.00 33.69 31  C 1 
ATOM   3960 O  O   . PRO C 3 31  ? -14.067 -33.074 19.495  1.00 32.16 31  C 1 
ATOM   3961 C  CB  . PRO C 3 31  ? -17.074 -33.713 20.480  1.00 31.09 31  C 1 
ATOM   3962 C  CG  . PRO C 3 31  ? -17.846 -35.024 20.353  1.00 30.06 31  C 1 
ATOM   3963 C  CD  . PRO C 3 31  ? -18.221 -35.069 18.887  1.00 31.79 31  C 1 
ATOM   3964 N  N   . GLY C 3 32  ? -14.560 -35.143 18.799  1.00 31.17 32  C 1 
ATOM   3965 C  CA  . GLY C 3 32  ? -13.199 -35.654 18.793  1.00 30.81 32  C 1 
ATOM   3966 C  C   . GLY C 3 32  ? -12.310 -35.149 17.658  1.00 31.66 32  C 1 
ATOM   3967 O  O   . GLY C 3 32  ? -11.104 -35.043 17.875  1.00 29.82 32  C 1 
ATOM   3968 N  N   . ASP C 3 33  ? -12.850 -34.855 16.475  1.00 29.23 33  C 1 
ATOM   3969 C  CA  . ASP C 3 33  ? -12.000 -34.668 15.287  1.00 29.48 33  C 1 
ATOM   3970 C  C   . ASP C 3 33  ? -11.324 -33.294 15.187  1.00 30.42 33  C 1 
ATOM   3971 O  O   . ASP C 3 33  ? -10.410 -33.114 14.387  1.00 28.35 33  C 1 
ATOM   3972 C  CB  . ASP C 3 33  ? -12.777 -35.006 14.006  1.00 27.31 33  C 1 
ATOM   3973 C  CG  . ASP C 3 33  ? -12.839 -36.491 13.690  1.00 24.50 33  C 1 
ATOM   3974 O  OD1 . ASP C 3 33  ? -12.055 -37.274 14.271  1.00 22.54 33  C 1 
ATOM   3975 O  OD2 . ASP C 3 33  ? -13.682 -36.853 12.838  1.00 21.60 33  C 1 
ATOM   3976 N  N   . TYR C 3 34  ? -11.671 -32.332 16.017  1.00 35.19 34  C 1 
ATOM   3977 C  CA  . TYR C 3 34  ? -10.960 -31.051 16.111  1.00 34.74 34  C 1 
ATOM   3978 C  C   . TYR C 3 34  ? -9.605  -31.183 16.821  1.00 34.87 34  C 1 
ATOM   3979 O  O   . TYR C 3 34  ? -9.170  -30.311 17.574  1.00 33.75 34  C 1 
ATOM   3980 C  CB  . TYR C 3 34  ? -11.868 -29.978 16.719  1.00 33.82 34  C 1 
ATOM   3981 C  CG  . TYR C 3 34  ? -12.932 -29.494 15.756  1.00 32.03 34  C 1 
ATOM   3982 C  CD1 . TYR C 3 34  ? -12.609 -28.529 14.790  1.00 30.44 34  C 1 
ATOM   3983 C  CD2 . TYR C 3 34  ? -14.236 -29.993 15.831  1.00 30.23 34  C 1 
ATOM   3984 C  CE1 . TYR C 3 34  ? -13.591 -28.035 13.925  1.00 27.58 34  C 1 
ATOM   3985 C  CE2 . TYR C 3 34  ? -15.229 -29.509 14.972  1.00 27.59 34  C 1 
ATOM   3986 C  CZ  . TYR C 3 34  ? -14.911 -28.513 14.024  1.00 26.52 34  C 1 
ATOM   3987 O  OH  . TYR C 3 34  ? -15.884 -27.995 13.215  1.00 24.95 34  C 1 
ATOM   3988 N  N   . SER C 3 35  ? -8.901  -32.280 16.566  1.00 35.09 35  C 1 
ATOM   3989 C  CA  . SER C 3 35  ? -7.641  -32.673 17.187  1.00 35.86 35  C 1 
ATOM   3990 C  C   . SER C 3 35  ? -6.407  -31.938 16.665  1.00 35.97 35  C 1 
ATOM   3991 O  O   . SER C 3 35  ? -5.293  -32.309 17.024  1.00 35.20 35  C 1 
ATOM   3992 C  CB  . SER C 3 35  ? -7.458  -34.179 16.996  1.00 35.14 35  C 1 
ATOM   3993 O  OG  . SER C 3 35  ? -7.395  -34.490 15.619  1.00 32.61 35  C 1 
ATOM   3994 N  N   . THR C 3 36  ? -6.541  -30.957 15.789  1.00 36.43 36  C 1 
ATOM   3995 C  CA  . THR C 3 36  ? -5.449  -30.508 14.917  1.00 37.39 36  C 1 
ATOM   3996 C  C   . THR C 3 36  ? -4.325  -29.740 15.596  1.00 37.04 36  C 1 
ATOM   3997 O  O   . THR C 3 36  ? -3.293  -29.508 14.968  1.00 36.75 36  C 1 
ATOM   3998 C  CB  . THR C 3 36  ? -5.972  -29.688 13.723  1.00 37.31 36  C 1 
ATOM   3999 O  OG1 . THR C 3 36  ? -7.341  -29.400 13.808  1.00 34.65 36  C 1 
ATOM   4000 C  CG2 . THR C 3 36  ? -5.759  -30.434 12.402  1.00 34.24 36  C 1 
HETATM 4001 N  N   . TPO C 3 37  ? -4.456  -29.367 16.942  1.00 39.30 37  C 1 
HETATM 4002 C  CA  . TPO C 3 37  ? -3.419  -28.722 17.571  1.00 38.69 37  C 1 
HETATM 4003 C  CB  . TPO C 3 37  ? -3.457  -27.548 18.170  1.00 39.78 37  C 1 
HETATM 4004 C  CG2 . TPO C 3 37  ? -4.768  -26.848 18.008  1.00 42.08 37  C 1 
HETATM 4005 O  OG1 . TPO C 3 37  ? -3.207  -27.778 19.479  1.00 41.88 37  C 1 
HETATM 4006 P  P   . TPO C 3 37  ? -2.328  -26.668 20.025  1.00 39.91 37  C 1 
HETATM 4007 O  O1P . TPO C 3 37  ? -2.019  -27.073 21.414  1.00 45.40 37  C 1 
HETATM 4008 O  O2P . TPO C 3 37  ? -1.140  -26.568 19.096  1.00 46.15 37  C 1 
HETATM 4009 O  O3P . TPO C 3 37  ? -3.185  -25.361 19.951  1.00 48.00 37  C 1 
HETATM 4010 C  C   . TPO C 3 37  ? -2.316  -29.724 17.930  1.00 40.61 37  C 1 
HETATM 4011 O  O   . TPO C 3 37  ? -2.614  -30.823 18.365  1.00 52.40 37  C 1 
ATOM   4012 N  N   . PRO C 3 38  ? -1.018  -29.478 17.796  1.00 42.57 38  C 1 
ATOM   4013 C  CA  . PRO C 3 38  ? 0.052   -30.453 18.029  1.00 40.76 38  C 1 
ATOM   4014 C  C   . PRO C 3 38  ? 0.321   -30.806 19.495  1.00 41.06 38  C 1 
ATOM   4015 O  O   . PRO C 3 38  ? 0.740   -31.927 19.774  1.00 40.03 38  C 1 
ATOM   4016 C  CB  . PRO C 3 38  ? 1.295   -29.857 17.367  1.00 38.94 38  C 1 
ATOM   4017 C  CG  . PRO C 3 38  ? 1.005   -28.362 17.348  1.00 38.51 38  C 1 
ATOM   4018 C  CD  . PRO C 3 38  ? -0.489  -28.256 17.234  1.00 42.01 38  C 1 
ATOM   4019 N  N   . GLY C 3 39  ? 0.153   -29.916 20.412  1.00 38.40 39  C 1 
ATOM   4020 C  CA  . GLY C 3 39  ? 0.307   -30.200 21.839  1.00 37.96 39  C 1 
ATOM   4021 C  C   . GLY C 3 39  ? -0.879  -31.013 22.358  1.00 38.32 39  C 1 
ATOM   4022 O  O   . GLY C 3 39  ? -2.023  -30.713 22.038  1.00 37.78 39  C 1 
ATOM   4023 N  N   . GLY C 3 40  ? -0.607  -32.048 23.130  1.00 36.34 40  C 1 
ATOM   4024 C  CA  . GLY C 3 40  ? -1.618  -33.029 23.544  1.00 36.45 40  C 1 
ATOM   4025 C  C   . GLY C 3 40  ? -2.792  -32.487 24.374  1.00 36.81 40  C 1 
ATOM   4026 O  O   . GLY C 3 40  ? -3.801  -33.179 24.495  1.00 36.65 40  C 1 
ATOM   4027 N  N   . THR C 3 41  ? -2.696  -31.288 24.915  1.00 34.59 41  C 1 
ATOM   4028 C  CA  . THR C 3 41  ? -3.825  -30.684 25.604  1.00 35.66 41  C 1 
ATOM   4029 C  C   . THR C 3 41  ? -4.863  -30.291 24.561  1.00 36.02 41  C 1 
ATOM   4030 O  O   . THR C 3 41  ? -4.667  -29.362 23.781  1.00 35.79 41  C 1 
ATOM   4031 C  CB  . THR C 3 41  ? -3.422  -29.493 26.479  1.00 35.35 41  C 1 
ATOM   4032 O  OG1 . THR C 3 41  ? -2.156  -29.708 27.061  1.00 32.87 41  C 1 
ATOM   4033 C  CG2 . THR C 3 41  ? -4.413  -29.290 27.628  1.00 32.41 41  C 1 
ATOM   4034 N  N   . LEU C 3 42  ? -5.959  -31.020 24.562  1.00 35.44 42  C 1 
ATOM   4035 C  CA  . LEU C 3 42  ? -7.168  -30.690 23.814  1.00 35.87 42  C 1 
ATOM   4036 C  C   . LEU C 3 42  ? -7.730  -29.378 24.370  1.00 36.15 42  C 1 
ATOM   4037 O  O   . LEU C 3 42  ? -8.688  -29.372 25.141  1.00 35.72 42  C 1 
ATOM   4038 C  CB  . LEU C 3 42  ? -8.183  -31.848 23.950  1.00 34.85 42  C 1 
ATOM   4039 C  CG  . LEU C 3 42  ? -7.950  -33.028 22.998  1.00 31.93 42  C 1 
ATOM   4040 C  CD1 . LEU C 3 42  ? -8.600  -34.290 23.550  1.00 29.77 42  C 1 
ATOM   4041 C  CD2 . LEU C 3 42  ? -8.563  -32.746 21.624  1.00 29.81 42  C 1 
ATOM   4042 N  N   . PHE C 3 43  ? -7.129  -28.276 23.997  1.00 37.30 43  C 1 
ATOM   4043 C  CA  . PHE C 3 43  ? -7.771  -26.992 24.178  1.00 37.73 43  C 1 
ATOM   4044 C  C   . PHE C 3 43  ? -8.981  -27.005 23.262  1.00 37.33 43  C 1 
ATOM   4045 O  O   . PHE C 3 43  ? -8.853  -26.882 22.045  1.00 36.95 43  C 1 
ATOM   4046 C  CB  . PHE C 3 43  ? -6.809  -25.830 23.899  1.00 38.01 43  C 1 
ATOM   4047 C  CG  . PHE C 3 43  ? -5.837  -25.592 25.040  1.00 36.48 43  C 1 
ATOM   4048 C  CD1 . PHE C 3 43  ? -6.243  -24.837 26.153  1.00 34.46 43  C 1 
ATOM   4049 C  CD2 . PHE C 3 43  ? -4.546  -26.129 24.999  1.00 34.64 43  C 1 
ATOM   4050 C  CE1 . PHE C 3 43  ? -5.351  -24.611 27.217  1.00 31.85 43  C 1 
ATOM   4051 C  CE2 . PHE C 3 43  ? -3.656  -25.909 26.061  1.00 32.48 43  C 1 
ATOM   4052 C  CZ  . PHE C 3 43  ? -4.052  -25.148 27.174  1.00 30.97 43  C 1 
ATOM   4053 N  N   . SER C 3 44  ? -10.129 -27.198 23.874  1.00 37.23 44  C 1 
ATOM   4054 C  CA  . SER C 3 44  ? -11.402 -27.120 23.188  1.00 37.73 44  C 1 
ATOM   4055 C  C   . SER C 3 44  ? -11.686 -25.671 22.815  1.00 36.89 44  C 1 
ATOM   4056 O  O   . SER C 3 44  ? -12.562 -25.027 23.385  1.00 36.54 44  C 1 
ATOM   4057 C  CB  . SER C 3 44  ? -12.519 -27.729 24.055  1.00 37.93 44  C 1 
ATOM   4058 O  OG  . SER C 3 44  ? -12.679 -27.002 25.253  1.00 36.18 44  C 1 
ATOM   4059 N  N   . THR C 3 45  ? -10.929 -25.149 21.895  1.00 39.63 45  C 1 
ATOM   4060 C  CA  . THR C 3 45  ? -11.309 -23.924 21.209  1.00 41.08 45  C 1 
ATOM   4061 C  C   . THR C 3 45  ? -12.566 -24.279 20.452  1.00 40.83 45  C 1 
ATOM   4062 O  O   . THR C 3 45  ? -12.528 -25.111 19.550  1.00 40.96 45  C 1 
ATOM   4063 C  CB  . THR C 3 45  ? -10.221 -23.396 20.264  1.00 40.97 45  C 1 
ATOM   4064 O  OG1 . THR C 3 45  ? -8.942  -23.648 20.786  1.00 37.95 45  C 1 
ATOM   4065 C  CG2 . THR C 3 45  ? -10.340 -21.887 20.084  1.00 37.83 45  C 1 
HETATM 4066 N  N   . TPO C 3 46  ? -13.693 -23.788 20.793  1.00 45.23 46  C 1 
HETATM 4067 C  CA  . TPO C 3 46  ? -14.962 -24.138 20.390  1.00 42.19 46  C 1 
HETATM 4068 C  CB  . TPO C 3 46  ? -15.932 -23.369 21.141  1.00 41.76 46  C 1 
HETATM 4069 C  CG2 . TPO C 3 46  ? -15.637 -23.753 22.570  1.00 44.51 46  C 1 
HETATM 4070 O  OG1 . TPO C 3 46  ? -17.084 -23.928 20.606  1.00 42.55 46  C 1 
HETATM 4071 P  P   . TPO C 3 46  ? -18.216 -23.967 21.602  1.00 40.93 46  C 1 
HETATM 4072 O  O1P . TPO C 3 46  ? -19.373 -24.408 20.858  1.00 49.76 46  C 1 
HETATM 4073 O  O2P . TPO C 3 46  ? -17.728 -24.951 22.656  1.00 45.25 46  C 1 
HETATM 4074 O  O3P . TPO C 3 46  ? -18.388 -22.568 22.189  1.00 49.51 46  C 1 
HETATM 4075 C  C   . TPO C 3 46  ? -15.001 -23.811 18.855  1.00 40.01 46  C 1 
HETATM 4076 O  O   . TPO C 3 46  ? -14.791 -22.729 18.357  1.00 52.65 46  C 1 
ATOM   4077 N  N   . PRO C 3 47  ? -15.085 -24.978 18.187  1.00 37.55 47  C 1 
ATOM   4078 C  CA  . PRO C 3 47  ? -15.238 -24.901 16.747  1.00 36.18 47  C 1 
ATOM   4079 C  C   . PRO C 3 47  ? -16.611 -24.354 16.346  1.00 36.09 47  C 1 
ATOM   4080 O  O   . PRO C 3 47  ? -17.090 -24.637 15.255  1.00 35.32 47  C 1 
ATOM   4081 C  CB  . PRO C 3 47  ? -14.981 -26.319 16.257  1.00 34.59 47  C 1 
ATOM   4082 C  CG  . PRO C 3 47  ? -15.507 -27.192 17.374  1.00 34.18 47  C 1 
ATOM   4083 C  CD  . PRO C 3 47  ? -15.170 -26.367 18.614  1.00 37.18 47  C 1 
ATOM   4084 N  N   . GLY C 3 48  ? -17.255 -23.640 17.189  1.00 34.50 48  C 1 
ATOM   4085 C  CA  . GLY C 3 48  ? -18.474 -22.929 16.848  1.00 33.76 48  C 1 
ATOM   4086 C  C   . GLY C 3 48  ? -18.192 -22.088 15.610  1.00 33.61 48  C 1 
ATOM   4087 O  O   . GLY C 3 48  ? -17.277 -21.278 15.619  1.00 32.68 48  C 1 
ATOM   4088 N  N   . GLY C 3 49  ? -18.945 -22.315 14.551  1.00 32.52 49  C 1 
ATOM   4089 C  CA  . GLY C 3 49  ? -18.768 -21.651 13.262  1.00 32.59 49  C 1 
ATOM   4090 C  C   . GLY C 3 49  ? -19.086 -20.157 13.295  1.00 32.80 49  C 1 
ATOM   4091 O  O   . GLY C 3 49  ? -19.809 -19.670 12.429  1.00 32.23 49  C 1 
ATOM   4092 N  N   . THR C 3 50  ? -18.633 -19.445 14.284  1.00 30.23 50  C 1 
ATOM   4093 C  CA  . THR C 3 50  ? -19.055 -18.103 14.665  1.00 30.73 50  C 1 
ATOM   4094 C  C   . THR C 3 50  ? -18.497 -17.019 13.741  1.00 31.28 50  C 1 
ATOM   4095 O  O   . THR C 3 50  ? -18.913 -16.914 12.595  1.00 31.10 50  C 1 
ATOM   4096 C  CB  . THR C 3 50  ? -18.762 -17.807 16.154  1.00 29.98 50  C 1 
ATOM   4097 O  OG1 . THR C 3 50  ? -18.877 -18.948 16.963  1.00 27.18 50  C 1 
ATOM   4098 C  CG2 . THR C 3 50  ? -19.728 -16.776 16.719  1.00 27.60 50  C 1 
ATOM   4099 N  N   . ARG C 3 51  ? -17.614 -16.158 14.225  1.00 27.53 51  C 1 
ATOM   4100 C  CA  . ARG C 3 51  ? -17.434 -14.781 13.746  1.00 28.20 51  C 1 
ATOM   4101 C  C   . ARG C 3 51  ? -16.504 -14.626 12.545  1.00 28.47 51  C 1 
ATOM   4102 O  O   . ARG C 3 51  ? -16.709 -13.705 11.767  1.00 28.69 51  C 1 
ATOM   4103 C  CB  . ARG C 3 51  ? -16.964 -13.893 14.916  1.00 28.33 51  C 1 
ATOM   4104 C  CG  . ARG C 3 51  ? -18.093 -13.024 15.477  1.00 26.30 51  C 1 
ATOM   4105 C  CD  . ARG C 3 51  ? -17.560 -12.162 16.621  1.00 25.21 51  C 1 
ATOM   4106 N  NE  . ARG C 3 51  ? -18.580 -11.222 17.118  1.00 23.18 51  C 1 
ATOM   4107 C  CZ  . ARG C 3 51  ? -18.413 -10.363 18.115  1.00 21.68 51  C 1 
ATOM   4108 N  NH1 . ARG C 3 51  ? -17.311 -10.335 18.805  1.00 21.33 51  C 1 
ATOM   4109 N  NH2 . ARG C 3 51  ? -19.352 -9.535  18.435  1.00 20.47 51  C 1 
ATOM   4110 N  N   . ILE C 3 52  ? -15.546 -15.495 12.363  1.00 27.18 52  C 1 
ATOM   4111 C  CA  . ILE C 3 52  ? -14.417 -15.308 11.424  1.00 27.03 52  C 1 
ATOM   4112 C  C   . ILE C 3 52  ? -14.881 -15.024 9.986   1.00 27.46 52  C 1 
ATOM   4113 O  O   . ILE C 3 52  ? -14.251 -14.259 9.262   1.00 26.76 52  C 1 
ATOM   4114 C  CB  . ILE C 3 52  ? -13.485 -16.545 11.473  1.00 26.64 52  C 1 
ATOM   4115 C  CG1 . ILE C 3 52  ? -12.971 -16.790 12.912  1.00 24.34 52  C 1 
ATOM   4116 C  CG2 . ILE C 3 52  ? -12.304 -16.381 10.496  1.00 25.16 52  C 1 
ATOM   4117 C  CD1 . ILE C 3 52  ? -12.150 -18.083 13.083  1.00 23.57 52  C 1 
ATOM   4118 N  N   . ILE C 3 53  ? -15.983 -15.607 9.561   1.00 26.57 53  C 1 
ATOM   4119 C  CA  . ILE C 3 53  ? -16.490 -15.430 8.195   1.00 26.20 53  C 1 
ATOM   4120 C  C   . ILE C 3 53  ? -17.050 -14.023 7.981   1.00 26.87 53  C 1 
ATOM   4121 O  O   . ILE C 3 53  ? -16.902 -13.471 6.890   1.00 26.40 53  C 1 
ATOM   4122 C  CB  . ILE C 3 53  ? -17.536 -16.519 7.857   1.00 25.61 53  C 1 
ATOM   4123 C  CG1 . ILE C 3 53  ? -16.895 -17.922 7.973   1.00 23.44 53  C 1 
ATOM   4124 C  CG2 . ILE C 3 53  ? -18.128 -16.300 6.457   1.00 24.49 53  C 1 
ATOM   4125 C  CD1 . ILE C 3 53  ? -17.875 -19.091 7.727   1.00 22.83 53  C 1 
ATOM   4126 N  N   . TYR C 3 54  ? -17.709 -13.459 8.982   1.00 26.77 54  C 1 
ATOM   4127 C  CA  . TYR C 3 54  ? -18.386 -12.166 8.824   1.00 25.87 54  C 1 
ATOM   4128 C  C   . TYR C 3 54  ? -17.397 -11.016 8.719   1.00 26.22 54  C 1 
ATOM   4129 O  O   . TYR C 3 54  ? -17.572 -10.145 7.865   1.00 25.23 54  C 1 
ATOM   4130 C  CB  . TYR C 3 54  ? -19.372 -11.937 9.974   1.00 25.31 54  C 1 
ATOM   4131 C  CG  . TYR C 3 54  ? -20.762 -12.440 9.643   1.00 23.78 54  C 1 
ATOM   4132 C  CD1 . TYR C 3 54  ? -21.654 -11.596 8.954   1.00 22.39 54  C 1 
ATOM   4133 C  CD2 . TYR C 3 54  ? -21.167 -13.728 10.011  1.00 23.07 54  C 1 
ATOM   4134 C  CE1 . TYR C 3 54  ? -22.950 -12.039 8.634   1.00 22.08 54  C 1 
ATOM   4135 C  CE2 . TYR C 3 54  ? -22.459 -14.186 9.698   1.00 22.26 54  C 1 
ATOM   4136 C  CZ  . TYR C 3 54  ? -23.349 -13.335 9.011   1.00 21.43 54  C 1 
ATOM   4137 O  OH  . TYR C 3 54  ? -24.617 -13.776 8.700   1.00 20.77 54  C 1 
ATOM   4138 N  N   . ASP C 3 55  ? -16.327 -11.050 9.489   1.00 29.03 55  C 1 
ATOM   4139 C  CA  . ASP C 3 55  ? -15.365 -9.956  9.526   1.00 30.12 55  C 1 
ATOM   4140 C  C   . ASP C 3 55  ? -14.555 -9.851  8.235   1.00 30.45 55  C 1 
ATOM   4141 O  O   . ASP C 3 55  ? -14.283 -8.757  7.754   1.00 30.02 55  C 1 
ATOM   4142 C  CB  . ASP C 3 55  ? -14.491 -10.110 10.765  1.00 29.94 55  C 1 
ATOM   4143 C  CG  . ASP C 3 55  ? -15.320 -9.951  12.041  1.00 27.56 55  C 1 
ATOM   4144 O  OD1 . ASP C 3 55  ? -16.293 -9.177  12.013  1.00 26.31 55  C 1 
ATOM   4145 O  OD2 . ASP C 3 55  ? -14.994 -10.651 13.021  1.00 26.45 55  C 1 
ATOM   4146 N  N   . ARG C 3 56  ? -14.308 -10.971 7.568   1.00 32.04 56  C 1 
ATOM   4147 C  CA  . ARG C 3 56  ? -13.783 -10.956 6.190   1.00 31.66 56  C 1 
ATOM   4148 C  C   . ARG C 3 56  ? -14.680 -10.194 5.224   1.00 32.47 56  C 1 
ATOM   4149 O  O   . ARG C 3 56  ? -14.177 -9.632  4.259   1.00 31.42 56  C 1 
ATOM   4150 C  CB  . ARG C 3 56  ? -13.583 -12.382 5.666   1.00 30.68 56  C 1 
ATOM   4151 C  CG  . ARG C 3 56  ? -12.134 -12.824 5.806   1.00 27.87 56  C 1 
ATOM   4152 C  CD  . ARG C 3 56  ? -11.944 -14.166 5.102   1.00 26.21 56  C 1 
ATOM   4153 N  NE  . ARG C 3 56  ? -10.534 -14.561 5.097   1.00 24.66 56  C 1 
ATOM   4154 C  CZ  . ARG C 3 56  ? -10.022 -15.618 4.483   1.00 22.66 56  C 1 
ATOM   4155 N  NH1 . ARG C 3 56  ? -10.771 -16.448 3.814   1.00 21.55 56  C 1 
ATOM   4156 N  NH2 . ARG C 3 56  ? -8.740  -15.845 4.535   1.00 19.94 56  C 1 
ATOM   4157 N  N   . LYS C 3 57  ? -15.976 -10.212 5.438   1.00 35.17 57  C 1 
ATOM   4158 C  CA  . LYS C 3 57  ? -16.926 -9.540  4.556   1.00 35.05 57  C 1 
ATOM   4159 C  C   . LYS C 3 57  ? -16.881 -8.026  4.765   1.00 35.49 57  C 1 
ATOM   4160 O  O   . LYS C 3 57  ? -16.837 -7.290  3.786   1.00 34.54 57  C 1 
ATOM   4161 C  CB  . LYS C 3 57  ? -18.324 -10.121 4.758   1.00 34.23 57  C 1 
ATOM   4162 C  CG  . LYS C 3 57  ? -19.073 -10.174 3.439   1.00 31.32 57  C 1 
ATOM   4163 C  CD  . LYS C 3 57  ? -20.491 -10.699 3.667   1.00 29.62 57  C 1 
ATOM   4164 C  CE  . LYS C 3 57  ? -21.217 -10.815 2.339   1.00 26.62 57  C 1 
ATOM   4165 N  NZ  . LYS C 3 57  ? -22.647 -11.088 2.544   1.00 23.95 57  C 1 
ATOM   4166 N  N   . PHE C 3 58  ? -16.808 -7.603  6.014   1.00 34.54 58  C 1 
ATOM   4167 C  CA  . PHE C 3 58  ? -16.621 -6.193  6.373   1.00 34.88 58  C 1 
ATOM   4168 C  C   . PHE C 3 58  ? -15.278 -5.664  5.857   1.00 35.14 58  C 1 
ATOM   4169 O  O   . PHE C 3 58  ? -15.229 -4.627  5.205   1.00 34.56 58  C 1 
ATOM   4170 C  CB  . PHE C 3 58  ? -16.735 -6.059  7.894   1.00 33.98 58  C 1 
ATOM   4171 C  CG  . PHE C 3 58  ? -16.724 -4.616  8.348   1.00 30.59 58  C 1 
ATOM   4172 C  CD1 . PHE C 3 58  ? -15.567 -4.050  8.901   1.00 28.61 58  C 1 
ATOM   4173 C  CD2 . PHE C 3 58  ? -17.883 -3.828  8.200   1.00 28.72 58  C 1 
ATOM   4174 C  CE1 . PHE C 3 58  ? -15.563 -2.709  9.310   1.00 26.77 58  C 1 
ATOM   4175 C  CE2 . PHE C 3 58  ? -17.884 -2.486  8.608   1.00 26.96 58  C 1 
ATOM   4176 C  CZ  . PHE C 3 58  ? -16.725 -1.927  9.162   1.00 26.54 58  C 1 
ATOM   4177 N  N   . LEU C 3 59  ? -14.212 -6.438  6.023   1.00 35.44 59  C 1 
ATOM   4178 C  CA  . LEU C 3 59  ? -12.909 -6.142  5.431   1.00 34.54 59  C 1 
ATOM   4179 C  C   . LEU C 3 59  ? -12.969 -6.001  3.913   1.00 35.03 59  C 1 
ATOM   4180 O  O   . LEU C 3 59  ? -12.393 -5.067  3.366   1.00 34.41 59  C 1 
ATOM   4181 C  CB  . LEU C 3 59  ? -11.933 -7.261  5.815   1.00 34.22 59  C 1 
ATOM   4182 C  CG  . LEU C 3 59  ? -11.310 -7.057  7.196   1.00 31.36 59  C 1 
ATOM   4183 C  CD1 . LEU C 3 59  ? -10.640 -8.338  7.672   1.00 29.45 59  C 1 
ATOM   4184 C  CD2 . LEU C 3 59  ? -10.268 -5.945  7.115   1.00 30.56 59  C 1 
ATOM   4185 N  N   . MET C 3 60  ? -13.690 -6.881  3.225   1.00 35.74 60  C 1 
ATOM   4186 C  CA  . MET C 3 60  ? -13.890 -6.760  1.779   1.00 36.01 60  C 1 
ATOM   4187 C  C   . MET C 3 60  ? -14.693 -5.515  1.403   1.00 36.94 60  C 1 
ATOM   4188 O  O   . MET C 3 60  ? -14.405 -4.916  0.377   1.00 36.34 60  C 1 
ATOM   4189 C  CB  . MET C 3 60  ? -14.568 -8.013  1.207   1.00 35.44 60  C 1 
ATOM   4190 C  CG  . MET C 3 60  ? -13.560 -9.117  0.899   1.00 32.08 60  C 1 
ATOM   4191 S  SD  . MET C 3 60  ? -14.236 -10.470 -0.130  1.00 29.06 60  C 1 
ATOM   4192 C  CE  . MET C 3 60  ? -14.838 -11.589 1.141   1.00 27.84 60  C 1 
ATOM   4193 N  N   . GLU C 3 61  ? -15.656 -5.095  2.207   1.00 38.59 61  C 1 
ATOM   4194 C  CA  . GLU C 3 61  ? -16.373 -3.833  1.978   1.00 40.12 61  C 1 
ATOM   4195 C  C   . GLU C 3 61  ? -15.451 -2.624  2.186   1.00 41.06 61  C 1 
ATOM   4196 O  O   . GLU C 3 61  ? -15.477 -1.684  1.398   1.00 39.41 61  C 1 
ATOM   4197 C  CB  . GLU C 3 61  ? -17.628 -3.758  2.860   1.00 38.68 61  C 1 
ATOM   4198 C  CG  . GLU C 3 61  ? -18.741 -4.672  2.327   1.00 34.57 61  C 1 
ATOM   4199 C  CD  . GLU C 3 61  ? -20.006 -4.749  3.204   1.00 31.82 61  C 1 
ATOM   4200 O  OE1 . GLU C 3 61  ? -20.949 -5.468  2.792   1.00 29.28 61  C 1 
ATOM   4201 O  OE2 . GLU C 3 61  ? -20.040 -4.140  4.297   1.00 28.99 61  C 1 
ATOM   4202 N  N   . CYS C 3 62  ? -14.555 -2.689  3.162   1.00 38.22 62  C 1 
ATOM   4203 C  CA  . CYS C 3 62  ? -13.559 -1.650  3.395   1.00 37.90 62  C 1 
ATOM   4204 C  C   . CYS C 3 62  ? -12.483 -1.589  2.300   1.00 37.91 62  C 1 
ATOM   4205 O  O   . CYS C 3 62  ? -11.914 -0.525  2.074   1.00 36.35 62  C 1 
ATOM   4206 C  CB  . CYS C 3 62  ? -12.921 -1.866  4.766   1.00 36.47 62  C 1 
ATOM   4207 S  SG  . CYS C 3 62  ? -14.204 -1.709  6.037   1.00 32.19 62  C 1 
ATOM   4208 N  N   . ARG C 3 63  ? -12.221 -2.685  1.587   1.00 40.39 63  C 1 
ATOM   4209 C  CA  . ARG C 3 63  ? -11.352 -2.674  0.393   1.00 39.64 63  C 1 
ATOM   4210 C  C   . ARG C 3 63  ? -11.921 -1.829  -0.735  1.00 40.24 63  C 1 
ATOM   4211 O  O   . ARG C 3 63  ? -11.149 -1.318  -1.539  1.00 38.14 63  C 1 
ATOM   4212 C  CB  . ARG C 3 63  ? -11.129 -4.094  -0.134  1.00 37.65 63  C 1 
ATOM   4213 C  CG  . ARG C 3 63  ? -10.173 -4.888  0.740   1.00 33.72 63  C 1 
ATOM   4214 C  CD  . ARG C 3 63  ? -10.007 -6.283  0.153   1.00 31.64 63  C 1 
ATOM   4215 N  NE  . ARG C 3 63  ? -9.157  -7.107  1.003   1.00 29.01 63  C 1 
ATOM   4216 C  CZ  . ARG C 3 63  ? -8.590  -8.246  0.674   1.00 26.48 63  C 1 
ATOM   4217 N  NH1 . ARG C 3 63  ? -8.777  -8.800  -0.490  1.00 25.64 63  C 1 
ATOM   4218 N  NH2 . ARG C 3 63  ? -7.821  -8.835  1.532   1.00 24.14 63  C 1 
ATOM   4219 N  N   . ASN C 3 64  ? -13.218 -1.653  -0.784  1.00 43.61 64  C 1 
ATOM   4220 C  CA  . ASN C 3 64  ? -13.888 -0.850  -1.807  1.00 44.07 64  C 1 
ATOM   4221 C  C   . ASN C 3 64  ? -13.709 0.658   -1.576  1.00 45.19 64  C 1 
ATOM   4222 O  O   . ASN C 3 64  ? -14.574 1.451   -1.936  1.00 42.51 64  C 1 
ATOM   4223 C  CB  . ASN C 3 64  ? -15.369 -1.250  -1.898  1.00 41.50 64  C 1 
ATOM   4224 C  CG  . ASN C 3 64  ? -15.580 -2.682  -2.344  1.00 37.44 64  C 1 
ATOM   4225 O  OD1 . ASN C 3 64  ? -14.736 -3.341  -2.907  1.00 34.10 64  C 1 
ATOM   4226 N  ND2 . ASN C 3 64  ? -16.770 -3.192  -2.118  1.00 33.85 64  C 1 
HETATM 4227 N  N   . SEP C 3 65  ? -12.681 1.044   -0.880  1.00 47.60 65  C 1 
HETATM 4228 C  CA  . SEP C 3 65  ? -12.202 2.321   -0.852  1.00 48.32 65  C 1 
HETATM 4229 C  CB  . SEP C 3 65  ? -10.751 2.398   -0.494  1.00 39.63 65  C 1 
HETATM 4230 O  OG  . SEP C 3 65  ? -9.927  1.795   -1.412  1.00 42.26 65  C 1 
HETATM 4231 C  C   . SEP C 3 65  ? -12.379 2.930   -2.272  1.00 49.56 65  C 1 
HETATM 4232 O  O   . SEP C 3 65  ? -12.152 2.220   -3.275  1.00 51.07 65  C 1 
HETATM 4233 P  P   . SEP C 3 65  ? -8.525  2.457   -1.753  1.00 45.07 65  C 1 
HETATM 4234 O  O1P . SEP C 3 65  ? -8.244  3.523   -0.720  1.00 42.99 65  C 1 
HETATM 4235 O  O2P . SEP C 3 65  ? -8.649  3.067   -3.100  1.00 42.98 65  C 1 
HETATM 4236 O  O3P . SEP C 3 65  ? -7.519  1.321   -1.667  1.00 42.47 65  C 1 
ATOM   4237 N  N   . PRO C 3 66  ? -12.793 4.109   -2.410  1.00 47.30 66  C 1 
ATOM   4238 C  CA  . PRO C 3 66  ? -12.718 4.808   -3.679  1.00 45.99 66  C 1 
ATOM   4239 C  C   . PRO C 3 66  ? -11.256 4.999   -4.064  1.00 47.07 66  C 1 
ATOM   4240 O  O   . PRO C 3 66  ? -10.556 5.845   -3.511  1.00 45.73 66  C 1 
ATOM   4241 C  CB  . PRO C 3 66  ? -13.502 6.110   -3.479  1.00 42.67 66  C 1 
ATOM   4242 C  CG  . PRO C 3 66  ? -13.438 6.358   -1.982  1.00 41.25 66  C 1 
ATOM   4243 C  CD  . PRO C 3 66  ? -13.388 4.958   -1.396  1.00 42.13 66  C 1 
ATOM   4244 N  N   . VAL C 3 67  ? -10.793 4.187   -4.998  1.00 50.61 67  C 1 
ATOM   4245 C  CA  . VAL C 3 67  ? -9.374  4.085   -5.388  1.00 50.98 67  C 1 
ATOM   4246 C  C   . VAL C 3 67  ? -8.826  5.412   -5.918  1.00 53.43 67  C 1 
ATOM   4247 O  O   . VAL C 3 67  ? -7.618  5.662   -5.866  1.00 50.75 67  C 1 
ATOM   4248 C  CB  . VAL C 3 67  ? -9.172  2.952   -6.413  1.00 46.98 67  C 1 
ATOM   4249 C  CG1 . VAL C 3 67  ? -7.706  2.660   -6.688  1.00 42.23 67  C 1 
ATOM   4250 C  CG2 . VAL C 3 67  ? -9.768  1.637   -5.921  1.00 43.30 67  C 1 
ATOM   4251 N  N   . THR C 3 68  ? -9.720  6.302   -6.341  1.00 58.33 68  C 1 
ATOM   4252 C  CA  . THR C 3 68  ? -9.383  7.658   -6.791  1.00 58.26 68  C 1 
ATOM   4253 C  C   . THR C 3 68  ? -8.679  8.507   -5.743  1.00 61.20 68  C 1 
ATOM   4254 O  O   . THR C 3 68  ? -7.911  9.403   -6.105  1.00 58.09 68  C 1 
ATOM   4255 C  CB  . THR C 3 68  ? -10.653 8.414   -7.199  1.00 52.52 68  C 1 
ATOM   4256 O  OG1 . THR C 3 68  ? -11.676 8.214   -6.250  1.00 47.66 68  C 1 
ATOM   4257 C  CG2 . THR C 3 68  ? -11.190 7.964   -8.548  1.00 46.64 68  C 1 
ATOM   4258 N  N   . LYS C 3 69  ? -8.901  8.278   -4.443  1.00 65.28 69  C 1 
ATOM   4259 C  CA  . LYS C 3 69  ? -8.414  9.143   -3.369  1.00 68.51 69  C 1 
ATOM   4260 C  C   . LYS C 3 69  ? -7.643  8.366   -2.311  1.00 71.81 69  C 1 
ATOM   4261 O  O   . LYS C 3 69  ? -8.218  7.651   -1.506  1.00 68.27 69  C 1 
ATOM   4262 C  CB  . LYS C 3 69  ? -9.562  9.941   -2.744  1.00 63.00 69  C 1 
ATOM   4263 C  CG  . LYS C 3 69  ? -10.180 10.964  -3.719  1.00 56.47 69  C 1 
ATOM   4264 C  CD  . LYS C 3 69  ? -11.183 11.859  -2.992  1.00 53.12 69  C 1 
ATOM   4265 C  CE  . LYS C 3 69  ? -11.796 12.895  -3.934  1.00 46.73 69  C 1 
ATOM   4266 N  NZ  . LYS C 3 69  ? -12.720 13.804  -3.217  1.00 40.86 69  C 1 
HETATM 4267 N  N   . TPO C 3 70  ? -6.342  8.480   -2.338  1.00 80.91 70  C 1 
HETATM 4268 C  CA  . TPO C 3 70  ? -5.461  8.070   -1.237  1.00 74.05 70  C 1 
HETATM 4269 C  CB  . TPO C 3 70  ? -4.042  7.944   -1.582  1.00 82.25 70  C 1 
HETATM 4270 C  CG2 . TPO C 3 70  ? -3.343  7.201   -0.448  1.00 78.11 70  C 1 
HETATM 4271 O  OG1 . TPO C 3 70  ? -3.929  7.211   -2.755  1.00 81.19 70  C 1 
HETATM 4272 P  P   . TPO C 3 70  ? -3.445  8.006   -4.052  1.00 84.92 70  C 1 
HETATM 4273 O  O1P . TPO C 3 70  ? -2.276  8.913   -3.628  1.00 77.17 70  C 1 
HETATM 4274 O  O2P . TPO C 3 70  ? -3.007  6.956   -5.039  1.00 74.95 70  C 1 
HETATM 4275 O  O3P . TPO C 3 70  ? -4.613  8.826   -4.514  1.00 72.88 70  C 1 
HETATM 4276 C  C   . TPO C 3 70  ? -5.713  9.012   -0.115  1.00 79.01 70  C 1 
HETATM 4277 O  O   . TPO C 3 70  ? -5.864  10.160  -0.431  1.00 81.51 70  C 1 
ATOM   4278 N  N   . PRO C 3 71  ? -5.597  8.818   1.150   1.00 70.39 71  C 1 
ATOM   4279 C  CA  . PRO C 3 71  ? -6.204  7.714   1.887   1.00 67.94 71  C 1 
ATOM   4280 C  C   . PRO C 3 71  ? -7.717  7.715   1.699   1.00 67.29 71  C 1 
ATOM   4281 O  O   . PRO C 3 71  ? -8.319  8.782   1.556   1.00 63.75 71  C 1 
ATOM   4282 C  CB  . PRO C 3 71  ? -5.814  7.885   3.354   1.00 64.16 71  C 1 
ATOM   4283 C  CG  . PRO C 3 71  ? -5.563  9.382   3.462   1.00 63.79 71  C 1 
ATOM   4284 C  CD  . PRO C 3 71  ? -5.059  9.769   2.099   1.00 66.78 71  C 1 
ATOM   4285 N  N   . PRO C 3 72  ? -8.388  6.530   1.701   1.00 54.46 72  C 1 
ATOM   4286 C  CA  . PRO C 3 72  ? -9.838  6.500   1.670   1.00 51.09 72  C 1 
ATOM   4287 C  C   . PRO C 3 72  ? -10.380 7.176   2.921   1.00 51.98 72  C 1 
ATOM   4288 O  O   . PRO C 3 72  ? -9.989  6.845   4.036   1.00 48.61 72  C 1 
ATOM   4289 C  CB  . PRO C 3 72  ? -10.246 5.028   1.548   1.00 45.03 72  C 1 
ATOM   4290 C  CG  . PRO C 3 72  ? -8.981  4.209   1.754   1.00 42.84 72  C 1 
ATOM   4291 C  CD  . PRO C 3 72  ? -7.826  5.194   1.767   1.00 44.98 72  C 1 
ATOM   4292 N  N   . ARG C 3 73  ? -11.310 8.118   2.750   1.00 43.00 73  C 1 
ATOM   4293 C  CA  . ARG C 3 73  ? -11.966 8.815   3.873   1.00 41.50 73  C 1 
ATOM   4294 C  C   . ARG C 3 73  ? -12.699 7.856   4.794   1.00 42.62 73  C 1 
ATOM   4295 O  O   . ARG C 3 73  ? -12.657 8.018   6.003   1.00 39.30 73  C 1 
ATOM   4296 C  CB  . ARG C 3 73  ? -12.970 9.844   3.329   1.00 36.19 73  C 1 
ATOM   4297 C  CG  . ARG C 3 73  ? -12.442 11.266  3.366   1.00 31.67 73  C 1 
ATOM   4298 C  CD  . ARG C 3 73  ? -13.558 12.239  2.964   1.00 28.80 73  C 1 
ATOM   4299 N  NE  . ARG C 3 73  ? -13.239 13.619  3.324   1.00 25.64 73  C 1 
ATOM   4300 C  CZ  . ARG C 3 73  ? -13.950 14.688  3.019   1.00 22.49 73  C 1 
ATOM   4301 N  NH1 . ARG C 3 73  ? -15.043 14.619  2.322   1.00 22.34 73  C 1 
ATOM   4302 N  NH2 . ARG C 3 73  ? -13.571 15.864  3.419   1.00 20.97 73  C 1 
ATOM   4303 N  N   . ASP C 3 74  ? -13.360 6.867   4.200   1.00 36.81 74  C 1 
ATOM   4304 C  CA  . ASP C 3 74  ? -14.210 5.913   4.915   1.00 36.88 74  C 1 
ATOM   4305 C  C   . ASP C 3 74  ? -13.422 4.689   5.406   1.00 38.18 74  C 1 
ATOM   4306 O  O   . ASP C 3 74  ? -13.964 3.594   5.503   1.00 34.95 74  C 1 
ATOM   4307 C  CB  . ASP C 3 74  ? -15.416 5.529   4.049   1.00 32.78 74  C 1 
ATOM   4308 C  CG  . ASP C 3 74  ? -16.285 6.731   3.676   1.00 28.98 74  C 1 
ATOM   4309 O  OD1 . ASP C 3 74  ? -16.442 7.633   4.518   1.00 26.27 74  C 1 
ATOM   4310 O  OD2 . ASP C 3 74  ? -16.771 6.735   2.530   1.00 25.22 74  C 1 
ATOM   4311 N  N   . LEU C 3 75  ? -12.125 4.868   5.708   1.00 40.89 75  C 1 
ATOM   4312 C  CA  . LEU C 3 75  ? -11.420 3.829   6.449   1.00 39.17 75  C 1 
ATOM   4313 C  C   . LEU C 3 75  ? -12.158 3.608   7.771   1.00 39.30 75  C 1 
ATOM   4314 O  O   . LEU C 3 75  ? -12.438 4.588   8.476   1.00 37.67 75  C 1 
ATOM   4315 C  CB  . LEU C 3 75  ? -9.946  4.214   6.689   1.00 37.38 75  C 1 
ATOM   4316 C  CG  . LEU C 3 75  ? -9.023  3.890   5.510   1.00 34.09 75  C 1 
ATOM   4317 C  CD1 . LEU C 3 75  ? -7.652  4.535   5.726   1.00 31.48 75  C 1 
ATOM   4318 C  CD2 . LEU C 3 75  ? -8.806  2.387   5.320   1.00 31.93 75  C 1 
ATOM   4319 N  N   . PRO C 3 76  ? -12.477 2.360   8.120   1.00 39.78 76  C 1 
ATOM   4320 C  CA  . PRO C 3 76  ? -13.112 2.063   9.391   1.00 39.14 76  C 1 
ATOM   4321 C  C   . PRO C 3 76  ? -12.289 2.664   10.526  1.00 39.63 76  C 1 
ATOM   4322 O  O   . PRO C 3 76  ? -11.064 2.596   10.514  1.00 38.46 76  C 1 
ATOM   4323 C  CB  . PRO C 3 76  ? -13.172 0.546   9.525   1.00 36.87 76  C 1 
ATOM   4324 C  CG  . PRO C 3 76  ? -12.781 0.012   8.176   1.00 35.98 76  C 1 
ATOM   4325 C  CD  . PRO C 3 76  ? -12.174 1.164   7.389   1.00 37.56 76  C 1 
ATOM   4326 N  N   . THR C 3 77  ? -12.958 3.207   11.518  1.00 42.07 77  C 1 
ATOM   4327 C  CA  . THR C 3 77  ? -12.288 3.714   12.708  1.00 42.08 77  C 1 
ATOM   4328 C  C   . THR C 3 77  ? -11.737 2.536   13.498  1.00 41.86 77  C 1 
ATOM   4329 O  O   . THR C 3 77  ? -12.454 1.890   14.252  1.00 40.48 77  C 1 
ATOM   4330 C  CB  . THR C 3 77  ? -13.257 4.550   13.560  1.00 40.50 77  C 1 
ATOM   4331 O  OG1 . THR C 3 77  ? -13.878 5.519   12.762  1.00 37.02 77  C 1 
ATOM   4332 C  CG2 . THR C 3 77  ? -12.531 5.295   14.675  1.00 36.49 77  C 1 
ATOM   4333 N  N   . ILE C 3 78  ? -10.461 2.256   13.290  1.00 45.93 78  C 1 
ATOM   4334 C  CA  . ILE C 3 78  ? -9.719  1.279   14.081  1.00 44.79 78  C 1 
ATOM   4335 C  C   . ILE C 3 78  ? -8.888  2.070   15.084  1.00 44.49 78  C 1 
ATOM   4336 O  O   . ILE C 3 78  ? -8.028  2.851   14.659  1.00 41.88 78  C 1 
ATOM   4337 C  CB  . ILE C 3 78  ? -8.845  0.380   13.193  1.00 42.96 78  C 1 
ATOM   4338 C  CG1 . ILE C 3 78  ? -9.694  -0.355  12.137  1.00 39.00 78  C 1 
ATOM   4339 C  CG2 . ILE C 3 78  ? -8.094  -0.636  14.066  1.00 40.47 78  C 1 
ATOM   4340 C  CD1 . ILE C 3 78  ? -8.860  -1.147  11.155  1.00 37.09 78  C 1 
ATOM   4341 N  N   . PRO C 3 79  ? -9.099  1.889   16.377  1.00 43.21 79  C 1 
ATOM   4342 C  CA  . PRO C 3 79  ? -8.291  2.544   17.388  1.00 41.53 79  C 1 
ATOM   4343 C  C   . PRO C 3 79  ? -6.798  2.297   17.142  1.00 40.92 79  C 1 
ATOM   4344 O  O   . PRO C 3 79  ? -6.363  1.157   16.994  1.00 40.46 79  C 1 
ATOM   4345 C  CB  . PRO C 3 79  ? -8.766  1.975   18.726  1.00 40.90 79  C 1 
ATOM   4346 C  CG  . PRO C 3 79  ? -10.204 1.550   18.440  1.00 41.27 79  C 1 
ATOM   4347 C  CD  . PRO C 3 79  ? -10.140 1.079   16.999  1.00 44.32 79  C 1 
ATOM   4348 N  N   . GLY C 3 80  ? -6.014  3.374   17.059  1.00 43.55 80  C 1 
ATOM   4349 C  CA  . GLY C 3 80  ? -4.584  3.309   16.771  1.00 42.27 80  C 1 
ATOM   4350 C  C   . GLY C 3 80  ? -4.204  3.051   15.314  1.00 41.64 80  C 1 
ATOM   4351 O  O   . GLY C 3 80  ? -3.015  2.961   15.018  1.00 40.16 80  C 1 
ATOM   4352 N  N   . VAL C 3 81  ? -5.158  2.933   14.416  1.00 44.09 81  C 1 
ATOM   4353 C  CA  . VAL C 3 81  ? -4.908  2.632   13.004  1.00 43.01 81  C 1 
ATOM   4354 C  C   . VAL C 3 81  ? -5.408  3.767   12.111  1.00 43.41 81  C 1 
ATOM   4355 O  O   . VAL C 3 81  ? -4.624  4.418   11.431  1.00 41.64 81  C 1 
ATOM   4356 C  CB  . VAL C 3 81  ? -5.557  1.288   12.619  1.00 40.99 81  C 1 
ATOM   4357 C  CG1 . VAL C 3 81  ? -5.403  1.005   11.134  1.00 37.13 81  C 1 
ATOM   4358 C  CG2 . VAL C 3 81  ? -4.923  0.133   13.395  1.00 38.03 81  C 1 
ATOM   4359 N  N   . THR C 3 82  ? -6.710  3.975   12.088  1.00 41.60 82  C 1 
ATOM   4360 C  CA  . THR C 3 82  ? -7.381  4.996   11.272  1.00 40.87 82  C 1 
ATOM   4361 C  C   . THR C 3 82  ? -7.912  6.150   12.114  1.00 40.58 82  C 1 
ATOM   4362 O  O   . THR C 3 82  ? -8.297  7.188   11.581  1.00 38.41 82  C 1 
ATOM   4363 C  CB  . THR C 3 82  ? -8.535  4.380   10.473  1.00 39.71 82  C 1 
ATOM   4364 O  OG1 . THR C 3 82  ? -9.495  3.843   11.341  1.00 36.72 82  C 1 
ATOM   4365 C  CG2 . THR C 3 82  ? -8.059  3.270   9.551   1.00 36.90 82  C 1 
ATOM   4366 N  N   . SER C 3 83  ? -7.908  5.983   13.413  1.00 40.95 83  C 1 
ATOM   4367 C  CA  . SER C 3 83  ? -8.109  7.038   14.387  1.00 39.74 83  C 1 
ATOM   4368 C  C   . SER C 3 83  ? -6.883  7.121   15.292  1.00 38.95 83  C 1 
ATOM   4369 O  O   . SER C 3 83  ? -6.177  6.127   15.449  1.00 37.73 83  C 1 
ATOM   4370 C  CB  . SER C 3 83  ? -9.382  6.800   15.206  1.00 38.70 83  C 1 
ATOM   4371 O  OG  . SER C 3 83  ? -9.328  5.589   15.927  1.00 36.49 83  C 1 
ATOM   4372 N  N   . PRO C 3 84  ? -6.600  8.290   15.883  1.00 38.61 84  C 1 
ATOM   4373 C  CA  . PRO C 3 84  ? -5.546  8.400   16.872  1.00 37.51 84  C 1 
ATOM   4374 C  C   . PRO C 3 84  ? -5.731  7.297   17.915  1.00 37.78 84  C 1 
ATOM   4375 O  O   . PRO C 3 84  ? -6.822  7.135   18.454  1.00 36.43 84  C 1 
ATOM   4376 C  CB  . PRO C 3 84  ? -5.685  9.800   17.489  1.00 35.09 84  C 1 
ATOM   4377 C  CG  . PRO C 3 84  ? -6.494  10.574  16.457  1.00 34.18 84  C 1 
ATOM   4378 C  CD  . PRO C 3 84  ? -7.360  9.516   15.786  1.00 37.00 84  C 1 
ATOM   4379 N  N   . SER C 3 85  ? -4.674  6.527   18.151  1.00 39.08 85  C 1 
ATOM   4380 C  CA  . SER C 3 85  ? -4.684  5.595   19.271  1.00 38.08 85  C 1 
ATOM   4381 C  C   . SER C 3 85  ? -4.966  6.397   20.535  1.00 37.36 85  C 1 
ATOM   4382 O  O   . SER C 3 85  ? -4.366  7.461   20.734  1.00 36.14 85  C 1 
ATOM   4383 C  CB  . SER C 3 85  ? -3.345  4.852   19.400  1.00 36.41 85  C 1 
ATOM   4384 O  OG  . SER C 3 85  ? -2.255  5.741   19.322  1.00 34.60 85  C 1 
ATOM   4385 N  N   . SER C 3 86  ? -5.844  5.908   21.397  1.00 34.15 86  C 1 
ATOM   4386 C  CA  . SER C 3 86  ? -5.834  6.387   22.774  1.00 32.82 86  C 1 
ATOM   4387 C  C   . SER C 3 86  ? -4.403  6.264   23.302  1.00 32.69 86  C 1 
ATOM   4388 O  O   . SER C 3 86  ? -3.776  5.227   23.083  1.00 30.76 86  C 1 
ATOM   4389 C  CB  . SER C 3 86  ? -6.812  5.580   23.635  1.00 30.16 86  C 1 
ATOM   4390 O  OG  . SER C 3 86  ? -6.683  4.201   23.359  1.00 28.10 86  C 1 
ATOM   4391 N  N   . ASP C 3 87  ? -3.902  7.306   23.946  1.00 33.55 87  C 1 
ATOM   4392 C  CA  . ASP C 3 87  ? -2.500  7.446   24.369  1.00 33.71 87  C 1 
ATOM   4393 C  C   . ASP C 3 87  ? -1.933  6.252   25.157  1.00 34.00 87  C 1 
ATOM   4394 O  O   . ASP C 3 87  ? -0.714  6.093   25.229  1.00 30.79 87  C 1 
ATOM   4395 C  CB  . ASP C 3 87  ? -2.364  8.690   25.266  1.00 29.32 87  C 1 
ATOM   4396 C  CG  . ASP C 3 87  ? -2.414  10.029  24.524  1.00 25.80 87  C 1 
ATOM   4397 O  OD1 . ASP C 3 87  ? -1.886  10.107  23.400  1.00 24.12 87  C 1 
ATOM   4398 O  OD2 . ASP C 3 87  ? -2.948  10.985  25.126  1.00 23.52 87  C 1 
ATOM   4399 N  N   . GLU C 3 88  ? -2.789  5.450   25.775  1.00 33.42 88  C 1 
ATOM   4400 C  CA  . GLU C 3 88  ? -2.325  4.340   26.591  1.00 32.67 88  C 1 
ATOM   4401 C  C   . GLU C 3 88  ? -1.673  3.265   25.705  1.00 32.32 88  C 1 
ATOM   4402 O  O   . GLU C 3 88  ? -2.343  2.649   24.872  1.00 30.29 88  C 1 
ATOM   4403 C  CB  . GLU C 3 88  ? -3.430  3.775   27.482  1.00 30.55 88  C 1 
ATOM   4404 C  CG  . GLU C 3 88  ? -3.752  4.723   28.654  1.00 27.33 88  C 1 
ATOM   4405 C  CD  . GLU C 3 88  ? -4.733  4.154   29.680  1.00 25.08 88  C 1 
ATOM   4406 O  OE1 . GLU C 3 88  ? -4.911  4.811   30.740  1.00 22.38 88  C 1 
ATOM   4407 O  OE2 . GLU C 3 88  ? -5.337  3.080   29.427  1.00 24.80 88  C 1 
ATOM   4408 N  N   . PRO C 3 89  ? -0.374  3.012   25.886  1.00 37.75 89  C 1 
ATOM   4409 C  CA  . PRO C 3 89  ? 0.282   1.902   25.236  1.00 37.58 89  C 1 
ATOM   4410 C  C   . PRO C 3 89  ? -0.436  0.595   25.611  1.00 37.52 89  C 1 
ATOM   4411 O  O   . PRO C 3 89  ? -0.815  0.434   26.775  1.00 36.35 89  C 1 
ATOM   4412 C  CB  . PRO C 3 89  ? 1.730   1.893   25.738  1.00 34.72 89  C 1 
ATOM   4413 C  CG  . PRO C 3 89  ? 1.926   3.268   26.365  1.00 34.05 89  C 1 
ATOM   4414 C  CD  . PRO C 3 89  ? 0.523   3.668   26.809  1.00 36.51 89  C 1 
ATOM   4415 N  N   . PRO C 3 90  ? -0.557  -0.365  24.708  1.00 38.37 90  C 1 
ATOM   4416 C  CA  . PRO C 3 90  ? -1.206  -1.643  25.018  1.00 37.92 90  C 1 
ATOM   4417 C  C   . PRO C 3 90  ? -0.552  -2.351  26.211  1.00 37.11 90  C 1 
ATOM   4418 O  O   . PRO C 3 90  ? -1.197  -3.139  26.887  1.00 36.14 90  C 1 
ATOM   4419 C  CB  . PRO C 3 90  ? -1.113  -2.467  23.730  1.00 36.02 90  C 1 
ATOM   4420 C  CG  . PRO C 3 90  ? 0.066   -1.852  22.981  1.00 35.67 90  C 1 
ATOM   4421 C  CD  . PRO C 3 90  ? 0.018   -0.382  23.403  1.00 38.17 90  C 1 
ATOM   4422 N  N   . MET C 3 91  ? 0.705   -2.027  26.512  1.00 42.53 91  C 1 
ATOM   4423 C  CA  . MET C 3 91  ? 1.379   -2.523  27.709  1.00 41.90 91  C 1 
ATOM   4424 C  C   . MET C 3 91  ? 0.773   -2.015  29.018  1.00 40.70 91  C 1 
ATOM   4425 O  O   . MET C 3 91  ? 0.728   -2.780  29.975  1.00 38.85 91  C 1 
ATOM   4426 C  CB  . MET C 3 91  ? 2.866   -2.161  27.685  1.00 40.36 91  C 1 
ATOM   4427 C  CG  . MET C 3 91  ? 3.705   -3.242  26.998  1.00 37.40 91  C 1 
ATOM   4428 S  SD  . MET C 3 91  ? 5.394   -3.204  27.590  1.00 34.84 91  C 1 
ATOM   4429 C  CE  . MET C 3 91  ? 6.153   -4.473  26.590  1.00 32.38 91  C 1 
ATOM   4430 N  N   . GLU C 3 92  ? 0.306   -0.769  29.112  1.00 35.16 92  C 1 
ATOM   4431 C  CA  . GLU C 3 92  ? -0.333  -0.286  30.348  1.00 35.21 92  C 1 
ATOM   4432 C  C   . GLU C 3 92  ? -1.674  -0.979  30.575  1.00 34.36 92  C 1 
ATOM   4433 O  O   . GLU C 3 92  ? -1.936  -1.469  31.673  1.00 31.84 92  C 1 
ATOM   4434 C  CB  . GLU C 3 92  ? -0.505  1.237   30.348  1.00 33.46 92  C 1 
ATOM   4435 C  CG  . GLU C 3 92  ? 0.825   1.971   30.599  1.00 30.41 92  C 1 
ATOM   4436 C  CD  . GLU C 3 92  ? 0.655   3.456   30.914  1.00 28.24 92  C 1 
ATOM   4437 O  OE1 . GLU C 3 92  ? 1.629   4.041   31.446  1.00 25.22 92  C 1 
ATOM   4438 O  OE2 . GLU C 3 92  ? -0.443  4.004   30.664  1.00 26.99 92  C 1 
ATOM   4439 N  N   . ALA C 3 93  ? -2.465  -1.126  29.519  1.00 34.90 93  C 1 
ATOM   4440 C  CA  . ALA C 3 93  ? -3.680  -1.928  29.562  1.00 34.57 93  C 1 
ATOM   4441 C  C   . ALA C 3 93  ? -3.357  -3.387  29.933  1.00 33.65 93  C 1 
ATOM   4442 O  O   . ALA C 3 93  ? -3.996  -3.969  30.807  1.00 32.13 93  C 1 
ATOM   4443 C  CB  . ALA C 3 93  ? -4.387  -1.812  28.206  1.00 33.49 93  C 1 
ATOM   4444 N  N   . SER C 3 94  ? -2.283  -3.946  29.374  1.00 34.92 94  C 1 
ATOM   4445 C  CA  . SER C 3 94  ? -1.781  -5.278  29.718  1.00 34.50 94  C 1 
ATOM   4446 C  C   . SER C 3 94  ? -1.364  -5.360  31.185  1.00 33.14 94  C 1 
ATOM   4447 O  O   . SER C 3 94  ? -1.774  -6.282  31.886  1.00 32.07 94  C 1 
ATOM   4448 C  CB  . SER C 3 94  ? -0.633  -5.667  28.787  1.00 34.08 94  C 1 
ATOM   4449 O  OG  . SER C 3 94  ? -0.208  -6.979  29.021  1.00 32.58 94  C 1 
ATOM   4450 N  N   . GLN C 3 95  ? -0.638  -4.375  31.732  1.00 37.60 95  C 1 
ATOM   4451 C  CA  . GLN C 3 95  ? -0.240  -4.356  33.145  1.00 38.34 95  C 1 
ATOM   4452 C  C   . GLN C 3 95  ? -1.446  -4.331  34.094  1.00 37.29 95  C 1 
ATOM   4453 O  O   . GLN C 3 95  ? -1.446  -5.033  35.114  1.00 35.89 95  C 1 
ATOM   4454 C  CB  . GLN C 3 95  ? 0.644   -3.143  33.452  1.00 37.17 95  C 1 
ATOM   4455 C  CG  . GLN C 3 95  ? 2.084   -3.326  32.992  1.00 36.24 95  C 1 
ATOM   4456 C  CD  . GLN C 3 95  ? 2.995   -2.180  33.400  1.00 34.07 95  C 1 
ATOM   4457 O  OE1 . GLN C 3 95  ? 2.708   -1.397  34.288  1.00 33.20 95  C 1 
ATOM   4458 N  NE2 . GLN C 3 95  ? 4.157   -2.073  32.805  1.00 31.48 95  C 1 
ATOM   4459 N  N   . SER C 3 96  ? -2.457  -3.545  33.756  1.00 36.83 96  C 1 
ATOM   4460 C  CA  . SER C 3 96  ? -3.717  -3.493  34.496  1.00 36.54 96  C 1 
ATOM   4461 C  C   . SER C 3 96  ? -4.418  -4.855  34.468  1.00 35.21 96  C 1 
ATOM   4462 O  O   . SER C 3 96  ? -4.744  -5.415  35.523  1.00 34.16 96  C 1 
ATOM   4463 C  CB  . SER C 3 96  ? -4.579  -2.357  33.934  1.00 34.89 96  C 1 
ATOM   4464 O  OG  . SER C 3 96  ? -5.952  -2.654  33.922  1.00 33.76 96  C 1 
ATOM   4465 N  N   . HIS C 3 97  ? -4.532  -5.448  33.293  1.00 35.12 97  C 1 
ATOM   4466 C  CA  . HIS C 3 97  ? -5.140  -6.762  33.114  1.00 35.19 97  C 1 
ATOM   4467 C  C   . HIS C 3 97  ? -4.390  -7.882  33.823  1.00 34.12 97  C 1 
ATOM   4468 O  O   . HIS C 3 97  ? -5.000  -8.772  34.416  1.00 31.81 97  C 1 
ATOM   4469 C  CB  . HIS C 3 97  ? -5.201  -7.089  31.620  1.00 33.21 97  C 1 
ATOM   4470 C  CG  . HIS C 3 97  ? -6.574  -6.821  31.132  1.00 31.80 97  C 1 
ATOM   4471 N  ND1 . HIS C 3 97  ? -7.665  -7.549  31.563  1.00 30.39 97  C 1 
ATOM   4472 C  CD2 . HIS C 3 97  ? -6.981  -5.802  30.323  1.00 29.31 97  C 1 
ATOM   4473 C  CE1 . HIS C 3 97  ? -8.715  -6.965  31.032  1.00 28.86 97  C 1 
ATOM   4474 N  NE2 . HIS C 3 97  ? -8.363  -5.912  30.281  1.00 27.13 97  C 1 
ATOM   4475 N  N   . LEU C 3 98  ? -3.078  -7.831  33.765  1.00 44.95 98  C 1 
ATOM   4476 C  CA  . LEU C 3 98  ? -2.221  -8.851  34.355  1.00 44.29 98  C 1 
ATOM   4477 C  C   . LEU C 3 98  ? -2.327  -8.894  35.882  1.00 42.42 98  C 1 
ATOM   4478 O  O   . LEU C 3 98  ? -2.255  -9.973  36.466  1.00 40.41 98  C 1 
ATOM   4479 C  CB  . LEU C 3 98  ? -0.794  -8.584  33.876  1.00 42.28 98  C 1 
ATOM   4480 C  CG  . LEU C 3 98  ? -0.579  -9.141  32.458  1.00 40.42 98  C 1 
ATOM   4481 C  CD1 . LEU C 3 98  ? 0.559   -8.443  31.761  1.00 39.48 98  C 1 
ATOM   4482 C  CD2 . LEU C 3 98  ? -0.264  -10.621 32.531  1.00 38.85 98  C 1 
ATOM   4483 N  N   . ARG C 3 99  ? -2.565  -7.751  36.539  1.00 45.06 99  C 1 
ATOM   4484 C  CA  . ARG C 3 99  ? -2.830  -7.728  37.989  1.00 46.03 99  C 1 
ATOM   4485 C  C   . ARG C 3 99  ? -4.119  -8.454  38.362  1.00 44.95 99  C 1 
ATOM   4486 O  O   . ARG C 3 99  ? -4.136  -9.158  39.364  1.00 42.82 99  C 1 
ATOM   4487 C  CB  . ARG C 3 99  ? -2.875  -6.292  38.509  1.00 44.13 99  C 1 
ATOM   4488 C  CG  . ARG C 3 99  ? -1.470  -5.701  38.671  1.00 41.73 99  C 1 
ATOM   4489 C  CD  . ARG C 3 99  ? -1.579  -4.300  39.266  1.00 40.51 99  C 1 
ATOM   4490 N  NE  . ARG C 3 99  ? -0.255  -3.712  39.498  1.00 37.39 99  C 1 
ATOM   4491 C  CZ  . ARG C 3 99  ? -0.009  -2.541  40.057  1.00 34.55 99  C 1 
ATOM   4492 N  NH1 . ARG C 3 99  ? -0.973  -1.789  40.486  1.00 32.74 99  C 1 
ATOM   4493 N  NH2 . ARG C 3 99  ? 1.215   -2.121  40.167  1.00 32.03 99  C 1 
ATOM   4494 N  N   . ASN C 3 100 ? -5.163  -8.360  37.566  1.00 47.53 100 C 1 
ATOM   4495 C  CA  . ASN C 3 100 ? -6.480  -8.955  37.839  1.00 47.15 100 C 1 
ATOM   4496 C  C   . ASN C 3 100 ? -6.749  -10.234 37.044  1.00 44.96 100 C 1 
ATOM   4497 O  O   . ASN C 3 100 ? -7.894  -10.603 36.805  1.00 42.00 100 C 1 
ATOM   4498 C  CB  . ASN C 3 100 ? -7.553  -7.879  37.650  1.00 44.68 100 C 1 
ATOM   4499 C  CG  . ASN C 3 100 ? -7.594  -6.844  38.756  1.00 41.76 100 C 1 
ATOM   4500 O  OD1 . ASN C 3 100 ? -6.933  -6.923  39.770  1.00 40.20 100 C 1 
ATOM   4501 N  ND2 . ASN C 3 100 ? -8.420  -5.840  38.583  1.00 39.95 100 C 1 
HETATM 4502 N  N   . SEP C 3 101 ? -5.649  -10.981 36.727  1.00 49.74 101 C 1 
HETATM 4503 C  CA  . SEP C 3 101 ? -5.766  -12.131 35.887  1.00 50.22 101 C 1 
HETATM 4504 C  CB  . SEP C 3 101 ? -4.543  -13.073 35.872  1.00 46.93 101 C 1 
HETATM 4505 O  OG  . SEP C 3 101 ? -4.614  -13.881 34.744  1.00 44.68 101 C 1 
HETATM 4506 C  C   . SEP C 3 101 ? -7.058  -12.888 36.124  1.00 52.26 101 C 1 
HETATM 4507 O  O   . SEP C 3 101 ? -7.861  -12.904 35.170  1.00 54.71 101 C 1 
HETATM 4508 P  P   . SEP C 3 101 ? -4.459  -15.447 34.922  1.00 48.33 101 C 1 
HETATM 4509 O  O1P . SEP C 3 101 ? -5.639  -16.081 34.318  1.00 46.20 101 C 1 
HETATM 4510 O  O2P . SEP C 3 101 ? -4.307  -15.705 36.423  1.00 45.58 101 C 1 
HETATM 4511 O  O3P . SEP C 3 101 ? -3.175  -15.787 34.181  1.00 45.33 101 C 1 
ATOM   4512 N  N   . PRO C 3 102 ? -7.411  -13.484 37.189  1.00 45.33 102 C 1 
ATOM   4513 C  CA  . PRO C 3 102 ? -8.515  -14.443 37.288  1.00 45.31 102 C 1 
ATOM   4514 C  C   . PRO C 3 102 ? -9.910  -13.814 37.237  1.00 44.88 102 C 1 
ATOM   4515 O  O   . PRO C 3 102 ? -10.824 -14.435 36.695  1.00 43.40 102 C 1 
ATOM   4516 C  CB  . PRO C 3 102 ? -8.280  -15.212 38.587  1.00 42.32 102 C 1 
ATOM   4517 C  CG  . PRO C 3 102 ? -7.439  -14.260 39.427  1.00 41.47 102 C 1 
ATOM   4518 C  CD  . PRO C 3 102 ? -6.621  -13.512 38.395  1.00 44.81 102 C 1 
ATOM   4519 N  N   . GLU C 3 103 ? -10.106 -12.638 37.847  1.00 41.83 103 C 1 
ATOM   4520 C  CA  . GLU C 3 103 ? -11.442 -12.057 37.984  1.00 41.79 103 C 1 
ATOM   4521 C  C   . GLU C 3 103 ? -11.875 -11.244 36.763  1.00 40.61 103 C 1 
ATOM   4522 O  O   . GLU C 3 103 ? -13.028 -11.367 36.337  1.00 37.95 103 C 1 
ATOM   4523 C  CB  . GLU C 3 103 ? -11.549 -11.192 39.248  1.00 39.40 103 C 1 
ATOM   4524 C  CG  . GLU C 3 103 ? -11.601 -12.027 40.527  1.00 36.05 103 C 1 
ATOM   4525 C  CD  . GLU C 3 103 ? -12.059 -11.229 41.764  1.00 33.83 103 C 1 
ATOM   4526 O  OE1 . GLU C 3 103 ? -12.611 -11.871 42.686  1.00 30.96 103 C 1 
ATOM   4527 O  OE2 . GLU C 3 103 ? -11.914 -9.992  41.768  1.00 32.48 103 C 1 
ATOM   4528 N  N   . ASP C 3 104 ? -10.980 -10.449 36.178  1.00 37.51 104 C 1 
ATOM   4529 C  CA  . ASP C 3 104 ? -11.324 -9.441  35.168  1.00 37.60 104 C 1 
ATOM   4530 C  C   . ASP C 3 104 ? -11.491 -10.009 33.746  1.00 36.63 104 C 1 
ATOM   4531 O  O   . ASP C 3 104 ? -11.407 -9.295  32.757  1.00 34.17 104 C 1 
ATOM   4532 C  CB  . ASP C 3 104 ? -10.393 -8.217  35.253  1.00 35.46 104 C 1 
ATOM   4533 C  CG  . ASP C 3 104 ? -10.885 -7.122  36.200  1.00 32.47 104 C 1 
ATOM   4534 O  OD1 . ASP C 3 104 ? -12.056 -7.182  36.656  1.00 31.38 104 C 1 
ATOM   4535 O  OD2 . ASP C 3 104 ? -10.072 -6.219  36.504  1.00 30.76 104 C 1 
ATOM   4536 N  N   . LYS C 3 105 ? -11.872 -11.268 33.639  1.00 30.31 105 C 1 
ATOM   4537 C  CA  . LYS C 3 105 ? -12.534 -11.803 32.442  1.00 30.05 105 C 1 
ATOM   4538 C  C   . LYS C 3 105 ? -13.848 -11.084 32.111  1.00 29.62 105 C 1 
ATOM   4539 O  O   . LYS C 3 105 ? -14.452 -11.370 31.081  1.00 27.85 105 C 1 
ATOM   4540 C  CB  . LYS C 3 105 ? -12.819 -13.306 32.621  1.00 28.95 105 C 1 
ATOM   4541 C  CG  . LYS C 3 105 ? -11.558 -14.152 32.523  1.00 26.90 105 C 1 
ATOM   4542 C  CD  . LYS C 3 105 ? -11.932 -15.639 32.491  1.00 25.70 105 C 1 
ATOM   4543 C  CE  . LYS C 3 105 ? -10.655 -16.449 32.291  1.00 23.55 105 C 1 
ATOM   4544 N  NZ  . LYS C 3 105 ? -10.930 -17.881 32.131  1.00 21.44 105 C 1 
ATOM   4545 N  N   . ARG C 3 106 ? -14.342 -10.223 33.007  1.00 25.96 106 C 1 
ATOM   4546 C  CA  . ARG C 3 106 ? -15.701 -9.682  32.938  1.00 25.52 106 C 1 
ATOM   4547 C  C   . ARG C 3 106 ? -15.866 -8.478  32.028  1.00 25.28 106 C 1 
ATOM   4548 O  O   . ARG C 3 106 ? -16.937 -8.363  31.433  1.00 23.91 106 C 1 
ATOM   4549 C  CB  . ARG C 3 106 ? -16.194 -9.283  34.330  1.00 24.22 106 C 1 
ATOM   4550 C  CG  . ARG C 3 106 ? -16.497 -10.466 35.238  1.00 22.82 106 C 1 
ATOM   4551 C  CD  . ARG C 3 106 ? -17.095 -9.917  36.530  1.00 21.39 106 C 1 
ATOM   4552 N  NE  . ARG C 3 106 ? -17.323 -10.974 37.514  1.00 19.66 106 C 1 
ATOM   4553 C  CZ  . ARG C 3 106 ? -17.860 -10.812 38.703  1.00 18.69 106 C 1 
ATOM   4554 N  NH1 . ARG C 3 106 ? -18.322 -9.650  39.092  1.00 18.02 106 C 1 
ATOM   4555 N  NH2 . ARG C 3 106 ? -17.933 -11.808 39.531  1.00 17.29 106 C 1 
ATOM   4556 N  N   . ALA C 3 107 ? -14.939 -7.531  32.032  1.00 25.51 107 C 1 
ATOM   4557 C  CA  . ALA C 3 107 ? -15.212 -6.231  31.445  1.00 23.99 107 C 1 
ATOM   4558 C  C   . ALA C 3 107 ? -15.160 -6.323  29.906  1.00 24.07 107 C 1 
ATOM   4559 O  O   . ALA C 3 107 ? -14.291 -6.961  29.327  1.00 22.50 107 C 1 
ATOM   4560 C  CB  . ALA C 3 107 ? -14.304 -5.174  32.081  1.00 22.05 107 C 1 
ATOM   4561 N  N   . GLY C 3 108 ? -16.179 -5.755  29.249  1.00 30.19 108 C 1 
ATOM   4562 C  CA  . GLY C 3 108 ? -16.520 -6.176  27.890  1.00 27.68 108 C 1 
ATOM   4563 C  C   . GLY C 3 108 ? -15.696 -5.591  26.745  1.00 28.24 108 C 1 
ATOM   4564 O  O   . GLY C 3 108 ? -15.637 -6.217  25.693  1.00 26.38 108 C 1 
ATOM   4565 N  N   . GLY C 3 109 ? -15.132 -4.396  26.900  1.00 32.39 109 C 1 
ATOM   4566 C  CA  . GLY C 3 109 ? -14.467 -3.680  25.809  1.00 30.89 109 C 1 
ATOM   4567 C  C   . GLY C 3 109 ? -12.979 -3.967  25.662  1.00 32.29 109 C 1 
ATOM   4568 O  O   . GLY C 3 109 ? -12.272 -3.174  25.051  1.00 30.49 109 C 1 
ATOM   4569 N  N   . GLU C 3 110 ? -12.501 -5.049  26.268  1.00 39.34 110 C 1 
ATOM   4570 C  CA  . GLU C 3 110 ? -11.079 -5.215  26.506  1.00 39.44 110 C 1 
ATOM   4571 C  C   . GLU C 3 110 ? -10.349 -5.777  25.288  1.00 41.18 110 C 1 
ATOM   4572 O  O   . GLU C 3 110 ? -10.799 -6.710  24.625  1.00 38.31 110 C 1 
ATOM   4573 C  CB  . GLU C 3 110 ? -10.869 -6.036  27.775  1.00 36.06 110 C 1 
ATOM   4574 C  CG  . GLU C 3 110 ? -11.179 -5.175  29.006  1.00 31.65 110 C 1 
ATOM   4575 C  CD  . GLU C 3 110 ? -11.111 -5.932  30.330  1.00 28.62 110 C 1 
ATOM   4576 O  OE1 . GLU C 3 110 ? -10.975 -5.268  31.378  1.00 25.77 110 C 1 
ATOM   4577 O  OE2 . GLU C 3 110 ? -11.177 -7.184  30.335  1.00 26.47 110 C 1 
ATOM   4578 N  N   . GLU C 3 111 ? -9.166  -5.209  25.026  1.00 55.42 111 C 1 
ATOM   4579 C  CA  . GLU C 3 111 ? -8.285  -5.557  23.912  1.00 56.75 111 C 1 
ATOM   4580 C  C   . GLU C 3 111 ? -7.733  -6.997  23.994  1.00 58.66 111 C 1 
ATOM   4581 O  O   . GLU C 3 111 ? -7.159  -7.504  23.031  1.00 55.31 111 C 1 
ATOM   4582 C  CB  . GLU C 3 111 ? -7.101  -4.573  23.868  1.00 52.85 111 C 1 
ATOM   4583 C  CG  . GLU C 3 111 ? -7.462  -3.097  23.669  1.00 47.70 111 C 1 
ATOM   4584 C  CD  . GLU C 3 111 ? -6.213  -2.197  23.534  1.00 44.00 111 C 1 
ATOM   4585 O  OE1 . GLU C 3 111 ? -6.305  -1.147  22.866  1.00 40.49 111 C 1 
ATOM   4586 O  OE2 . GLU C 3 111 ? -5.136  -2.571  24.074  1.00 39.42 111 C 1 
ATOM   4587 N  N   . SER C 3 112 ? -7.893  -7.674  25.143  1.00 59.07 112 C 1 
ATOM   4588 C  CA  . SER C 3 112 ? -7.440  -9.052  25.330  1.00 59.78 112 C 1 
ATOM   4589 C  C   . SER C 3 112 ? -8.380  -10.036 24.648  1.00 62.92 112 C 1 
ATOM   4590 O  O   . SER C 3 112 ? -9.548  -10.145 25.024  1.00 58.82 112 C 1 
ATOM   4591 C  CB  . SER C 3 112 ? -7.290  -9.384  26.812  1.00 54.37 112 C 1 
ATOM   4592 O  OG  . SER C 3 112 ? -8.536  -9.392  27.478  1.00 49.50 112 C 1 
ATOM   4593 N  N   . GLN C 3 113 ? -7.871  -10.790 23.680  1.00 66.02 113 C 1 
ATOM   4594 C  CA  . GLN C 3 113 ? -8.714  -11.714 22.913  1.00 68.15 113 C 1 
ATOM   4595 C  C   . GLN C 3 113 ? -8.596  -13.171 23.367  1.00 72.20 113 C 1 
ATOM   4596 O  O   . GLN C 3 113 ? -9.574  -13.919 23.264  1.00 69.38 113 C 1 
ATOM   4597 C  CB  . GLN C 3 113 ? -8.399  -11.590 21.427  1.00 61.86 113 C 1 
ATOM   4598 C  CG  . GLN C 3 113 ? -8.809  -10.227 20.861  1.00 55.71 113 C 1 
ATOM   4599 C  CD  . GLN C 3 113 ? -8.893  -10.239 19.338  1.00 51.78 113 C 1 
ATOM   4600 O  OE1 . GLN C 3 113 ? -8.558  -11.196 18.664  1.00 47.41 113 C 1 
ATOM   4601 N  NE2 . GLN C 3 113 ? -9.368  -9.177  18.737  1.00 45.83 113 C 1 
ATOM   4602 N  N   . PHE C 3 114 ? -7.432  -13.595 23.827  1.00 75.20 114 C 1 
ATOM   4603 C  CA  . PHE C 3 114 ? -7.235  -14.971 24.287  1.00 77.82 114 C 1 
ATOM   4604 C  C   . PHE C 3 114 ? -6.089  -15.109 25.284  1.00 80.17 114 C 1 
ATOM   4605 O  O   . PHE C 3 114 ? -5.171  -14.296 25.324  1.00 78.94 114 C 1 
ATOM   4606 C  CB  . PHE C 3 114 ? -7.015  -15.908 23.093  1.00 74.35 114 C 1 
ATOM   4607 C  CG  . PHE C 3 114 ? -5.615  -15.947 22.534  1.00 75.67 114 C 1 
ATOM   4608 C  CD1 . PHE C 3 114 ? -5.138  -14.913 21.712  1.00 72.00 114 C 1 
ATOM   4609 C  CD2 . PHE C 3 114 ? -4.767  -17.036 22.823  1.00 72.28 114 C 1 
ATOM   4610 C  CE1 . PHE C 3 114 ? -3.847  -14.961 21.174  1.00 68.76 114 C 1 
ATOM   4611 C  CE2 . PHE C 3 114 ? -3.473  -17.092 22.281  1.00 69.01 114 C 1 
ATOM   4612 C  CZ  . PHE C 3 114 ? -3.025  -16.061 21.455  1.00 69.92 114 C 1 
ATOM   4613 N  N   . GLU C 3 115 ? -6.138  -16.213 26.033  1.00 82.68 115 C 1 
ATOM   4614 C  CA  . GLU C 3 115 ? -5.079  -16.651 26.936  1.00 84.28 115 C 1 
ATOM   4615 C  C   . GLU C 3 115 ? -4.731  -18.108 26.635  1.00 83.97 115 C 1 
ATOM   4616 O  O   . GLU C 3 115 ? -5.603  -18.897 26.273  1.00 81.57 115 C 1 
ATOM   4617 C  CB  . GLU C 3 115 ? -5.531  -16.506 28.387  1.00 81.86 115 C 1 
ATOM   4618 C  CG  . GLU C 3 115 ? -5.805  -15.048 28.773  1.00 75.05 115 C 1 
ATOM   4619 C  CD  . GLU C 3 115 ? -6.328  -14.901 30.201  1.00 72.29 115 C 1 
ATOM   4620 O  OE1 . GLU C 3 115 ? -6.696  -13.775 30.592  1.00 65.80 115 C 1 
ATOM   4621 O  OE2 . GLU C 3 115 ? -6.296  -15.875 30.989  1.00 67.87 115 C 1 
ATOM   4622 N  N   . MET C 3 116 ? -3.454  -18.457 26.790  1.00 85.74 116 C 1 
ATOM   4623 C  CA  . MET C 3 116 ? -2.991  -19.827 26.580  1.00 86.70 116 C 1 
ATOM   4624 C  C   . MET C 3 116 ? -1.726  -20.105 27.388  1.00 87.20 116 C 1 
ATOM   4625 O  O   . MET C 3 116 ? -0.799  -19.297 27.370  1.00 85.09 116 C 1 
ATOM   4626 C  CB  . MET C 3 116 ? -2.747  -20.052 25.084  1.00 83.81 116 C 1 
ATOM   4627 C  CG  . MET C 3 116 ? -2.407  -21.506 24.749  1.00 79.02 116 C 1 
ATOM   4628 S  SD  . MET C 3 116 ? -2.213  -21.858 22.984  1.00 77.50 116 C 1 
ATOM   4629 C  CE  . MET C 3 116 ? -0.625  -21.049 22.672  1.00 69.32 116 C 1 
ATOM   4630 N  N   . ASP C 3 117 ? -1.660  -21.273 28.002  1.00 87.89 117 C 1 
ATOM   4631 C  CA  . ASP C 3 117 ? -0.430  -21.777 28.610  1.00 87.90 117 C 1 
ATOM   4632 C  C   . ASP C 3 117 ? 0.406   -22.522 27.561  1.00 87.05 117 C 1 
ATOM   4633 O  O   . ASP C 3 117 ? -0.141  -23.271 26.747  1.00 83.55 117 C 1 
ATOM   4634 C  CB  . ASP C 3 117 ? -0.759  -22.673 29.812  1.00 85.97 117 C 1 
ATOM   4635 C  CG  . ASP C 3 117 ? -1.570  -21.954 30.888  1.00 82.62 117 C 1 
ATOM   4636 O  OD1 . ASP C 3 117 ? -1.350  -20.744 31.107  1.00 76.36 117 C 1 
ATOM   4637 O  OD2 . ASP C 3 117 ? -2.434  -22.624 31.505  1.00 76.28 117 C 1 
ATOM   4638 N  N   . ILE C 3 118 ? 1.742   -22.290 27.565  1.00 86.18 118 C 1 
ATOM   4639 C  CA  . ILE C 3 118 ? 2.705   -22.878 26.626  1.00 84.21 118 C 1 
ATOM   4640 C  C   . ILE C 3 118 ? 3.978   -23.401 27.304  1.00 78.63 118 C 1 
ATOM   4641 O  O   . ILE C 3 118 ? 4.337   -22.924 28.397  1.00 73.13 118 C 1 
ATOM   4642 C  CB  . ILE C 3 118 ? 3.054   -21.905 25.472  1.00 81.06 118 C 1 
ATOM   4643 C  CG1 . ILE C 3 118 ? 3.673   -20.589 25.989  1.00 77.45 118 C 1 
ATOM   4644 C  CG2 . ILE C 3 118 ? 1.827   -21.657 24.599  1.00 72.98 118 C 1 
ATOM   4645 C  CD1 . ILE C 3 118 ? 4.287   -19.729 24.853  1.00 70.82 118 C 1 
ATOM   4646 O  OXT . ILE C 3 118 ? 4.620   -24.309 26.702  1.00 70.25 118 C 1 
HETATM 4647 MN MN  . MN  D 4 .   ? -0.486  10.269  -5.108  1.00 91.42 1   D 1 
HETATM 4648 MN MN  . MN  E 5 .   ? -1.500  7.864   -7.037  1.00 90.64 1   E 1 
#
