# Supplementary material for: PDZ-directed substrate recruitment is the primary determinant of specific 4E-BP1 dephosphorylation by PP1-Neurabin
Source: eLife. 2025 Jun 23;13:RP103403. doi: 10.7554/eLife.103403 (PMC12185105; doi:10.7554/eLife.103403)
Supplement: Figure 6—source data 1. [file elife-103403-fig6-data1.zip › alphafold3 predictions/fold_pp1_4ebp1_allphospho_neurabin424_594/fold_pp1_4ebp1_allphospho_neurabin424_594_summary_confidences_0.json]

{
 "chain_iptm": [
  0.88,
  0.82,
  0.7,
  0.88,
  0.87
 ],
 "chain_pair_iptm": [
  [
   0.95,
   0.91,
   0.66,
   0.98,
   0.97
  ],
  [
   0.91,
   0.72,
   0.63,
   0.87,
   0.89
  ],
  [
   0.66,
   0.63,
   0.19,
   0.78,
   0.74
  ],
  [
   0.98,
   0.87,
   0.78,
   null,
   null
  ],
  [
   0.97,
   0.89,
   0.74,
   null,
   null
  ]
 ],
 "chain_pair_pae_min": [
  [
   0.76,
   0.88,
   3.3,
   0.91,
   1.0
  ],
  [
   0.87,
   0.76,
   1.92,
   1.84,
   1.79
  ],
  [
   3.6,
   1.77,
   0.76,
   3.56,
   4.27
  ],
  [
   null,
   null,
   null,
   null,
   null
  ],
  [
   null,
   null,
   null,
   null,
   null
  ]
 ],
 "chain_ptm": [
  0.95,
  0.72,
  0.19,
  null,
  null
 ],
 "fraction_disordered": 0.29,
 "has_clash": 0.0,
 "iptm": 0.71,
 "num_recycles": 10.0,
 "ptm": 0.77,
 "ranking_score": 0.87
}
