# Supplementary material for: PDZ-directed substrate recruitment is the primary determinant of specific 4E-BP1 dephosphorylation by PP1-Neurabin
Source: eLife. 2025 Jun 23;13:RP103403. doi: 10.7554/eLife.103403 (PMC12185105; doi:10.7554/eLife.103403)
Supplement: Figure 6—source data 1. [file elife-103403-fig6-data1.zip › alphafold3 predictions/fold_pp1_neurabin_4ebp1_pt70_chimera/fold_pp1_neurabin_4ebp1_pt70_chimera_model_0.cif]

# By using this file you agree to the legally binding terms of use found at alphafoldserver.com/output-terms
data_4f7bcdd84b23a9b8
#
_entry.id 4f7bcdd84b23a9b8
#
loop_
_atom_type.symbol
C  
MN 
N  
O  
P  
S  
#
loop_
_audit_author.name
_audit_author.pdbx_ordinal
"Google DeepMind" 1 
"Isomorphic Labs" 2 
#
_audit_conform.dict_location https://raw.githubusercontent.com/ihmwg/ModelCIF/master/dist/mmcif_ma.dic
_audit_conform.dict_name     mmcif_ma.dic
_audit_conform.dict_version  1.4.5
#
loop_
_chem_comp.formula
_chem_comp.formula_weight
_chem_comp.id
_chem_comp.mon_nstd_flag
_chem_comp.name
_chem_comp.pdbx_smiles
_chem_comp.pdbx_synonyms
_chem_comp.type
"C3 H7 N O2"    89.093  ALA y ALANINE              C[C@H](N)C(O)=O                     ?                  "L-PEPTIDE LINKING" 
"C6 H15 N4 O2"  175.209 ARG y ARGININE             N[C@@H](CCCNC(N)=[NH2+])C(O)=O      ?                  "L-PEPTIDE LINKING" 
"C4 H8 N2 O3"   132.118 ASN y ASPARAGINE           N[C@@H](CC(N)=O)C(O)=O              ?                  "L-PEPTIDE LINKING" 
"C4 H7 N O4"    133.103 ASP y "ASPARTIC ACID"      N[C@@H](CC(O)=O)C(O)=O              ?                  "L-PEPTIDE LINKING" 
"C3 H7 N O2 S"  121.158 CYS y CYSTEINE             N[C@@H](CS)C(O)=O                   ?                  "L-PEPTIDE LINKING" 
"C5 H10 N2 O3"  146.144 GLN y GLUTAMINE            N[C@@H](CCC(N)=O)C(O)=O             ?                  "L-PEPTIDE LINKING" 
"C5 H9 N O4"    147.129 GLU y "GLUTAMIC ACID"      N[C@@H](CCC(O)=O)C(O)=O             ?                  "L-PEPTIDE LINKING" 
"C2 H5 N O2"    75.067  GLY y GLYCINE              NCC(O)=O                            ?                  "PEPTIDE LINKING"   
"C6 H10 N3 O2"  156.162 HIS y HISTIDINE            N[C@@H](Cc1c[nH]c[nH+]1)C(O)=O      ?                  "L-PEPTIDE LINKING" 
"C6 H13 N O2"   131.173 ILE y ISOLEUCINE           CC[C@H](C)[C@H](N)C(O)=O            ?                  "L-PEPTIDE LINKING" 
"C6 H13 N O2"   131.173 LEU y LEUCINE              CC(C)C[C@H](N)C(O)=O                ?                  "L-PEPTIDE LINKING" 
"C6 H15 N2 O2"  147.195 LYS y LYSINE               N[C@@H](CCCC[NH3+])C(O)=O           ?                  "L-PEPTIDE LINKING" 
"C5 H11 N O2 S" 149.211 MET y METHIONINE           CSCC[C@H](N)C(O)=O                  ?                  "L-PEPTIDE LINKING" 
Mn              54.938  MN  . "MANGANESE (II) ION" "[Mn++]"                            ?                  NON-POLYMER         
"C9 H11 N O2"   165.189 PHE y PHENYLALANINE        N[C@@H](Cc1ccccc1)C(O)=O            ?                  "L-PEPTIDE LINKING" 
"C5 H9 N O2"    115.130 PRO y PROLINE              OC(=O)[C@@H]1CCCN1                  ?                  "L-PEPTIDE LINKING" 
"C3 H7 N O3"    105.093 SER y SERINE               N[C@@H](CO)C(O)=O                   ?                  "L-PEPTIDE LINKING" 
"C4 H9 N O3"    119.119 THR y THREONINE            C[C@@H](O)[C@H](N)C(O)=O            ?                  "L-PEPTIDE LINKING" 
"C4 H10 N O6 P" 199.099 TPO n PHOSPHOTHREONINE     C[C@@H](O[P](O)(O)=O)[C@H](N)C(O)=O PHOSPHONOTHREONINE "L-PEPTIDE LINKING" 
"C11 H12 N2 O2" 204.225 TRP y TRYPTOPHAN           N[C@@H](Cc1c[nH]c2ccccc12)C(O)=O    ?                  "L-PEPTIDE LINKING" 
"C9 H11 N O3"   181.189 TYR y TYROSINE             N[C@@H](Cc1ccc(O)cc1)C(O)=O         ?                  "L-PEPTIDE LINKING" 
"C5 H11 N O2"   117.146 VAL y VALINE               CC(C)[C@H](N)C(O)=O                 ?                  "L-PEPTIDE LINKING" 
#
_citation.book_publisher          ?
_citation.country                 UK
_citation.id                      primary
_citation.journal_full            Nature
_citation.journal_id_ASTM         NATUAS
_citation.journal_id_CSD          0006
_citation.journal_id_ISSN         0028-0836
_citation.journal_volume          ?
_citation.page_first              ?
_citation.page_last               ?
_citation.pdbx_database_id_DOI    ?
_citation.pdbx_database_id_PubMed ?
_citation.title                   "Accurate structure prediction of biomolecular interactions with AlphaFold 3"
_citation.year                    2024
#
loop_
_citation_author.citation_id
_citation_author.name
_citation_author.ordinal
primary "Google DeepMind" 1 
primary "Isomorphic Labs" 2 
#
loop_
_entity.id
_entity.pdbx_description
_entity.type
1 . polymer     
2 . polymer     
3 . non-polymer 
4 . non-polymer 
#
loop_
_entity_poly.entity_id
_entity_poly.pdbx_strand_id
_entity_poly.type
1 A polypeptide(L) 
2 B polypeptide(L) 
#
loop_
_entity_poly_seq.entity_id
_entity_poly_seq.hetero
_entity_poly_seq.mon_id
_entity_poly_seq.num
1 n LEU 1   
1 n ASN 2   
1 n LEU 3   
1 n ASP 4   
1 n SER 5   
1 n ILE 6   
1 n ILE 7   
1 n GLY 8   
1 n ARG 9   
1 n LEU 10  
1 n LEU 11  
1 n GLU 12  
1 n VAL 13  
1 n GLN 14  
1 n GLY 15  
1 n SER 16  
1 n ARG 17  
1 n PRO 18  
1 n GLY 19  
1 n LYS 20  
1 n ASN 21  
1 n VAL 22  
1 n GLN 23  
1 n LEU 24  
1 n THR 25  
1 n GLU 26  
1 n ASN 27  
1 n GLU 28  
1 n ILE 29  
1 n ARG 30  
1 n GLY 31  
1 n LEU 32  
1 n CYS 33  
1 n LEU 34  
1 n LYS 35  
1 n SER 36  
1 n ARG 37  
1 n GLU 38  
1 n ILE 39  
1 n PHE 40  
1 n LEU 41  
1 n SER 42  
1 n GLN 43  
1 n PRO 44  
1 n ILE 45  
1 n LEU 46  
1 n LEU 47  
1 n GLU 48  
1 n LEU 49  
1 n GLU 50  
1 n ALA 51  
1 n PRO 52  
1 n LEU 53  
1 n LYS 54  
1 n ILE 55  
1 n CYS 56  
1 n GLY 57  
1 n ASP 58  
1 n ILE 59  
1 n HIS 60  
1 n GLY 61  
1 n GLN 62  
1 n TYR 63  
1 n TYR 64  
1 n ASP 65  
1 n LEU 66  
1 n LEU 67  
1 n ARG 68  
1 n LEU 69  
1 n PHE 70  
1 n GLU 71  
1 n TYR 72  
1 n GLY 73  
1 n GLY 74  
1 n PHE 75  
1 n PRO 76  
1 n PRO 77  
1 n GLU 78  
1 n SER 79  
1 n ASN 80  
1 n TYR 81  
1 n LEU 82  
1 n PHE 83  
1 n LEU 84  
1 n GLY 85  
1 n ASP 86  
1 n TYR 87  
1 n VAL 88  
1 n ASP 89  
1 n ARG 90  
1 n GLY 91  
1 n LYS 92  
1 n GLN 93  
1 n SER 94  
1 n LEU 95  
1 n GLU 96  
1 n THR 97  
1 n ILE 98  
1 n CYS 99  
1 n LEU 100 
1 n LEU 101 
1 n LEU 102 
1 n ALA 103 
1 n TYR 104 
1 n LYS 105 
1 n ILE 106 
1 n LYS 107 
1 n TYR 108 
1 n PRO 109 
1 n GLU 110 
1 n ASN 111 
1 n PHE 112 
1 n PHE 113 
1 n LEU 114 
1 n LEU 115 
1 n ARG 116 
1 n GLY 117 
1 n ASN 118 
1 n HIS 119 
1 n GLU 120 
1 n CYS 121 
1 n ALA 122 
1 n SER 123 
1 n ILE 124 
1 n ASN 125 
1 n ARG 126 
1 n ILE 127 
1 n TYR 128 
1 n GLY 129 
1 n PHE 130 
1 n TYR 131 
1 n ASP 132 
1 n GLU 133 
1 n CYS 134 
1 n LYS 135 
1 n ARG 136 
1 n ARG 137 
1 n TYR 138 
1 n ASN 139 
1 n ILE 140 
1 n LYS 141 
1 n LEU 142 
1 n TRP 143 
1 n LYS 144 
1 n THR 145 
1 n PHE 146 
1 n THR 147 
1 n ASP 148 
1 n CYS 149 
1 n PHE 150 
1 n ASN 151 
1 n CYS 152 
1 n LEU 153 
1 n PRO 154 
1 n ILE 155 
1 n ALA 156 
1 n ALA 157 
1 n ILE 158 
1 n VAL 159 
1 n ASP 160 
1 n GLU 161 
1 n LYS 162 
1 n ILE 163 
1 n PHE 164 
1 n CYS 165 
1 n CYS 166 
1 n HIS 167 
1 n GLY 168 
1 n GLY 169 
1 n LEU 170 
1 n SER 171 
1 n PRO 172 
1 n ASP 173 
1 n LEU 174 
1 n GLN 175 
1 n SER 176 
1 n MET 177 
1 n GLU 178 
1 n GLN 179 
1 n ILE 180 
1 n ARG 181 
1 n ARG 182 
1 n ILE 183 
1 n MET 184 
1 n ARG 185 
1 n PRO 186 
1 n THR 187 
1 n ASP 188 
1 n VAL 189 
1 n PRO 190 
1 n ASP 191 
1 n GLN 192 
1 n GLY 193 
1 n LEU 194 
1 n LEU 195 
1 n CYS 196 
1 n ASP 197 
1 n LEU 198 
1 n LEU 199 
1 n TRP 200 
1 n SER 201 
1 n ASP 202 
1 n PRO 203 
1 n ASP 204 
1 n LYS 205 
1 n ASP 206 
1 n VAL 207 
1 n GLN 208 
1 n GLY 209 
1 n TRP 210 
1 n GLY 211 
1 n GLU 212 
1 n ASN 213 
1 n ASP 214 
1 n ARG 215 
1 n GLY 216 
1 n VAL 217 
1 n SER 218 
1 n PHE 219 
1 n THR 220 
1 n PHE 221 
1 n GLY 222 
1 n ALA 223 
1 n GLU 224 
1 n VAL 225 
1 n VAL 226 
1 n ALA 227 
1 n LYS 228 
1 n PHE 229 
1 n LEU 230 
1 n HIS 231 
1 n LYS 232 
1 n HIS 233 
1 n ASP 234 
1 n LEU 235 
1 n ASP 236 
1 n LEU 237 
1 n ILE 238 
1 n CYS 239 
1 n ARG 240 
1 n ALA 241 
1 n HIS 242 
1 n GLN 243 
1 n VAL 244 
1 n VAL 245 
1 n GLU 246 
1 n ASP 247 
1 n GLY 248 
1 n TYR 249 
1 n GLU 250 
1 n PHE 251 
1 n PHE 252 
1 n ALA 253 
1 n LYS 254 
1 n ARG 255 
1 n GLN 256 
1 n LEU 257 
1 n VAL 258 
1 n THR 259 
1 n LEU 260 
1 n PHE 261 
1 n SER 262 
1 n ALA 263 
1 n PRO 264 
1 n ASN 265 
1 n TYR 266 
1 n CYS 267 
1 n GLY 268 
1 n GLU 269 
1 n PHE 270 
1 n ASP 271 
1 n ASN 272 
1 n ALA 273 
1 n GLY 274 
1 n ALA 275 
1 n MET 276 
1 n MET 277 
1 n SER 278 
1 n VAL 279 
1 n ASP 280 
1 n GLU 281 
1 n THR 282 
1 n LEU 283 
1 n MET 284 
1 n CYS 285 
1 n SER 286 
1 n PHE 287 
1 n GLN 288 
1 n ILE 289 
1 n LEU 290 
1 n LYS 291 
1 n PRO 292 
1 n ALA 293 
1 n ASP 294 
1 n LYS 295 
1 n ASN 296 
1 n LYS 297 
1 n GLY 298 
1 n SER 299 
1 n GLY 300 
1 n SER 301 
1 n GLY 302 
1 n SER 303 
1 n GLY 304 
1 n SER 305 
1 n GLY 306 
1 n SER 307 
1 n GLY 308 
1 n SER 309 
1 n PRO 310 
1 n VAL 311 
1 n THR 312 
1 n LYS 313 
1 n TPO 314 
1 n PRO 315 
1 n PRO 316 
1 n ARG 317 
1 n ASP 318 
1 n LEU 319 
1 n PRO 320 
1 n THR 321 
1 n ILE 322 
1 n PRO 323 
1 n GLY 324 
1 n VAL 325 
1 n THR 326 
1 n SER 327 
1 n GLY 328 
1 n SER 329 
1 n GLN 330 
1 n PHE 331 
1 n GLU 332 
1 n MET 333 
1 n ASP 334 
1 n ILE 335 
2 n GLU 1   
2 n GLU 2   
2 n GLU 3   
2 n ASP 4   
2 n SER 5   
2 n ASP 6   
2 n GLU 7   
2 n ASN 8   
2 n SER 9   
2 n TYR 10  
2 n TYR 11  
2 n GLN 12  
2 n PRO 13  
2 n ASP 14  
2 n MET 15  
2 n GLU 16  
2 n TYR 17  
2 n SER 18  
2 n GLU 19  
2 n ILE 20  
2 n VAL 21  
2 n GLY 22  
2 n LEU 23  
2 n PRO 24  
2 n GLU 25  
2 n GLU 26  
2 n GLU 27  
2 n GLU 28  
2 n ILE 29  
2 n PRO 30  
2 n ALA 31  
2 n ASN 32  
2 n ARG 33  
2 n LYS 34  
2 n ILE 35  
2 n LYS 36  
2 n PHE 37  
2 n SER 38  
2 n SER 39  
2 n ALA 40  
2 n PRO 41  
2 n ILE 42  
2 n LYS 43  
2 n VAL 44  
2 n PHE 45  
2 n ASN 46  
2 n THR 47  
2 n TYR 48  
2 n SER 49  
2 n ASN 50  
2 n GLU 51  
2 n ASP 52  
2 n TYR 53  
2 n ASP 54  
2 n ARG 55  
2 n ARG 56  
2 n ASN 57  
2 n ASP 58  
2 n GLU 59  
2 n VAL 60  
2 n ASP 61  
2 n PRO 62  
2 n VAL 63  
2 n ALA 64  
2 n ALA 65  
2 n SER 66  
2 n ALA 67  
2 n GLU 68  
2 n TYR 69  
2 n GLU 70  
2 n LEU 71  
2 n GLU 72  
2 n LYS 73  
2 n ARG 74  
2 n VAL 75  
2 n GLU 76  
2 n LYS 77  
2 n LEU 78  
2 n GLU 79  
2 n LEU 80  
2 n PHE 81  
2 n PRO 82  
2 n VAL 83  
2 n GLU 84  
2 n LEU 85  
2 n GLU 86  
2 n LYS 87  
2 n ASP 88  
2 n GLU 89  
2 n ASP 90  
2 n GLY 91  
2 n LEU 92  
2 n GLY 93  
2 n ILE 94  
2 n SER 95  
2 n ILE 96  
2 n ILE 97  
2 n GLY 98  
2 n MET 99  
2 n GLY 100 
2 n VAL 101 
2 n GLY 102 
2 n ALA 103 
2 n ASP 104 
2 n ALA 105 
2 n GLY 106 
2 n LEU 107 
2 n GLU 108 
2 n LYS 109 
2 n LEU 110 
2 n GLY 111 
2 n ILE 112 
2 n PHE 113 
2 n VAL 114 
2 n LYS 115 
2 n THR 116 
2 n VAL 117 
2 n THR 118 
2 n GLU 119 
2 n GLY 120 
2 n GLY 121 
2 n ALA 122 
2 n ALA 123 
2 n GLN 124 
2 n ARG 125 
2 n ASP 126 
2 n GLY 127 
2 n ARG 128 
2 n ILE 129 
2 n GLN 130 
2 n VAL 131 
2 n ASN 132 
2 n ASP 133 
2 n GLN 134 
2 n ILE 135 
2 n VAL 136 
2 n GLU 137 
2 n VAL 138 
2 n ASP 139 
2 n GLY 140 
2 n ILE 141 
2 n SER 142 
2 n LEU 143 
2 n VAL 144 
2 n GLY 145 
2 n VAL 146 
2 n THR 147 
2 n GLN 148 
2 n ASN 149 
2 n PHE 150 
2 n ALA 151 
2 n ALA 152 
2 n THR 153 
2 n VAL 154 
2 n LEU 155 
2 n ARG 156 
2 n ASN 157 
2 n THR 158 
2 n LYS 159 
2 n GLY 160 
2 n ASN 161 
2 n VAL 162 
2 n ARG 163 
2 n PHE 164 
2 n VAL 165 
2 n ILE 166 
2 n GLY 167 
2 n ARG 168 
2 n GLU 169 
2 n LYS 170 
2 n PRO 171 
#
_ma_data.content_type "model coordinates"
_ma_data.id           1
_ma_data.name         Model
#
_ma_model_list.data_id          1
_ma_model_list.model_group_id   1
_ma_model_list.model_group_name "AlphaFold-beta-20231127 (7a14c934-fe78-43c1-a552-7fb305b0ebd1 @ 2024-09-10 09:00:08)"
_ma_model_list.model_id         1
_ma_model_list.model_name       "Top ranked model"
_ma_model_list.model_type       "Ab initio model"
_ma_model_list.ordinal_id       1
#
loop_
_ma_protocol_step.method_type
_ma_protocol_step.ordinal_id
_ma_protocol_step.protocol_id
_ma_protocol_step.step_id
"coevolution MSA" 1 1 1 
"template search" 2 1 2 
modeling          3 1 3 
#
loop_
_ma_qa_metric.id
_ma_qa_metric.mode
_ma_qa_metric.name
_ma_qa_metric.software_group_id
_ma_qa_metric.type
1 global pLDDT 1 pLDDT 
2 local  pLDDT 1 pLDDT 
#
_ma_qa_metric_global.metric_id    1
_ma_qa_metric_global.metric_value 89.14
_ma_qa_metric_global.model_id     1
_ma_qa_metric_global.ordinal_id   1
#
_ma_software_group.group_id    1
_ma_software_group.ordinal_id  1
_ma_software_group.software_id 1
#
loop_
_ma_target_entity.data_id
_ma_target_entity.entity_id
_ma_target_entity.origin
1 1 . 
1 2 . 
1 3 . 
1 4 . 
#
loop_
_ma_target_entity_instance.asym_id
_ma_target_entity_instance.details
_ma_target_entity_instance.entity_id
A . 1 
B . 2 
C . 3 
D . 4 
#
loop_
_pdbx_data_usage.details
_pdbx_data_usage.id
_pdbx_data_usage.type
_pdbx_data_usage.url
;NON-COMMERCIAL USE ONLY, BY USING THIS FILE YOU AGREE TO THE TERMS OF USE FOUND
AT alphafoldserver.com/output-terms.
;
1 license    ? 
;THE INFORMATION IS NOT INTENDED FOR, HAS NOT BEEN VALIDATED FOR, AND IS NOT
APPROVED FOR CLINICAL USE. IT SHOULD NOT BE USED FOR CLINICAL PURPOSE OR RELIED
ON FOR MEDICAL OR OTHER PROFESSIONAL ADVICE. IT IS THEORETICAL MODELLING ONLY
AND CAUTION SHOULD BE EXERCISED IN ITS USE. IT IS PROVIDED "AS-IS" WITHOUT ANY
WARRANTY OF ANY KIND, WHETHER EXPRESSED OR IMPLIED. NO WARRANTY IS GIVEN THAT
USE OF THE INFORMATION SHALL NOT INFRINGE THE RIGHTS OF ANY THIRD PARTY.
;
2 disclaimer ? 
#
loop_
_pdbx_nonpoly_scheme.asym_id
_pdbx_nonpoly_scheme.auth_seq_num
_pdbx_nonpoly_scheme.entity_id
_pdbx_nonpoly_scheme.mon_id
_pdbx_nonpoly_scheme.pdb_ins_code
_pdbx_nonpoly_scheme.pdb_seq_num
_pdbx_nonpoly_scheme.pdb_strand_id
C 1 3 MN . 1 C 
D 1 4 MN . 1 D 
#
loop_
_pdbx_poly_seq_scheme.asym_id
_pdbx_poly_seq_scheme.auth_seq_num
_pdbx_poly_seq_scheme.entity_id
_pdbx_poly_seq_scheme.hetero
_pdbx_poly_seq_scheme.mon_id
_pdbx_poly_seq_scheme.pdb_ins_code
_pdbx_poly_seq_scheme.pdb_seq_num
_pdbx_poly_seq_scheme.pdb_strand_id
_pdbx_poly_seq_scheme.seq_id
A 1   1 n LEU . 1   A 1   
A 2   1 n ASN . 2   A 2   
A 3   1 n LEU . 3   A 3   
A 4   1 n ASP . 4   A 4   
A 5   1 n SER . 5   A 5   
A 6   1 n ILE . 6   A 6   
A 7   1 n ILE . 7   A 7   
A 8   1 n GLY . 8   A 8   
A 9   1 n ARG . 9   A 9   
A 10  1 n LEU . 10  A 10  
A 11  1 n LEU . 11  A 11  
A 12  1 n GLU . 12  A 12  
A 13  1 n VAL . 13  A 13  
A 14  1 n GLN . 14  A 14  
A 15  1 n GLY . 15  A 15  
A 16  1 n SER . 16  A 16  
A 17  1 n ARG . 17  A 17  
A 18  1 n PRO . 18  A 18  
A 19  1 n GLY . 19  A 19  
A 20  1 n LYS . 20  A 20  
A 21  1 n ASN . 21  A 21  
A 22  1 n VAL . 22  A 22  
A 23  1 n GLN . 23  A 23  
A 24  1 n LEU . 24  A 24  
A 25  1 n THR . 25  A 25  
A 26  1 n GLU . 26  A 26  
A 27  1 n ASN . 27  A 27  
A 28  1 n GLU . 28  A 28  
A 29  1 n ILE . 29  A 29  
A 30  1 n ARG . 30  A 30  
A 31  1 n GLY . 31  A 31  
A 32  1 n LEU . 32  A 32  
A 33  1 n CYS . 33  A 33  
A 34  1 n LEU . 34  A 34  
A 35  1 n LYS . 35  A 35  
A 36  1 n SER . 36  A 36  
A 37  1 n ARG . 37  A 37  
A 38  1 n GLU . 38  A 38  
A 39  1 n ILE . 39  A 39  
A 40  1 n PHE . 40  A 40  
A 41  1 n LEU . 41  A 41  
A 42  1 n SER . 42  A 42  
A 43  1 n GLN . 43  A 43  
A 44  1 n PRO . 44  A 44  
A 45  1 n ILE . 45  A 45  
A 46  1 n LEU . 46  A 46  
A 47  1 n LEU . 47  A 47  
A 48  1 n GLU . 48  A 48  
A 49  1 n LEU . 49  A 49  
A 50  1 n GLU . 50  A 50  
A 51  1 n ALA . 51  A 51  
A 52  1 n PRO . 52  A 52  
A 53  1 n LEU . 53  A 53  
A 54  1 n LYS . 54  A 54  
A 55  1 n ILE . 55  A 55  
A 56  1 n CYS . 56  A 56  
A 57  1 n GLY . 57  A 57  
A 58  1 n ASP . 58  A 58  
A 59  1 n ILE . 59  A 59  
A 60  1 n HIS . 60  A 60  
A 61  1 n GLY . 61  A 61  
A 62  1 n GLN . 62  A 62  
A 63  1 n TYR . 63  A 63  
A 64  1 n TYR . 64  A 64  
A 65  1 n ASP . 65  A 65  
A 66  1 n LEU . 66  A 66  
A 67  1 n LEU . 67  A 67  
A 68  1 n ARG . 68  A 68  
A 69  1 n LEU . 69  A 69  
A 70  1 n PHE . 70  A 70  
A 71  1 n GLU . 71  A 71  
A 72  1 n TYR . 72  A 72  
A 73  1 n GLY . 73  A 73  
A 74  1 n GLY . 74  A 74  
A 75  1 n PHE . 75  A 75  
A 76  1 n PRO . 76  A 76  
A 77  1 n PRO . 77  A 77  
A 78  1 n GLU . 78  A 78  
A 79  1 n SER . 79  A 79  
A 80  1 n ASN . 80  A 80  
A 81  1 n TYR . 81  A 81  
A 82  1 n LEU . 82  A 82  
A 83  1 n PHE . 83  A 83  
A 84  1 n LEU . 84  A 84  
A 85  1 n GLY . 85  A 85  
A 86  1 n ASP . 86  A 86  
A 87  1 n TYR . 87  A 87  
A 88  1 n VAL . 88  A 88  
A 89  1 n ASP . 89  A 89  
A 90  1 n ARG . 90  A 90  
A 91  1 n GLY . 91  A 91  
A 92  1 n LYS . 92  A 92  
A 93  1 n GLN . 93  A 93  
A 94  1 n SER . 94  A 94  
A 95  1 n LEU . 95  A 95  
A 96  1 n GLU . 96  A 96  
A 97  1 n THR . 97  A 97  
A 98  1 n ILE . 98  A 98  
A 99  1 n CYS . 99  A 99  
A 100 1 n LEU . 100 A 100 
A 101 1 n LEU . 101 A 101 
A 102 1 n LEU . 102 A 102 
A 103 1 n ALA . 103 A 103 
A 104 1 n TYR . 104 A 104 
A 105 1 n LYS . 105 A 105 
A 106 1 n ILE . 106 A 106 
A 107 1 n LYS . 107 A 107 
A 108 1 n TYR . 108 A 108 
A 109 1 n PRO . 109 A 109 
A 110 1 n GLU . 110 A 110 
A 111 1 n ASN . 111 A 111 
A 112 1 n PHE . 112 A 112 
A 113 1 n PHE . 113 A 113 
A 114 1 n LEU . 114 A 114 
A 115 1 n LEU . 115 A 115 
A 116 1 n ARG . 116 A 116 
A 117 1 n GLY . 117 A 117 
A 118 1 n ASN . 118 A 118 
A 119 1 n HIS . 119 A 119 
A 120 1 n GLU . 120 A 120 
A 121 1 n CYS . 121 A 121 
A 122 1 n ALA . 122 A 122 
A 123 1 n SER . 123 A 123 
A 124 1 n ILE . 124 A 124 
A 125 1 n ASN . 125 A 125 
A 126 1 n ARG . 126 A 126 
A 127 1 n ILE . 127 A 127 
A 128 1 n TYR . 128 A 128 
A 129 1 n GLY . 129 A 129 
A 130 1 n PHE . 130 A 130 
A 131 1 n TYR . 131 A 131 
A 132 1 n ASP . 132 A 132 
A 133 1 n GLU . 133 A 133 
A 134 1 n CYS . 134 A 134 
A 135 1 n LYS . 135 A 135 
A 136 1 n ARG . 136 A 136 
A 137 1 n ARG . 137 A 137 
A 138 1 n TYR . 138 A 138 
A 139 1 n ASN . 139 A 139 
A 140 1 n ILE . 140 A 140 
A 141 1 n LYS . 141 A 141 
A 142 1 n LEU . 142 A 142 
A 143 1 n TRP . 143 A 143 
A 144 1 n LYS . 144 A 144 
A 145 1 n THR . 145 A 145 
A 146 1 n PHE . 146 A 146 
A 147 1 n THR . 147 A 147 
A 148 1 n ASP . 148 A 148 
A 149 1 n CYS . 149 A 149 
A 150 1 n PHE . 150 A 150 
A 151 1 n ASN . 151 A 151 
A 152 1 n CYS . 152 A 152 
A 153 1 n LEU . 153 A 153 
A 154 1 n PRO . 154 A 154 
A 155 1 n ILE . 155 A 155 
A 156 1 n ALA . 156 A 156 
A 157 1 n ALA . 157 A 157 
A 158 1 n ILE . 158 A 158 
A 159 1 n VAL . 159 A 159 
A 160 1 n ASP . 160 A 160 
A 161 1 n GLU . 161 A 161 
A 162 1 n LYS . 162 A 162 
A 163 1 n ILE . 163 A 163 
A 164 1 n PHE . 164 A 164 
A 165 1 n CYS . 165 A 165 
A 166 1 n CYS . 166 A 166 
A 167 1 n HIS . 167 A 167 
A 168 1 n GLY . 168 A 168 
A 169 1 n GLY . 169 A 169 
A 170 1 n LEU . 170 A 170 
A 171 1 n SER . 171 A 171 
A 172 1 n PRO . 172 A 172 
A 173 1 n ASP . 173 A 173 
A 174 1 n LEU . 174 A 174 
A 175 1 n GLN . 175 A 175 
A 176 1 n SER . 176 A 176 
A 177 1 n MET . 177 A 177 
A 178 1 n GLU . 178 A 178 
A 179 1 n GLN . 179 A 179 
A 180 1 n ILE . 180 A 180 
A 181 1 n ARG . 181 A 181 
A 182 1 n ARG . 182 A 182 
A 183 1 n ILE . 183 A 183 
A 184 1 n MET . 184 A 184 
A 185 1 n ARG . 185 A 185 
A 186 1 n PRO . 186 A 186 
A 187 1 n THR . 187 A 187 
A 188 1 n ASP . 188 A 188 
A 189 1 n VAL . 189 A 189 
A 190 1 n PRO . 190 A 190 
A 191 1 n ASP . 191 A 191 
A 192 1 n GLN . 192 A 192 
A 193 1 n GLY . 193 A 193 
A 194 1 n LEU . 194 A 194 
A 195 1 n LEU . 195 A 195 
A 196 1 n CYS . 196 A 196 
A 197 1 n ASP . 197 A 197 
A 198 1 n LEU . 198 A 198 
A 199 1 n LEU . 199 A 199 
A 200 1 n TRP . 200 A 200 
A 201 1 n SER . 201 A 201 
A 202 1 n ASP . 202 A 202 
A 203 1 n PRO . 203 A 203 
A 204 1 n ASP . 204 A 204 
A 205 1 n LYS . 205 A 205 
A 206 1 n ASP . 206 A 206 
A 207 1 n VAL . 207 A 207 
A 208 1 n GLN . 208 A 208 
A 209 1 n GLY . 209 A 209 
A 210 1 n TRP . 210 A 210 
A 211 1 n GLY . 211 A 211 
A 212 1 n GLU . 212 A 212 
A 213 1 n ASN . 213 A 213 
A 214 1 n ASP . 214 A 214 
A 215 1 n ARG . 215 A 215 
A 216 1 n GLY . 216 A 216 
A 217 1 n VAL . 217 A 217 
A 218 1 n SER . 218 A 218 
A 219 1 n PHE . 219 A 219 
A 220 1 n THR . 220 A 220 
A 221 1 n PHE . 221 A 221 
A 222 1 n GLY . 222 A 222 
A 223 1 n ALA . 223 A 223 
A 224 1 n GLU . 224 A 224 
A 225 1 n VAL . 225 A 225 
A 226 1 n VAL . 226 A 226 
A 227 1 n ALA . 227 A 227 
A 228 1 n LYS . 228 A 228 
A 229 1 n PHE . 229 A 229 
A 230 1 n LEU . 230 A 230 
A 231 1 n HIS . 231 A 231 
A 232 1 n LYS . 232 A 232 
A 233 1 n HIS . 233 A 233 
A 234 1 n ASP . 234 A 234 
A 235 1 n LEU . 235 A 235 
A 236 1 n ASP . 236 A 236 
A 237 1 n LEU . 237 A 237 
A 238 1 n ILE . 238 A 238 
A 239 1 n CYS . 239 A 239 
A 240 1 n ARG . 240 A 240 
A 241 1 n ALA . 241 A 241 
A 242 1 n HIS . 242 A 242 
A 243 1 n GLN . 243 A 243 
A 244 1 n VAL . 244 A 244 
A 245 1 n VAL . 245 A 245 
A 246 1 n GLU . 246 A 246 
A 247 1 n ASP . 247 A 247 
A 248 1 n GLY . 248 A 248 
A 249 1 n TYR . 249 A 249 
A 250 1 n GLU . 250 A 250 
A 251 1 n PHE . 251 A 251 
A 252 1 n PHE . 252 A 252 
A 253 1 n ALA . 253 A 253 
A 254 1 n LYS . 254 A 254 
A 255 1 n ARG . 255 A 255 
A 256 1 n GLN . 256 A 256 
A 257 1 n LEU . 257 A 257 
A 258 1 n VAL . 258 A 258 
A 259 1 n THR . 259 A 259 
A 260 1 n LEU . 260 A 260 
A 261 1 n PHE . 261 A 261 
A 262 1 n SER . 262 A 262 
A 263 1 n ALA . 263 A 263 
A 264 1 n PRO . 264 A 264 
A 265 1 n ASN . 265 A 265 
A 266 1 n TYR . 266 A 266 
A 267 1 n CYS . 267 A 267 
A 268 1 n GLY . 268 A 268 
A 269 1 n GLU . 269 A 269 
A 270 1 n PHE . 270 A 270 
A 271 1 n ASP . 271 A 271 
A 272 1 n ASN . 272 A 272 
A 273 1 n ALA . 273 A 273 
A 274 1 n GLY . 274 A 274 
A 275 1 n ALA . 275 A 275 
A 276 1 n MET . 276 A 276 
A 277 1 n MET . 277 A 277 
A 278 1 n SER . 278 A 278 
A 279 1 n VAL . 279 A 279 
A 280 1 n ASP . 280 A 280 
A 281 1 n GLU . 281 A 281 
A 282 1 n THR . 282 A 282 
A 283 1 n LEU . 283 A 283 
A 284 1 n MET . 284 A 284 
A 285 1 n CYS . 285 A 285 
A 286 1 n SER . 286 A 286 
A 287 1 n PHE . 287 A 287 
A 288 1 n GLN . 288 A 288 
A 289 1 n ILE . 289 A 289 
A 290 1 n LEU . 290 A 290 
A 291 1 n LYS . 291 A 291 
A 292 1 n PRO . 292 A 292 
A 293 1 n ALA . 293 A 293 
A 294 1 n ASP . 294 A 294 
A 295 1 n LYS . 295 A 295 
A 296 1 n ASN . 296 A 296 
A 297 1 n LYS . 297 A 297 
A 298 1 n GLY . 298 A 298 
A 299 1 n SER . 299 A 299 
A 300 1 n GLY . 300 A 300 
A 301 1 n SER . 301 A 301 
A 302 1 n GLY . 302 A 302 
A 303 1 n SER . 303 A 303 
A 304 1 n GLY . 304 A 304 
A 305 1 n SER . 305 A 305 
A 306 1 n GLY . 306 A 306 
A 307 1 n SER . 307 A 307 
A 308 1 n GLY . 308 A 308 
A 309 1 n SER . 309 A 309 
A 310 1 n PRO . 310 A 310 
A 311 1 n VAL . 311 A 311 
A 312 1 n THR . 312 A 312 
A 313 1 n LYS . 313 A 313 
A 314 1 n TPO . 314 A 314 
A 315 1 n PRO . 315 A 315 
A 316 1 n PRO . 316 A 316 
A 317 1 n ARG . 317 A 317 
A 318 1 n ASP . 318 A 318 
A 319 1 n LEU . 319 A 319 
A 320 1 n PRO . 320 A 320 
A 321 1 n THR . 321 A 321 
A 322 1 n ILE . 322 A 322 
A 323 1 n PRO . 323 A 323 
A 324 1 n GLY . 324 A 324 
A 325 1 n VAL . 325 A 325 
A 326 1 n THR . 326 A 326 
A 327 1 n SER . 327 A 327 
A 328 1 n GLY . 328 A 328 
A 329 1 n SER . 329 A 329 
A 330 1 n GLN . 330 A 330 
A 331 1 n PHE . 331 A 331 
A 332 1 n GLU . 332 A 332 
A 333 1 n MET . 333 A 333 
A 334 1 n ASP . 334 A 334 
A 335 1 n ILE . 335 A 335 
B 1   2 n GLU . 1   B 1   
B 2   2 n GLU . 2   B 2   
B 3   2 n GLU . 3   B 3   
B 4   2 n ASP . 4   B 4   
B 5   2 n SER . 5   B 5   
B 6   2 n ASP . 6   B 6   
B 7   2 n GLU . 7   B 7   
B 8   2 n ASN . 8   B 8   
B 9   2 n SER . 9   B 9   
B 10  2 n TYR . 10  B 10  
B 11  2 n TYR . 11  B 11  
B 12  2 n GLN . 12  B 12  
B 13  2 n PRO . 13  B 13  
B 14  2 n ASP . 14  B 14  
B 15  2 n MET . 15  B 15  
B 16  2 n GLU . 16  B 16  
B 17  2 n TYR . 17  B 17  
B 18  2 n SER . 18  B 18  
B 19  2 n GLU . 19  B 19  
B 20  2 n ILE . 20  B 20  
B 21  2 n VAL . 21  B 21  
B 22  2 n GLY . 22  B 22  
B 23  2 n LEU . 23  B 23  
B 24  2 n PRO . 24  B 24  
B 25  2 n GLU . 25  B 25  
B 26  2 n GLU . 26  B 26  
B 27  2 n GLU . 27  B 27  
B 28  2 n GLU . 28  B 28  
B 29  2 n ILE . 29  B 29  
B 30  2 n PRO . 30  B 30  
B 31  2 n ALA . 31  B 31  
B 32  2 n ASN . 32  B 32  
B 33  2 n ARG . 33  B 33  
B 34  2 n LYS . 34  B 34  
B 35  2 n ILE . 35  B 35  
B 36  2 n LYS . 36  B 36  
B 37  2 n PHE . 37  B 37  
B 38  2 n SER . 38  B 38  
B 39  2 n SER . 39  B 39  
B 40  2 n ALA . 40  B 40  
B 41  2 n PRO . 41  B 41  
B 42  2 n ILE . 42  B 42  
B 43  2 n LYS . 43  B 43  
B 44  2 n VAL . 44  B 44  
B 45  2 n PHE . 45  B 45  
B 46  2 n ASN . 46  B 46  
B 47  2 n THR . 47  B 47  
B 48  2 n TYR . 48  B 48  
B 49  2 n SER . 49  B 49  
B 50  2 n ASN . 50  B 50  
B 51  2 n GLU . 51  B 51  
B 52  2 n ASP . 52  B 52  
B 53  2 n TYR . 53  B 53  
B 54  2 n ASP . 54  B 54  
B 55  2 n ARG . 55  B 55  
B 56  2 n ARG . 56  B 56  
B 57  2 n ASN . 57  B 57  
B 58  2 n ASP . 58  B 58  
B 59  2 n GLU . 59  B 59  
B 60  2 n VAL . 60  B 60  
B 61  2 n ASP . 61  B 61  
B 62  2 n PRO . 62  B 62  
B 63  2 n VAL . 63  B 63  
B 64  2 n ALA . 64  B 64  
B 65  2 n ALA . 65  B 65  
B 66  2 n SER . 66  B 66  
B 67  2 n ALA . 67  B 67  
B 68  2 n GLU . 68  B 68  
B 69  2 n TYR . 69  B 69  
B 70  2 n GLU . 70  B 70  
B 71  2 n LEU . 71  B 71  
B 72  2 n GLU . 72  B 72  
B 73  2 n LYS . 73  B 73  
B 74  2 n ARG . 74  B 74  
B 75  2 n VAL . 75  B 75  
B 76  2 n GLU . 76  B 76  
B 77  2 n LYS . 77  B 77  
B 78  2 n LEU . 78  B 78  
B 79  2 n GLU . 79  B 79  
B 80  2 n LEU . 80  B 80  
B 81  2 n PHE . 81  B 81  
B 82  2 n PRO . 82  B 82  
B 83  2 n VAL . 83  B 83  
B 84  2 n GLU . 84  B 84  
B 85  2 n LEU . 85  B 85  
B 86  2 n GLU . 86  B 86  
B 87  2 n LYS . 87  B 87  
B 88  2 n ASP . 88  B 88  
B 89  2 n GLU . 89  B 89  
B 90  2 n ASP . 90  B 90  
B 91  2 n GLY . 91  B 91  
B 92  2 n LEU . 92  B 92  
B 93  2 n GLY . 93  B 93  
B 94  2 n ILE . 94  B 94  
B 95  2 n SER . 95  B 95  
B 96  2 n ILE . 96  B 96  
B 97  2 n ILE . 97  B 97  
B 98  2 n GLY . 98  B 98  
B 99  2 n MET . 99  B 99  
B 100 2 n GLY . 100 B 100 
B 101 2 n VAL . 101 B 101 
B 102 2 n GLY . 102 B 102 
B 103 2 n ALA . 103 B 103 
B 104 2 n ASP . 104 B 104 
B 105 2 n ALA . 105 B 105 
B 106 2 n GLY . 106 B 106 
B 107 2 n LEU . 107 B 107 
B 108 2 n GLU . 108 B 108 
B 109 2 n LYS . 109 B 109 
B 110 2 n LEU . 110 B 110 
B 111 2 n GLY . 111 B 111 
B 112 2 n ILE . 112 B 112 
B 113 2 n PHE . 113 B 113 
B 114 2 n VAL . 114 B 114 
B 115 2 n LYS . 115 B 115 
B 116 2 n THR . 116 B 116 
B 117 2 n VAL . 117 B 117 
B 118 2 n THR . 118 B 118 
B 119 2 n GLU . 119 B 119 
B 120 2 n GLY . 120 B 120 
B 121 2 n GLY . 121 B 121 
B 122 2 n ALA . 122 B 122 
B 123 2 n ALA . 123 B 123 
B 124 2 n GLN . 124 B 124 
B 125 2 n ARG . 125 B 125 
B 126 2 n ASP . 126 B 126 
B 127 2 n GLY . 127 B 127 
B 128 2 n ARG . 128 B 128 
B 129 2 n ILE . 129 B 129 
B 130 2 n GLN . 130 B 130 
B 131 2 n VAL . 131 B 131 
B 132 2 n ASN . 132 B 132 
B 133 2 n ASP . 133 B 133 
B 134 2 n GLN . 134 B 134 
B 135 2 n ILE . 135 B 135 
B 136 2 n VAL . 136 B 136 
B 137 2 n GLU . 137 B 137 
B 138 2 n VAL . 138 B 138 
B 139 2 n ASP . 139 B 139 
B 140 2 n GLY . 140 B 140 
B 141 2 n ILE . 141 B 141 
B 142 2 n SER . 142 B 142 
B 143 2 n LEU . 143 B 143 
B 144 2 n VAL . 144 B 144 
B 145 2 n GLY . 145 B 145 
B 146 2 n VAL . 146 B 146 
B 147 2 n THR . 147 B 147 
B 148 2 n GLN . 148 B 148 
B 149 2 n ASN . 149 B 149 
B 150 2 n PHE . 150 B 150 
B 151 2 n ALA . 151 B 151 
B 152 2 n ALA . 152 B 152 
B 153 2 n THR . 153 B 153 
B 154 2 n VAL . 154 B 154 
B 155 2 n LEU . 155 B 155 
B 156 2 n ARG . 156 B 156 
B 157 2 n ASN . 157 B 157 
B 158 2 n THR . 158 B 158 
B 159 2 n LYS . 159 B 159 
B 160 2 n GLY . 160 B 160 
B 161 2 n ASN . 161 B 161 
B 162 2 n VAL . 162 B 162 
B 163 2 n ARG . 163 B 163 
B 164 2 n PHE . 164 B 164 
B 165 2 n VAL . 165 B 165 
B 166 2 n ILE . 166 B 166 
B 167 2 n GLY . 167 B 167 
B 168 2 n ARG . 168 B 168 
B 169 2 n GLU . 169 B 169 
B 170 2 n LYS . 170 B 170 
B 171 2 n PRO . 171 B 171 
#
_software.classification other
_software.date           ?
_software.description    "Structure prediction"
_software.name           AlphaFold
_software.pdbx_ordinal   1
_software.type           package
_software.version        "AlphaFold-beta-20231127 (7a14c934-fe78-43c1-a552-7fb305b0ebd1 @ 2024-09-10 09:00:08)"
#
loop_
_struct_asym.entity_id
_struct_asym.id
1 A 
2 B 
3 C 
4 D 
#
loop_
_atom_site.group_PDB
_atom_site.id
_atom_site.type_symbol
_atom_site.label_atom_id
_atom_site.label_alt_id
_atom_site.label_comp_id
_atom_site.label_asym_id
_atom_site.label_entity_id
_atom_site.label_seq_id
_atom_site.pdbx_PDB_ins_code
_atom_site.Cartn_x
_atom_site.Cartn_y
_atom_site.Cartn_z
_atom_site.occupancy
_atom_site.B_iso_or_equiv
_atom_site.auth_seq_id
_atom_site.auth_asym_id
_atom_site.pdbx_PDB_model_num
ATOM   1    N  N   . LEU A 1 1   ? -1.325  12.392  21.341  1.00 84.75 1   A 1 
ATOM   2    C  CA  . LEU A 1 1   ? -2.231  11.862  20.308  1.00 89.80 1   A 1 
ATOM   3    C  C   . LEU A 1 1   ? -3.626  11.747  20.923  1.00 90.87 1   A 1 
ATOM   4    O  O   . LEU A 1 1   ? -3.799  10.943  21.836  1.00 85.72 1   A 1 
ATOM   5    C  CB  . LEU A 1 1   ? -1.697  10.506  19.824  1.00 85.49 1   A 1 
ATOM   6    C  CG  . LEU A 1 1   ? -2.415  9.960   18.574  1.00 87.43 1   A 1 
ATOM   7    C  CD1 . LEU A 1 1   ? -2.077  10.794  17.339  1.00 84.48 1   A 1 
ATOM   8    C  CD2 . LEU A 1 1   ? -1.956  8.528   18.311  1.00 85.31 1   A 1 
ATOM   9    N  N   . ASN A 1 2   ? -4.587  12.551  20.476  1.00 92.99 2   A 1 
ATOM   10   C  CA  . ASN A 1 2   ? -5.972  12.435  20.940  1.00 95.79 2   A 1 
ATOM   11   C  C   . ASN A 1 2   ? -6.698  11.387  20.092  1.00 97.07 2   A 1 
ATOM   12   O  O   . ASN A 1 2   ? -7.354  11.707  19.108  1.00 96.57 2   A 1 
ATOM   13   C  CB  . ASN A 1 2   ? -6.661  13.807  20.947  1.00 93.07 2   A 1 
ATOM   14   C  CG  . ASN A 1 2   ? -8.041  13.745  21.592  1.00 88.62 2   A 1 
ATOM   15   O  OD1 . ASN A 1 2   ? -8.589  12.695  21.861  1.00 84.60 2   A 1 
ATOM   16   N  ND2 . ASN A 1 2   ? -8.641  14.880  21.866  1.00 80.16 2   A 1 
ATOM   17   N  N   . LEU A 1 3   ? -6.525  10.126  20.466  1.00 97.61 3   A 1 
ATOM   18   C  CA  . LEU A 1 3   ? -6.987  8.989   19.689  1.00 97.98 3   A 1 
ATOM   19   C  C   . LEU A 1 3   ? -8.514  8.953   19.556  1.00 98.41 3   A 1 
ATOM   20   O  O   . LEU A 1 3   ? -9.016  8.727   18.465  1.00 98.07 3   A 1 
ATOM   21   C  CB  . LEU A 1 3   ? -6.438  7.718   20.345  1.00 96.40 3   A 1 
ATOM   22   C  CG  . LEU A 1 3   ? -6.549  6.475   19.457  1.00 92.16 3   A 1 
ATOM   23   C  CD1 . LEU A 1 3   ? -5.621  6.568   18.246  1.00 91.04 3   A 1 
ATOM   24   C  CD2 . LEU A 1 3   ? -6.142  5.264   20.280  1.00 90.96 3   A 1 
ATOM   25   N  N   . ASP A 1 4   ? -9.240  9.251   20.627  1.00 98.45 4   A 1 
ATOM   26   C  CA  . ASP A 1 4   ? -10.700 9.227   20.602  1.00 98.45 4   A 1 
ATOM   27   C  C   . ASP A 1 4   ? -11.279 10.312  19.694  1.00 98.52 4   A 1 
ATOM   28   O  O   . ASP A 1 4   ? -12.215 10.062  18.950  1.00 98.06 4   A 1 
ATOM   29   C  CB  . ASP A 1 4   ? -11.258 9.365   22.027  1.00 98.01 4   A 1 
ATOM   30   C  CG  . ASP A 1 4   ? -10.892 8.173   22.901  1.00 96.92 4   A 1 
ATOM   31   O  OD1 . ASP A 1 4   ? -10.953 7.027   22.396  1.00 94.23 4   A 1 
ATOM   32   O  OD2 . ASP A 1 4   ? -10.525 8.404   24.068  1.00 93.79 4   A 1 
ATOM   33   N  N   . SER A 1 5   ? -10.670 11.503  19.671  1.00 98.58 5   A 1 
ATOM   34   C  CA  . SER A 1 5   ? -11.059 12.558  18.726  1.00 98.43 5   A 1 
ATOM   35   C  C   . SER A 1 5   ? -10.763 12.178  17.273  1.00 98.53 5   A 1 
ATOM   36   O  O   . SER A 1 5   ? -11.493 12.595  16.384  1.00 98.13 5   A 1 
ATOM   37   C  CB  . SER A 1 5   ? -10.335 13.855  19.068  1.00 98.05 5   A 1 
ATOM   38   O  OG  . SER A 1 5   ? -10.643 14.869  18.128  1.00 94.40 5   A 1 
ATOM   39   N  N   . ILE A 1 6   ? -9.683  11.452  17.024  1.00 98.60 6   A 1 
ATOM   40   C  CA  . ILE A 1 6   ? -9.341  10.984  15.678  1.00 98.65 6   A 1 
ATOM   41   C  C   . ILE A 1 6   ? -10.350 9.931   15.218  1.00 98.65 6   A 1 
ATOM   42   O  O   . ILE A 1 6   ? -10.912 10.074  14.137  1.00 98.47 6   A 1 
ATOM   43   C  CB  . ILE A 1 6   ? -7.888  10.470  15.627  1.00 98.57 6   A 1 
ATOM   44   C  CG1 . ILE A 1 6   ? -6.909  11.656  15.765  1.00 98.07 6   A 1 
ATOM   45   C  CG2 . ILE A 1 6   ? -7.607  9.697   14.334  1.00 98.19 6   A 1 
ATOM   46   C  CD1 . ILE A 1 6   ? -5.468  11.228  16.066  1.00 96.94 6   A 1 
ATOM   47   N  N   . ILE A 1 7   ? -10.599 8.931   16.046  1.00 98.68 7   A 1 
ATOM   48   C  CA  . ILE A 1 7   ? -11.572 7.880   15.744  1.00 98.65 7   A 1 
ATOM   49   C  C   . ILE A 1 7   ? -12.964 8.496   15.578  1.00 98.56 7   A 1 
ATOM   50   O  O   . ILE A 1 7   ? -13.620 8.214   14.585  1.00 98.22 7   A 1 
ATOM   51   C  CB  . ILE A 1 7   ? -11.550 6.778   16.821  1.00 98.59 7   A 1 
ATOM   52   C  CG1 . ILE A 1 7   ? -10.198 6.031   16.779  1.00 98.24 7   A 1 
ATOM   53   C  CG2 . ILE A 1 7   ? -12.706 5.791   16.626  1.00 98.24 7   A 1 
ATOM   54   C  CD1 . ILE A 1 7   ? -9.973  5.084   17.956  1.00 97.65 7   A 1 
ATOM   55   N  N   . GLY A 1 8   ? -13.372 9.385   16.477  1.00 98.45 8   A 1 
ATOM   56   C  CA  . GLY A 1 8   ? -14.654 10.079  16.383  1.00 98.19 8   A 1 
ATOM   57   C  C   . GLY A 1 8   ? -14.841 10.763  15.029  1.00 98.15 8   A 1 
ATOM   58   O  O   . GLY A 1 8   ? -15.812 10.483  14.337  1.00 97.50 8   A 1 
ATOM   59   N  N   . ARG A 1 9   ? -13.881 11.589  14.594  1.00 98.31 9   A 1 
ATOM   60   C  CA  . ARG A 1 9   ? -13.954 12.264  13.287  1.00 98.14 9   A 1 
ATOM   61   C  C   . ARG A 1 9   ? -13.927 11.303  12.103  1.00 98.01 9   A 1 
ATOM   62   O  O   . ARG A 1 9   ? -14.589 11.566  11.101  1.00 97.65 9   A 1 
ATOM   63   C  CB  . ARG A 1 9   ? -12.816 13.281  13.159  1.00 97.92 9   A 1 
ATOM   64   C  CG  . ARG A 1 9   ? -13.125 14.560  13.938  1.00 96.68 9   A 1 
ATOM   65   C  CD  . ARG A 1 9   ? -11.965 15.539  13.812  1.00 95.84 9   A 1 
ATOM   66   N  NE  . ARG A 1 9   ? -10.843 15.064  14.602  1.00 94.34 9   A 1 
ATOM   67   C  CZ  . ARG A 1 9   ? -9.553  15.277  14.418  1.00 95.80 9   A 1 
ATOM   68   N  NH1 . ARG A 1 9   ? -9.063  15.970  13.436  1.00 87.93 9   A 1 
ATOM   69   N  NH2 . ARG A 1 9   ? -8.726  14.776  15.268  1.00 90.16 9   A 1 
ATOM   70   N  N   . LEU A 1 10  ? -13.183 10.205  12.200  1.00 98.42 10  A 1 
ATOM   71   C  CA  . LEU A 1 10  ? -13.184 9.178   11.157  1.00 98.49 10  A 1 
ATOM   72   C  C   . LEU A 1 10  ? -14.545 8.478   11.060  1.00 98.22 10  A 1 
ATOM   73   O  O   . LEU A 1 10  ? -14.965 8.136   9.959   1.00 97.69 10  A 1 
ATOM   74   C  CB  . LEU A 1 10  ? -12.057 8.169   11.431  1.00 98.58 10  A 1 
ATOM   75   C  CG  . LEU A 1 10  ? -10.644 8.693   11.089  1.00 98.46 10  A 1 
ATOM   76   C  CD1 . LEU A 1 10  ? -9.587  7.747   11.662  1.00 98.20 10  A 1 
ATOM   77   C  CD2 . LEU A 1 10  ? -10.410 8.781   9.580   1.00 98.11 10  A 1 
ATOM   78   N  N   . LEU A 1 11  ? -15.251 8.320   12.170  1.00 98.37 11  A 1 
ATOM   79   C  CA  . LEU A 1 11  ? -16.561 7.668   12.212  1.00 98.19 11  A 1 
ATOM   80   C  C   . LEU A 1 11  ? -17.738 8.620   11.979  1.00 97.66 11  A 1 
ATOM   81   O  O   . LEU A 1 11  ? -18.804 8.174   11.575  1.00 96.28 11  A 1 
ATOM   82   C  CB  . LEU A 1 11  ? -16.710 6.900   13.533  1.00 97.95 11  A 1 
ATOM   83   C  CG  . LEU A 1 11  ? -15.687 5.775   13.767  1.00 97.34 11  A 1 
ATOM   84   C  CD1 . LEU A 1 11  ? -16.018 5.060   15.076  1.00 96.21 11  A 1 
ATOM   85   C  CD2 . LEU A 1 11  ? -15.653 4.745   12.643  1.00 95.72 11  A 1 
ATOM   86   N  N   . GLU A 1 12  ? -17.541 9.941   12.148  1.00 97.41 12  A 1 
ATOM   87   C  CA  . GLU A 1 12  ? -18.590 10.952  11.898  1.00 96.67 12  A 1 
ATOM   88   C  C   . GLU A 1 12  ? -19.160 10.932  10.469  1.00 96.55 12  A 1 
ATOM   89   O  O   . GLU A 1 12  ? -20.240 11.460  10.216  1.00 94.34 12  A 1 
ATOM   90   C  CB  . GLU A 1 12  ? -18.030 12.354  12.163  1.00 94.56 12  A 1 
ATOM   91   C  CG  . GLU A 1 12  ? -18.186 12.816  13.614  1.00 83.09 12  A 1 
ATOM   92   C  CD  . GLU A 1 12  ? -17.458 14.135  13.912  1.00 79.61 12  A 1 
ATOM   93   O  OE1 . GLU A 1 12  ? -17.368 14.495  15.108  1.00 74.51 12  A 1 
ATOM   94   O  OE2 . GLU A 1 12  ? -16.944 14.791  12.966  1.00 76.17 12  A 1 
ATOM   95   N  N   . VAL A 1 13  ? -18.443 10.345  9.525   1.00 97.35 13  A 1 
ATOM   96   C  CA  . VAL A 1 13  ? -18.923 10.202  8.147   1.00 97.12 13  A 1 
ATOM   97   C  C   . VAL A 1 13  ? -19.852 9.009   7.940   1.00 96.80 13  A 1 
ATOM   98   O  O   . VAL A 1 13  ? -20.381 8.866   6.836   1.00 95.47 13  A 1 
ATOM   99   C  CB  . VAL A 1 13  ? -17.778 10.188  7.128   1.00 96.39 13  A 1 
ATOM   100  C  CG1 . VAL A 1 13  ? -16.967 11.484  7.220   1.00 93.92 13  A 1 
ATOM   101  C  CG2 . VAL A 1 13  ? -16.850 8.989   7.291   1.00 94.19 13  A 1 
ATOM   102  N  N   . GLN A 1 14  ? -20.069 8.173   8.944   1.00 96.00 14  A 1 
ATOM   103  C  CA  . GLN A 1 14  ? -21.116 7.162   8.893   1.00 95.13 14  A 1 
ATOM   104  C  C   . GLN A 1 14  ? -22.462 7.823   8.609   1.00 93.37 14  A 1 
ATOM   105  O  O   . GLN A 1 14  ? -22.770 8.884   9.142   1.00 90.03 14  A 1 
ATOM   106  C  CB  . GLN A 1 14  ? -21.183 6.371   10.210  1.00 94.34 14  A 1 
ATOM   107  C  CG  . GLN A 1 14  ? -19.998 5.424   10.407  1.00 92.31 14  A 1 
ATOM   108  C  CD  . GLN A 1 14  ? -20.225 4.596   11.673  1.00 92.94 14  A 1 
ATOM   109  O  OE1 . GLN A 1 14  ? -19.920 5.001   12.782  1.00 85.41 14  A 1 
ATOM   110  N  NE2 . GLN A 1 14  ? -20.828 3.443   11.561  1.00 82.18 14  A 1 
ATOM   111  N  N   . GLY A 1 15  ? -23.231 7.253   7.701   1.00 91.85 15  A 1 
ATOM   112  C  CA  . GLY A 1 15  ? -24.485 7.826   7.228   1.00 90.42 15  A 1 
ATOM   113  C  C   . GLY A 1 15  ? -24.345 9.028   6.292   1.00 91.20 15  A 1 
ATOM   114  O  O   . GLY A 1 15  ? -25.327 9.446   5.673   1.00 87.43 15  A 1 
ATOM   115  N  N   . SER A 1 16  ? -23.152 9.597   6.129   1.00 93.07 16  A 1 
ATOM   116  C  CA  . SER A 1 16  ? -22.899 10.581  5.090   1.00 93.38 16  A 1 
ATOM   117  C  C   . SER A 1 16  ? -22.901 9.928   3.705   1.00 94.08 16  A 1 
ATOM   118  O  O   . SER A 1 16  ? -22.727 8.722   3.567   1.00 92.18 16  A 1 
ATOM   119  C  CB  . SER A 1 16  ? -21.568 11.317  5.305   1.00 91.19 16  A 1 
ATOM   120  O  OG  . SER A 1 16  ? -21.583 12.029  6.535   1.00 83.93 16  A 1 
ATOM   121  N  N   . ARG A 1 17  ? -23.023 10.752  2.660   1.00 93.88 17  A 1 
ATOM   122  C  CA  . ARG A 1 17  ? -22.846 10.254  1.297   1.00 94.32 17  A 1 
ATOM   123  C  C   . ARG A 1 17  ? -21.454 9.622   1.150   1.00 95.44 17  A 1 
ATOM   124  O  O   . ARG A 1 17  ? -20.473 10.303  1.445   1.00 94.10 17  A 1 
ATOM   125  C  CB  . ARG A 1 17  ? -23.065 11.392  0.285   1.00 91.77 17  A 1 
ATOM   126  C  CG  . ARG A 1 17  ? -23.013 10.864  -1.147  1.00 79.24 17  A 1 
ATOM   127  C  CD  . ARG A 1 17  ? -23.269 11.974  -2.161  1.00 72.33 17  A 1 
ATOM   128  N  NE  . ARG A 1 17  ? -23.201 11.460  -3.535  1.00 61.81 17  A 1 
ATOM   129  C  CZ  . ARG A 1 17  ? -23.391 12.135  -4.644  1.00 53.62 17  A 1 
ATOM   130  N  NH1 . ARG A 1 17  ? -23.668 13.419  -4.634  1.00 49.03 17  A 1 
ATOM   131  N  NH2 . ARG A 1 17  ? -23.311 11.537  -5.805  1.00 46.50 17  A 1 
ATOM   132  N  N   . PRO A 1 18  ? -21.373 8.386   0.657   1.00 96.25 18  A 1 
ATOM   133  C  CA  . PRO A 1 18  ? -20.096 7.725   0.429   1.00 96.71 18  A 1 
ATOM   134  C  C   . PRO A 1 18  ? -19.157 8.557   -0.444  1.00 97.06 18  A 1 
ATOM   135  O  O   . PRO A 1 18  ? -19.588 9.220   -1.386  1.00 95.19 18  A 1 
ATOM   136  C  CB  . PRO A 1 18  ? -20.434 6.375   -0.212  1.00 95.12 18  A 1 
ATOM   137  C  CG  . PRO A 1 18  ? -21.835 6.096   0.286   1.00 91.71 18  A 1 
ATOM   138  C  CD  . PRO A 1 18  ? -22.467 7.479   0.368   1.00 94.91 18  A 1 
ATOM   139  N  N   . GLY A 1 19  ? -17.869 8.542   -0.098  1.00 96.40 19  A 1 
ATOM   140  C  CA  . GLY A 1 19  ? -16.840 9.360   -0.751  1.00 96.62 19  A 1 
ATOM   141  C  C   . GLY A 1 19  ? -16.504 10.670  -0.039  1.00 97.38 19  A 1 
ATOM   142  O  O   . GLY A 1 19  ? -15.546 11.336  -0.420  1.00 95.46 19  A 1 
ATOM   143  N  N   . LYS A 1 20  ? -17.237 11.060  1.016   1.00 96.83 20  A 1 
ATOM   144  C  CA  . LYS A 1 20  ? -16.882 12.231  1.828   1.00 97.04 20  A 1 
ATOM   145  C  C   . LYS A 1 20  ? -15.559 11.983  2.546   1.00 97.65 20  A 1 
ATOM   146  O  O   . LYS A 1 20  ? -15.426 11.009  3.281   1.00 97.27 20  A 1 
ATOM   147  C  CB  . LYS A 1 20  ? -18.015 12.549  2.811   1.00 96.06 20  A 1 
ATOM   148  C  CG  . LYS A 1 20  ? -17.754 13.809  3.657   1.00 91.97 20  A 1 
ATOM   149  C  CD  . LYS A 1 20  ? -18.936 14.024  4.615   1.00 87.47 20  A 1 
ATOM   150  C  CE  . LYS A 1 20  ? -18.707 15.167  5.586   1.00 80.15 20  A 1 
ATOM   151  N  NZ  . LYS A 1 20  ? -19.794 15.186  6.612   1.00 70.52 20  A 1 
ATOM   152  N  N   . ASN A 1 21  ? -14.610 12.904  2.366   1.00 97.85 21  A 1 
ATOM   153  C  CA  . ASN A 1 21  ? -13.294 12.809  2.988   1.00 98.00 21  A 1 
ATOM   154  C  C   . ASN A 1 21  ? -13.319 13.208  4.472   1.00 98.17 21  A 1 
ATOM   155  O  O   . ASN A 1 21  ? -14.064 14.100  4.878   1.00 97.48 21  A 1 
ATOM   156  C  CB  . ASN A 1 21  ? -12.290 13.666  2.202   1.00 97.27 21  A 1 
ATOM   157  C  CG  . ASN A 1 21  ? -11.954 13.100  0.833   1.00 96.22 21  A 1 
ATOM   158  O  OD1 . ASN A 1 21  ? -12.095 11.931  0.555   1.00 90.19 21  A 1 
ATOM   159  N  ND2 . ASN A 1 21  ? -11.454 13.916  -0.069  1.00 88.89 21  A 1 
ATOM   160  N  N   . VAL A 1 22  ? -12.423 12.621  5.246   1.00 98.17 22  A 1 
ATOM   161  C  CA  . VAL A 1 22  ? -12.066 13.038  6.603   1.00 98.11 22  A 1 
ATOM   162  C  C   . VAL A 1 22  ? -10.659 13.627  6.569   1.00 98.04 22  A 1 
ATOM   163  O  O   . VAL A 1 22  ? -9.672  12.919  6.380   1.00 97.25 22  A 1 
ATOM   164  C  CB  . VAL A 1 22  ? -12.164 11.887  7.614   1.00 97.82 22  A 1 
ATOM   165  C  CG1 . VAL A 1 22  ? -11.829 12.377  9.016   1.00 96.45 22  A 1 
ATOM   166  C  CG2 . VAL A 1 22  ? -13.578 11.304  7.628   1.00 96.78 22  A 1 
ATOM   167  N  N   . GLN A 1 23  ? -10.564 14.936  6.779   1.00 96.98 23  A 1 
ATOM   168  C  CA  . GLN A 1 23  ? -9.279  15.619  6.764   1.00 96.95 23  A 1 
ATOM   169  C  C   . GLN A 1 23  ? -8.706  15.714  8.181   1.00 97.57 23  A 1 
ATOM   170  O  O   . GLN A 1 23  ? -8.896  16.705  8.887   1.00 96.27 23  A 1 
ATOM   171  C  CB  . GLN A 1 23  ? -9.437  16.979  6.053   1.00 94.33 23  A 1 
ATOM   172  C  CG  . GLN A 1 23  ? -8.075  17.604  5.703   1.00 86.21 23  A 1 
ATOM   173  C  CD  . GLN A 1 23  ? -7.318  16.874  4.596   1.00 86.50 23  A 1 
ATOM   174  O  OE1 . GLN A 1 23  ? -7.870  16.142  3.804   1.00 80.74 23  A 1 
ATOM   175  N  NE2 . GLN A 1 23  ? -6.029  17.075  4.485   1.00 77.16 23  A 1 
ATOM   176  N  N   . LEU A 1 24  ? -7.980  14.686  8.597   1.00 98.16 24  A 1 
ATOM   177  C  CA  . LEU A 1 24  ? -7.133  14.759  9.786   1.00 98.34 24  A 1 
ATOM   178  C  C   . LEU A 1 24  ? -5.977  15.742  9.550   1.00 98.38 24  A 1 
ATOM   179  O  O   . LEU A 1 24  ? -5.616  16.040  8.415   1.00 97.91 24  A 1 
ATOM   180  C  CB  . LEU A 1 24  ? -6.599  13.363  10.148  1.00 98.39 24  A 1 
ATOM   181  C  CG  . LEU A 1 24  ? -7.669  12.301  10.455  1.00 97.88 24  A 1 
ATOM   182  C  CD1 . LEU A 1 24  ? -6.979  10.993  10.832  1.00 97.22 24  A 1 
ATOM   183  C  CD2 . LEU A 1 24  ? -8.586  12.709  11.609  1.00 96.81 24  A 1 
ATOM   184  N  N   . THR A 1 25  ? -5.367  16.252  10.624  1.00 98.45 25  A 1 
ATOM   185  C  CA  . THR A 1 25  ? -4.152  17.059  10.482  1.00 98.57 25  A 1 
ATOM   186  C  C   . THR A 1 25  ? -2.941  16.176  10.158  1.00 98.71 25  A 1 
ATOM   187  O  O   . THR A 1 25  ? -2.861  15.019  10.586  1.00 98.62 25  A 1 
ATOM   188  C  CB  . THR A 1 25  ? -3.865  17.919  11.719  1.00 98.24 25  A 1 
ATOM   189  O  OG1 . THR A 1 25  ? -3.544  17.119  12.825  1.00 96.13 25  A 1 
ATOM   190  C  CG2 . THR A 1 25  ? -5.031  18.826  12.101  1.00 95.21 25  A 1 
ATOM   191  N  N   . GLU A 1 26  ? -1.949  16.731  9.476   1.00 98.51 26  A 1 
ATOM   192  C  CA  . GLU A 1 26  ? -0.701  16.023  9.184   1.00 98.59 26  A 1 
ATOM   193  C  C   . GLU A 1 26  ? -0.026  15.475  10.454  1.00 98.69 26  A 1 
ATOM   194  O  O   . GLU A 1 26  ? 0.529   14.381  10.472  1.00 98.49 26  A 1 
ATOM   195  C  CB  . GLU A 1 26  ? 0.244   17.001  8.474   1.00 98.25 26  A 1 
ATOM   196  C  CG  . GLU A 1 26  ? 1.510   16.335  7.918   1.00 95.94 26  A 1 
ATOM   197  C  CD  . GLU A 1 26  ? 2.573   17.353  7.503   1.00 95.61 26  A 1 
ATOM   198  O  OE1 . GLU A 1 26  ? 3.765   17.106  7.796   1.00 90.21 26  A 1 
ATOM   199  O  OE2 . GLU A 1 26  ? 2.232   18.414  6.943   1.00 91.78 26  A 1 
ATOM   200  N  N   . ASN A 1 27  ? -0.076  16.251  11.570  1.00 98.63 27  A 1 
ATOM   201  C  CA  . ASN A 1 27  ? 0.518   15.839  12.840  1.00 98.54 27  A 1 
ATOM   202  C  C   . ASN A 1 27  ? -0.238  14.679  13.502  1.00 98.64 27  A 1 
ATOM   203  O  O   . ASN A 1 27  ? 0.399   13.844  14.137  1.00 98.42 27  A 1 
ATOM   204  C  CB  . ASN A 1 27  ? 0.598   17.042  13.779  1.00 97.92 27  A 1 
ATOM   205  C  CG  . ASN A 1 27  ? 1.733   17.995  13.433  1.00 90.19 27  A 1 
ATOM   206  O  OD1 . ASN A 1 27  ? 2.740   17.642  12.830  1.00 80.63 27  A 1 
ATOM   207  N  ND2 . ASN A 1 27  ? 1.620   19.238  13.852  1.00 77.98 27  A 1 
ATOM   208  N  N   . GLU A 1 28  ? -1.558  14.607  13.343  1.00 98.63 28  A 1 
ATOM   209  C  CA  . GLU A 1 28  ? -2.348  13.482  13.834  1.00 98.73 28  A 1 
ATOM   210  C  C   . GLU A 1 28  ? -1.995  12.201  13.085  1.00 98.88 28  A 1 
ATOM   211  O  O   . GLU A 1 28  ? -1.673  11.196  13.712  1.00 98.67 28  A 1 
ATOM   212  C  CB  . GLU A 1 28  ? -3.839  13.791  13.696  1.00 98.55 28  A 1 
ATOM   213  C  CG  . GLU A 1 28  ? -4.299  14.789  14.766  1.00 97.89 28  A 1 
ATOM   214  C  CD  . GLU A 1 28  ? -5.675  15.398  14.459  1.00 98.03 28  A 1 
ATOM   215  O  OE1 . GLU A 1 28  ? -6.384  15.750  15.418  1.00 95.18 28  A 1 
ATOM   216  O  OE2 . GLU A 1 28  ? -6.044  15.544  13.279  1.00 95.91 28  A 1 
ATOM   217  N  N   . ILE A 1 29  ? -1.931  12.267  11.754  1.00 98.77 29  A 1 
ATOM   218  C  CA  . ILE A 1 29  ? -1.569  11.111  10.928  1.00 98.80 29  A 1 
ATOM   219  C  C   . ILE A 1 29  ? -0.139  10.653  11.229  1.00 98.80 29  A 1 
ATOM   220  O  O   . ILE A 1 29  ? 0.106   9.469   11.450  1.00 98.75 29  A 1 
ATOM   221  C  CB  . ILE A 1 29  ? -1.765  11.418  9.432   1.00 98.79 29  A 1 
ATOM   222  C  CG1 . ILE A 1 29  ? -3.225  11.842  9.152   1.00 98.51 29  A 1 
ATOM   223  C  CG2 . ILE A 1 29  ? -1.385  10.182  8.606   1.00 98.58 29  A 1 
ATOM   224  C  CD1 . ILE A 1 29  ? -3.506  12.190  7.692   1.00 98.24 29  A 1 
ATOM   225  N  N   . ARG A 1 30  ? 0.809   11.588  11.339  1.00 98.80 30  A 1 
ATOM   226  C  CA  . ARG A 1 30  ? 2.180   11.272  11.755  1.00 98.88 30  A 1 
ATOM   227  C  C   . ARG A 1 30  ? 2.200   10.600  13.130  1.00 98.83 30  A 1 
ATOM   228  O  O   . ARG A 1 30  ? 2.956   9.651   13.328  1.00 98.75 30  A 1 
ATOM   229  C  CB  . ARG A 1 30  ? 3.028   12.555  11.732  1.00 98.58 30  A 1 
ATOM   230  C  CG  . ARG A 1 30  ? 4.499   12.271  12.072  1.00 91.36 30  A 1 
ATOM   231  C  CD  . ARG A 1 30  ? 5.331   13.543  12.043  1.00 89.36 30  A 1 
ATOM   232  N  NE  . ARG A 1 30  ? 5.434   14.094  10.681  1.00 78.04 30  A 1 
ATOM   233  C  CZ  . ARG A 1 30  ? 5.025   15.263  10.220  1.00 70.23 30  A 1 
ATOM   234  N  NH1 . ARG A 1 30  ? 4.557   16.203  10.983  1.00 61.19 30  A 1 
ATOM   235  N  NH2 . ARG A 1 30  ? 5.049   15.491  8.948   1.00 61.43 30  A 1 
ATOM   236  N  N   . GLY A 1 31  ? 1.380   11.074  14.058  1.00 98.76 31  A 1 
ATOM   237  C  CA  . GLY A 1 31  ? 1.232   10.468  15.380  1.00 98.75 31  A 1 
ATOM   238  C  C   . GLY A 1 31  ? 0.714   9.032   15.314  1.00 98.80 31  A 1 
ATOM   239  O  O   . GLY A 1 31  ? 1.262   8.167   16.005  1.00 98.68 31  A 1 
ATOM   240  N  N   . LEU A 1 32  ? -0.275  8.767   14.472  1.00 98.88 32  A 1 
ATOM   241  C  CA  . LEU A 1 32  ? -0.777  7.414   14.222  1.00 98.81 32  A 1 
ATOM   242  C  C   . LEU A 1 32  ? 0.322   6.495   13.680  1.00 98.87 32  A 1 
ATOM   243  O  O   . LEU A 1 32  ? 0.560   5.426   14.248  1.00 98.74 32  A 1 
ATOM   244  C  CB  . LEU A 1 32  ? -1.967  7.439   13.242  1.00 98.79 32  A 1 
ATOM   245  C  CG  . LEU A 1 32  ? -3.261  8.102   13.755  1.00 98.58 32  A 1 
ATOM   246  C  CD1 . LEU A 1 32  ? -4.295  8.143   12.629  1.00 98.38 32  A 1 
ATOM   247  C  CD2 . LEU A 1 32  ? -3.866  7.356   14.934  1.00 98.32 32  A 1 
ATOM   248  N  N   . CYS A 1 33  ? 1.070   6.943   12.671  1.00 98.81 33  A 1 
ATOM   249  C  CA  . CYS A 1 33  ? 2.163   6.167   12.087  1.00 98.83 33  A 1 
ATOM   250  C  C   . CYS A 1 33  ? 3.259   5.858   13.117  1.00 98.87 33  A 1 
ATOM   251  O  O   . CYS A 1 33  ? 3.673   4.709   13.256  1.00 98.77 33  A 1 
ATOM   252  C  CB  . CYS A 1 33  ? 2.778   6.937   10.911  1.00 98.84 33  A 1 
ATOM   253  S  SG  . CYS A 1 33  ? 1.578   7.118   9.562   1.00 98.75 33  A 1 
ATOM   254  N  N   . LEU A 1 34  ? 3.705   6.850   13.879  1.00 98.82 34  A 1 
ATOM   255  C  CA  . LEU A 1 34  ? 4.781   6.662   14.854  1.00 98.71 34  A 1 
ATOM   256  C  C   . LEU A 1 34  ? 4.375   5.745   16.001  1.00 98.87 34  A 1 
ATOM   257  O  O   . LEU A 1 34  ? 5.151   4.872   16.402  1.00 98.65 34  A 1 
ATOM   258  C  CB  . LEU A 1 34  ? 5.228   8.036   15.384  1.00 98.59 34  A 1 
ATOM   259  C  CG  . LEU A 1 34  ? 5.977   8.919   14.366  1.00 95.24 34  A 1 
ATOM   260  C  CD1 . LEU A 1 34  ? 6.224   10.296  14.982  1.00 88.35 34  A 1 
ATOM   261  C  CD2 . LEU A 1 34  ? 7.316   8.328   13.950  1.00 87.83 34  A 1 
ATOM   262  N  N   . LYS A 1 35  ? 3.146   5.895   16.524  1.00 98.82 35  A 1 
ATOM   263  C  CA  . LYS A 1 35  ? 2.691   5.097   17.659  1.00 98.88 35  A 1 
ATOM   264  C  C   . LYS A 1 35  ? 2.341   3.667   17.268  1.00 98.85 35  A 1 
ATOM   265  O  O   . LYS A 1 35  ? 2.695   2.739   17.996  1.00 98.76 35  A 1 
ATOM   266  C  CB  . LYS A 1 35  ? 1.535   5.808   18.382  1.00 98.67 35  A 1 
ATOM   267  C  CG  . LYS A 1 35  ? 1.159   5.156   19.730  1.00 92.18 35  A 1 
ATOM   268  C  CD  . LYS A 1 35  ? 2.347   5.159   20.710  1.00 86.85 35  A 1 
ATOM   269  C  CE  . LYS A 1 35  ? 2.062   4.445   22.026  1.00 80.55 35  A 1 
ATOM   270  N  NZ  . LYS A 1 35  ? 3.321   4.287   22.811  1.00 71.62 35  A 1 
ATOM   271  N  N   . SER A 1 36  ? 1.699   3.471   16.127  1.00 98.84 36  A 1 
ATOM   272  C  CA  . SER A 1 36  ? 1.431   2.125   15.620  1.00 98.89 36  A 1 
ATOM   273  C  C   . SER A 1 36  ? 2.721   1.397   15.263  1.00 98.87 36  A 1 
ATOM   274  O  O   . SER A 1 36  ? 2.878   0.244   15.658  1.00 98.78 36  A 1 
ATOM   275  C  CB  . SER A 1 36  ? 0.479   2.160   14.419  1.00 98.63 36  A 1 
ATOM   276  O  OG  . SER A 1 36  ? 1.017   2.973   13.411  1.00 96.95 36  A 1 
ATOM   277  N  N   . ARG A 1 37  ? 3.698   2.063   14.661  1.00 98.81 37  A 1 
ATOM   278  C  CA  . ARG A 1 37  ? 5.038   1.517   14.397  1.00 98.80 37  A 1 
ATOM   279  C  C   . ARG A 1 37  ? 5.704   0.996   15.667  1.00 98.83 37  A 1 
ATOM   280  O  O   . ARG A 1 37  ? 6.260   -0.099  15.660  1.00 98.77 37  A 1 
ATOM   281  C  CB  . ARG A 1 37  ? 5.898   2.598   13.724  1.00 98.72 37  A 1 
ATOM   282  C  CG  . ARG A 1 37  ? 7.318   2.112   13.407  1.00 97.97 37  A 1 
ATOM   283  C  CD  . ARG A 1 37  ? 8.130   3.219   12.721  1.00 96.48 37  A 1 
ATOM   284  N  NE  . ARG A 1 37  ? 9.475   2.769   12.353  1.00 91.66 37  A 1 
ATOM   285  C  CZ  . ARG A 1 37  ? 10.547  2.705   13.131  1.00 89.20 37  A 1 
ATOM   286  N  NH1 . ARG A 1 37  ? 10.523  3.083   14.380  1.00 80.93 37  A 1 
ATOM   287  N  NH2 . ARG A 1 37  ? 11.683  2.278   12.650  1.00 81.74 37  A 1 
ATOM   288  N  N   . GLU A 1 38  ? 5.648   1.753   16.762  1.00 98.88 38  A 1 
ATOM   289  C  CA  . GLU A 1 38  ? 6.171   1.318   18.061  1.00 98.88 38  A 1 
ATOM   290  C  C   . GLU A 1 38  ? 5.498   0.024   18.548  1.00 98.81 38  A 1 
ATOM   291  O  O   . GLU A 1 38  ? 6.187   -0.902  18.963  1.00 98.61 38  A 1 
ATOM   292  C  CB  . GLU A 1 38  ? 5.980   2.463   19.077  1.00 98.46 38  A 1 
ATOM   293  C  CG  . GLU A 1 38  ? 6.681   2.239   20.417  1.00 86.43 38  A 1 
ATOM   294  C  CD  . GLU A 1 38  ? 6.237   3.268   21.488  1.00 86.47 38  A 1 
ATOM   295  O  OE1 . GLU A 1 38  ? 6.526   3.057   22.681  1.00 81.17 38  A 1 
ATOM   296  O  OE2 . GLU A 1 38  ? 5.512   4.243   21.167  1.00 84.95 38  A 1 
ATOM   297  N  N   . ILE A 1 39  ? 4.179   -0.063  18.416  1.00 98.80 39  A 1 
ATOM   298  C  CA  . ILE A 1 39  ? 3.406   -1.253  18.797  1.00 98.84 39  A 1 
ATOM   299  C  C   . ILE A 1 39  ? 3.730   -2.441  17.883  1.00 98.89 39  A 1 
ATOM   300  O  O   . ILE A 1 39  ? 3.943   -3.545  18.375  1.00 98.82 39  A 1 
ATOM   301  C  CB  . ILE A 1 39  ? 1.893   -0.935  18.808  1.00 98.80 39  A 1 
ATOM   302  C  CG1 . ILE A 1 39  ? 1.568   0.114   19.891  1.00 98.30 39  A 1 
ATOM   303  C  CG2 . ILE A 1 39  ? 1.070   -2.209  19.055  1.00 98.47 39  A 1 
ATOM   304  C  CD1 . ILE A 1 39  ? 0.179   0.754   19.713  1.00 96.74 39  A 1 
ATOM   305  N  N   . PHE A 1 40  ? 3.820   -2.232  16.572  1.00 98.83 40  A 1 
ATOM   306  C  CA  . PHE A 1 40  ? 4.191   -3.308  15.650  1.00 98.87 40  A 1 
ATOM   307  C  C   . PHE A 1 40  ? 5.563   -3.893  15.989  1.00 98.87 40  A 1 
ATOM   308  O  O   . PHE A 1 40  ? 5.731   -5.107  15.984  1.00 98.74 40  A 1 
ATOM   309  C  CB  . PHE A 1 40  ? 4.176   -2.806  14.199  1.00 98.87 40  A 1 
ATOM   310  C  CG  . PHE A 1 40  ? 2.832   -2.357  13.661  1.00 98.90 40  A 1 
ATOM   311  C  CD1 . PHE A 1 40  ? 1.656   -3.070  13.960  1.00 98.74 40  A 1 
ATOM   312  C  CD2 . PHE A 1 40  ? 2.756   -1.221  12.837  1.00 98.71 40  A 1 
ATOM   313  C  CE1 . PHE A 1 40  ? 0.419   -2.654  13.456  1.00 98.66 40  A 1 
ATOM   314  C  CE2 . PHE A 1 40  ? 1.523   -0.800  12.323  1.00 98.59 40  A 1 
ATOM   315  C  CZ  . PHE A 1 40  ? 0.349   -1.510  12.637  1.00 98.76 40  A 1 
ATOM   316  N  N   . LEU A 1 41  ? 6.526   -3.050  16.333  1.00 98.82 41  A 1 
ATOM   317  C  CA  . LEU A 1 41  ? 7.865   -3.494  16.718  1.00 98.88 41  A 1 
ATOM   318  C  C   . LEU A 1 41  ? 7.900   -4.176  18.092  1.00 98.75 41  A 1 
ATOM   319  O  O   . LEU A 1 41  ? 8.775   -5.007  18.307  1.00 98.47 41  A 1 
ATOM   320  C  CB  . LEU A 1 41  ? 8.833   -2.301  16.680  1.00 98.72 41  A 1 
ATOM   321  C  CG  . LEU A 1 41  ? 9.148   -1.781  15.261  1.00 98.36 41  A 1 
ATOM   322  C  CD1 . LEU A 1 41  ? 10.034  -0.542  15.371  1.00 97.62 41  A 1 
ATOM   323  C  CD2 . LEU A 1 41  ? 9.877   -2.815  14.401  1.00 97.55 41  A 1 
ATOM   324  N  N   . SER A 1 42  ? 6.982   -3.850  19.010  1.00 98.82 42  A 1 
ATOM   325  C  CA  . SER A 1 42  ? 6.875   -4.523  20.308  1.00 98.85 42  A 1 
ATOM   326  C  C   . SER A 1 42  ? 6.204   -5.896  20.228  1.00 98.88 42  A 1 
ATOM   327  O  O   . SER A 1 42  ? 6.416   -6.723  21.109  1.00 98.54 42  A 1 
ATOM   328  C  CB  . SER A 1 42  ? 6.152   -3.635  21.325  1.00 98.61 42  A 1 
ATOM   329  O  OG  . SER A 1 42  ? 4.774   -3.508  21.051  1.00 96.30 42  A 1 
ATOM   330  N  N   . GLN A 1 43  ? 5.426   -6.142  19.181  1.00 98.82 43  A 1 
ATOM   331  C  CA  . GLN A 1 43  ? 4.778   -7.423  18.916  1.00 98.82 43  A 1 
ATOM   332  C  C   . GLN A 1 43  ? 5.610   -8.272  17.936  1.00 98.82 43  A 1 
ATOM   333  O  O   . GLN A 1 43  ? 6.375   -7.718  17.130  1.00 98.66 43  A 1 
ATOM   334  C  CB  . GLN A 1 43  ? 3.346   -7.172  18.424  1.00 98.73 43  A 1 
ATOM   335  C  CG  . GLN A 1 43  ? 2.457   -6.635  19.561  1.00 98.61 43  A 1 
ATOM   336  C  CD  . GLN A 1 43  ? 0.995   -6.414  19.165  1.00 98.60 43  A 1 
ATOM   337  O  OE1 . GLN A 1 43  ? 0.634   -6.293  17.998  1.00 96.58 43  A 1 
ATOM   338  N  NE2 . GLN A 1 43  ? 0.098   -6.334  20.121  1.00 96.20 43  A 1 
ATOM   339  N  N   . PRO A 1 44  ? 5.492   -9.607  17.970  1.00 98.87 44  A 1 
ATOM   340  C  CA  . PRO A 1 44  ? 6.256   -10.466 17.073  1.00 98.77 44  A 1 
ATOM   341  C  C   . PRO A 1 44  ? 5.895   -10.235 15.596  1.00 98.86 44  A 1 
ATOM   342  O  O   . PRO A 1 44  ? 4.797   -9.799  15.260  1.00 98.72 44  A 1 
ATOM   343  C  CB  . PRO A 1 44  ? 5.987   -11.896 17.549  1.00 98.42 44  A 1 
ATOM   344  C  CG  . PRO A 1 44  ? 4.648   -11.790 18.275  1.00 96.55 44  A 1 
ATOM   345  C  CD  . PRO A 1 44  ? 4.670   -10.389 18.869  1.00 98.44 44  A 1 
ATOM   346  N  N   . ILE A 1 45  ? 6.837   -10.543 14.704  1.00 98.87 45  A 1 
ATOM   347  C  CA  . ILE A 1 45  ? 6.614   -10.458 13.250  1.00 98.88 45  A 1 
ATOM   348  C  C   . ILE A 1 45  ? 5.738   -11.607 12.731  1.00 98.83 45  A 1 
ATOM   349  O  O   . ILE A 1 45  ? 5.044   -11.439 11.729  1.00 98.77 45  A 1 
ATOM   350  C  CB  . ILE A 1 45  ? 7.961   -10.381 12.505  1.00 98.71 45  A 1 
ATOM   351  C  CG1 . ILE A 1 45  ? 7.736   -10.016 11.024  1.00 98.32 45  A 1 
ATOM   352  C  CG2 . ILE A 1 45  ? 8.783   -11.669 12.657  1.00 98.03 45  A 1 
ATOM   353  C  CD1 . ILE A 1 45  ? 9.011   -9.630  10.267  1.00 96.31 45  A 1 
ATOM   354  N  N   . LEU A 1 46  ? 5.773   -12.745 13.410  1.00 98.80 46  A 1 
ATOM   355  C  CA  . LEU A 1 46  ? 4.808   -13.820 13.284  1.00 98.86 46  A 1 
ATOM   356  C  C   . LEU A 1 46  ? 3.923   -13.766 14.531  1.00 98.87 46  A 1 
ATOM   357  O  O   . LEU A 1 46  ? 4.382   -14.104 15.623  1.00 98.76 46  A 1 
ATOM   358  C  CB  . LEU A 1 46  ? 5.554   -15.160 13.152  1.00 98.82 46  A 1 
ATOM   359  C  CG  . LEU A 1 46  ? 4.643   -16.394 13.144  1.00 98.50 46  A 1 
ATOM   360  C  CD1 . LEU A 1 46  ? 3.665   -16.387 11.981  1.00 97.99 46  A 1 
ATOM   361  C  CD2 . LEU A 1 46  ? 5.507   -17.652 13.033  1.00 97.92 46  A 1 
ATOM   362  N  N   . LEU A 1 47  ? 2.695   -13.282 14.360  1.00 98.88 47  A 1 
ATOM   363  C  CA  . LEU A 1 47  ? 1.740   -13.172 15.448  1.00 98.89 47  A 1 
ATOM   364  C  C   . LEU A 1 47  ? 1.224   -14.560 15.836  1.00 98.85 47  A 1 
ATOM   365  O  O   . LEU A 1 47  ? 0.957   -15.388 14.975  1.00 98.71 47  A 1 
ATOM   366  C  CB  . LEU A 1 47  ? 0.579   -12.249 15.033  1.00 98.84 47  A 1 
ATOM   367  C  CG  . LEU A 1 47  ? 0.978   -10.796 14.706  1.00 98.62 47  A 1 
ATOM   368  C  CD1 . LEU A 1 47  ? -0.226  -10.041 14.138  1.00 98.25 47  A 1 
ATOM   369  C  CD2 . LEU A 1 47  ? 1.464   -10.038 15.942  1.00 98.16 47  A 1 
ATOM   370  N  N   . GLU A 1 48  ? 1.038   -14.778 17.121  1.00 98.83 48  A 1 
ATOM   371  C  CA  . GLU A 1 48  ? 0.330   -15.937 17.664  1.00 98.80 48  A 1 
ATOM   372  C  C   . GLU A 1 48  ? -0.952  -15.403 18.297  1.00 98.81 48  A 1 
ATOM   373  O  O   . GLU A 1 48  ? -0.899  -14.591 19.220  1.00 98.40 48  A 1 
ATOM   374  C  CB  . GLU A 1 48  ? 1.237   -16.706 18.638  1.00 98.51 48  A 1 
ATOM   375  C  CG  . GLU A 1 48  ? 2.414   -17.368 17.894  1.00 94.48 48  A 1 
ATOM   376  C  CD  . GLU A 1 48  ? 3.461   -18.061 18.780  1.00 84.90 48  A 1 
ATOM   377  O  OE1 . GLU A 1 48  ? 4.498   -18.478 18.200  1.00 77.33 48  A 1 
ATOM   378  O  OE2 . GLU A 1 48  ? 3.285   -18.144 20.011  1.00 77.73 48  A 1 
ATOM   379  N  N   . LEU A 1 49  ? -2.095  -15.751 17.710  1.00 98.87 49  A 1 
ATOM   380  C  CA  . LEU A 1 49  ? -3.408  -15.194 18.040  1.00 98.78 49  A 1 
ATOM   381  C  C   . LEU A 1 49  ? -4.353  -16.305 18.487  1.00 98.63 49  A 1 
ATOM   382  O  O   . LEU A 1 49  ? -4.199  -17.457 18.099  1.00 98.17 49  A 1 
ATOM   383  C  CB  . LEU A 1 49  ? -3.993  -14.437 16.826  1.00 98.71 49  A 1 
ATOM   384  C  CG  . LEU A 1 49  ? -3.105  -13.328 16.237  1.00 98.44 49  A 1 
ATOM   385  C  CD1 . LEU A 1 49  ? -3.827  -12.661 15.063  1.00 98.01 49  A 1 
ATOM   386  C  CD2 . LEU A 1 49  ? -2.761  -12.244 17.253  1.00 97.86 49  A 1 
ATOM   387  N  N   . GLU A 1 50  ? -5.371  -15.913 19.249  1.00 98.75 50  A 1 
ATOM   388  C  CA  . GLU A 1 50  ? -6.431  -16.793 19.717  1.00 98.65 50  A 1 
ATOM   389  C  C   . GLU A 1 50  ? -7.786  -16.310 19.184  1.00 98.72 50  A 1 
ATOM   390  O  O   . GLU A 1 50  ? -8.016  -15.107 19.012  1.00 98.15 50  A 1 
ATOM   391  C  CB  . GLU A 1 50  ? -6.411  -16.879 21.253  1.00 97.69 50  A 1 
ATOM   392  C  CG  . GLU A 1 50  ? -5.138  -17.546 21.805  1.00 89.59 50  A 1 
ATOM   393  C  CD  . GLU A 1 50  ? -5.032  -17.564 23.353  1.00 86.09 50  A 1 
ATOM   394  O  OE1 . GLU A 1 50  ? -3.988  -18.049 23.852  1.00 78.04 50  A 1 
ATOM   395  O  OE2 . GLU A 1 50  ? -5.954  -17.059 24.038  1.00 78.79 50  A 1 
ATOM   396  N  N   . ALA A 1 51  ? -8.698  -17.244 18.939  1.00 98.66 51  A 1 
ATOM   397  C  CA  . ALA A 1 51  ? -10.092 -16.944 18.668  1.00 98.67 51  A 1 
ATOM   398  C  C   . ALA A 1 51  ? -10.811 -16.468 19.949  1.00 98.64 51  A 1 
ATOM   399  O  O   . ALA A 1 51  ? -10.386 -16.781 21.053  1.00 97.80 51  A 1 
ATOM   400  C  CB  . ALA A 1 51  ? -10.736 -18.190 18.049  1.00 98.11 51  A 1 
ATOM   401  N  N   . PRO A 1 52  ? -11.916 -15.698 19.875  1.00 98.65 52  A 1 
ATOM   402  C  CA  . PRO A 1 52  ? -12.651 -15.336 18.669  1.00 98.65 52  A 1 
ATOM   403  C  C   . PRO A 1 52  ? -11.979 -14.217 17.865  1.00 98.76 52  A 1 
ATOM   404  O  O   . PRO A 1 52  ? -11.457 -13.247 18.423  1.00 97.96 52  A 1 
ATOM   405  C  CB  . PRO A 1 52  ? -14.031 -14.913 19.163  1.00 98.19 52  A 1 
ATOM   406  C  CG  . PRO A 1 52  ? -13.735 -14.313 20.543  1.00 96.73 52  A 1 
ATOM   407  C  CD  . PRO A 1 52  ? -12.588 -15.185 21.048  1.00 98.21 52  A 1 
ATOM   408  N  N   . LEU A 1 53  ? -12.041 -14.352 16.551  1.00 98.66 53  A 1 
ATOM   409  C  CA  . LEU A 1 53  ? -11.386 -13.423 15.631  1.00 98.53 53  A 1 
ATOM   410  C  C   . LEU A 1 53  ? -12.169 -13.310 14.320  1.00 98.77 53  A 1 
ATOM   411  O  O   . LEU A 1 53  ? -12.638 -14.307 13.781  1.00 98.48 53  A 1 
ATOM   412  C  CB  . LEU A 1 53  ? -9.957  -13.950 15.385  1.00 97.02 53  A 1 
ATOM   413  C  CG  . LEU A 1 53  ? -9.018  -12.973 14.672  1.00 95.16 53  A 1 
ATOM   414  C  CD1 . LEU A 1 53  ? -8.644  -11.783 15.552  1.00 93.30 53  A 1 
ATOM   415  C  CD2 . LEU A 1 53  ? -7.722  -13.713 14.334  1.00 93.14 53  A 1 
ATOM   416  N  N   . LYS A 1 54  ? -12.261 -12.107 13.765  1.00 98.86 54  A 1 
ATOM   417  C  CA  . LYS A 1 54  ? -12.751 -11.857 12.414  1.00 98.84 54  A 1 
ATOM   418  C  C   . LYS A 1 54  ? -11.582 -11.532 11.495  1.00 98.84 54  A 1 
ATOM   419  O  O   . LYS A 1 54  ? -10.837 -10.588 11.752  1.00 98.75 54  A 1 
ATOM   420  C  CB  . LYS A 1 54  ? -13.814 -10.743 12.407  1.00 98.75 54  A 1 
ATOM   421  C  CG  . LYS A 1 54  ? -15.074 -11.231 13.136  1.00 97.83 54  A 1 
ATOM   422  C  CD  . LYS A 1 54  ? -16.184 -10.181 13.159  1.00 96.10 54  A 1 
ATOM   423  C  CE  . LYS A 1 54  ? -17.350 -10.798 13.926  1.00 92.47 54  A 1 
ATOM   424  N  NZ  . LYS A 1 54  ? -18.424 -9.834  14.211  1.00 86.57 54  A 1 
ATOM   425  N  N   . ILE A 1 55  ? -11.426 -12.306 10.433  1.00 98.88 55  A 1 
ATOM   426  C  CA  . ILE A 1 55  ? -10.326 -12.178 9.488   1.00 98.80 55  A 1 
ATOM   427  C  C   . ILE A 1 55  ? -10.846 -11.528 8.208   1.00 98.80 55  A 1 
ATOM   428  O  O   . ILE A 1 55  ? -11.819 -12.003 7.624   1.00 98.70 55  A 1 
ATOM   429  C  CB  . ILE A 1 55  ? -9.622  -13.527 9.231   1.00 98.90 55  A 1 
ATOM   430  C  CG1 . ILE A 1 55  ? -9.296  -14.254 10.561  1.00 98.70 55  A 1 
ATOM   431  C  CG2 . ILE A 1 55  ? -8.342  -13.264 8.419   1.00 98.75 55  A 1 
ATOM   432  C  CD1 . ILE A 1 55  ? -8.588  -15.607 10.397  1.00 98.48 55  A 1 
ATOM   433  N  N   . CYS A 1 56  ? -10.204 -10.446 7.782   1.00 98.87 56  A 1 
ATOM   434  C  CA  . CYS A 1 56  ? -10.593 -9.649  6.622   1.00 98.88 56  A 1 
ATOM   435  C  C   . CYS A 1 56  ? -9.446  -9.596  5.599   1.00 98.71 56  A 1 
ATOM   436  O  O   . CYS A 1 56  ? -8.278  -9.497  5.978   1.00 98.40 56  A 1 
ATOM   437  C  CB  . CYS A 1 56  ? -10.991 -8.240  7.072   1.00 98.69 56  A 1 
ATOM   438  S  SG  . CYS A 1 56  ? -12.340 -8.298  8.297   1.00 98.11 56  A 1 
ATOM   439  N  N   . GLY A 1 57  ? -9.797  -9.654  4.319   1.00 98.54 57  A 1 
ATOM   440  C  CA  . GLY A 1 57  ? -8.862  -9.487  3.214   1.00 98.48 57  A 1 
ATOM   441  C  C   . GLY A 1 57  ? -8.667  -8.021  2.802   1.00 98.49 57  A 1 
ATOM   442  O  O   . GLY A 1 57  ? -8.851  -7.110  3.607   1.00 98.02 57  A 1 
ATOM   443  N  N   . ASP A 1 58  ? -8.335  -7.824  1.546   1.00 98.03 58  A 1 
ATOM   444  C  CA  . ASP A 1 58  ? -7.999  -6.532  0.941   1.00 98.19 58  A 1 
ATOM   445  C  C   . ASP A 1 58  ? -9.138  -5.513  1.098   1.00 98.24 58  A 1 
ATOM   446  O  O   . ASP A 1 58  ? -10.318 -5.835  0.953   1.00 97.71 58  A 1 
ATOM   447  C  CB  . ASP A 1 58  ? -7.702  -6.720  -0.553  1.00 97.88 58  A 1 
ATOM   448  C  CG  . ASP A 1 58  ? -6.658  -7.786  -0.920  1.00 97.31 58  A 1 
ATOM   449  O  OD1 . ASP A 1 58  ? -6.501  -8.767  -0.153  1.00 94.93 58  A 1 
ATOM   450  O  OD2 . ASP A 1 58  ? -6.127  -7.711  -2.050  1.00 93.85 58  A 1 
ATOM   451  N  N   . ILE A 1 59  ? -8.766  -4.258  1.364   1.00 98.33 59  A 1 
ATOM   452  C  CA  . ILE A 1 59  ? -9.689  -3.119  1.496   1.00 98.48 59  A 1 
ATOM   453  C  C   . ILE A 1 59  ? -9.459  -2.081  0.396   1.00 98.20 59  A 1 
ATOM   454  O  O   . ILE A 1 59  ? -10.414 -1.454  -0.066  1.00 97.51 59  A 1 
ATOM   455  C  CB  . ILE A 1 59  ? -9.549  -2.478  2.891   1.00 98.32 59  A 1 
ATOM   456  C  CG1 . ILE A 1 59  ? -9.724  -3.487  4.059   1.00 96.67 59  A 1 
ATOM   457  C  CG2 . ILE A 1 59  ? -10.547 -1.322  3.066   1.00 96.90 59  A 1 
ATOM   458  C  CD1 . ILE A 1 59  ? -11.102 -4.168  4.118   1.00 93.82 59  A 1 
ATOM   459  N  N   . HIS A 1 60  ? -8.227  -1.884  -0.032  1.00 98.11 60  A 1 
ATOM   460  C  CA  . HIS A 1 60  ? -7.827  -1.002  -1.134  1.00 98.08 60  A 1 
ATOM   461  C  C   . HIS A 1 60  ? -8.454  0.397   -1.088  1.00 97.91 60  A 1 
ATOM   462  O  O   . HIS A 1 60  ? -9.002  0.893   -2.072  1.00 97.05 60  A 1 
ATOM   463  C  CB  . HIS A 1 60  ? -8.033  -1.717  -2.466  1.00 97.64 60  A 1 
ATOM   464  C  CG  . HIS A 1 60  ? -6.931  -2.683  -2.769  1.00 97.54 60  A 1 
ATOM   465  N  ND1 . HIS A 1 60  ? -5.591  -2.353  -2.898  1.00 96.07 60  A 1 
ATOM   466  C  CD2 . HIS A 1 60  ? -7.054  -4.028  -3.009  1.00 96.23 60  A 1 
ATOM   467  C  CE1 . HIS A 1 60  ? -4.934  -3.477  -3.212  1.00 95.88 60  A 1 
ATOM   468  N  NE2 . HIS A 1 60  ? -5.789  -4.505  -3.298  1.00 95.93 60  A 1 
ATOM   469  N  N   . GLY A 1 61  ? -8.418  1.051   0.067   1.00 98.08 61  A 1 
ATOM   470  C  CA  . GLY A 1 61  ? -8.934  2.412   0.211   1.00 98.10 61  A 1 
ATOM   471  C  C   . GLY A 1 61  ? -10.440 2.574   0.009   1.00 98.37 61  A 1 
ATOM   472  O  O   . GLY A 1 61  ? -10.926 3.702   -0.083  1.00 97.75 61  A 1 
ATOM   473  N  N   . GLN A 1 62  ? -11.213 1.494   -0.033  1.00 98.31 62  A 1 
ATOM   474  C  CA  . GLN A 1 62  ? -12.672 1.528   -0.051  1.00 98.30 62  A 1 
ATOM   475  C  C   . GLN A 1 62  ? -13.224 1.783   1.361   1.00 98.41 62  A 1 
ATOM   476  O  O   . GLN A 1 62  ? -13.854 0.935   1.987   1.00 98.22 62  A 1 
ATOM   477  C  CB  . GLN A 1 62  ? -13.250 0.257   -0.712  1.00 97.87 62  A 1 
ATOM   478  C  CG  . GLN A 1 62  ? -12.896 0.189   -2.200  1.00 96.72 62  A 1 
ATOM   479  C  CD  . GLN A 1 62  ? -13.560 -0.965  -2.957  1.00 97.24 62  A 1 
ATOM   480  O  OE1 . GLN A 1 62  ? -13.073 -1.358  -4.006  1.00 92.49 62  A 1 
ATOM   481  N  NE2 . GLN A 1 62  ? -14.671 -1.503  -2.532  1.00 91.75 62  A 1 
ATOM   482  N  N   . TYR A 1 63  ? -12.965 2.983   1.863   1.00 98.47 63  A 1 
ATOM   483  C  CA  . TYR A 1 63  ? -13.226 3.358   3.256   1.00 98.69 63  A 1 
ATOM   484  C  C   . TYR A 1 63  ? -14.673 3.138   3.700   1.00 98.64 63  A 1 
ATOM   485  O  O   . TYR A 1 63  ? -14.916 2.645   4.800   1.00 98.48 63  A 1 
ATOM   486  C  CB  . TYR A 1 63  ? -12.831 4.820   3.458   1.00 98.64 63  A 1 
ATOM   487  C  CG  . TYR A 1 63  ? -12.995 5.280   4.887   1.00 98.72 63  A 1 
ATOM   488  C  CD1 . TYR A 1 63  ? -13.851 6.356   5.217   1.00 98.46 63  A 1 
ATOM   489  C  CD2 . TYR A 1 63  ? -12.311 4.607   5.914   1.00 98.51 63  A 1 
ATOM   490  C  CE1 . TYR A 1 63  ? -14.014 6.757   6.550   1.00 98.39 63  A 1 
ATOM   491  C  CE2 . TYR A 1 63  ? -12.473 4.990   7.250   1.00 98.36 63  A 1 
ATOM   492  C  CZ  . TYR A 1 63  ? -13.321 6.066   7.564   1.00 98.58 63  A 1 
ATOM   493  O  OH  . TYR A 1 63  ? -13.473 6.428   8.868   1.00 98.20 63  A 1 
ATOM   494  N  N   . TYR A 1 64  ? -15.642 3.464   2.860   1.00 98.32 64  A 1 
ATOM   495  C  CA  . TYR A 1 64  ? -17.052 3.285   3.213   1.00 98.24 64  A 1 
ATOM   496  C  C   . TYR A 1 64  ? -17.468 1.818   3.254   1.00 98.23 64  A 1 
ATOM   497  O  O   . TYR A 1 64  ? -18.351 1.472   4.034   1.00 97.81 64  A 1 
ATOM   498  C  CB  . TYR A 1 64  ? -17.935 4.111   2.275   1.00 98.08 64  A 1 
ATOM   499  C  CG  . TYR A 1 64  ? -17.935 5.574   2.641   1.00 97.96 64  A 1 
ATOM   500  C  CD1 . TYR A 1 64  ? -18.969 6.103   3.448   1.00 97.14 64  A 1 
ATOM   501  C  CD2 . TYR A 1 64  ? -16.880 6.417   2.232   1.00 97.14 64  A 1 
ATOM   502  C  CE1 . TYR A 1 64  ? -18.953 7.447   3.829   1.00 96.58 64  A 1 
ATOM   503  C  CE2 . TYR A 1 64  ? -16.856 7.762   2.615   1.00 96.42 64  A 1 
ATOM   504  C  CZ  . TYR A 1 64  ? -17.891 8.276   3.421   1.00 96.95 64  A 1 
ATOM   505  O  OH  . TYR A 1 64  ? -17.865 9.585   3.806   1.00 95.92 64  A 1 
ATOM   506  N  N   . ASP A 1 65  ? -16.808 0.947   2.503   1.00 98.26 65  A 1 
ATOM   507  C  CA  . ASP A 1 65  ? -17.005 -0.494  2.629   1.00 98.30 65  A 1 
ATOM   508  C  C   . ASP A 1 65  ? -16.347 -1.035  3.910   1.00 98.41 65  A 1 
ATOM   509  O  O   . ASP A 1 65  ? -16.935 -1.872  4.582   1.00 98.32 65  A 1 
ATOM   510  C  CB  . ASP A 1 65  ? -16.500 -1.212  1.368   1.00 98.10 65  A 1 
ATOM   511  C  CG  . ASP A 1 65  ? -17.338 -0.894  0.129   1.00 97.77 65  A 1 
ATOM   512  O  OD1 . ASP A 1 65  ? -18.586 -0.898  0.191   1.00 96.61 65  A 1 
ATOM   513  O  OD2 . ASP A 1 65  ? -16.765 -0.665  -0.957  1.00 96.51 65  A 1 
ATOM   514  N  N   . LEU A 1 66  ? -15.199 -0.483  4.322   1.00 98.48 66  A 1 
ATOM   515  C  CA  . LEU A 1 66  ? -14.598 -0.800  5.624   1.00 98.63 66  A 1 
ATOM   516  C  C   . LEU A 1 66  ? -15.526 -0.409  6.785   1.00 98.62 66  A 1 
ATOM   517  O  O   . LEU A 1 66  ? -15.673 -1.181  7.736   1.00 98.52 66  A 1 
ATOM   518  C  CB  . LEU A 1 66  ? -13.233 -0.101  5.749   1.00 98.70 66  A 1 
ATOM   519  C  CG  . LEU A 1 66  ? -12.539 -0.295  7.109   1.00 98.59 66  A 1 
ATOM   520  C  CD1 . LEU A 1 66  ? -12.168 -1.760  7.350   1.00 98.36 66  A 1 
ATOM   521  C  CD2 . LEU A 1 66  ? -11.269 0.546   7.182   1.00 98.29 66  A 1 
ATOM   522  N  N   . LEU A 1 67  ? -16.183 0.753   6.717   1.00 98.53 67  A 1 
ATOM   523  C  CA  . LEU A 1 67  ? -17.154 1.171   7.721   1.00 98.47 67  A 1 
ATOM   524  C  C   . LEU A 1 67  ? -18.323 0.180   7.797   1.00 98.39 67  A 1 
ATOM   525  O  O   . LEU A 1 67  ? -18.653 -0.268  8.887   1.00 97.95 67  A 1 
ATOM   526  C  CB  . LEU A 1 67  ? -17.653 2.594   7.446   1.00 98.33 67  A 1 
ATOM   527  C  CG  . LEU A 1 67  ? -16.607 3.705   7.658   1.00 97.85 67  A 1 
ATOM   528  C  CD1 . LEU A 1 67  ? -17.241 5.059   7.312   1.00 97.12 67  A 1 
ATOM   529  C  CD2 . LEU A 1 67  ? -16.099 3.766   9.098   1.00 96.81 67  A 1 
ATOM   530  N  N   . ARG A 1 68  ? -18.879 -0.237  6.654   1.00 98.38 68  A 1 
ATOM   531  C  CA  . ARG A 1 68  ? -19.938 -1.258  6.618   1.00 98.01 68  A 1 
ATOM   532  C  C   . ARG A 1 68  ? -19.470 -2.586  7.193   1.00 98.06 68  A 1 
ATOM   533  O  O   . ARG A 1 68  ? -20.199 -3.229  7.929   1.00 97.62 68  A 1 
ATOM   534  C  CB  . ARG A 1 68  ? -20.451 -1.449  5.178   1.00 97.61 68  A 1 
ATOM   535  C  CG  . ARG A 1 68  ? -21.178 -0.234  4.588   1.00 93.62 68  A 1 
ATOM   536  C  CD  . ARG A 1 68  ? -22.423 0.177   5.366   1.00 92.42 68  A 1 
ATOM   537  N  NE  . ARG A 1 68  ? -23.529 -0.783  5.226   1.00 91.24 68  A 1 
ATOM   538  C  CZ  . ARG A 1 68  ? -24.510 -0.993  6.099   1.00 91.08 68  A 1 
ATOM   539  N  NH1 . ARG A 1 68  ? -24.545 -0.422  7.271   1.00 83.76 68  A 1 
ATOM   540  N  NH2 . ARG A 1 68  ? -25.493 -1.773  5.815   1.00 85.25 68  A 1 
ATOM   541  N  N   . LEU A 1 69  ? -18.232 -2.970  6.907   1.00 98.43 69  A 1 
ATOM   542  C  CA  . LEU A 1 69  ? -17.626 -4.189  7.439   1.00 98.48 69  A 1 
ATOM   543  C  C   . LEU A 1 69  ? -17.576 -4.174  8.974   1.00 98.45 69  A 1 
ATOM   544  O  O   . LEU A 1 69  ? -17.891 -5.176  9.615   1.00 98.19 69  A 1 
ATOM   545  C  CB  . LEU A 1 69  ? -16.243 -4.338  6.788   1.00 97.89 69  A 1 
ATOM   546  C  CG  . LEU A 1 69  ? -15.882 -5.782  6.415   1.00 91.26 69  A 1 
ATOM   547  C  CD1 . LEU A 1 69  ? -14.870 -5.796  5.274   1.00 85.75 69  A 1 
ATOM   548  C  CD2 . LEU A 1 69  ? -15.258 -6.513  7.589   1.00 86.12 69  A 1 
ATOM   549  N  N   . PHE A 1 70  ? -17.255 -3.019  9.571   1.00 98.56 70  A 1 
ATOM   550  C  CA  . PHE A 1 70  ? -17.294 -2.832  11.020  1.00 98.44 70  A 1 
ATOM   551  C  C   . PHE A 1 70  ? -18.712 -2.709  11.582  1.00 98.18 70  A 1 
ATOM   552  O  O   . PHE A 1 70  ? -18.964 -3.221  12.667  1.00 97.56 70  A 1 
ATOM   553  C  CB  . PHE A 1 70  ? -16.454 -1.612  11.424  1.00 98.49 70  A 1 
ATOM   554  C  CG  . PHE A 1 70  ? -14.955 -1.796  11.328  1.00 98.71 70  A 1 
ATOM   555  C  CD1 . PHE A 1 70  ? -14.329 -2.950  11.847  1.00 98.44 70  A 1 
ATOM   556  C  CD2 . PHE A 1 70  ? -14.162 -0.774  10.782  1.00 98.41 70  A 1 
ATOM   557  C  CE1 . PHE A 1 70  ? -12.938 -3.096  11.799  1.00 98.43 70  A 1 
ATOM   558  C  CE2 . PHE A 1 70  ? -12.759 -0.910  10.738  1.00 98.34 70  A 1 
ATOM   559  C  CZ  . PHE A 1 70  ? -12.158 -2.069  11.241  1.00 98.66 70  A 1 
ATOM   560  N  N   . GLU A 1 71  ? -19.645 -2.087  10.868  1.00 98.00 71  A 1 
ATOM   561  C  CA  . GLU A 1 71  ? -21.049 -2.023  11.288  1.00 97.71 71  A 1 
ATOM   562  C  C   . GLU A 1 71  ? -21.642 -3.425  11.446  1.00 97.60 71  A 1 
ATOM   563  O  O   . GLU A 1 71  ? -22.229 -3.740  12.478  1.00 97.02 71  A 1 
ATOM   564  C  CB  . GLU A 1 71  ? -21.863 -1.195  10.279  1.00 97.39 71  A 1 
ATOM   565  C  CG  . GLU A 1 71  ? -21.603 0.311   10.404  1.00 96.16 71  A 1 
ATOM   566  C  CD  . GLU A 1 71  ? -22.200 1.140   9.250   1.00 95.94 71  A 1 
ATOM   567  O  OE1 . GLU A 1 71  ? -21.969 2.375   9.229   1.00 92.15 71  A 1 
ATOM   568  O  OE2 . GLU A 1 71  ? -22.883 0.585   8.365   1.00 92.97 71  A 1 
ATOM   569  N  N   . TYR A 1 72  ? -21.415 -4.306  10.472  1.00 97.65 72  A 1 
ATOM   570  C  CA  . TYR A 1 72  ? -21.897 -5.687  10.538  1.00 97.26 72  A 1 
ATOM   571  C  C   . TYR A 1 72  ? -21.061 -6.577  11.441  1.00 97.36 72  A 1 
ATOM   572  O  O   . TYR A 1 72  ? -21.583 -7.471  12.114  1.00 96.59 72  A 1 
ATOM   573  C  CB  . TYR A 1 72  ? -21.892 -6.275  9.126   1.00 96.17 72  A 1 
ATOM   574  C  CG  . TYR A 1 72  ? -22.748 -5.519  8.147   1.00 86.47 72  A 1 
ATOM   575  C  CD1 . TYR A 1 72  ? -24.078 -5.194  8.474   1.00 79.18 72  A 1 
ATOM   576  C  CD2 . TYR A 1 72  ? -22.215 -5.138  6.908   1.00 78.32 72  A 1 
ATOM   577  C  CE1 . TYR A 1 72  ? -24.892 -4.536  7.548   1.00 67.74 72  A 1 
ATOM   578  C  CE2 . TYR A 1 72  ? -23.019 -4.486  5.973   1.00 66.38 72  A 1 
ATOM   579  C  CZ  . TYR A 1 72  ? -24.360 -4.210  6.289   1.00 63.60 72  A 1 
ATOM   580  O  OH  . TYR A 1 72  ? -25.168 -3.645  5.351   1.00 56.80 72  A 1 
ATOM   581  N  N   . GLY A 1 73  ? -19.769 -6.356  11.434  1.00 97.68 73  A 1 
ATOM   582  C  CA  . GLY A 1 73  ? -18.811 -7.135  12.198  1.00 97.76 73  A 1 
ATOM   583  C  C   . GLY A 1 73  ? -18.818 -6.818  13.692  1.00 98.08 73  A 1 
ATOM   584  O  O   . GLY A 1 73  ? -18.474 -7.687  14.491  1.00 97.38 73  A 1 
ATOM   585  N  N   . GLY A 1 74  ? -19.228 -5.613  14.060  1.00 98.08 74  A 1 
ATOM   586  C  CA  . GLY A 1 74  ? -19.027 -4.994  15.369  1.00 98.16 74  A 1 
ATOM   587  C  C   . GLY A 1 74  ? -17.765 -4.138  15.360  1.00 98.46 74  A 1 
ATOM   588  O  O   . GLY A 1 74  ? -16.686 -4.621  15.027  1.00 98.16 74  A 1 
ATOM   589  N  N   . PHE A 1 75  ? -17.892 -2.862  15.710  1.00 98.28 75  A 1 
ATOM   590  C  CA  . PHE A 1 75  ? -16.733 -1.987  15.826  1.00 98.30 75  A 1 
ATOM   591  C  C   . PHE A 1 75  ? -15.801 -2.478  16.936  1.00 98.47 75  A 1 
ATOM   592  O  O   . PHE A 1 75  ? -16.276 -2.931  17.980  1.00 98.01 75  A 1 
ATOM   593  C  CB  . PHE A 1 75  ? -17.157 -0.538  16.071  1.00 97.86 75  A 1 
ATOM   594  C  CG  . PHE A 1 75  ? -17.639 0.162   14.828  1.00 97.77 75  A 1 
ATOM   595  C  CD1 . PHE A 1 75  ? -16.716 0.811   13.985  1.00 96.85 75  A 1 
ATOM   596  C  CD2 . PHE A 1 75  ? -18.996 0.157   14.475  1.00 96.79 75  A 1 
ATOM   597  C  CE1 . PHE A 1 75  ? -17.141 1.439   12.811  1.00 96.20 75  A 1 
ATOM   598  C  CE2 . PHE A 1 75  ? -19.430 0.782   13.298  1.00 95.96 75  A 1 
ATOM   599  C  CZ  . PHE A 1 75  ? -18.498 1.422   12.465  1.00 96.56 75  A 1 
ATOM   600  N  N   . PRO A 1 76  ? -14.480 -2.359  16.775  1.00 98.52 76  A 1 
ATOM   601  C  CA  . PRO A 1 76  ? -13.572 -2.645  17.874  1.00 98.54 76  A 1 
ATOM   602  C  C   . PRO A 1 76  ? -13.922 -1.818  19.126  1.00 98.40 76  A 1 
ATOM   603  O  O   . PRO A 1 76  ? -14.175 -0.620  19.012  1.00 97.74 76  A 1 
ATOM   604  C  CB  . PRO A 1 76  ? -12.174 -2.318  17.333  1.00 98.38 76  A 1 
ATOM   605  C  CG  . PRO A 1 76  ? -12.332 -2.497  15.827  1.00 97.64 76  A 1 
ATOM   606  C  CD  . PRO A 1 76  ? -13.759 -2.031  15.568  1.00 98.50 76  A 1 
ATOM   607  N  N   . PRO A 1 77  ? -13.941 -2.399  20.349  1.00 98.19 77  A 1 
ATOM   608  C  CA  . PRO A 1 77  ? -13.465 -3.738  20.682  1.00 98.12 77  A 1 
ATOM   609  C  C   . PRO A 1 77  ? -14.547 -4.828  20.716  1.00 98.28 77  A 1 
ATOM   610  O  O   . PRO A 1 77  ? -14.301 -5.895  21.264  1.00 97.27 77  A 1 
ATOM   611  C  CB  . PRO A 1 77  ? -12.837 -3.550  22.060  1.00 97.59 77  A 1 
ATOM   612  C  CG  . PRO A 1 77  ? -13.812 -2.575  22.724  1.00 96.76 77  A 1 
ATOM   613  C  CD  . PRO A 1 77  ? -14.230 -1.662  21.567  1.00 97.60 77  A 1 
ATOM   614  N  N   . GLU A 1 78  ? -15.755 -4.588  20.178  1.00 98.48 78  A 1 
ATOM   615  C  CA  . GLU A 1 78  ? -16.851 -5.574  20.219  1.00 98.36 78  A 1 
ATOM   616  C  C   . GLU A 1 78  ? -16.476 -6.886  19.521  1.00 98.57 78  A 1 
ATOM   617  O  O   . GLU A 1 78  ? -16.947 -7.959  19.900  1.00 98.01 78  A 1 
ATOM   618  C  CB  . GLU A 1 78  ? -18.103 -5.019  19.527  1.00 97.65 78  A 1 
ATOM   619  C  CG  . GLU A 1 78  ? -18.693 -3.781  20.207  1.00 87.17 78  A 1 
ATOM   620  C  CD  . GLU A 1 78  ? -19.939 -3.241  19.489  1.00 82.68 78  A 1 
ATOM   621  O  OE1 . GLU A 1 78  ? -20.548 -2.306  20.048  1.00 75.01 78  A 1 
ATOM   622  O  OE2 . GLU A 1 78  ? -20.275 -3.742  18.394  1.00 76.45 78  A 1 
ATOM   623  N  N   . SER A 1 79  ? -15.624 -6.796  18.514  1.00 98.45 79  A 1 
ATOM   624  C  CA  . SER A 1 79  ? -15.012 -7.934  17.849  1.00 98.53 79  A 1 
ATOM   625  C  C   . SER A 1 79  ? -13.510 -7.742  17.731  1.00 98.67 79  A 1 
ATOM   626  O  O   . SER A 1 79  ? -13.033 -6.625  17.527  1.00 98.33 79  A 1 
ATOM   627  C  CB  . SER A 1 79  ? -15.637 -8.142  16.473  1.00 98.08 79  A 1 
ATOM   628  O  OG  . SER A 1 79  ? -17.029 -8.424  16.604  1.00 95.44 79  A 1 
ATOM   629  N  N   . ASN A 1 80  ? -12.782 -8.838  17.811  1.00 98.75 80  A 1 
ATOM   630  C  CA  . ASN A 1 80  ? -11.360 -8.869  17.498  1.00 98.73 80  A 1 
ATOM   631  C  C   . ASN A 1 80  ? -11.185 -9.020  15.985  1.00 98.88 80  A 1 
ATOM   632  O  O   . ASN A 1 80  ? -11.928 -9.759  15.340  1.00 98.69 80  A 1 
ATOM   633  C  CB  . ASN A 1 80  ? -10.684 -10.024 18.241  1.00 98.52 80  A 1 
ATOM   634  C  CG  . ASN A 1 80  ? -10.824 -9.949  19.747  1.00 97.48 80  A 1 
ATOM   635  O  OD1 . ASN A 1 80  ? -10.904 -8.892  20.344  1.00 91.67 80  A 1 
ATOM   636  N  ND2 . ASN A 1 80  ? -10.834 -11.085 20.410  1.00 90.51 80  A 1 
ATOM   637  N  N   . TYR A 1 81  ? -10.179 -8.353  15.439  1.00 98.81 81  A 1 
ATOM   638  C  CA  . TYR A 1 81  ? -9.922  -8.351  14.003  1.00 98.80 81  A 1 
ATOM   639  C  C   . TYR A 1 81  ? -8.483  -8.704  13.664  1.00 98.87 81  A 1 
ATOM   640  O  O   . TYR A 1 81  ? -7.539  -8.246  14.319  1.00 98.68 81  A 1 
ATOM   641  C  CB  . TYR A 1 81  ? -10.302 -6.997  13.397  1.00 98.79 81  A 1 
ATOM   642  C  CG  . TYR A 1 81  ? -11.793 -6.771  13.319  1.00 98.83 81  A 1 
ATOM   643  C  CD1 . TYR A 1 81  ? -12.520 -7.179  12.184  1.00 98.40 81  A 1 
ATOM   644  C  CD2 . TYR A 1 81  ? -12.474 -6.141  14.378  1.00 98.45 81  A 1 
ATOM   645  C  CE1 . TYR A 1 81  ? -13.903 -6.973  12.103  1.00 98.35 81  A 1 
ATOM   646  C  CE2 . TYR A 1 81  ? -13.858 -5.931  14.316  1.00 98.30 81  A 1 
ATOM   647  C  CZ  . TYR A 1 81  ? -14.575 -6.352  13.170  1.00 98.64 81  A 1 
ATOM   648  O  OH  . TYR A 1 81  ? -15.927 -6.153  13.105  1.00 98.28 81  A 1 
ATOM   649  N  N   . LEU A 1 82  ? -8.335  -9.451  12.571  1.00 98.81 82  A 1 
ATOM   650  C  CA  . LEU A 1 82  ? -7.090  -9.610  11.838  1.00 98.90 82  A 1 
ATOM   651  C  C   . LEU A 1 82  ? -7.334  -9.185  10.390  1.00 98.99 82  A 1 
ATOM   652  O  O   . LEU A 1 82  ? -8.161  -9.777  9.708   1.00 98.84 82  A 1 
ATOM   653  C  CB  . LEU A 1 82  ? -6.620  -11.063 11.935  1.00 98.91 82  A 1 
ATOM   654  C  CG  . LEU A 1 82  ? -5.398  -11.399 11.067  1.00 98.82 82  A 1 
ATOM   655  C  CD1 . LEU A 1 82  ? -4.157  -10.643 11.523  1.00 98.55 82  A 1 
ATOM   656  C  CD2 . LEU A 1 82  ? -5.109  -12.895 11.141  1.00 98.54 82  A 1 
ATOM   657  N  N   . PHE A 1 83  ? -6.597  -8.193  9.925   1.00 98.82 83  A 1 
ATOM   658  C  CA  . PHE A 1 83  ? -6.587  -7.817  8.518   1.00 98.88 83  A 1 
ATOM   659  C  C   . PHE A 1 83  ? -5.335  -8.364  7.844   1.00 98.88 83  A 1 
ATOM   660  O  O   . PHE A 1 83  ? -4.247  -8.356  8.435   1.00 98.73 83  A 1 
ATOM   661  C  CB  . PHE A 1 83  ? -6.693  -6.301  8.375   1.00 98.82 83  A 1 
ATOM   662  C  CG  . PHE A 1 83  ? -8.046  -5.734  8.704   1.00 98.83 83  A 1 
ATOM   663  C  CD1 . PHE A 1 83  ? -8.956  -5.423  7.663   1.00 98.45 83  A 1 
ATOM   664  C  CD2 . PHE A 1 83  ? -8.427  -5.491  10.034  1.00 98.44 83  A 1 
ATOM   665  C  CE1 . PHE A 1 83  ? -10.213 -4.886  7.956   1.00 98.28 83  A 1 
ATOM   666  C  CE2 . PHE A 1 83  ? -9.691  -4.958  10.337  1.00 98.19 83  A 1 
ATOM   667  C  CZ  . PHE A 1 83  ? -10.584 -4.649  9.294   1.00 98.58 83  A 1 
ATOM   668  N  N   . LEU A 1 84  ? -5.479  -8.819  6.598   1.00 98.86 84  A 1 
ATOM   669  C  CA  . LEU A 1 84  ? -4.439  -9.548  5.883   1.00 98.88 84  A 1 
ATOM   670  C  C   . LEU A 1 84  ? -3.545  -8.667  4.995   1.00 98.62 84  A 1 
ATOM   671  O  O   . LEU A 1 84  ? -2.660  -9.202  4.334   1.00 97.83 84  A 1 
ATOM   672  C  CB  . LEU A 1 84  ? -5.080  -10.695 5.087   1.00 98.80 84  A 1 
ATOM   673  C  CG  . LEU A 1 84  ? -5.855  -11.732 5.932   1.00 98.64 84  A 1 
ATOM   674  C  CD1 . LEU A 1 84  ? -6.433  -12.801 5.012   1.00 98.46 84  A 1 
ATOM   675  C  CD2 . LEU A 1 84  ? -4.962  -12.425 6.963   1.00 98.27 84  A 1 
ATOM   676  N  N   . GLY A 1 85  ? -3.750  -7.346  4.993   1.00 98.53 85  A 1 
ATOM   677  C  CA  . GLY A 1 85  ? -2.984  -6.411  4.165   1.00 98.41 85  A 1 
ATOM   678  C  C   . GLY A 1 85  ? -3.802  -5.785  3.040   1.00 98.47 85  A 1 
ATOM   679  O  O   . GLY A 1 85  ? -5.019  -5.939  2.995   1.00 97.80 85  A 1 
ATOM   680  N  N   . ASP A 1 86  ? -3.103  -5.055  2.155   1.00 98.32 86  A 1 
ATOM   681  C  CA  . ASP A 1 86  ? -3.661  -4.287  1.033   1.00 98.39 86  A 1 
ATOM   682  C  C   . ASP A 1 86  ? -4.743  -3.284  1.484   1.00 98.33 86  A 1 
ATOM   683  O  O   . ASP A 1 86  ? -5.893  -3.272  1.041   1.00 97.56 86  A 1 
ATOM   684  C  CB  . ASP A 1 86  ? -4.028  -5.197  -0.148  1.00 98.16 86  A 1 
ATOM   685  C  CG  . ASP A 1 86  ? -2.795  -5.639  -0.954  1.00 97.73 86  A 1 
ATOM   686  O  OD1 . ASP A 1 86  ? -1.652  -5.513  -0.455  1.00 96.44 86  A 1 
ATOM   687  O  OD2 . ASP A 1 86  ? -2.956  -6.069  -2.125  1.00 96.00 86  A 1 
ATOM   688  N  N   . TYR A 1 87  ? -4.334  -2.415  2.412   1.00 98.40 87  A 1 
ATOM   689  C  CA  . TYR A 1 87  ? -5.183  -1.359  2.978   1.00 98.42 87  A 1 
ATOM   690  C  C   . TYR A 1 87  ? -5.305  -0.149  2.064   1.00 98.29 87  A 1 
ATOM   691  O  O   . TYR A 1 87  ? -6.305  0.568   2.087   1.00 97.44 87  A 1 
ATOM   692  C  CB  . TYR A 1 87  ? -4.586  -0.913  4.321   1.00 98.40 87  A 1 
ATOM   693  C  CG  . TYR A 1 87  ? -4.236  -2.055  5.242   1.00 98.67 87  A 1 
ATOM   694  C  CD1 . TYR A 1 87  ? -5.236  -2.946  5.647   1.00 98.31 87  A 1 
ATOM   695  C  CD2 . TYR A 1 87  ? -2.899  -2.276  5.641   1.00 98.34 87  A 1 
ATOM   696  C  CE1 . TYR A 1 87  ? -4.918  -4.063  6.420   1.00 98.33 87  A 1 
ATOM   697  C  CE2 . TYR A 1 87  ? -2.565  -3.390  6.422   1.00 98.21 87  A 1 
ATOM   698  C  CZ  . TYR A 1 87  ? -3.587  -4.291  6.799   1.00 98.64 87  A 1 
ATOM   699  O  OH  . TYR A 1 87  ? -3.280  -5.397  7.535   1.00 98.43 87  A 1 
ATOM   700  N  N   . VAL A 1 88  ? -4.242  0.105   1.321   1.00 98.32 88  A 1 
ATOM   701  C  CA  . VAL A 1 88  ? -4.053  1.299   0.505   1.00 98.28 88  A 1 
ATOM   702  C  C   . VAL A 1 88  ? -4.095  0.956   -0.984  1.00 97.78 88  A 1 
ATOM   703  O  O   . VAL A 1 88  ? -4.288  -0.200  -1.365  1.00 96.71 88  A 1 
ATOM   704  C  CB  . VAL A 1 88  ? -2.766  2.060   0.903   1.00 98.02 88  A 1 
ATOM   705  C  CG1 . VAL A 1 88  ? -2.812  2.489   2.368   1.00 97.34 88  A 1 
ATOM   706  C  CG2 . VAL A 1 88  ? -1.484  1.261   0.650   1.00 97.41 88  A 1 
ATOM   707  N  N   . ASP A 1 89  ? -3.920  1.980   -1.805  1.00 97.33 89  A 1 
ATOM   708  C  CA  . ASP A 1 89  ? -3.900  1.928   -3.262  1.00 97.20 89  A 1 
ATOM   709  C  C   . ASP A 1 89  ? -5.260  1.666   -3.929  1.00 96.94 89  A 1 
ATOM   710  O  O   . ASP A 1 89  ? -6.218  1.199   -3.322  1.00 95.29 89  A 1 
ATOM   711  C  CB  . ASP A 1 89  ? -2.804  0.984   -3.777  1.00 96.72 89  A 1 
ATOM   712  C  CG  . ASP A 1 89  ? -1.394  1.500   -3.481  1.00 96.43 89  A 1 
ATOM   713  O  OD1 . ASP A 1 89  ? -1.221  2.734   -3.329  1.00 95.20 89  A 1 
ATOM   714  O  OD2 . ASP A 1 89  ? -0.454  0.683   -3.485  1.00 95.16 89  A 1 
ATOM   715  N  N   . ARG A 1 90  ? -5.319  1.997   -5.204  1.00 96.00 90  A 1 
ATOM   716  C  CA  . ARG A 1 90  ? -6.447  1.827   -6.133  1.00 95.61 90  A 1 
ATOM   717  C  C   . ARG A 1 90  ? -7.711  2.605   -5.745  1.00 95.81 90  A 1 
ATOM   718  O  O   . ARG A 1 90  ? -8.210  3.391   -6.566  1.00 93.62 90  A 1 
ATOM   719  C  CB  . ARG A 1 90  ? -6.741  0.337   -6.351  1.00 94.17 90  A 1 
ATOM   720  C  CG  . ARG A 1 90  ? -5.510  -0.488  -6.789  1.00 91.08 90  A 1 
ATOM   721  C  CD  . ARG A 1 90  ? -5.943  -1.929  -6.945  1.00 87.43 90  A 1 
ATOM   722  N  NE  . ARG A 1 90  ? -4.873  -2.855  -7.306  1.00 84.87 90  A 1 
ATOM   723  C  CZ  . ARG A 1 90  ? -4.695  -3.439  -8.471  1.00 81.82 90  A 1 
ATOM   724  N  NH1 . ARG A 1 90  ? -5.348  -3.092  -9.545  1.00 74.71 90  A 1 
ATOM   725  N  NH2 . ARG A 1 90  ? -3.856  -4.422  -8.589  1.00 76.59 90  A 1 
ATOM   726  N  N   . GLY A 1 91  ? -8.231  2.454   -4.534  1.00 96.98 91  A 1 
ATOM   727  C  CA  . GLY A 1 91  ? -9.373  3.195   -4.031  1.00 96.95 91  A 1 
ATOM   728  C  C   . GLY A 1 91  ? -9.067  4.676   -3.773  1.00 97.11 91  A 1 
ATOM   729  O  O   . GLY A 1 91  ? -7.916  5.096   -3.682  1.00 96.39 91  A 1 
ATOM   730  N  N   . LYS A 1 92  ? -10.117 5.497   -3.617  1.00 97.59 92  A 1 
ATOM   731  C  CA  . LYS A 1 92  ? -9.991  6.964   -3.464  1.00 97.40 92  A 1 
ATOM   732  C  C   . LYS A 1 92  ? -9.640  7.425   -2.048  1.00 97.82 92  A 1 
ATOM   733  O  O   . LYS A 1 92  ? -9.328  8.600   -1.869  1.00 96.81 92  A 1 
ATOM   734  C  CB  . LYS A 1 92  ? -11.291 7.634   -3.943  1.00 96.01 92  A 1 
ATOM   735  C  CG  . LYS A 1 92  ? -11.466 7.553   -5.473  1.00 93.23 92  A 1 
ATOM   736  C  CD  . LYS A 1 92  ? -12.817 8.130   -5.920  1.00 88.92 92  A 1 
ATOM   737  C  CE  . LYS A 1 92  ? -12.894 8.069   -7.450  1.00 81.54 92  A 1 
ATOM   738  N  NZ  . LYS A 1 92  ? -14.262 8.272   -7.990  1.00 71.58 92  A 1 
ATOM   739  N  N   . GLN A 1 93  ? -9.769  6.567   -1.037  1.00 98.20 93  A 1 
ATOM   740  C  CA  . GLN A 1 93  ? -9.712  6.941   0.379   1.00 98.55 93  A 1 
ATOM   741  C  C   . GLN A 1 93  ? -8.790  6.009   1.186   1.00 98.67 93  A 1 
ATOM   742  O  O   . GLN A 1 93  ? -9.146  5.520   2.261   1.00 98.38 93  A 1 
ATOM   743  C  CB  . GLN A 1 93  ? -11.129 7.031   0.967   1.00 98.18 93  A 1 
ATOM   744  C  CG  . GLN A 1 93  ? -11.991 8.092   0.276   1.00 97.22 93  A 1 
ATOM   745  C  CD  . GLN A 1 93  ? -13.292 8.327   1.030   1.00 96.97 93  A 1 
ATOM   746  O  OE1 . GLN A 1 93  ? -14.316 7.715   0.771   1.00 90.40 93  A 1 
ATOM   747  N  NE2 . GLN A 1 93  ? -13.294 9.218   1.997   1.00 89.24 93  A 1 
ATOM   748  N  N   . SER A 1 94  ? -7.594  5.777   0.667   1.00 98.50 94  A 1 
ATOM   749  C  CA  . SER A 1 94  ? -6.562  5.001   1.350   1.00 98.60 94  A 1 
ATOM   750  C  C   . SER A 1 94  ? -6.150  5.642   2.676   1.00 98.82 94  A 1 
ATOM   751  O  O   . SER A 1 94  ? -5.908  4.941   3.653   1.00 98.72 94  A 1 
ATOM   752  C  CB  . SER A 1 94  ? -5.328  4.864   0.456   1.00 98.35 94  A 1 
ATOM   753  O  OG  . SER A 1 94  ? -5.650  4.166   -0.725  1.00 97.55 94  A 1 
ATOM   754  N  N   . LEU A 1 95  ? -6.134  6.975   2.749   1.00 98.54 95  A 1 
ATOM   755  C  CA  . LEU A 1 95  ? -5.768  7.705   3.965   1.00 98.71 95  A 1 
ATOM   756  C  C   . LEU A 1 95  ? -6.771  7.480   5.095   1.00 98.87 95  A 1 
ATOM   757  O  O   . LEU A 1 95  ? -6.357  7.168   6.215   1.00 98.75 95  A 1 
ATOM   758  C  CB  . LEU A 1 95  ? -5.632  9.200   3.659   1.00 98.66 95  A 1 
ATOM   759  C  CG  . LEU A 1 95  ? -4.296  9.566   2.985   1.00 98.39 95  A 1 
ATOM   760  C  CD1 . LEU A 1 95  ? -4.351  10.998  2.462   1.00 97.59 95  A 1 
ATOM   761  C  CD2 . LEU A 1 95  ? -3.129  9.481   3.979   1.00 97.44 95  A 1 
ATOM   762  N  N   . GLU A 1 96  ? -8.070  7.596   4.846   1.00 98.72 96  A 1 
ATOM   763  C  CA  . GLU A 1 96  ? -9.084  7.303   5.857   1.00 98.72 96  A 1 
ATOM   764  C  C   . GLU A 1 96  ? -9.015  5.845   6.310   1.00 98.84 96  A 1 
ATOM   765  O  O   . GLU A 1 96  ? -9.028  5.571   7.510   1.00 98.68 96  A 1 
ATOM   766  C  CB  . GLU A 1 96  ? -10.490 7.607   5.316   1.00 98.54 96  A 1 
ATOM   767  C  CG  . GLU A 1 96  ? -10.821 9.100   5.216   1.00 97.90 96  A 1 
ATOM   768  C  CD  . GLU A 1 96  ? -10.351 9.790   3.926   1.00 98.32 96  A 1 
ATOM   769  O  OE1 . GLU A 1 96  ? -10.824 10.922  3.684   1.00 96.23 96  A 1 
ATOM   770  O  OE2 . GLU A 1 96  ? -9.516  9.274   3.160   1.00 96.97 96  A 1 
ATOM   771  N  N   . THR A 1 97  ? -8.888  4.940   5.352   1.00 98.77 97  A 1 
ATOM   772  C  CA  . THR A 1 97  ? -8.794  3.499   5.591   1.00 98.85 97  A 1 
ATOM   773  C  C   . THR A 1 97  ? -7.637  3.181   6.531   1.00 98.87 97  A 1 
ATOM   774  O  O   . THR A 1 97  ? -7.849  2.694   7.638   1.00 98.82 97  A 1 
ATOM   775  C  CB  . THR A 1 97  ? -8.651  2.740   4.261   1.00 98.64 97  A 1 
ATOM   776  O  OG1 . THR A 1 97  ? -9.789  2.979   3.471   1.00 97.50 97  A 1 
ATOM   777  C  CG2 . THR A 1 97  ? -8.512  1.234   4.436   1.00 97.77 97  A 1 
ATOM   778  N  N   . ILE A 1 98  ? -6.416  3.534   6.154   1.00 98.84 98  A 1 
ATOM   779  C  CA  . ILE A 1 98  ? -5.245  3.209   6.962   1.00 98.88 98  A 1 
ATOM   780  C  C   . ILE A 1 98  ? -5.238  3.968   8.288   1.00 98.93 98  A 1 
ATOM   781  O  O   . ILE A 1 98  ? -4.858  3.402   9.308   1.00 98.88 98  A 1 
ATOM   782  C  CB  . ILE A 1 98  ? -3.942  3.399   6.153   1.00 98.78 98  A 1 
ATOM   783  C  CG1 . ILE A 1 98  ? -2.701  2.835   6.873   1.00 98.18 98  A 1 
ATOM   784  C  CG2 . ILE A 1 98  ? -3.683  4.867   5.789   1.00 98.48 98  A 1 
ATOM   785  C  CD1 . ILE A 1 98  ? -2.782  1.351   7.231   1.00 97.97 98  A 1 
ATOM   786  N  N   . CYS A 1 99  ? -5.721  5.215   8.329   1.00 98.87 99  A 1 
ATOM   787  C  CA  . CYS A 1 99  ? -5.781  5.981   9.568   1.00 98.83 99  A 1 
ATOM   788  C  C   . CYS A 1 99  ? -6.728  5.341   10.596  1.00 98.94 99  A 1 
ATOM   789  O  O   . CYS A 1 99  ? -6.363  5.266   11.764  1.00 98.83 99  A 1 
ATOM   790  C  CB  . CYS A 1 99  ? -6.186  7.431   9.292   1.00 98.86 99  A 1 
ATOM   791  S  SG  . CYS A 1 99  ? -4.794  8.331   8.539   1.00 98.76 99  A 1 
ATOM   792  N  N   . LEU A 1 100 ? -7.891  4.856   10.173  1.00 98.83 100 A 1 
ATOM   793  C  CA  . LEU A 1 100 ? -8.816  4.169   11.076  1.00 98.84 100 A 1 
ATOM   794  C  C   . LEU A 1 100 ? -8.220  2.860   11.600  1.00 98.84 100 A 1 
ATOM   795  O  O   . LEU A 1 100 ? -8.246  2.606   12.803  1.00 98.83 100 A 1 
ATOM   796  C  CB  . LEU A 1 100 ? -10.160 3.944   10.364  1.00 98.82 100 A 1 
ATOM   797  C  CG  . LEU A 1 100 ? -11.240 3.310   11.268  1.00 98.67 100 A 1 
ATOM   798  C  CD1 . LEU A 1 100 ? -11.606 4.204   12.457  1.00 98.24 100 A 1 
ATOM   799  C  CD2 . LEU A 1 100 ? -12.513 3.036   10.468  1.00 98.20 100 A 1 
ATOM   800  N  N   . LEU A 1 101 ? -7.614  2.069   10.720  1.00 98.97 101 A 1 
ATOM   801  C  CA  . LEU A 1 101 ? -6.980  0.803   11.087  1.00 98.90 101 A 1 
ATOM   802  C  C   . LEU A 1 101 ? -5.817  1.016   12.069  1.00 98.95 101 A 1 
ATOM   803  O  O   . LEU A 1 101 ? -5.735  0.339   13.096  1.00 98.83 101 A 1 
ATOM   804  C  CB  . LEU A 1 101 ? -6.512  0.091   9.809   1.00 98.88 101 A 1 
ATOM   805  C  CG  . LEU A 1 101 ? -7.637  -0.366  8.851   1.00 98.66 101 A 1 
ATOM   806  C  CD1 . LEU A 1 101 ? -7.018  -0.931  7.577   1.00 98.39 101 A 1 
ATOM   807  C  CD2 . LEU A 1 101 ? -8.531  -1.436  9.466   1.00 98.21 101 A 1 
ATOM   808  N  N   . LEU A 1 102 ? -4.955  1.999   11.820  1.00 98.86 102 A 1 
ATOM   809  C  CA  . LEU A 1 102 ? -3.866  2.346   12.738  1.00 98.80 102 A 1 
ATOM   810  C  C   . LEU A 1 102 ? -4.385  2.892   14.067  1.00 98.83 102 A 1 
ATOM   811  O  O   . LEU A 1 102 ? -3.837  2.552   15.122  1.00 98.76 102 A 1 
ATOM   812  C  CB  . LEU A 1 102 ? -2.917  3.361   12.072  1.00 98.88 102 A 1 
ATOM   813  C  CG  . LEU A 1 102 ? -2.108  2.847   10.865  1.00 98.74 102 A 1 
ATOM   814  C  CD1 . LEU A 1 102 ? -1.189  3.970   10.383  1.00 98.48 102 A 1 
ATOM   815  C  CD2 . LEU A 1 102 ? -1.260  1.618   11.192  1.00 98.43 102 A 1 
ATOM   816  N  N   . ALA A 1 103 ? -5.457  3.689   14.051  1.00 98.83 103 A 1 
ATOM   817  C  CA  . ALA A 1 103 ? -6.068  4.198   15.273  1.00 98.82 103 A 1 
ATOM   818  C  C   . ALA A 1 103 ? -6.615  3.062   16.148  1.00 98.89 103 A 1 
ATOM   819  O  O   . ALA A 1 103 ? -6.340  3.027   17.353  1.00 98.75 103 A 1 
ATOM   820  C  CB  . ALA A 1 103 ? -7.146  5.222   14.913  1.00 98.81 103 A 1 
ATOM   821  N  N   . TYR A 1 104 ? -7.304  2.099   15.564  1.00 98.93 104 A 1 
ATOM   822  C  CA  . TYR A 1 104 ? -7.771  0.919   16.293  1.00 98.87 104 A 1 
ATOM   823  C  C   . TYR A 1 104 ? -6.626  0.044   16.788  1.00 98.80 104 A 1 
ATOM   824  O  O   . TYR A 1 104 ? -6.680  -0.416  17.932  1.00 98.71 104 A 1 
ATOM   825  C  CB  . TYR A 1 104 ? -8.742  0.111   15.430  1.00 98.83 104 A 1 
ATOM   826  C  CG  . TYR A 1 104 ? -10.148 0.688   15.373  1.00 98.79 104 A 1 
ATOM   827  C  CD1 . TYR A 1 104 ? -10.783 1.158   16.539  1.00 98.26 104 A 1 
ATOM   828  C  CD2 . TYR A 1 104 ? -10.835 0.714   14.146  1.00 98.30 104 A 1 
ATOM   829  C  CE1 . TYR A 1 104 ? -12.103 1.645   16.485  1.00 98.10 104 A 1 
ATOM   830  C  CE2 . TYR A 1 104 ? -12.158 1.199   14.087  1.00 97.98 104 A 1 
ATOM   831  C  CZ  . TYR A 1 104 ? -12.774 1.665   15.262  1.00 98.34 104 A 1 
ATOM   832  O  OH  . TYR A 1 104 ? -14.066 2.137   15.218  1.00 97.66 104 A 1 
ATOM   833  N  N   . LYS A 1 105 ? -5.551  -0.117  16.005  1.00 98.86 105 A 1 
ATOM   834  C  CA  . LYS A 1 105 ? -4.360  -0.833  16.470  1.00 98.80 105 A 1 
ATOM   835  C  C   . LYS A 1 105 ? -3.746  -0.185  17.705  1.00 98.85 105 A 1 
ATOM   836  O  O   . LYS A 1 105 ? -3.325  -0.892  18.619  1.00 98.76 105 A 1 
ATOM   837  C  CB  . LYS A 1 105 ? -3.331  -0.956  15.334  1.00 98.85 105 A 1 
ATOM   838  C  CG  . LYS A 1 105 ? -2.070  -1.760  15.743  1.00 98.57 105 A 1 
ATOM   839  C  CD  . LYS A 1 105 ? -2.420  -3.172  16.214  1.00 98.15 105 A 1 
ATOM   840  C  CE  . LYS A 1 105 ? -1.221  -3.952  16.725  1.00 97.79 105 A 1 
ATOM   841  N  NZ  . LYS A 1 105 ? -1.650  -5.254  17.289  1.00 97.58 105 A 1 
ATOM   842  N  N   . ILE A 1 106 ? -3.699  1.137   17.762  1.00 98.80 106 A 1 
ATOM   843  C  CA  . ILE A 1 106 ? -3.169  1.853   18.926  1.00 98.83 106 A 1 
ATOM   844  C  C   . ILE A 1 106 ? -4.123  1.753   20.126  1.00 98.89 106 A 1 
ATOM   845  O  O   . ILE A 1 106 ? -3.666  1.613   21.253  1.00 98.68 106 A 1 
ATOM   846  C  CB  . ILE A 1 106 ? -2.881  3.324   18.572  1.00 98.83 106 A 1 
ATOM   847  C  CG1 . ILE A 1 106 ? -1.802  3.434   17.470  1.00 98.41 106 A 1 
ATOM   848  C  CG2 . ILE A 1 106 ? -2.385  4.098   19.811  1.00 98.42 106 A 1 
ATOM   849  C  CD1 . ILE A 1 106 ? -1.828  4.787   16.757  1.00 98.04 106 A 1 
ATOM   850  N  N   . LYS A 1 107 ? -5.434  1.832   19.892  1.00 98.89 107 A 1 
ATOM   851  C  CA  . LYS A 1 107 ? -6.444  1.804   20.954  1.00 98.76 107 A 1 
ATOM   852  C  C   . LYS A 1 107 ? -6.618  0.414   21.562  1.00 98.72 107 A 1 
ATOM   853  O  O   . LYS A 1 107 ? -6.758  0.304   22.777  1.00 98.54 107 A 1 
ATOM   854  C  CB  . LYS A 1 107 ? -7.755  2.379   20.401  1.00 98.64 107 A 1 
ATOM   855  C  CG  . LYS A 1 107 ? -8.773  2.634   21.530  1.00 97.43 107 A 1 
ATOM   856  C  CD  . LYS A 1 107 ? -9.976  3.446   21.036  1.00 94.66 107 A 1 
ATOM   857  C  CE  . LYS A 1 107 ? -10.956 3.660   22.194  1.00 92.40 107 A 1 
ATOM   858  N  NZ  . LYS A 1 107 ? -12.006 4.634   21.839  1.00 84.78 107 A 1 
ATOM   859  N  N   . TYR A 1 108 ? -6.583  -0.614  20.735  1.00 98.80 108 A 1 
ATOM   860  C  CA  . TYR A 1 108 ? -6.816  -2.006  21.117  1.00 98.89 108 A 1 
ATOM   861  C  C   . TYR A 1 108 ? -5.675  -2.922  20.630  1.00 98.73 108 A 1 
ATOM   862  O  O   . TYR A 1 108 ? -5.891  -3.798  19.792  1.00 98.48 108 A 1 
ATOM   863  C  CB  . TYR A 1 108 ? -8.182  -2.448  20.574  1.00 98.70 108 A 1 
ATOM   864  C  CG  . TYR A 1 108 ? -9.320  -1.510  20.922  1.00 98.66 108 A 1 
ATOM   865  C  CD1 . TYR A 1 108 ? -9.721  -1.332  22.258  1.00 98.15 108 A 1 
ATOM   866  C  CD2 . TYR A 1 108 ? -9.981  -0.795  19.907  1.00 98.29 108 A 1 
ATOM   867  C  CE1 . TYR A 1 108 ? -10.768 -0.460  22.580  1.00 97.96 108 A 1 
ATOM   868  C  CE2 . TYR A 1 108 ? -11.038 0.069   20.216  1.00 97.97 108 A 1 
ATOM   869  C  CZ  . TYR A 1 108 ? -11.437 0.235   21.554  1.00 98.10 108 A 1 
ATOM   870  O  OH  . TYR A 1 108 ? -12.474 1.072   21.861  1.00 97.29 108 A 1 
ATOM   871  N  N   . PRO A 1 109 ? -4.440  -2.731  21.121  1.00 98.87 109 A 1 
ATOM   872  C  CA  . PRO A 1 109 ? -3.263  -3.396  20.556  1.00 98.76 109 A 1 
ATOM   873  C  C   . PRO A 1 109 ? -3.302  -4.919  20.662  1.00 98.74 109 A 1 
ATOM   874  O  O   . PRO A 1 109 ? -2.729  -5.584  19.802  1.00 98.37 109 A 1 
ATOM   875  C  CB  . PRO A 1 109 ? -2.071  -2.794  21.305  1.00 98.58 109 A 1 
ATOM   876  C  CG  . PRO A 1 109 ? -2.674  -2.328  22.627  1.00 97.52 109 A 1 
ATOM   877  C  CD  . PRO A 1 109 ? -4.070  -1.880  22.224  1.00 98.58 109 A 1 
ATOM   878  N  N   . GLU A 1 110 ? -4.004  -5.463  21.648  1.00 98.79 110 A 1 
ATOM   879  C  CA  . GLU A 1 110 ? -4.109  -6.918  21.885  1.00 98.70 110 A 1 
ATOM   880  C  C   . GLU A 1 110 ? -5.377  -7.550  21.286  1.00 98.74 110 A 1 
ATOM   881  O  O   . GLU A 1 110 ? -5.582  -8.754  21.400  1.00 98.14 110 A 1 
ATOM   882  C  CB  . GLU A 1 110 ? -4.027  -7.202  23.389  1.00 98.46 110 A 1 
ATOM   883  C  CG  . GLU A 1 110 ? -2.791  -6.623  24.090  1.00 96.71 110 A 1 
ATOM   884  C  CD  . GLU A 1 110 ? -1.470  -6.992  23.397  1.00 93.03 110 A 1 
ATOM   885  O  OE1 . GLU A 1 110 ? -0.620  -6.088  23.269  1.00 85.02 110 A 1 
ATOM   886  O  OE2 . GLU A 1 110 ? -1.323  -8.148  22.963  1.00 87.11 110 A 1 
ATOM   887  N  N   . ASN A 1 111 ? -6.238  -6.744  20.640  1.00 98.69 111 A 1 
ATOM   888  C  CA  . ASN A 1 111 ? -7.521  -7.205  20.085  1.00 98.63 111 A 1 
ATOM   889  C  C   . ASN A 1 111 ? -7.680  -6.845  18.602  1.00 98.73 111 A 1 
ATOM   890  O  O   . ASN A 1 111 ? -8.682  -7.198  17.976  1.00 98.23 111 A 1 
ATOM   891  C  CB  . ASN A 1 111 ? -8.657  -6.607  20.925  1.00 97.98 111 A 1 
ATOM   892  C  CG  . ASN A 1 111 ? -8.642  -7.095  22.366  1.00 95.14 111 A 1 
ATOM   893  O  OD1 . ASN A 1 111 ? -8.071  -6.476  23.241  1.00 83.22 111 A 1 
ATOM   894  N  ND2 . ASN A 1 111 ? -9.261  -8.212  22.643  1.00 83.65 111 A 1 
ATOM   895  N  N   . PHE A 1 112 ? -6.720  -6.116  18.039  1.00 98.73 112 A 1 
ATOM   896  C  CA  . PHE A 1 112 ? -6.778  -5.623  16.678  1.00 98.85 112 A 1 
ATOM   897  C  C   . PHE A 1 112 ? -5.421  -5.781  15.993  1.00 98.83 112 A 1 
ATOM   898  O  O   . PHE A 1 112 ? -4.411  -5.240  16.454  1.00 98.73 112 A 1 
ATOM   899  C  CB  . PHE A 1 112 ? -7.243  -4.164  16.703  1.00 98.75 112 A 1 
ATOM   900  C  CG  . PHE A 1 112 ? -7.666  -3.672  15.345  1.00 98.85 112 A 1 
ATOM   901  C  CD1 . PHE A 1 112 ? -6.745  -3.047  14.485  1.00 98.54 112 A 1 
ATOM   902  C  CD2 . PHE A 1 112 ? -8.999  -3.854  14.925  1.00 98.52 112 A 1 
ATOM   903  C  CE1 . PHE A 1 112 ? -7.158  -2.597  13.224  1.00 98.34 112 A 1 
ATOM   904  C  CE2 . PHE A 1 112 ? -9.416  -3.396  13.670  1.00 98.26 112 A 1 
ATOM   905  C  CZ  . PHE A 1 112 ? -8.491  -2.765  12.821  1.00 98.65 112 A 1 
ATOM   906  N  N   . PHE A 1 113 ? -5.394  -6.505  14.885  1.00 98.98 113 A 1 
ATOM   907  C  CA  . PHE A 1 113 ? -4.160  -6.910  14.223  1.00 98.98 113 A 1 
ATOM   908  C  C   . PHE A 1 113 ? -4.180  -6.598  12.729  1.00 98.99 113 A 1 
ATOM   909  O  O   . PHE A 1 113 ? -5.178  -6.795  12.043  1.00 98.70 113 A 1 
ATOM   910  C  CB  . PHE A 1 113 ? -3.893  -8.388  14.496  1.00 98.86 113 A 1 
ATOM   911  C  CG  . PHE A 1 113 ? -3.779  -8.706  15.976  1.00 98.85 113 A 1 
ATOM   912  C  CD1 . PHE A 1 113 ? -2.561  -8.502  16.652  1.00 98.48 113 A 1 
ATOM   913  C  CD2 . PHE A 1 113 ? -4.901  -9.159  16.690  1.00 98.54 113 A 1 
ATOM   914  C  CE1 . PHE A 1 113 ? -2.457  -8.762  18.028  1.00 98.22 113 A 1 
ATOM   915  C  CE2 . PHE A 1 113 ? -4.809  -9.415  18.069  1.00 98.17 113 A 1 
ATOM   916  C  CZ  . PHE A 1 113 ? -3.586  -9.215  18.735  1.00 98.34 113 A 1 
ATOM   917  N  N   . LEU A 1 114 ? -3.047  -6.105  12.250  1.00 98.88 114 A 1 
ATOM   918  C  CA  . LEU A 1 114 ? -2.824  -5.769  10.852  1.00 98.98 114 A 1 
ATOM   919  C  C   . LEU A 1 114 ? -1.593  -6.535  10.372  1.00 98.96 114 A 1 
ATOM   920  O  O   . LEU A 1 114 ? -0.530  -6.396  10.977  1.00 98.80 114 A 1 
ATOM   921  C  CB  . LEU A 1 114 ? -2.608  -4.251  10.692  1.00 98.84 114 A 1 
ATOM   922  C  CG  . LEU A 1 114 ? -3.763  -3.356  11.186  1.00 98.51 114 A 1 
ATOM   923  C  CD1 . LEU A 1 114 ? -3.396  -1.882  11.013  1.00 98.19 114 A 1 
ATOM   924  C  CD2 . LEU A 1 114 ? -5.060  -3.610  10.424  1.00 98.01 114 A 1 
ATOM   925  N  N   . LEU A 1 115 ? -1.728  -7.317  9.308   1.00 98.80 115 A 1 
ATOM   926  C  CA  . LEU A 1 115 ? -0.589  -7.886  8.582   1.00 98.87 115 A 1 
ATOM   927  C  C   . LEU A 1 115 ? -0.159  -6.946  7.459   1.00 98.79 115 A 1 
ATOM   928  O  O   . LEU A 1 115 ? -0.883  -6.035  7.073   1.00 98.38 115 A 1 
ATOM   929  C  CB  . LEU A 1 115 ? -0.919  -9.286  8.044   1.00 98.82 115 A 1 
ATOM   930  C  CG  . LEU A 1 115 ? -1.297  -10.325 9.104   1.00 98.62 115 A 1 
ATOM   931  C  CD1 . LEU A 1 115 ? -1.407  -11.703 8.452   1.00 98.44 115 A 1 
ATOM   932  C  CD2 . LEU A 1 115 ? -0.274  -10.418 10.243  1.00 98.29 115 A 1 
ATOM   933  N  N   . ARG A 1 116 ? 1.026   -7.185  6.932   1.00 98.78 116 A 1 
ATOM   934  C  CA  . ARG A 1 116 ? 1.533   -6.479  5.765   1.00 98.79 116 A 1 
ATOM   935  C  C   . ARG A 1 116 ? 1.023   -7.137  4.485   1.00 98.57 116 A 1 
ATOM   936  O  O   . ARG A 1 116 ? 1.186   -8.352  4.331   1.00 97.83 116 A 1 
ATOM   937  C  CB  . ARG A 1 116 ? 3.058   -6.453  5.837   1.00 98.69 116 A 1 
ATOM   938  C  CG  . ARG A 1 116 ? 3.651   -5.442  4.853   1.00 98.52 116 A 1 
ATOM   939  C  CD  . ARG A 1 116 ? 5.165   -5.381  5.049   1.00 98.23 116 A 1 
ATOM   940  N  NE  . ARG A 1 116 ? 5.756   -4.314  4.247   1.00 98.22 116 A 1 
ATOM   941  C  CZ  . ARG A 1 116 ? 7.012   -3.929  4.260   1.00 98.29 116 A 1 
ATOM   942  N  NH1 . ARG A 1 116 ? 7.911   -4.539  4.979   1.00 96.21 116 A 1 
ATOM   943  N  NH2 . ARG A 1 116 ? 7.383   -2.911  3.544   1.00 96.61 116 A 1 
ATOM   944  N  N   . GLY A 1 117 ? 0.465   -6.344  3.579   1.00 98.40 117 A 1 
ATOM   945  C  CA  . GLY A 1 117 ? 0.224   -6.721  2.194   1.00 98.29 117 A 1 
ATOM   946  C  C   . GLY A 1 117 ? 1.354   -6.245  1.289   1.00 97.91 117 A 1 
ATOM   947  O  O   . GLY A 1 117 ? 2.274   -5.536  1.719   1.00 97.17 117 A 1 
ATOM   948  N  N   . ASN A 1 118 ? 1.324   -6.627  0.023   1.00 97.95 118 A 1 
ATOM   949  C  CA  . ASN A 1 118 ? 2.305   -6.169  -0.955  1.00 97.45 118 A 1 
ATOM   950  C  C   . ASN A 1 118 ? 2.131   -4.682  -1.318  1.00 97.26 118 A 1 
ATOM   951  O  O   . ASN A 1 118 ? 3.098   -4.063  -1.766  1.00 96.02 118 A 1 
ATOM   952  C  CB  . ASN A 1 118 ? 2.282   -7.085  -2.189  1.00 96.78 118 A 1 
ATOM   953  C  CG  . ASN A 1 118 ? 0.964   -7.029  -2.927  1.00 96.59 118 A 1 
ATOM   954  O  OD1 . ASN A 1 118 ? -0.082  -7.351  -2.398  1.00 94.15 118 A 1 
ATOM   955  N  ND2 . ASN A 1 118 ? 0.954   -6.610  -4.171  1.00 92.98 118 A 1 
ATOM   956  N  N   . HIS A 1 119 ? 0.959   -4.091  -1.078  1.00 97.67 119 A 1 
ATOM   957  C  CA  . HIS A 1 119 ? 0.737   -2.652  -1.235  1.00 97.80 119 A 1 
ATOM   958  C  C   . HIS A 1 119 ? 1.250   -1.830  -0.040  1.00 98.26 119 A 1 
ATOM   959  O  O   . HIS A 1 119 ? 1.491   -0.637  -0.178  1.00 97.92 119 A 1 
ATOM   960  C  CB  . HIS A 1 119 ? -0.738  -2.377  -1.537  1.00 97.42 119 A 1 
ATOM   961  C  CG  . HIS A 1 119 ? -1.122  -2.712  -2.943  1.00 96.94 119 A 1 
ATOM   962  N  ND1 . HIS A 1 119 ? -1.229  -1.796  -3.981  1.00 94.94 119 A 1 
ATOM   963  C  CD2 . HIS A 1 119 ? -1.435  -3.930  -3.479  1.00 94.99 119 A 1 
ATOM   964  C  CE1 . HIS A 1 119 ? -1.609  -2.457  -5.077  1.00 94.32 119 A 1 
ATOM   965  N  NE2 . HIS A 1 119 ? -1.732  -3.754  -4.824  1.00 94.68 119 A 1 
ATOM   966  N  N   . GLU A 1 120 ? 1.549   -2.453  1.085   1.00 98.10 120 A 1 
ATOM   967  C  CA  . GLU A 1 120 ? 2.274   -1.814  2.194   1.00 98.33 120 A 1 
ATOM   968  C  C   . GLU A 1 120 ? 3.800   -1.782  1.955   1.00 98.30 120 A 1 
ATOM   969  O  O   . GLU A 1 120 ? 4.619   -2.032  2.846   1.00 97.81 120 A 1 
ATOM   970  C  CB  . GLU A 1 120 ? 1.893   -2.444  3.548   1.00 98.29 120 A 1 
ATOM   971  C  CG  . GLU A 1 120 ? 0.507   -1.996  4.041   1.00 97.68 120 A 1 
ATOM   972  C  CD  . GLU A 1 120 ? -0.659  -2.552  3.228   1.00 98.23 120 A 1 
ATOM   973  O  OE1 . GLU A 1 120 ? -1.501  -1.751  2.777   1.00 96.01 120 A 1 
ATOM   974  O  OE2 . GLU A 1 120 ? -0.730  -3.787  3.083   1.00 96.93 120 A 1 
ATOM   975  N  N   . CYS A 1 121 ? 4.180   -1.481  0.715   1.00 97.42 121 A 1 
ATOM   976  C  CA  . CYS A 1 121 ? 5.550   -1.351  0.259   1.00 96.86 121 A 1 
ATOM   977  C  C   . CYS A 1 121 ? 5.702   -0.111  -0.630  1.00 97.07 121 A 1 
ATOM   978  O  O   . CYS A 1 121 ? 4.907   0.118   -1.538  1.00 96.16 121 A 1 
ATOM   979  C  CB  . CYS A 1 121 ? 5.936   -2.637  -0.491  1.00 94.21 121 A 1 
ATOM   980  S  SG  . CYS A 1 121 ? 7.614   -2.495  -1.139  1.00 87.03 121 A 1 
ATOM   981  N  N   . ALA A 1 122 ? 6.762   0.665   -0.408  1.00 96.41 122 A 1 
ATOM   982  C  CA  . ALA A 1 122 ? 6.985   1.919   -1.120  1.00 96.02 122 A 1 
ATOM   983  C  C   . ALA A 1 122 ? 7.037   1.748   -2.646  1.00 95.93 122 A 1 
ATOM   984  O  O   . ALA A 1 122 ? 6.519   2.591   -3.373  1.00 95.04 122 A 1 
ATOM   985  C  CB  . ALA A 1 122 ? 8.285   2.547   -0.615  1.00 95.28 122 A 1 
ATOM   986  N  N   . SER A 1 123 ? 7.642   0.668   -3.147  1.00 95.15 123 A 1 
ATOM   987  C  CA  . SER A 1 123 ? 7.740   0.439   -4.598  1.00 94.10 123 A 1 
ATOM   988  C  C   . SER A 1 123 ? 6.399   0.154   -5.269  1.00 94.39 123 A 1 
ATOM   989  O  O   . SER A 1 123 ? 6.303   0.327   -6.479  1.00 93.07 123 A 1 
ATOM   990  C  CB  . SER A 1 123 ? 8.719   -0.698  -4.896  1.00 92.40 123 A 1 
ATOM   991  O  OG  . SER A 1 123 ? 8.334   -1.909  -4.284  1.00 85.05 123 A 1 
ATOM   992  N  N   . ILE A 1 124 ? 5.384   -0.240  -4.511  1.00 95.72 124 A 1 
ATOM   993  C  CA  . ILE A 1 124 ? 4.054   -0.550  -5.004  1.00 95.95 124 A 1 
ATOM   994  C  C   . ILE A 1 124 ? 3.119   0.636   -4.786  1.00 96.01 124 A 1 
ATOM   995  O  O   . ILE A 1 124 ? 2.601   1.191   -5.755  1.00 95.60 124 A 1 
ATOM   996  C  CB  . ILE A 1 124 ? 3.535   -1.859  -4.377  1.00 95.89 124 A 1 
ATOM   997  C  CG1 . ILE A 1 124 ? 4.486   -3.042  -4.636  1.00 94.70 124 A 1 
ATOM   998  C  CG2 . ILE A 1 124 ? 2.124   -2.194  -4.874  1.00 95.06 124 A 1 
ATOM   999  C  CD1 . ILE A 1 124 ? 4.780   -3.329  -6.120  1.00 91.88 124 A 1 
ATOM   1000 N  N   . ASN A 1 125 ? 2.986   1.126   -3.551  1.00 96.63 125 A 1 
ATOM   1001 C  CA  . ASN A 1 125 ? 2.097   2.248   -3.268  1.00 97.23 125 A 1 
ATOM   1002 C  C   . ASN A 1 125 ? 2.610   3.615   -3.758  1.00 97.36 125 A 1 
ATOM   1003 O  O   . ASN A 1 125 ? 1.917   4.626   -3.648  1.00 96.83 125 A 1 
ATOM   1004 C  CB  . ASN A 1 125 ? 1.694   2.210   -1.783  1.00 97.45 125 A 1 
ATOM   1005 C  CG  . ASN A 1 125 ? 2.812   2.512   -0.806  1.00 97.68 125 A 1 
ATOM   1006 O  OD1 . ASN A 1 125 ? 3.671   3.361   -1.003  1.00 92.61 125 A 1 
ATOM   1007 N  ND2 . ASN A 1 125 ? 2.799   1.847   0.323   1.00 92.73 125 A 1 
ATOM   1008 N  N   . ARG A 1 126 ? 3.818   3.667   -4.335  1.00 96.17 126 A 1 
ATOM   1009 C  CA  . ARG A 1 126 ? 4.269   4.817   -5.130  1.00 95.72 126 A 1 
ATOM   1010 C  C   . ARG A 1 126 ? 3.487   4.948   -6.440  1.00 95.31 126 A 1 
ATOM   1011 O  O   . ARG A 1 126 ? 3.357   6.068   -6.928  1.00 94.42 126 A 1 
ATOM   1012 C  CB  . ARG A 1 126 ? 5.783   4.709   -5.379  1.00 95.04 126 A 1 
ATOM   1013 C  CG  . ARG A 1 126 ? 6.381   5.820   -6.279  1.00 93.13 126 A 1 
ATOM   1014 C  CD  . ARG A 1 126 ? 6.180   7.226   -5.717  1.00 91.19 126 A 1 
ATOM   1015 N  NE  . ARG A 1 126 ? 6.582   8.274   -6.655  1.00 90.24 126 A 1 
ATOM   1016 C  CZ  . ARG A 1 126 ? 5.852   8.804   -7.629  1.00 89.00 126 A 1 
ATOM   1017 N  NH1 . ARG A 1 126 ? 4.658   8.369   -7.922  1.00 82.94 126 A 1 
ATOM   1018 N  NH2 . ARG A 1 126 ? 6.306   9.805   -8.329  1.00 84.69 126 A 1 
ATOM   1019 N  N   . ILE A 1 127 ? 3.014   3.826   -6.992  1.00 94.80 127 A 1 
ATOM   1020 C  CA  . ILE A 1 127 ? 2.503   3.748   -8.367  1.00 93.98 127 A 1 
ATOM   1021 C  C   . ILE A 1 127 ? 1.011   3.407   -8.459  1.00 94.23 127 A 1 
ATOM   1022 O  O   . ILE A 1 127 ? 0.386   3.741   -9.456  1.00 92.18 127 A 1 
ATOM   1023 C  CB  . ILE A 1 127 ? 3.367   2.789   -9.225  1.00 91.11 127 A 1 
ATOM   1024 C  CG1 . ILE A 1 127 ? 3.314   1.336   -8.728  1.00 84.47 127 A 1 
ATOM   1025 C  CG2 . ILE A 1 127 ? 4.824   3.305   -9.265  1.00 80.84 127 A 1 
ATOM   1026 C  CD1 . ILE A 1 127 ? 4.063   0.336   -9.627  1.00 78.61 127 A 1 
ATOM   1027 N  N   . TYR A 1 128 ? 0.426   2.812   -7.406  1.00 95.67 128 A 1 
ATOM   1028 C  CA  . TYR A 1 128 ? -0.983  2.406   -7.400  1.00 95.67 128 A 1 
ATOM   1029 C  C   . TYR A 1 128 ? -1.922  3.358   -6.631  1.00 95.75 128 A 1 
ATOM   1030 O  O   . TYR A 1 128 ? -3.044  2.982   -6.296  1.00 94.14 128 A 1 
ATOM   1031 C  CB  . TYR A 1 128 ? -1.098  0.943   -6.962  1.00 95.18 128 A 1 
ATOM   1032 C  CG  . TYR A 1 128 ? -0.571  -0.042  -7.984  1.00 94.59 128 A 1 
ATOM   1033 C  CD1 . TYR A 1 128 ? -1.332  -0.345  -9.133  1.00 92.84 128 A 1 
ATOM   1034 C  CD2 . TYR A 1 128 ? 0.681   -0.663  -7.806  1.00 92.87 128 A 1 
ATOM   1035 C  CE1 . TYR A 1 128 ? -0.854  -1.251  -10.087 1.00 91.73 128 A 1 
ATOM   1036 C  CE2 . TYR A 1 128 ? 1.174   -1.570  -8.758  1.00 91.76 128 A 1 
ATOM   1037 C  CZ  . TYR A 1 128 ? 0.408   -1.864  -9.905  1.00 92.11 128 A 1 
ATOM   1038 O  OH  . TYR A 1 128 ? 0.883   -2.728  -10.843 1.00 90.42 128 A 1 
ATOM   1039 N  N   . GLY A 1 129 ? -1.504  4.595   -6.367  1.00 96.42 129 A 1 
ATOM   1040 C  CA  . GLY A 1 129 ? -2.389  5.681   -5.933  1.00 96.66 129 A 1 
ATOM   1041 C  C   . GLY A 1 129 ? -2.096  6.286   -4.564  1.00 97.59 129 A 1 
ATOM   1042 O  O   . GLY A 1 129 ? -2.338  7.481   -4.373  1.00 97.19 129 A 1 
ATOM   1043 N  N   . PHE A 1 130 ? -1.553  5.545   -3.598  1.00 97.45 130 A 1 
ATOM   1044 C  CA  . PHE A 1 130 ? -1.387  6.050   -2.236  1.00 98.15 130 A 1 
ATOM   1045 C  C   . PHE A 1 130 ? -0.410  7.219   -2.121  1.00 98.32 130 A 1 
ATOM   1046 O  O   . PHE A 1 130 ? -0.656  8.181   -1.384  1.00 98.21 130 A 1 
ATOM   1047 C  CB  . PHE A 1 130 ? -0.944  4.906   -1.319  1.00 98.34 130 A 1 
ATOM   1048 C  CG  . PHE A 1 130 ? -0.841  5.308   0.138   1.00 98.57 130 A 1 
ATOM   1049 C  CD1 . PHE A 1 130 ? 0.359   5.121   0.847   1.00 98.40 130 A 1 
ATOM   1050 C  CD2 . PHE A 1 130 ? -1.953  5.863   0.797   1.00 98.42 130 A 1 
ATOM   1051 C  CE1 . PHE A 1 130 ? 0.440   5.468   2.202   1.00 98.37 130 A 1 
ATOM   1052 C  CE2 . PHE A 1 130 ? -1.872  6.217   2.153   1.00 98.34 130 A 1 
ATOM   1053 C  CZ  . PHE A 1 130 ? -0.682  6.017   2.854   1.00 98.59 130 A 1 
ATOM   1054 N  N   . TYR A 1 131 ? 0.694   7.178   -2.870  1.00 97.81 131 A 1 
ATOM   1055 C  CA  . TYR A 1 131 ? 1.634   8.291   -2.953  1.00 97.77 131 A 1 
ATOM   1056 C  C   . TYR A 1 131 ? 0.942   9.556   -3.465  1.00 97.89 131 A 1 
ATOM   1057 O  O   . TYR A 1 131 ? 1.102   10.630  -2.875  1.00 97.56 131 A 1 
ATOM   1058 C  CB  . TYR A 1 131 ? 2.805   7.917   -3.852  1.00 97.39 131 A 1 
ATOM   1059 C  CG  . TYR A 1 131 ? 3.730   9.074   -4.172  1.00 97.04 131 A 1 
ATOM   1060 C  CD1 . TYR A 1 131 ? 3.486   9.900   -5.295  1.00 96.19 131 A 1 
ATOM   1061 C  CD2 . TYR A 1 131 ? 4.851   9.339   -3.364  1.00 96.13 131 A 1 
ATOM   1062 C  CE1 . TYR A 1 131 ? 4.348   10.962  -5.604  1.00 95.40 131 A 1 
ATOM   1063 C  CE2 . TYR A 1 131 ? 5.722   10.393  -3.670  1.00 95.11 131 A 1 
ATOM   1064 C  CZ  . TYR A 1 131 ? 5.465   11.202  -4.796  1.00 95.19 131 A 1 
ATOM   1065 O  OH  . TYR A 1 131 ? 6.323   12.225  -5.109  1.00 93.52 131 A 1 
ATOM   1066 N  N   . ASP A 1 132 ? 0.160   9.446   -4.535  1.00 97.63 132 A 1 
ATOM   1067 C  CA  . ASP A 1 132 ? -0.521  10.583  -5.151  1.00 97.36 132 A 1 
ATOM   1068 C  C   . ASP A 1 132 ? -1.617  11.130  -4.235  1.00 97.82 132 A 1 
ATOM   1069 O  O   . ASP A 1 132 ? -1.741  12.341  -4.078  1.00 97.43 132 A 1 
ATOM   1070 C  CB  . ASP A 1 132 ? -1.066  10.192  -6.530  1.00 96.18 132 A 1 
ATOM   1071 C  CG  . ASP A 1 132 ? 0.067   9.951   -7.524  1.00 90.54 132 A 1 
ATOM   1072 O  OD1 . ASP A 1 132 ? 1.046   10.739  -7.507  1.00 85.41 132 A 1 
ATOM   1073 O  OD2 . ASP A 1 132 ? -0.027  8.967   -8.281  1.00 83.92 132 A 1 
ATOM   1074 N  N   . GLU A 1 133 ? -2.336  10.261  -3.523  1.00 98.05 133 A 1 
ATOM   1075 C  CA  . GLU A 1 133 ? -3.292  10.677  -2.506  1.00 98.35 133 A 1 
ATOM   1076 C  C   . GLU A 1 133 ? -2.605  11.441  -1.362  1.00 98.43 133 A 1 
ATOM   1077 O  O   . GLU A 1 133 ? -3.049  12.529  -0.979  1.00 98.12 133 A 1 
ATOM   1078 C  CB  . GLU A 1 133 ? -4.076  9.457   -1.984  1.00 98.23 133 A 1 
ATOM   1079 C  CG  . GLU A 1 133 ? -5.307  9.909   -1.175  1.00 97.60 133 A 1 
ATOM   1080 C  CD  . GLU A 1 133 ? -6.086  8.762   -0.521  1.00 97.82 133 A 1 
ATOM   1081 O  OE1 . GLU A 1 133 ? -6.606  8.995   0.592   1.00 95.75 133 A 1 
ATOM   1082 O  OE2 . GLU A 1 133 ? -6.176  7.663   -1.093  1.00 96.55 133 A 1 
ATOM   1083 N  N   . CYS A 1 134 ? -1.483  10.928  -0.855  1.00 98.39 134 A 1 
ATOM   1084 C  CA  . CYS A 1 134 ? -0.682  11.623  0.156   1.00 98.47 134 A 1 
ATOM   1085 C  C   . CYS A 1 134 ? -0.186  12.988  -0.348  1.00 98.36 134 A 1 
ATOM   1086 O  O   . CYS A 1 134 ? -0.321  13.986  0.360   1.00 97.93 134 A 1 
ATOM   1087 C  CB  . CYS A 1 134 ? 0.525   10.761  0.567   1.00 98.55 134 A 1 
ATOM   1088 S  SG  . CYS A 1 134 ? 0.003   9.372   1.603   1.00 98.44 134 A 1 
ATOM   1089 N  N   . LYS A 1 135 ? 0.365   13.042  -1.554  1.00 98.12 135 A 1 
ATOM   1090 C  CA  . LYS A 1 135 ? 0.890   14.266  -2.174  1.00 97.52 135 A 1 
ATOM   1091 C  C   . LYS A 1 135 ? -0.206  15.303  -2.387  1.00 97.42 135 A 1 
ATOM   1092 O  O   . LYS A 1 135 ? 0.010   16.475  -2.092  1.00 96.31 135 A 1 
ATOM   1093 C  CB  . LYS A 1 135 ? 1.582   13.879  -3.490  1.00 96.21 135 A 1 
ATOM   1094 C  CG  . LYS A 1 135 ? 2.249   15.067  -4.217  1.00 92.74 135 A 1 
ATOM   1095 C  CD  . LYS A 1 135 ? 2.883   14.550  -5.513  1.00 89.49 135 A 1 
ATOM   1096 C  CE  . LYS A 1 135 ? 3.523   15.667  -6.349  1.00 81.32 135 A 1 
ATOM   1097 N  NZ  . LYS A 1 135 ? 4.028   15.126  -7.633  1.00 74.57 135 A 1 
ATOM   1098 N  N   . ARG A 1 136 ? -1.376  14.886  -2.858  1.00 97.81 136 A 1 
ATOM   1099 C  CA  . ARG A 1 136 ? -2.519  15.760  -3.148  1.00 97.61 136 A 1 
ATOM   1100 C  C   . ARG A 1 136 ? -3.155  16.317  -1.878  1.00 97.80 136 A 1 
ATOM   1101 O  O   . ARG A 1 136 ? -3.497  17.495  -1.825  1.00 97.27 136 A 1 
ATOM   1102 C  CB  . ARG A 1 136 ? -3.527  14.965  -3.995  1.00 96.87 136 A 1 
ATOM   1103 C  CG  . ARG A 1 136 ? -4.784  15.781  -4.371  1.00 92.99 136 A 1 
ATOM   1104 C  CD  . ARG A 1 136 ? -5.697  14.994  -5.337  1.00 90.56 136 A 1 
ATOM   1105 N  NE  . ARG A 1 136 ? -6.167  13.705  -4.793  1.00 84.81 136 A 1 
ATOM   1106 C  CZ  . ARG A 1 136 ? -7.190  13.497  -3.998  1.00 82.02 136 A 1 
ATOM   1107 N  NH1 . ARG A 1 136 ? -7.944  14.465  -3.555  1.00 71.37 136 A 1 
ATOM   1108 N  NH2 . ARG A 1 136 ? -7.491  12.272  -3.639  1.00 75.71 136 A 1 
ATOM   1109 N  N   . ARG A 1 137 ? -3.325  15.485  -0.844  1.00 98.13 137 A 1 
ATOM   1110 C  CA  . ARG A 1 137 ? -4.042  15.866  0.381   1.00 98.20 137 A 1 
ATOM   1111 C  C   . ARG A 1 137 ? -3.134  16.441  1.465   1.00 98.20 137 A 1 
ATOM   1112 O  O   . ARG A 1 137 ? -3.615  17.194  2.307   1.00 97.35 137 A 1 
ATOM   1113 C  CB  . ARG A 1 137 ? -4.836  14.665  0.903   1.00 97.99 137 A 1 
ATOM   1114 C  CG  . ARG A 1 137 ? -5.966  14.256  -0.073  1.00 97.10 137 A 1 
ATOM   1115 C  CD  . ARG A 1 137 ? -6.716  13.013  0.414   1.00 96.67 137 A 1 
ATOM   1116 N  NE  . ARG A 1 137 ? -7.441  13.256  1.674   1.00 96.31 137 A 1 
ATOM   1117 C  CZ  . ARG A 1 137 ? -8.180  12.359  2.307   1.00 97.13 137 A 1 
ATOM   1118 N  NH1 . ARG A 1 137 ? -8.314  11.147  1.867   1.00 93.24 137 A 1 
ATOM   1119 N  NH2 . ARG A 1 137 ? -8.804  12.662  3.401   1.00 93.11 137 A 1 
ATOM   1120 N  N   . TYR A 1 138 ? -1.843  16.096  1.442   1.00 98.33 138 A 1 
ATOM   1121 C  CA  . TYR A 1 138 ? -0.826  16.504  2.407   1.00 98.20 138 A 1 
ATOM   1122 C  C   . TYR A 1 138 ? 0.506   16.766  1.704   1.00 97.70 138 A 1 
ATOM   1123 O  O   . TYR A 1 138 ? 0.662   17.793  1.047   1.00 94.44 138 A 1 
ATOM   1124 C  CB  . TYR A 1 138 ? -0.694  15.443  3.519   1.00 98.26 138 A 1 
ATOM   1125 C  CG  . TYR A 1 138 ? -1.963  15.182  4.292   1.00 98.58 138 A 1 
ATOM   1126 C  CD1 . TYR A 1 138 ? -2.302  15.974  5.413   1.00 98.11 138 A 1 
ATOM   1127 C  CD2 . TYR A 1 138 ? -2.827  14.141  3.908   1.00 98.24 138 A 1 
ATOM   1128 C  CE1 . TYR A 1 138 ? -3.475  15.734  6.135   1.00 98.05 138 A 1 
ATOM   1129 C  CE2 . TYR A 1 138 ? -4.020  13.890  4.617   1.00 98.13 138 A 1 
ATOM   1130 C  CZ  . TYR A 1 138 ? -4.333  14.691  5.733   1.00 98.43 138 A 1 
ATOM   1131 O  OH  . TYR A 1 138 ? -5.493  14.453  6.426   1.00 98.15 138 A 1 
ATOM   1132 N  N   . ASN A 1 139 ? 1.482   15.875  1.833   1.00 97.29 139 A 1 
ATOM   1133 C  CA  . ASN A 1 139 ? 2.797   15.994  1.214   1.00 97.05 139 A 1 
ATOM   1134 C  C   . ASN A 1 139 ? 3.540   14.645  1.150   1.00 97.63 139 A 1 
ATOM   1135 O  O   . ASN A 1 139 ? 3.217   13.688  1.848   1.00 97.38 139 A 1 
ATOM   1136 C  CB  . ASN A 1 139 ? 3.629   17.053  1.972   1.00 96.16 139 A 1 
ATOM   1137 C  CG  . ASN A 1 139 ? 3.738   16.745  3.455   1.00 96.42 139 A 1 
ATOM   1138 O  OD1 . ASN A 1 139 ? 4.356   15.779  3.875   1.00 92.16 139 A 1 
ATOM   1139 N  ND2 . ASN A 1 139 ? 3.127   17.571  4.283   1.00 90.76 139 A 1 
ATOM   1140 N  N   . ILE A 1 140 ? 4.622   14.621  0.365   1.00 96.84 140 A 1 
ATOM   1141 C  CA  . ILE A 1 140 ? 5.482   13.443  0.173   1.00 96.52 140 A 1 
ATOM   1142 C  C   . ILE A 1 140 ? 6.154   12.994  1.487   1.00 97.42 140 A 1 
ATOM   1143 O  O   . ILE A 1 140 ? 6.418   11.813  1.694   1.00 97.12 140 A 1 
ATOM   1144 C  CB  . ILE A 1 140 ? 6.542   13.759  -0.916  1.00 94.75 140 A 1 
ATOM   1145 C  CG1 . ILE A 1 140 ? 5.865   14.074  -2.273  1.00 90.99 140 A 1 
ATOM   1146 C  CG2 . ILE A 1 140 ? 7.548   12.605  -1.072  1.00 90.11 140 A 1 
ATOM   1147 C  CD1 . ILE A 1 140 ? 6.816   14.671  -3.322  1.00 83.87 140 A 1 
ATOM   1148 N  N   . LYS A 1 141 ? 6.424   13.918  2.412   1.00 97.76 141 A 1 
ATOM   1149 C  CA  . LYS A 1 141 ? 7.033   13.573  3.705   1.00 97.92 141 A 1 
ATOM   1150 C  C   . LYS A 1 141 ? 6.104   12.693  4.550   1.00 98.45 141 A 1 
ATOM   1151 O  O   . LYS A 1 141 ? 6.581   11.830  5.281   1.00 98.21 141 A 1 
ATOM   1152 C  CB  . LYS A 1 141 ? 7.424   14.860  4.441   1.00 97.43 141 A 1 
ATOM   1153 C  CG  . LYS A 1 141 ? 8.222   14.582  5.718   1.00 86.30 141 A 1 
ATOM   1154 C  CD  . LYS A 1 141 ? 8.611   15.892  6.405   1.00 81.61 141 A 1 
ATOM   1155 C  CE  . LYS A 1 141 ? 9.419   15.594  7.675   1.00 66.91 141 A 1 
ATOM   1156 N  NZ  . LYS A 1 141 ? 9.851   16.837  8.344   1.00 57.42 141 A 1 
ATOM   1157 N  N   . LEU A 1 142 ? 4.789   12.886  4.443   1.00 98.33 142 A 1 
ATOM   1158 C  CA  . LEU A 1 142 ? 3.815   12.036  5.102   1.00 98.62 142 A 1 
ATOM   1159 C  C   . LEU A 1 142 ? 3.821   10.627  4.503   1.00 98.79 142 A 1 
ATOM   1160 O  O   . LEU A 1 142 ? 3.856   9.662   5.265   1.00 98.69 142 A 1 
ATOM   1161 C  CB  . LEU A 1 142 ? 2.430   12.683  5.038   1.00 98.64 142 A 1 
ATOM   1162 C  CG  . LEU A 1 142 ? 1.383   11.944  5.884   1.00 98.20 142 A 1 
ATOM   1163 C  CD1 . LEU A 1 142 ? 1.717   11.984  7.382   1.00 97.07 142 A 1 
ATOM   1164 C  CD2 . LEU A 1 142 ? 0.020   12.610  5.675   1.00 96.88 142 A 1 
ATOM   1165 N  N   . TRP A 1 143 ? 3.907   10.497  3.180   1.00 98.68 143 A 1 
ATOM   1166 C  CA  . TRP A 1 143 ? 4.063   9.199   2.513   1.00 98.63 143 A 1 
ATOM   1167 C  C   . TRP A 1 143 ? 5.304   8.456   3.007   1.00 98.61 143 A 1 
ATOM   1168 O  O   . TRP A 1 143 ? 5.200   7.298   3.411   1.00 98.55 143 A 1 
ATOM   1169 C  CB  . TRP A 1 143 ? 4.087   9.398   0.999   1.00 98.31 143 A 1 
ATOM   1170 C  CG  . TRP A 1 143 ? 4.353   8.133   0.243   1.00 97.98 143 A 1 
ATOM   1171 C  CD1 . TRP A 1 143 ? 3.454   7.151   0.010   1.00 97.45 143 A 1 
ATOM   1172 C  CD2 . TRP A 1 143 ? 5.611   7.687   -0.368  1.00 97.69 143 A 1 
ATOM   1173 N  NE1 . TRP A 1 143 ? 4.058   6.126   -0.708  1.00 96.83 143 A 1 
ATOM   1174 C  CE2 . TRP A 1 143 ? 5.381   6.421   -0.956  1.00 97.05 143 A 1 
ATOM   1175 C  CE3 . TRP A 1 143 ? 6.907   8.249   -0.476  1.00 97.00 143 A 1 
ATOM   1176 C  CZ2 . TRP A 1 143 ? 6.396   5.721   -1.650  1.00 95.93 143 A 1 
ATOM   1177 C  CZ3 . TRP A 1 143 ? 7.915   7.547   -1.163  1.00 96.00 143 A 1 
ATOM   1178 C  CH2 . TRP A 1 143 ? 7.659   6.302   -1.742  1.00 95.57 143 A 1 
ATOM   1179 N  N   . LYS A 1 144 ? 6.454   9.135   3.131   1.00 98.57 144 A 1 
ATOM   1180 C  CA  . LYS A 1 144 ? 7.666   8.541   3.720   1.00 98.36 144 A 1 
ATOM   1181 C  C   . LYS A 1 144 ? 7.447   8.084   5.169   1.00 98.68 144 A 1 
ATOM   1182 O  O   . LYS A 1 144 ? 7.953   7.044   5.581   1.00 98.49 144 A 1 
ATOM   1183 C  CB  . LYS A 1 144 ? 8.859   9.511   3.616   1.00 97.61 144 A 1 
ATOM   1184 C  CG  . LYS A 1 144 ? 9.285   9.736   2.148   1.00 94.28 144 A 1 
ATOM   1185 C  CD  . LYS A 1 144 ? 10.571  10.577  2.012   1.00 86.52 144 A 1 
ATOM   1186 C  CE  . LYS A 1 144 ? 10.918  10.675  0.520   1.00 79.27 144 A 1 
ATOM   1187 N  NZ  . LYS A 1 144 ? 12.271  11.206  0.232   1.00 68.62 144 A 1 
ATOM   1188 N  N   . THR A 1 145 ? 6.651   8.817   5.938   1.00 98.64 145 A 1 
ATOM   1189 C  CA  . THR A 1 145 ? 6.294   8.426   7.317   1.00 98.76 145 A 1 
ATOM   1190 C  C   . THR A 1 145 ? 5.410   7.171   7.341   1.00 98.82 145 A 1 
ATOM   1191 O  O   . THR A 1 145 ? 5.588   6.319   8.211   1.00 98.75 145 A 1 
ATOM   1192 C  CB  . THR A 1 145 ? 5.601   9.582   8.059   1.00 98.69 145 A 1 
ATOM   1193 O  OG1 . THR A 1 145 ? 6.383   10.761  8.011   1.00 97.36 145 A 1 
ATOM   1194 C  CG2 . THR A 1 145 ? 5.370   9.280   9.543   1.00 97.37 145 A 1 
ATOM   1195 N  N   . PHE A 1 146 ? 4.489   7.022   6.398   1.00 98.86 146 A 1 
ATOM   1196 C  CA  . PHE A 1 146 ? 3.731   5.795   6.216   1.00 98.86 146 A 1 
ATOM   1197 C  C   . PHE A 1 146 ? 4.635   4.624   5.817   1.00 98.82 146 A 1 
ATOM   1198 O  O   . PHE A 1 146 ? 4.528   3.559   6.417   1.00 98.74 146 A 1 
ATOM   1199 C  CB  . PHE A 1 146 ? 2.618   5.981   5.178   1.00 98.80 146 A 1 
ATOM   1200 C  CG  . PHE A 1 146 ? 1.349   6.575   5.735   1.00 98.86 146 A 1 
ATOM   1201 C  CD1 . PHE A 1 146 ? 0.525   5.805   6.576   1.00 98.55 146 A 1 
ATOM   1202 C  CD2 . PHE A 1 146 ? 0.949   7.876   5.382   1.00 98.59 146 A 1 
ATOM   1203 C  CE1 . PHE A 1 146 ? -0.680  6.324   7.071   1.00 98.52 146 A 1 
ATOM   1204 C  CE2 . PHE A 1 146 ? -0.257  8.406   5.874   1.00 98.43 146 A 1 
ATOM   1205 C  CZ  . PHE A 1 146 ? -1.069  7.629   6.720   1.00 98.69 146 A 1 
ATOM   1206 N  N   . THR A 1 147 ? 5.570   4.834   4.895   1.00 98.72 147 A 1 
ATOM   1207 C  CA  . THR A 1 147 ? 6.553   3.816   4.506   1.00 98.76 147 A 1 
ATOM   1208 C  C   . THR A 1 147 ? 7.328   3.288   5.715   1.00 98.80 147 A 1 
ATOM   1209 O  O   . THR A 1 147 ? 7.405   2.078   5.917   1.00 98.70 147 A 1 
ATOM   1210 C  CB  . THR A 1 147 ? 7.534   4.382   3.464   1.00 98.23 147 A 1 
ATOM   1211 O  OG1 . THR A 1 147 ? 6.848   4.844   2.322   1.00 96.11 147 A 1 
ATOM   1212 C  CG2 . THR A 1 147 ? 8.542   3.340   2.990   1.00 95.95 147 A 1 
ATOM   1213 N  N   . ASP A 1 148 ? 7.811   4.171   6.594   1.00 98.70 148 A 1 
ATOM   1214 C  CA  . ASP A 1 148 ? 8.499   3.765   7.825   1.00 98.61 148 A 1 
ATOM   1215 C  C   . ASP A 1 148 ? 7.610   2.960   8.782   1.00 98.79 148 A 1 
ATOM   1216 O  O   . ASP A 1 148 ? 8.109   2.129   9.559   1.00 98.49 148 A 1 
ATOM   1217 C  CB  . ASP A 1 148 ? 8.990   5.006   8.580   1.00 98.27 148 A 1 
ATOM   1218 C  CG  . ASP A 1 148 ? 10.177  5.740   7.944   1.00 91.28 148 A 1 
ATOM   1219 O  OD1 . ASP A 1 148 ? 10.951  5.087   7.212   1.00 85.02 148 A 1 
ATOM   1220 O  OD2 . ASP A 1 148 ? 10.349  6.930   8.297   1.00 84.34 148 A 1 
ATOM   1221 N  N   . CYS A 1 149 ? 6.310   3.203   8.777   1.00 98.75 149 A 1 
ATOM   1222 C  CA  . CYS A 1 149 ? 5.327   2.444   9.543   1.00 98.84 149 A 1 
ATOM   1223 C  C   . CYS A 1 149 ? 5.086   1.065   8.911   1.00 98.84 149 A 1 
ATOM   1224 O  O   . CYS A 1 149 ? 5.203   0.040   9.594   1.00 98.81 149 A 1 
ATOM   1225 C  CB  . CYS A 1 149 ? 4.042   3.280   9.646   1.00 98.72 149 A 1 
ATOM   1226 S  SG  . CYS A 1 149 ? 2.819   2.420   10.681  1.00 98.45 149 A 1 
ATOM   1227 N  N   . PHE A 1 150 ? 4.826   1.020   7.603   1.00 98.82 150 A 1 
ATOM   1228 C  CA  . PHE A 1 150 ? 4.544   -0.208  6.855   1.00 98.94 150 A 1 
ATOM   1229 C  C   . PHE A 1 150 ? 5.715   -1.185  6.868   1.00 98.82 150 A 1 
ATOM   1230 O  O   . PHE A 1 150 ? 5.512   -2.391  7.045   1.00 98.77 150 A 1 
ATOM   1231 C  CB  . PHE A 1 150 ? 4.158   0.154   5.416   1.00 98.85 150 A 1 
ATOM   1232 C  CG  . PHE A 1 150 ? 2.867   0.945   5.244   1.00 98.84 150 A 1 
ATOM   1233 C  CD1 . PHE A 1 150 ? 1.863   0.967   6.228   1.00 98.51 150 A 1 
ATOM   1234 C  CD2 . PHE A 1 150 ? 2.652   1.629   4.029   1.00 98.41 150 A 1 
ATOM   1235 C  CE1 . PHE A 1 150 ? 0.660   1.657   6.011   1.00 98.28 150 A 1 
ATOM   1236 C  CE2 . PHE A 1 150 ? 1.451   2.318   3.806   1.00 98.16 150 A 1 
ATOM   1237 C  CZ  . PHE A 1 150 ? 0.455   2.329   4.794   1.00 98.48 150 A 1 
ATOM   1238 N  N   . ASN A 1 151 ? 6.934   -0.680  6.824   1.00 98.87 151 A 1 
ATOM   1239 C  CA  . ASN A 1 151 ? 8.142   -1.486  6.959   1.00 98.80 151 A 1 
ATOM   1240 C  C   . ASN A 1 151 ? 8.256   -2.218  8.315   1.00 98.88 151 A 1 
ATOM   1241 O  O   . ASN A 1 151 ? 9.132   -3.075  8.472   1.00 98.61 151 A 1 
ATOM   1242 C  CB  . ASN A 1 151 ? 9.356   -0.575  6.695   1.00 98.76 151 A 1 
ATOM   1243 C  CG  . ASN A 1 151 ? 9.534   -0.189  5.238   1.00 98.46 151 A 1 
ATOM   1244 O  OD1 . ASN A 1 151 ? 8.890   -0.685  4.336   1.00 94.49 151 A 1 
ATOM   1245 N  ND2 . ASN A 1 151 ? 10.469  0.693   4.953   1.00 93.71 151 A 1 
ATOM   1246 N  N   . CYS A 1 152 ? 7.399   -1.898  9.283   1.00 98.84 152 A 1 
ATOM   1247 C  CA  . CYS A 1 152 ? 7.358   -2.515  10.598  1.00 98.80 152 A 1 
ATOM   1248 C  C   . CYS A 1 152 ? 6.153   -3.440  10.830  1.00 98.86 152 A 1 
ATOM   1249 O  O   . CYS A 1 152 ? 6.072   -4.048  11.898  1.00 98.68 152 A 1 
ATOM   1250 C  CB  . CYS A 1 152 ? 7.427   -1.419  11.670  1.00 98.78 152 A 1 
ATOM   1251 S  SG  . CYS A 1 152 ? 9.000   -0.520  11.545  1.00 98.59 152 A 1 
ATOM   1252 N  N   . LEU A 1 153 ? 5.231   -3.560  9.875   1.00 98.88 153 A 1 
ATOM   1253 C  CA  . LEU A 1 153 ? 4.073   -4.449  9.999   1.00 98.80 153 A 1 
ATOM   1254 C  C   . LEU A 1 153 ? 4.519   -5.911  10.202  1.00 98.84 153 A 1 
ATOM   1255 O  O   . LEU A 1 153 ? 5.540   -6.329  9.644   1.00 98.74 153 A 1 
ATOM   1256 C  CB  . LEU A 1 153 ? 3.166   -4.316  8.758   1.00 98.84 153 A 1 
ATOM   1257 C  CG  . LEU A 1 153 ? 2.294   -3.046  8.741   1.00 98.72 153 A 1 
ATOM   1258 C  CD1 . LEU A 1 153 ? 1.693   -2.840  7.356   1.00 98.32 153 A 1 
ATOM   1259 C  CD2 . LEU A 1 153 ? 1.140   -3.138  9.735   1.00 98.16 153 A 1 
ATOM   1260 N  N   . PRO A 1 154 ? 3.776   -6.702  11.002  1.00 98.80 154 A 1 
ATOM   1261 C  CA  . PRO A 1 154 ? 3.959   -8.143  11.037  1.00 98.87 154 A 1 
ATOM   1262 C  C   . PRO A 1 154 ? 3.590   -8.771  9.685   1.00 98.80 154 A 1 
ATOM   1263 O  O   . PRO A 1 154 ? 2.786   -8.229  8.931   1.00 98.68 154 A 1 
ATOM   1264 C  CB  . PRO A 1 154 ? 3.061   -8.633  12.177  1.00 98.80 154 A 1 
ATOM   1265 C  CG  . PRO A 1 154 ? 1.930   -7.610  12.185  1.00 98.21 154 A 1 
ATOM   1266 C  CD  . PRO A 1 154 ? 2.631   -6.304  11.802  1.00 98.83 154 A 1 
ATOM   1267 N  N   . ILE A 1 155 ? 4.187   -9.918  9.391   1.00 98.83 155 A 1 
ATOM   1268 C  CA  . ILE A 1 155 ? 4.127   -10.541 8.061   1.00 98.79 155 A 1 
ATOM   1269 C  C   . ILE A 1 155 ? 3.102   -11.675 7.992   1.00 98.89 155 A 1 
ATOM   1270 O  O   . ILE A 1 155 ? 2.470   -11.885 6.961   1.00 98.51 155 A 1 
ATOM   1271 C  CB  . ILE A 1 155 ? 5.543   -11.036 7.684   1.00 97.92 155 A 1 
ATOM   1272 C  CG1 . ILE A 1 155 ? 6.589   -9.891  7.659   1.00 88.84 155 A 1 
ATOM   1273 C  CG2 . ILE A 1 155 ? 5.548   -11.775 6.341   1.00 84.18 155 A 1 
ATOM   1274 C  CD1 . ILE A 1 155 ? 6.264   -8.719  6.727   1.00 78.66 155 A 1 
ATOM   1275 N  N   . ALA A 1 156 ? 2.948   -12.411 9.080   1.00 98.88 156 A 1 
ATOM   1276 C  CA  . ALA A 1 156 ? 2.045   -13.546 9.158   1.00 98.82 156 A 1 
ATOM   1277 C  C   . ALA A 1 156 ? 1.471   -13.682 10.577  1.00 98.98 156 A 1 
ATOM   1278 O  O   . ALA A 1 156 ? 1.993   -13.106 11.533  1.00 98.82 156 A 1 
ATOM   1279 C  CB  . ALA A 1 156 ? 2.798   -14.813 8.723   1.00 98.74 156 A 1 
ATOM   1280 N  N   . ALA A 1 157 ? 0.408   -14.464 10.702  1.00 98.86 157 A 1 
ATOM   1281 C  CA  . ALA A 1 157 ? -0.176  -14.846 11.973  1.00 98.89 157 A 1 
ATOM   1282 C  C   . ALA A 1 157 ? -0.536  -16.335 11.975  1.00 98.80 157 A 1 
ATOM   1283 O  O   . ALA A 1 157 ? -0.818  -16.911 10.926  1.00 98.76 157 A 1 
ATOM   1284 C  CB  . ALA A 1 157 ? -1.402  -13.967 12.247  1.00 98.80 157 A 1 
ATOM   1285 N  N   . ILE A 1 158 ? -0.535  -16.950 13.148  1.00 98.81 158 A 1 
ATOM   1286 C  CA  . ILE A 1 158 ? -1.106  -18.277 13.368  1.00 98.87 158 A 1 
ATOM   1287 C  C   . ILE A 1 158 ? -2.215  -18.127 14.403  1.00 98.87 158 A 1 
ATOM   1288 O  O   . ILE A 1 158 ? -1.978  -17.615 15.491  1.00 98.68 158 A 1 
ATOM   1289 C  CB  . ILE A 1 158 ? -0.040  -19.303 13.801  1.00 98.79 158 A 1 
ATOM   1290 C  CG1 . ILE A 1 158 ? 1.057   -19.424 12.719  1.00 98.07 158 A 1 
ATOM   1291 C  CG2 . ILE A 1 158 ? -0.705  -20.671 14.045  1.00 98.17 158 A 1 
ATOM   1292 C  CD1 . ILE A 1 158 ? 2.227   -20.346 13.109  1.00 96.08 158 A 1 
ATOM   1293 N  N   . VAL A 1 159 ? -3.428  -18.548 14.047  1.00 98.87 159 A 1 
ATOM   1294 C  CA  . VAL A 1 159 ? -4.590  -18.526 14.944  1.00 98.76 159 A 1 
ATOM   1295 C  C   . VAL A 1 159 ? -4.758  -19.909 15.558  1.00 98.71 159 A 1 
ATOM   1296 O  O   . VAL A 1 159 ? -4.881  -20.890 14.826  1.00 98.33 159 A 1 
ATOM   1297 C  CB  . VAL A 1 159 ? -5.868  -18.078 14.214  1.00 98.67 159 A 1 
ATOM   1298 C  CG1 . VAL A 1 159 ? -7.035  -17.915 15.191  1.00 98.21 159 A 1 
ATOM   1299 C  CG2 . VAL A 1 159 ? -5.672  -16.746 13.483  1.00 98.30 159 A 1 
ATOM   1300 N  N   . ASP A 1 160 ? -4.714  -19.981 16.889  1.00 98.62 160 A 1 
ATOM   1301 C  CA  . ASP A 1 160 ? -4.900  -21.201 17.692  1.00 98.54 160 A 1 
ATOM   1302 C  C   . ASP A 1 160 ? -4.048  -22.402 17.233  1.00 98.46 160 A 1 
ATOM   1303 O  O   . ASP A 1 160 ? -4.485  -23.549 17.233  1.00 97.15 160 A 1 
ATOM   1304 C  CB  . ASP A 1 160 ? -6.386  -21.536 17.802  1.00 98.36 160 A 1 
ATOM   1305 C  CG  . ASP A 1 160 ? -7.105  -20.568 18.742  1.00 97.77 160 A 1 
ATOM   1306 O  OD1 . ASP A 1 160 ? -6.839  -20.664 19.961  1.00 94.23 160 A 1 
ATOM   1307 O  OD2 . ASP A 1 160 ? -7.927  -19.772 18.250  1.00 94.85 160 A 1 
ATOM   1308 N  N   . GLU A 1 161 ? -2.823  -22.113 16.809  1.00 98.58 161 A 1 
ATOM   1309 C  CA  . GLU A 1 161 ? -1.874  -23.105 16.273  1.00 98.58 161 A 1 
ATOM   1310 C  C   . GLU A 1 161 ? -2.369  -23.876 15.028  1.00 98.57 161 A 1 
ATOM   1311 O  O   . GLU A 1 161 ? -1.754  -24.863 14.638  1.00 97.63 161 A 1 
ATOM   1312 C  CB  . GLU A 1 161 ? -1.407  -24.070 17.373  1.00 98.03 161 A 1 
ATOM   1313 C  CG  . GLU A 1 161 ? -0.874  -23.394 18.650  1.00 94.58 161 A 1 
ATOM   1314 C  CD  . GLU A 1 161 ? -0.430  -24.420 19.715  1.00 87.11 161 A 1 
ATOM   1315 O  OE1 . GLU A 1 161 ? 0.324   -24.023 20.631  1.00 77.73 161 A 1 
ATOM   1316 O  OE2 . GLU A 1 161 ? -0.828  -25.608 19.621  1.00 79.29 161 A 1 
ATOM   1317 N  N   . LYS A 1 162 ? -3.474  -23.429 14.390  1.00 98.58 162 A 1 
ATOM   1318 C  CA  . LYS A 1 162 ? -4.132  -24.178 13.309  1.00 98.53 162 A 1 
ATOM   1319 C  C   . LYS A 1 162 ? -4.361  -23.410 12.015  1.00 98.66 162 A 1 
ATOM   1320 O  O   . LYS A 1 162 ? -4.377  -24.037 10.958  1.00 98.21 162 A 1 
ATOM   1321 C  CB  . LYS A 1 162 ? -5.458  -24.768 13.823  1.00 98.23 162 A 1 
ATOM   1322 C  CG  . LYS A 1 162 ? -5.271  -25.841 14.902  1.00 97.38 162 A 1 
ATOM   1323 C  CD  . LYS A 1 162 ? -4.509  -27.053 14.362  1.00 95.98 162 A 1 
ATOM   1324 C  CE  . LYS A 1 162 ? -3.991  -27.983 15.450  1.00 94.79 162 A 1 
ATOM   1325 N  NZ  . LYS A 1 162 ? -2.997  -28.911 14.864  1.00 91.48 162 A 1 
ATOM   1326 N  N   . ILE A 1 163 ? -4.527  -22.108 12.058  1.00 98.65 163 A 1 
ATOM   1327 C  CA  . ILE A 1 163 ? -4.786  -21.296 10.870  1.00 98.81 163 A 1 
ATOM   1328 C  C   . ILE A 1 163 ? -3.574  -20.410 10.593  1.00 98.82 163 A 1 
ATOM   1329 O  O   . ILE A 1 163 ? -3.318  -19.461 11.335  1.00 98.74 163 A 1 
ATOM   1330 C  CB  . ILE A 1 163 ? -6.081  -20.468 11.004  1.00 98.77 163 A 1 
ATOM   1331 C  CG1 . ILE A 1 163 ? -7.269  -21.326 11.524  1.00 98.44 163 A 1 
ATOM   1332 C  CG2 . ILE A 1 163 ? -6.415  -19.828 9.645   1.00 98.51 163 A 1 
ATOM   1333 C  CD1 . ILE A 1 163 ? -8.554  -20.533 11.756  1.00 97.95 163 A 1 
ATOM   1334 N  N   . PHE A 1 164 ? -2.839  -20.700 9.525   1.00 98.86 164 A 1 
ATOM   1335 C  CA  . PHE A 1 164 ? -1.745  -19.845 9.073   1.00 98.84 164 A 1 
ATOM   1336 C  C   . PHE A 1 164 ? -2.289  -18.726 8.181   1.00 98.85 164 A 1 
ATOM   1337 O  O   . PHE A 1 164 ? -2.915  -18.996 7.154   1.00 98.81 164 A 1 
ATOM   1338 C  CB  . PHE A 1 164 ? -0.697  -20.692 8.343   1.00 98.83 164 A 1 
ATOM   1339 C  CG  . PHE A 1 164 ? 0.494   -19.884 7.866   1.00 98.85 164 A 1 
ATOM   1340 C  CD1 . PHE A 1 164 ? 0.573   -19.436 6.531   1.00 98.60 164 A 1 
ATOM   1341 C  CD2 . PHE A 1 164 ? 1.522   -19.547 8.760   1.00 98.64 164 A 1 
ATOM   1342 C  CE1 . PHE A 1 164 ? 1.671   -18.668 6.100   1.00 98.47 164 A 1 
ATOM   1343 C  CE2 . PHE A 1 164 ? 2.615   -18.788 8.344   1.00 98.42 164 A 1 
ATOM   1344 C  CZ  . PHE A 1 164 ? 2.695   -18.346 7.005   1.00 98.60 164 A 1 
ATOM   1345 N  N   . CYS A 1 165 ? -2.042  -17.490 8.565   1.00 98.86 165 A 1 
ATOM   1346 C  CA  . CYS A 1 165 ? -2.532  -16.299 7.879   1.00 98.92 165 A 1 
ATOM   1347 C  C   . CYS A 1 165 ? -1.366  -15.490 7.311   1.00 98.87 165 A 1 
ATOM   1348 O  O   . CYS A 1 165 ? -0.421  -15.152 8.027   1.00 98.74 165 A 1 
ATOM   1349 C  CB  . CYS A 1 165 ? -3.370  -15.459 8.840   1.00 98.88 165 A 1 
ATOM   1350 S  SG  . CYS A 1 165 ? -4.770  -16.400 9.525   1.00 98.77 165 A 1 
ATOM   1351 N  N   . CYS A 1 166 ? -1.454  -15.125 6.033   1.00 98.85 166 A 1 
ATOM   1352 C  CA  . CYS A 1 166 ? -0.572  -14.157 5.383   1.00 98.75 166 A 1 
ATOM   1353 C  C   . CYS A 1 166 ? -1.309  -13.493 4.218   1.00 98.67 166 A 1 
ATOM   1354 O  O   . CYS A 1 166 ? -2.414  -13.916 3.857   1.00 98.16 166 A 1 
ATOM   1355 C  CB  . CYS A 1 166 ? 0.731   -14.842 4.938   1.00 98.53 166 A 1 
ATOM   1356 S  SG  . CYS A 1 166 ? 0.397   -16.152 3.716   1.00 98.41 166 A 1 
ATOM   1357 N  N   . HIS A 1 167 ? -0.728  -12.464 3.615   1.00 98.40 167 A 1 
ATOM   1358 C  CA  . HIS A 1 167 ? -1.364  -11.773 2.496   1.00 98.35 167 A 1 
ATOM   1359 C  C   . HIS A 1 167 ? -1.358  -12.605 1.208   1.00 98.15 167 A 1 
ATOM   1360 O  O   . HIS A 1 167 ? -2.423  -12.986 0.699   1.00 97.32 167 A 1 
ATOM   1361 C  CB  . HIS A 1 167 ? -0.714  -10.402 2.298   1.00 97.93 167 A 1 
ATOM   1362 C  CG  . HIS A 1 167 ? -1.388  -9.638  1.201   1.00 98.03 167 A 1 
ATOM   1363 N  ND1 . HIS A 1 167 ? -2.676  -9.133  1.251   1.00 96.66 167 A 1 
ATOM   1364 C  CD2 . HIS A 1 167 ? -0.901  -9.415  -0.060  1.00 96.85 167 A 1 
ATOM   1365 C  CE1 . HIS A 1 167 ? -2.944  -8.615  0.049   1.00 96.73 167 A 1 
ATOM   1366 N  NE2 . HIS A 1 167 ? -1.891  -8.769  -0.771  1.00 96.85 167 A 1 
ATOM   1367 N  N   . GLY A 1 168 ? -0.177  -12.924 0.705   1.00 97.94 168 A 1 
ATOM   1368 C  CA  . GLY A 1 168 ? -0.003  -13.685 -0.526  1.00 98.00 168 A 1 
ATOM   1369 C  C   . GLY A 1 168 ? -0.191  -15.179 -0.332  1.00 98.11 168 A 1 
ATOM   1370 O  O   . GLY A 1 168 ? -1.263  -15.720 -0.621  1.00 97.25 168 A 1 
ATOM   1371 N  N   . GLY A 1 169 ? 0.819   -15.879 0.174   1.00 98.15 169 A 1 
ATOM   1372 C  CA  . GLY A 1 169 ? 0.749   -17.318 0.299   1.00 98.37 169 A 1 
ATOM   1373 C  C   . GLY A 1 169 ? 2.045   -17.984 0.743   1.00 98.52 169 A 1 
ATOM   1374 O  O   . GLY A 1 169 ? 2.824   -17.436 1.521   1.00 98.26 169 A 1 
ATOM   1375 N  N   . LEU A 1 170 ? 2.244   -19.202 0.285   1.00 98.59 170 A 1 
ATOM   1376 C  CA  . LEU A 1 170 ? 3.390   -20.014 0.663   1.00 98.53 170 A 1 
ATOM   1377 C  C   . LEU A 1 170 ? 4.653   -19.634 -0.114  1.00 98.49 170 A 1 
ATOM   1378 O  O   . LEU A 1 170 ? 4.593   -19.026 -1.178  1.00 97.91 170 A 1 
ATOM   1379 C  CB  . LEU A 1 170 ? 3.050   -21.500 0.491   1.00 98.55 170 A 1 
ATOM   1380 C  CG  . LEU A 1 170 ? 1.876   -21.999 1.359   1.00 98.28 170 A 1 
ATOM   1381 C  CD1 . LEU A 1 170 ? 1.670   -23.488 1.110   1.00 97.71 170 A 1 
ATOM   1382 C  CD2 . LEU A 1 170 ? 2.134   -21.781 2.851   1.00 97.25 170 A 1 
ATOM   1383 N  N   . SER A 1 171 ? 5.796   -20.069 0.419   1.00 98.41 171 A 1 
ATOM   1384 C  CA  . SER A 1 171 ? 7.109   -19.924 -0.205  1.00 98.55 171 A 1 
ATOM   1385 C  C   . SER A 1 171 ? 7.821   -21.277 -0.259  1.00 98.59 171 A 1 
ATOM   1386 O  O   . SER A 1 171 ? 7.768   -22.023 0.726   1.00 98.25 171 A 1 
ATOM   1387 C  CB  . SER A 1 171 ? 7.939   -18.917 0.594   1.00 98.30 171 A 1 
ATOM   1388 O  OG  . SER A 1 171 ? 9.267   -18.859 0.108   1.00 97.74 171 A 1 
ATOM   1389 N  N   . PRO A 1 172 ? 8.532   -21.596 -1.352  1.00 98.41 172 A 1 
ATOM   1390 C  CA  . PRO A 1 172 ? 9.414   -22.760 -1.393  1.00 98.28 172 A 1 
ATOM   1391 C  C   . PRO A 1 172 ? 10.543  -22.679 -0.348  1.00 98.15 172 A 1 
ATOM   1392 O  O   . PRO A 1 172 ? 11.028  -23.718 0.106   1.00 96.97 172 A 1 
ATOM   1393 C  CB  . PRO A 1 172 ? 9.959   -22.799 -2.829  1.00 97.60 172 A 1 
ATOM   1394 C  CG  . PRO A 1 172 ? 9.882   -21.350 -3.291  1.00 95.58 172 A 1 
ATOM   1395 C  CD  . PRO A 1 172 ? 8.635   -20.831 -2.590  1.00 97.98 172 A 1 
ATOM   1396 N  N   . ASP A 1 173 ? 10.889  -21.470 0.096   1.00 98.23 173 A 1 
ATOM   1397 C  CA  . ASP A 1 173 ? 11.918  -21.253 1.107   1.00 98.03 173 A 1 
ATOM   1398 C  C   . ASP A 1 173 ? 11.398  -21.490 2.535   1.00 98.29 173 A 1 
ATOM   1399 O  O   . ASP A 1 173 ? 12.195  -21.676 3.463   1.00 97.24 173 A 1 
ATOM   1400 C  CB  . ASP A 1 173 ? 12.503  -19.836 0.963   1.00 97.29 173 A 1 
ATOM   1401 C  CG  . ASP A 1 173 ? 13.308  -19.626 -0.331  1.00 95.15 173 A 1 
ATOM   1402 O  OD1 . ASP A 1 173 ? 13.802  -20.628 -0.885  1.00 91.14 173 A 1 
ATOM   1403 O  OD2 . ASP A 1 173 ? 13.492  -18.439 -0.702  1.00 90.65 173 A 1 
ATOM   1404 N  N   . LEU A 1 174 ? 10.074  -21.524 2.760   1.00 98.28 174 A 1 
ATOM   1405 C  CA  . LEU A 1 174 ? 9.484   -21.662 4.094   1.00 98.31 174 A 1 
ATOM   1406 C  C   . LEU A 1 174 ? 9.537   -23.115 4.596   1.00 98.21 174 A 1 
ATOM   1407 O  O   . LEU A 1 174 ? 8.624   -23.914 4.415   1.00 97.64 174 A 1 
ATOM   1408 C  CB  . LEU A 1 174 ? 8.070   -21.066 4.121   1.00 98.24 174 A 1 
ATOM   1409 C  CG  . LEU A 1 174 ? 7.430   -21.035 5.517   1.00 98.13 174 A 1 
ATOM   1410 C  CD1 . LEU A 1 174 ? 8.256   -20.270 6.548   1.00 97.42 174 A 1 
ATOM   1411 C  CD2 . LEU A 1 174 ? 6.045   -20.375 5.446   1.00 97.20 174 A 1 
ATOM   1412 N  N   . GLN A 1 175 ? 10.617  -23.432 5.294   1.00 98.24 175 A 1 
ATOM   1413 C  CA  . GLN A 1 175 ? 10.843  -24.743 5.909   1.00 97.93 175 A 1 
ATOM   1414 C  C   . GLN A 1 175 ? 10.497  -24.788 7.399   1.00 97.91 175 A 1 
ATOM   1415 O  O   . GLN A 1 175 ? 10.234  -25.865 7.941   1.00 96.20 175 A 1 
ATOM   1416 C  CB  . GLN A 1 175 ? 12.301  -25.159 5.682   1.00 96.92 175 A 1 
ATOM   1417 C  CG  . GLN A 1 175 ? 12.671  -25.287 4.186   1.00 92.92 175 A 1 
ATOM   1418 C  CD  . GLN A 1 175 ? 11.798  -26.317 3.461   1.00 84.38 175 A 1 
ATOM   1419 O  OE1 . GLN A 1 175 ? 11.418  -27.344 4.014   1.00 75.33 175 A 1 
ATOM   1420 N  NE2 . GLN A 1 175 ? 11.437  -26.058 2.231   1.00 72.48 175 A 1 
ATOM   1421 N  N   . SER A 1 176 ? 10.535  -23.645 8.083   1.00 98.19 176 A 1 
ATOM   1422 C  CA  . SER A 1 176 ? 10.270  -23.508 9.513   1.00 98.21 176 A 1 
ATOM   1423 C  C   . SER A 1 176 ? 9.712   -22.119 9.821   1.00 98.50 176 A 1 
ATOM   1424 O  O   . SER A 1 176 ? 10.218  -21.128 9.295   1.00 98.17 176 A 1 
ATOM   1425 C  CB  . SER A 1 176 ? 11.570  -23.705 10.294  1.00 97.38 176 A 1 
ATOM   1426 O  OG  . SER A 1 176 ? 11.380  -23.462 11.679  1.00 92.23 176 A 1 
ATOM   1427 N  N   . MET A 1 177 ? 8.756   -22.032 10.739  1.00 98.45 177 A 1 
ATOM   1428 C  CA  . MET A 1 177 ? 8.222   -20.748 11.213  1.00 98.51 177 A 1 
ATOM   1429 C  C   . MET A 1 177 ? 9.303   -19.839 11.818  1.00 98.65 177 A 1 
ATOM   1430 O  O   . MET A 1 177 ? 9.181   -18.617 11.792  1.00 98.31 177 A 1 
ATOM   1431 C  CB  . MET A 1 177 ? 7.112   -21.004 12.244  1.00 98.28 177 A 1 
ATOM   1432 C  CG  . MET A 1 177 ? 5.917   -21.760 11.657  1.00 97.47 177 A 1 
ATOM   1433 S  SD  . MET A 1 177 ? 5.179   -20.954 10.208  1.00 97.51 177 A 1 
ATOM   1434 C  CE  . MET A 1 177 ? 4.049   -22.258 9.704   1.00 93.19 177 A 1 
ATOM   1435 N  N   . GLU A 1 178 ? 10.387  -20.417 12.288  1.00 98.65 178 A 1 
ATOM   1436 C  CA  . GLU A 1 178 ? 11.542  -19.678 12.786  1.00 98.64 178 A 1 
ATOM   1437 C  C   . GLU A 1 178 ? 12.199  -18.790 11.706  1.00 98.61 178 A 1 
ATOM   1438 O  O   . GLU A 1 178 ? 12.785  -17.757 12.027  1.00 98.39 178 A 1 
ATOM   1439 C  CB  . GLU A 1 178 ? 12.546  -20.683 13.352  1.00 98.37 178 A 1 
ATOM   1440 C  CG  . GLU A 1 178 ? 13.678  -20.048 14.172  1.00 87.54 178 A 1 
ATOM   1441 C  CD  . GLU A 1 178 ? 13.180  -19.203 15.348  1.00 84.59 178 A 1 
ATOM   1442 O  OE1 . GLU A 1 178 ? 13.945  -18.281 15.712  1.00 79.54 178 A 1 
ATOM   1443 O  OE2 . GLU A 1 178 ? 12.062  -19.468 15.848  1.00 82.38 178 A 1 
ATOM   1444 N  N   . GLN A 1 179 ? 12.066  -19.156 10.425  1.00 98.73 179 A 1 
ATOM   1445 C  CA  . GLN A 1 179 ? 12.559  -18.306 9.330   1.00 98.68 179 A 1 
ATOM   1446 C  C   . GLN A 1 179 ? 11.767  -17.002 9.237   1.00 98.70 179 A 1 
ATOM   1447 O  O   . GLN A 1 179 ? 12.363  -15.973 8.945   1.00 98.43 179 A 1 
ATOM   1448 C  CB  . GLN A 1 179 ? 12.482  -19.058 7.999   1.00 98.37 179 A 1 
ATOM   1449 C  CG  . GLN A 1 179 ? 13.442  -20.245 7.928   1.00 97.08 179 A 1 
ATOM   1450 C  CD  . GLN A 1 179 ? 13.156  -21.084 6.686   1.00 96.77 179 A 1 
ATOM   1451 O  OE1 . GLN A 1 179 ? 12.415  -22.034 6.753   1.00 90.88 179 A 1 
ATOM   1452 N  NE2 . GLN A 1 179 ? 13.700  -20.745 5.541   1.00 89.53 179 A 1 
ATOM   1453 N  N   . ILE A 1 180 ? 10.465  -17.027 9.530   1.00 98.66 180 A 1 
ATOM   1454 C  CA  . ILE A 1 180 ? 9.649   -15.811 9.602   1.00 98.67 180 A 1 
ATOM   1455 C  C   . ILE A 1 180 ? 10.056  -14.988 10.825  1.00 98.62 180 A 1 
ATOM   1456 O  O   . ILE A 1 180 ? 10.357  -13.807 10.683  1.00 98.50 180 A 1 
ATOM   1457 C  CB  . ILE A 1 180 ? 8.134   -16.142 9.609   1.00 98.65 180 A 1 
ATOM   1458 C  CG1 . ILE A 1 180 ? 7.739   -17.012 8.387   1.00 98.28 180 A 1 
ATOM   1459 C  CG2 . ILE A 1 180 ? 7.322   -14.831 9.635   1.00 98.38 180 A 1 
ATOM   1460 C  CD1 . ILE A 1 180 ? 6.267   -17.439 8.371   1.00 98.14 180 A 1 
ATOM   1461 N  N   . ARG A 1 181 ? 10.165  -15.611 11.994  1.00 98.76 181 A 1 
ATOM   1462 C  CA  . ARG A 1 181 ? 10.540  -14.932 13.252  1.00 98.64 181 A 1 
ATOM   1463 C  C   . ARG A 1 181 ? 11.897  -14.227 13.183  1.00 98.40 181 A 1 
ATOM   1464 O  O   . ARG A 1 181 ? 12.111  -13.225 13.870  1.00 98.09 181 A 1 
ATOM   1465 C  CB  . ARG A 1 181 ? 10.541  -15.934 14.416  1.00 98.45 181 A 1 
ATOM   1466 C  CG  . ARG A 1 181 ? 9.144   -16.481 14.752  1.00 97.17 181 A 1 
ATOM   1467 C  CD  . ARG A 1 181 ? 9.183   -17.343 16.021  1.00 96.49 181 A 1 
ATOM   1468 N  NE  . ARG A 1 181 ? 7.884   -17.955 16.317  1.00 94.29 181 A 1 
ATOM   1469 C  CZ  . ARG A 1 181 ? 7.507   -19.204 16.108  1.00 92.82 181 A 1 
ATOM   1470 N  NH1 . ARG A 1 181 ? 8.295   -20.104 15.584  1.00 86.01 181 A 1 
ATOM   1471 N  NH2 . ARG A 1 181 ? 6.307   -19.584 16.443  1.00 89.13 181 A 1 
ATOM   1472 N  N   . ARG A 1 182 ? 12.825  -14.718 12.343  1.00 98.57 182 A 1 
ATOM   1473 C  CA  . ARG A 1 182 ? 14.160  -14.130 12.149  1.00 98.28 182 A 1 
ATOM   1474 C  C   . ARG A 1 182 ? 14.182  -12.901 11.242  1.00 98.38 182 A 1 
ATOM   1475 O  O   . ARG A 1 182 ? 15.218  -12.240 11.187  1.00 97.13 182 A 1 
ATOM   1476 C  CB  . ARG A 1 182 ? 15.117  -15.194 11.622  1.00 97.38 182 A 1 
ATOM   1477 C  CG  . ARG A 1 182 ? 15.501  -16.173 12.731  1.00 89.94 182 A 1 
ATOM   1478 C  CD  . ARG A 1 182 ? 16.324  -17.296 12.143  1.00 87.47 182 A 1 
ATOM   1479 N  NE  . ARG A 1 182 ? 16.580  -18.336 13.149  1.00 77.55 182 A 1 
ATOM   1480 C  CZ  . ARG A 1 182 ? 17.324  -19.404 13.013  1.00 70.60 182 A 1 
ATOM   1481 N  NH1 . ARG A 1 182 ? 18.012  -19.633 11.923  1.00 63.23 182 A 1 
ATOM   1482 N  NH2 . ARG A 1 182 ? 17.370  -20.272 13.978  1.00 61.62 182 A 1 
ATOM   1483 N  N   . ILE A 1 183 ? 13.112  -12.599 10.532  1.00 98.44 183 A 1 
ATOM   1484 C  CA  . ILE A 1 183 ? 13.051  -11.410 9.680   1.00 98.44 183 A 1 
ATOM   1485 C  C   . ILE A 1 183 ? 13.087  -10.169 10.579  1.00 98.55 183 A 1 
ATOM   1486 O  O   . ILE A 1 183 ? 12.211  -9.952  11.413  1.00 98.27 183 A 1 
ATOM   1487 C  CB  . ILE A 1 183 ? 11.834  -11.440 8.735   1.00 98.32 183 A 1 
ATOM   1488 C  CG1 . ILE A 1 183 ? 11.887  -12.672 7.804   1.00 97.89 183 A 1 
ATOM   1489 C  CG2 . ILE A 1 183 ? 11.792  -10.142 7.897   1.00 97.95 183 A 1 
ATOM   1490 C  CD1 . ILE A 1 183 ? 10.601  -12.889 6.980   1.00 96.94 183 A 1 
ATOM   1491 N  N   . MET A 1 184 ? 14.110  -9.343  10.389  1.00 98.49 184 A 1 
ATOM   1492 C  CA  . MET A 1 184 ? 14.298  -8.128  11.167  1.00 98.49 184 A 1 
ATOM   1493 C  C   . MET A 1 184 ? 13.498  -6.966  10.585  1.00 98.61 184 A 1 
ATOM   1494 O  O   . MET A 1 184 ? 13.449  -6.783  9.368   1.00 97.84 184 A 1 
ATOM   1495 C  CB  . MET A 1 184 ? 15.793  -7.783  11.239  1.00 97.57 184 A 1 
ATOM   1496 C  CG  . MET A 1 184 ? 16.602  -8.813  12.036  1.00 91.58 184 A 1 
ATOM   1497 S  SD  . MET A 1 184 ? 16.165  -8.954  13.796  1.00 80.00 184 A 1 
ATOM   1498 C  CE  . MET A 1 184 ? 16.768  -7.376  14.425  1.00 67.72 184 A 1 
ATOM   1499 N  N   . ARG A 1 185 ? 12.905  -6.158  11.472  1.00 98.45 185 A 1 
ATOM   1500 C  CA  . ARG A 1 185 ? 12.171  -4.942  11.102  1.00 98.58 185 A 1 
ATOM   1501 C  C   . ARG A 1 185 ? 12.877  -3.695  11.641  1.00 98.50 185 A 1 
ATOM   1502 O  O   . ARG A 1 185 ? 13.456  -3.763  12.724  1.00 97.78 185 A 1 
ATOM   1503 C  CB  . ARG A 1 185 ? 10.735  -5.027  11.629  1.00 97.97 185 A 1 
ATOM   1504 C  CG  . ARG A 1 185 ? 9.906   -6.121  10.924  1.00 97.71 185 A 1 
ATOM   1505 C  CD  . ARG A 1 185 ? 8.509   -6.234  11.542  1.00 97.83 185 A 1 
ATOM   1506 N  NE  . ARG A 1 185 ? 8.567   -6.756  12.905  1.00 97.78 185 A 1 
ATOM   1507 C  CZ  . ARG A 1 185 ? 7.556   -6.800  13.780  1.00 98.45 185 A 1 
ATOM   1508 N  NH1 . ARG A 1 185 ? 6.375   -6.349  13.486  1.00 95.80 185 A 1 
ATOM   1509 N  NH2 . ARG A 1 185 ? 7.735   -7.305  14.964  1.00 96.00 185 A 1 
ATOM   1510 N  N   . PRO A 1 186 ? 12.754  -2.535  10.969  1.00 98.51 186 A 1 
ATOM   1511 C  CA  . PRO A 1 186 ? 12.056  -2.320  9.707   1.00 98.52 186 A 1 
ATOM   1512 C  C   . PRO A 1 186 ? 12.748  -3.029  8.535   1.00 98.47 186 A 1 
ATOM   1513 O  O   . PRO A 1 186 ? 13.971  -3.176  8.528   1.00 96.98 186 A 1 
ATOM   1514 C  CB  . PRO A 1 186 ? 12.044  -0.802  9.514   1.00 98.20 186 A 1 
ATOM   1515 C  CG  . PRO A 1 186 ? 13.325  -0.364  10.217  1.00 97.03 186 A 1 
ATOM   1516 C  CD  . PRO A 1 186 ? 13.413  -1.328  11.406  1.00 98.30 186 A 1 
ATOM   1517 N  N   . THR A 1 187 ? 11.960  -3.423  7.546   1.00 98.53 187 A 1 
ATOM   1518 C  CA  . THR A 1 187 ? 12.457  -4.010  6.303   1.00 98.47 187 A 1 
ATOM   1519 C  C   . THR A 1 187 ? 11.611  -3.545  5.122   1.00 98.41 187 A 1 
ATOM   1520 O  O   . THR A 1 187 ? 10.410  -3.343  5.261   1.00 97.89 187 A 1 
ATOM   1521 C  CB  . THR A 1 187 ? 12.512  -5.544  6.386   1.00 98.06 187 A 1 
ATOM   1522 O  OG1 . THR A 1 187 ? 13.136  -6.081  5.254   1.00 96.25 187 A 1 
ATOM   1523 C  CG2 . THR A 1 187 ? 11.145  -6.206  6.524   1.00 95.74 187 A 1 
ATOM   1524 N  N   . ASP A 1 188 ? 12.237  -3.377  3.974   1.00 97.88 188 A 1 
ATOM   1525 C  CA  . ASP A 1 188 ? 11.510  -3.312  2.712   1.00 97.14 188 A 1 
ATOM   1526 C  C   . ASP A 1 188 ? 11.081  -4.723  2.270   1.00 97.00 188 A 1 
ATOM   1527 O  O   . ASP A 1 188 ? 11.515  -5.727  2.859   1.00 94.66 188 A 1 
ATOM   1528 C  CB  . ASP A 1 188 ? 12.369  -2.596  1.650   1.00 94.85 188 A 1 
ATOM   1529 C  CG  . ASP A 1 188 ? 11.533  -1.907  0.563   1.00 88.25 188 A 1 
ATOM   1530 O  OD1 . ASP A 1 188 ? 10.298  -2.097  0.539   1.00 81.53 188 A 1 
ATOM   1531 O  OD2 . ASP A 1 188 ? 12.143  -1.147  -0.225  1.00 80.80 188 A 1 
ATOM   1532 N  N   . VAL A 1 189 ? 10.225  -4.818  1.261   1.00 96.98 189 A 1 
ATOM   1533 C  CA  . VAL A 1 189 ? 9.879   -6.097  0.636   1.00 96.54 189 A 1 
ATOM   1534 C  C   . VAL A 1 189 ? 10.895  -6.369  -0.474  1.00 95.82 189 A 1 
ATOM   1535 O  O   . VAL A 1 189 ? 10.998  -5.563  -1.402  1.00 94.47 189 A 1 
ATOM   1536 C  CB  . VAL A 1 189 ? 8.433   -6.113  0.110   1.00 95.96 189 A 1 
ATOM   1537 C  CG1 . VAL A 1 189 ? 8.074   -7.494  -0.447  1.00 93.90 189 A 1 
ATOM   1538 C  CG2 . VAL A 1 189 ? 7.442   -5.785  1.228   1.00 94.74 189 A 1 
ATOM   1539 N  N   . PRO A 1 190 ? 11.678  -7.462  -0.399  1.00 95.54 190 A 1 
ATOM   1540 C  CA  . PRO A 1 190 ? 12.639  -7.804  -1.441  1.00 95.06 190 A 1 
ATOM   1541 C  C   . PRO A 1 190 ? 11.926  -8.284  -2.711  1.00 94.63 190 A 1 
ATOM   1542 O  O   . PRO A 1 190 ? 10.785  -8.733  -2.662  1.00 93.48 190 A 1 
ATOM   1543 C  CB  . PRO A 1 190 ? 13.525  -8.887  -0.818  1.00 94.27 190 A 1 
ATOM   1544 C  CG  . PRO A 1 190 ? 12.572  -9.599  0.146   1.00 92.63 190 A 1 
ATOM   1545 C  CD  . PRO A 1 190 ? 11.670  -8.468  0.654   1.00 95.25 190 A 1 
ATOM   1546 N  N   . ASP A 1 191 ? 12.634  -8.266  -3.836  1.00 93.83 191 A 1 
ATOM   1547 C  CA  . ASP A 1 191 ? 12.093  -8.689  -5.136  1.00 92.91 191 A 1 
ATOM   1548 C  C   . ASP A 1 191 ? 11.957  -10.226 -5.251  1.00 94.07 191 A 1 
ATOM   1549 O  O   . ASP A 1 191 ? 11.335  -10.735 -6.184  1.00 92.63 191 A 1 
ATOM   1550 C  CB  . ASP A 1 191 ? 12.968  -8.115  -6.271  1.00 89.95 191 A 1 
ATOM   1551 C  CG  . ASP A 1 191 ? 13.111  -6.575  -6.285  1.00 82.98 191 A 1 
ATOM   1552 O  OD1 . ASP A 1 191 ? 12.150  -5.830  -5.983  1.00 76.43 191 A 1 
ATOM   1553 O  OD2 . ASP A 1 191 ? 14.210  -6.059  -6.608  1.00 76.58 191 A 1 
ATOM   1554 N  N   . GLN A 1 192 ? 12.537  -10.997 -4.317  1.00 94.55 192 A 1 
ATOM   1555 C  CA  . GLN A 1 192 ? 12.489  -12.454 -4.274  1.00 95.14 192 A 1 
ATOM   1556 C  C   . GLN A 1 192 ? 12.730  -12.986 -2.857  1.00 95.95 192 A 1 
ATOM   1557 O  O   . GLN A 1 192 ? 13.247  -12.275 -1.989  1.00 95.28 192 A 1 
ATOM   1558 C  CB  . GLN A 1 192 ? 13.528  -13.054 -5.253  1.00 93.40 192 A 1 
ATOM   1559 C  CG  . GLN A 1 192 ? 14.975  -12.668 -4.919  1.00 84.69 192 A 1 
ATOM   1560 C  CD  . GLN A 1 192 ? 16.009  -13.251 -5.904  1.00 82.62 192 A 1 
ATOM   1561 O  OE1 . GLN A 1 192 ? 15.704  -13.955 -6.843  1.00 73.81 192 A 1 
ATOM   1562 N  NE2 . GLN A 1 192 ? 17.272  -12.971 -5.714  1.00 70.19 192 A 1 
ATOM   1563 N  N   . GLY A 1 193 ? 12.426  -14.266 -2.640  1.00 96.81 193 A 1 
ATOM   1564 C  CA  . GLY A 1 193 ? 12.668  -14.974 -1.393  1.00 97.12 193 A 1 
ATOM   1565 C  C   . GLY A 1 193 ? 11.479  -14.957 -0.434  1.00 97.61 193 A 1 
ATOM   1566 O  O   . GLY A 1 193 ? 10.417  -14.406 -0.743  1.00 97.15 193 A 1 
ATOM   1567 N  N   . LEU A 1 194 ? 11.668  -15.518 0.770   1.00 98.09 194 A 1 
ATOM   1568 C  CA  . LEU A 1 194 ? 10.599  -15.810 1.727   1.00 98.47 194 A 1 
ATOM   1569 C  C   . LEU A 1 194 ? 9.623   -14.648 1.971   1.00 98.57 194 A 1 
ATOM   1570 O  O   . LEU A 1 194 ? 8.413   -14.833 1.897   1.00 98.31 194 A 1 
ATOM   1571 C  CB  . LEU A 1 194 ? 11.248  -16.252 3.054   1.00 98.44 194 A 1 
ATOM   1572 C  CG  . LEU A 1 194 ? 10.243  -16.516 4.195   1.00 98.23 194 A 1 
ATOM   1573 C  CD1 . LEU A 1 194 ? 9.250   -17.612 3.835   1.00 97.65 194 A 1 
ATOM   1574 C  CD2 . LEU A 1 194 ? 10.995  -16.937 5.453   1.00 97.53 194 A 1 
ATOM   1575 N  N   . LEU A 1 195 ? 10.129  -13.457 2.277   1.00 98.32 195 A 1 
ATOM   1576 C  CA  . LEU A 1 195 ? 9.273   -12.305 2.564   1.00 98.36 195 A 1 
ATOM   1577 C  C   . LEU A 1 195 ? 8.488   -11.857 1.335   1.00 98.33 195 A 1 
ATOM   1578 O  O   . LEU A 1 195 ? 7.333   -11.481 1.460   1.00 97.98 195 A 1 
ATOM   1579 C  CB  . LEU A 1 195 ? 10.126  -11.162 3.149   1.00 98.27 195 A 1 
ATOM   1580 C  CG  . LEU A 1 195 ? 9.346   -9.852  3.395   1.00 97.64 195 A 1 
ATOM   1581 C  CD1 . LEU A 1 195 ? 8.143   -10.042 4.315   1.00 96.42 195 A 1 
ATOM   1582 C  CD2 . LEU A 1 195 ? 10.268  -8.819  4.045   1.00 96.09 195 A 1 
ATOM   1583 N  N   . CYS A 1 196 ? 9.093   -11.905 0.154   1.00 97.87 196 A 1 
ATOM   1584 C  CA  . CYS A 1 196 ? 8.407   -11.632 -1.102  1.00 97.41 196 A 1 
ATOM   1585 C  C   . CYS A 1 196 ? 7.255   -12.620 -1.293  1.00 97.57 196 A 1 
ATOM   1586 O  O   . CYS A 1 196 ? 6.104   -12.212 -1.424  1.00 97.17 196 A 1 
ATOM   1587 C  CB  . CYS A 1 196 ? 9.424   -11.692 -2.245  1.00 96.67 196 A 1 
ATOM   1588 S  SG  . CYS A 1 196 ? 8.620   -11.325 -3.837  1.00 95.65 196 A 1 
ATOM   1589 N  N   . ASP A 1 197 ? 7.533   -13.914 -1.204  1.00 97.77 197 A 1 
ATOM   1590 C  CA  . ASP A 1 197 ? 6.551   -14.965 -1.475  1.00 97.83 197 A 1 
ATOM   1591 C  C   . ASP A 1 197 ? 5.347   -14.904 -0.526  1.00 98.06 197 A 1 
ATOM   1592 O  O   . ASP A 1 197 ? 4.204   -15.018 -0.966  1.00 97.79 197 A 1 
ATOM   1593 C  CB  . ASP A 1 197 ? 7.210   -16.340 -1.371  1.00 97.73 197 A 1 
ATOM   1594 C  CG  . ASP A 1 197 ? 8.384   -16.559 -2.324  1.00 97.61 197 A 1 
ATOM   1595 O  OD1 . ASP A 1 197 ? 8.418   -15.956 -3.409  1.00 96.33 197 A 1 
ATOM   1596 O  OD2 . ASP A 1 197 ? 9.263   -17.367 -1.932  1.00 96.21 197 A 1 
ATOM   1597 N  N   . LEU A 1 198 ? 5.578   -14.644 0.764   1.00 98.35 198 A 1 
ATOM   1598 C  CA  . LEU A 1 198 ? 4.508   -14.501 1.761   1.00 98.54 198 A 1 
ATOM   1599 C  C   . LEU A 1 198 ? 3.527   -13.368 1.440   1.00 98.50 198 A 1 
ATOM   1600 O  O   . LEU A 1 198 ? 2.379   -13.420 1.894   1.00 98.27 198 A 1 
ATOM   1601 C  CB  . LEU A 1 198 ? 5.135   -14.270 3.149   1.00 98.67 198 A 1 
ATOM   1602 C  CG  . LEU A 1 198 ? 5.783   -15.520 3.777   1.00 98.51 198 A 1 
ATOM   1603 C  CD1 . LEU A 1 198 ? 6.575   -15.106 5.019   1.00 98.22 198 A 1 
ATOM   1604 C  CD2 . LEU A 1 198 ? 4.754   -16.564 4.201   1.00 98.00 198 A 1 
ATOM   1605 N  N   . LEU A 1 199 ? 3.955   -12.374 0.665   1.00 98.26 199 A 1 
ATOM   1606 C  CA  . LEU A 1 199 ? 3.141   -11.212 0.291   1.00 98.13 199 A 1 
ATOM   1607 C  C   . LEU A 1 199 ? 2.632   -11.267 -1.159  1.00 97.83 199 A 1 
ATOM   1608 O  O   . LEU A 1 199 ? 1.736   -10.502 -1.501  1.00 96.60 199 A 1 
ATOM   1609 C  CB  . LEU A 1 199 ? 3.953   -9.925  0.538   1.00 98.09 199 A 1 
ATOM   1610 C  CG  . LEU A 1 199 ? 4.439   -9.713  1.989   1.00 96.84 199 A 1 
ATOM   1611 C  CD1 . LEU A 1 199 ? 5.129   -8.354  2.101   1.00 93.32 199 A 1 
ATOM   1612 C  CD2 . LEU A 1 199 ? 3.315   -9.740  3.013   1.00 92.17 199 A 1 
ATOM   1613 N  N   . TRP A 1 200 ? 3.186   -12.129 -2.001  1.00 97.63 200 A 1 
ATOM   1614 C  CA  . TRP A 1 200 ? 2.964   -12.096 -3.455  1.00 97.27 200 A 1 
ATOM   1615 C  C   . TRP A 1 200 ? 2.473   -13.406 -4.074  1.00 96.94 200 A 1 
ATOM   1616 O  O   . TRP A 1 200 ? 1.878   -13.355 -5.166  1.00 95.69 200 A 1 
ATOM   1617 C  CB  . TRP A 1 200 ? 4.262   -11.655 -4.131  1.00 96.79 200 A 1 
ATOM   1618 C  CG  . TRP A 1 200 ? 4.537   -10.187 -4.057  1.00 96.33 200 A 1 
ATOM   1619 C  CD1 . TRP A 1 200 ? 5.371   -9.569  -3.187  1.00 95.52 200 A 1 
ATOM   1620 C  CD2 . TRP A 1 200 ? 4.003   -9.133  -4.916  1.00 96.14 200 A 1 
ATOM   1621 N  NE1 . TRP A 1 200 ? 5.400   -8.201  -3.446  1.00 95.10 200 A 1 
ATOM   1622 C  CE2 . TRP A 1 200 ? 4.583   -7.895  -4.513  1.00 95.54 200 A 1 
ATOM   1623 C  CE3 . TRP A 1 200 ? 3.104   -9.118  -5.998  1.00 95.55 200 A 1 
ATOM   1624 C  CZ2 . TRP A 1 200 ? 4.290   -6.690  -5.173  1.00 94.96 200 A 1 
ATOM   1625 C  CZ3 . TRP A 1 200 ? 2.804   -7.909  -6.652  1.00 94.70 200 A 1 
ATOM   1626 C  CH2 . TRP A 1 200 ? 3.394   -6.714  -6.249  1.00 94.40 200 A 1 
ATOM   1627 N  N   . SER A 1 201 ? 2.724   -14.560 -3.478  1.00 97.35 201 A 1 
ATOM   1628 C  CA  . SER A 1 201 ? 2.395   -15.835 -4.111  1.00 97.38 201 A 1 
ATOM   1629 C  C   . SER A 1 201 ? 0.886   -16.092 -4.189  1.00 97.27 201 A 1 
ATOM   1630 O  O   . SER A 1 201 ? 0.100   -15.622 -3.366  1.00 96.88 201 A 1 
ATOM   1631 C  CB  . SER A 1 201 ? 3.135   -17.016 -3.462  1.00 97.31 201 A 1 
ATOM   1632 O  OG  . SER A 1 201 ? 2.696   -17.243 -2.142  1.00 96.57 201 A 1 
ATOM   1633 N  N   . ASP A 1 202 ? 0.487   -16.871 -5.200  1.00 97.00 202 A 1 
ATOM   1634 C  CA  . ASP A 1 202 ? -0.903  -17.219 -5.458  1.00 97.11 202 A 1 
ATOM   1635 C  C   . ASP A 1 202 ? -1.082  -18.744 -5.524  1.00 97.58 202 A 1 
ATOM   1636 O  O   . ASP A 1 202 ? -0.223  -19.446 -6.062  1.00 97.31 202 A 1 
ATOM   1637 C  CB  . ASP A 1 202 ? -1.362  -16.569 -6.778  1.00 96.62 202 A 1 
ATOM   1638 C  CG  . ASP A 1 202 ? -1.467  -15.040 -6.742  1.00 96.04 202 A 1 
ATOM   1639 O  OD1 . ASP A 1 202 ? -2.263  -14.493 -5.950  1.00 94.18 202 A 1 
ATOM   1640 O  OD2 . ASP A 1 202 ? -0.860  -14.365 -7.600  1.00 93.78 202 A 1 
ATOM   1641 N  N   . PRO A 1 203 ? -2.204  -19.294 -5.028  1.00 97.53 203 A 1 
ATOM   1642 C  CA  . PRO A 1 203 ? -2.558  -20.676 -5.313  1.00 97.43 203 A 1 
ATOM   1643 C  C   . PRO A 1 203 ? -2.981  -20.825 -6.779  1.00 97.21 203 A 1 
ATOM   1644 O  O   . PRO A 1 203 ? -3.666  -19.961 -7.323  1.00 96.44 203 A 1 
ATOM   1645 C  CB  . PRO A 1 203 ? -3.700  -21.002 -4.346  1.00 97.16 203 A 1 
ATOM   1646 C  CG  . PRO A 1 203 ? -4.395  -19.654 -4.173  1.00 95.78 203 A 1 
ATOM   1647 C  CD  . PRO A 1 203 ? -3.256  -18.637 -4.275  1.00 97.41 203 A 1 
ATOM   1648 N  N   . ASP A 1 204 ? -2.641  -21.951 -7.399  1.00 97.43 204 A 1 
ATOM   1649 C  CA  . ASP A 1 204 ? -3.092  -22.299 -8.742  1.00 97.22 204 A 1 
ATOM   1650 C  C   . ASP A 1 204 ? -3.463  -23.785 -8.804  1.00 97.38 204 A 1 
ATOM   1651 O  O   . ASP A 1 204 ? -2.677  -24.668 -8.451  1.00 96.95 204 A 1 
ATOM   1652 C  CB  . ASP A 1 204 ? -2.035  -21.909 -9.780  1.00 96.48 204 A 1 
ATOM   1653 C  CG  . ASP A 1 204 ? -2.520  -22.034 -11.234 1.00 95.17 204 A 1 
ATOM   1654 O  OD1 . ASP A 1 204 ? -3.463  -22.817 -11.482 1.00 91.72 204 A 1 
ATOM   1655 O  OD2 . ASP A 1 204 ? -1.926  -21.362 -12.100 1.00 90.43 204 A 1 
ATOM   1656 N  N   . LYS A 1 205 ? -4.698  -24.074 -9.232  1.00 97.00 205 A 1 
ATOM   1657 C  CA  . LYS A 1 205 ? -5.242  -25.428 -9.333  1.00 96.64 205 A 1 
ATOM   1658 C  C   . LYS A 1 205 ? -4.594  -26.251 -10.450 1.00 96.82 205 A 1 
ATOM   1659 O  O   . LYS A 1 205 ? -4.622  -27.474 -10.373 1.00 95.27 205 A 1 
ATOM   1660 C  CB  . LYS A 1 205 ? -6.770  -25.352 -9.499  1.00 94.60 205 A 1 
ATOM   1661 C  CG  . LYS A 1 205 ? -7.147  -24.734 -10.854 1.00 85.59 205 A 1 
ATOM   1662 C  CD  . LYS A 1 205 ? -8.652  -24.557 -11.033 1.00 81.63 205 A 1 
ATOM   1663 C  CE  . LYS A 1 205 ? -8.825  -23.990 -12.438 1.00 69.01 205 A 1 
ATOM   1664 N  NZ  . LYS A 1 205 ? -10.229 -23.678 -12.737 1.00 59.98 205 A 1 
ATOM   1665 N  N   . ASP A 1 206 ? -4.061  -25.580 -11.463 1.00 96.68 206 A 1 
ATOM   1666 C  CA  . ASP A 1 206 ? -3.497  -26.215 -12.652 1.00 96.51 206 A 1 
ATOM   1667 C  C   . ASP A 1 206 ? -1.977  -26.453 -12.496 1.00 96.72 206 A 1 
ATOM   1668 O  O   . ASP A 1 206 ? -1.354  -27.123 -13.319 1.00 95.04 206 A 1 
ATOM   1669 C  CB  . ASP A 1 206 ? -3.885  -25.380 -13.898 1.00 95.96 206 A 1 
ATOM   1670 C  CG  . ASP A 1 206 ? -5.416  -25.298 -14.099 1.00 94.09 206 A 1 
ATOM   1671 O  OD1 . ASP A 1 206 ? -6.106  -26.336 -13.969 1.00 90.10 206 A 1 
ATOM   1672 O  OD2 . ASP A 1 206 ? -5.955  -24.205 -14.394 1.00 89.80 206 A 1 
ATOM   1673 N  N   . VAL A 1 207 ? -1.382  -25.985 -11.410 1.00 97.16 207 A 1 
ATOM   1674 C  CA  . VAL A 1 207 ? 0.033   -26.177 -11.083 1.00 97.20 207 A 1 
ATOM   1675 C  C   . VAL A 1 207 ? 0.230   -27.411 -10.199 1.00 97.23 207 A 1 
ATOM   1676 O  O   . VAL A 1 207 ? -0.415  -27.603 -9.169  1.00 95.69 207 A 1 
ATOM   1677 C  CB  . VAL A 1 207 ? 0.632   -24.900 -10.460 1.00 95.68 207 A 1 
ATOM   1678 C  CG1 . VAL A 1 207 ? 2.048   -25.101 -9.909  1.00 86.53 207 A 1 
ATOM   1679 C  CG2 . VAL A 1 207 ? 0.724   -23.804 -11.532 1.00 87.32 207 A 1 
ATOM   1680 N  N   . GLN A 1 208 ? 1.207   -28.247 -10.563 1.00 96.32 208 A 1 
ATOM   1681 C  CA  . GLN A 1 208 ? 1.748   -29.285 -9.697  1.00 95.80 208 A 1 
ATOM   1682 C  C   . GLN A 1 208 ? 3.066   -28.802 -9.076  1.00 96.48 208 A 1 
ATOM   1683 O  O   . GLN A 1 208 ? 4.044   -28.561 -9.776  1.00 92.99 208 A 1 
ATOM   1684 C  CB  . GLN A 1 208 ? 1.958   -30.595 -10.460 1.00 93.31 208 A 1 
ATOM   1685 C  CG  . GLN A 1 208 ? 0.621   -31.275 -10.791 1.00 81.03 208 A 1 
ATOM   1686 C  CD  . GLN A 1 208 ? 0.794   -32.672 -11.395 1.00 74.40 208 A 1 
ATOM   1687 O  OE1 . GLN A 1 208 ? 1.874   -33.131 -11.725 1.00 66.59 208 A 1 
ATOM   1688 N  NE2 . GLN A 1 208 ? -0.278  -33.413 -11.552 1.00 63.09 208 A 1 
ATOM   1689 N  N   . GLY A 1 209 ? 3.084   -28.697 -7.766  1.00 97.38 209 A 1 
ATOM   1690 C  CA  . GLY A 1 209 ? 4.232   -28.140 -7.052  1.00 97.50 209 A 1 
ATOM   1691 C  C   . GLY A 1 209 ? 4.252   -26.612 -7.133  1.00 98.19 209 A 1 
ATOM   1692 O  O   . GLY A 1 209 ? 3.265   -25.970 -6.776  1.00 97.32 209 A 1 
ATOM   1693 N  N   . TRP A 1 210 ? 5.371   -26.070 -7.566  1.00 98.13 210 A 1 
ATOM   1694 C  CA  . TRP A 1 210 ? 5.603   -24.638 -7.717  1.00 98.16 210 A 1 
ATOM   1695 C  C   . TRP A 1 210 ? 5.631   -24.260 -9.191  1.00 97.93 210 A 1 
ATOM   1696 O  O   . TRP A 1 210 ? 6.207   -25.002 -9.998  1.00 96.82 210 A 1 
ATOM   1697 C  CB  . TRP A 1 210 ? 6.921   -24.264 -7.032  1.00 97.95 210 A 1 
ATOM   1698 C  CG  . TRP A 1 210 ? 6.930   -24.518 -5.551  1.00 98.10 210 A 1 
ATOM   1699 C  CD1 . TRP A 1 210 ? 7.402   -25.633 -4.936  1.00 97.30 210 A 1 
ATOM   1700 C  CD2 . TRP A 1 210 ? 6.406   -23.660 -4.496  1.00 98.09 210 A 1 
ATOM   1701 N  NE1 . TRP A 1 210 ? 7.200   -25.529 -3.564  1.00 97.40 210 A 1 
ATOM   1702 C  CE2 . TRP A 1 210 ? 6.582   -24.336 -3.256  1.00 97.88 210 A 1 
ATOM   1703 C  CE3 . TRP A 1 210 ? 5.789   -22.387 -4.482  1.00 97.87 210 A 1 
ATOM   1704 C  CZ2 . TRP A 1 210 ? 6.147   -23.775 -2.042  1.00 97.59 210 A 1 
ATOM   1705 C  CZ3 . TRP A 1 210 ? 5.360   -21.824 -3.258  1.00 97.32 210 A 1 
ATOM   1706 C  CH2 . TRP A 1 210 ? 5.530   -22.516 -2.058  1.00 97.20 210 A 1 
ATOM   1707 N  N   . GLY A 1 211 ? 5.047   -23.130 -9.537  1.00 98.05 211 A 1 
ATOM   1708 C  CA  . GLY A 1 211 ? 5.059   -22.576 -10.886 1.00 97.65 211 A 1 
ATOM   1709 C  C   . GLY A 1 211 ? 5.478   -21.114 -10.885 1.00 97.50 211 A 1 
ATOM   1710 O  O   . GLY A 1 211 ? 5.542   -20.470 -9.831  1.00 96.41 211 A 1 
ATOM   1711 N  N   . GLU A 1 212 ? 5.758   -20.579 -12.059 1.00 96.48 212 A 1 
ATOM   1712 C  CA  . GLU A 1 212 ? 5.956   -19.140 -12.241 1.00 95.56 212 A 1 
ATOM   1713 C  C   . GLU A 1 212 ? 4.624   -18.409 -12.054 1.00 95.13 212 A 1 
ATOM   1714 O  O   . GLU A 1 212 ? 3.555   -18.940 -12.361 1.00 93.34 212 A 1 
ATOM   1715 C  CB  . GLU A 1 212 ? 6.566   -18.841 -13.615 1.00 93.77 212 A 1 
ATOM   1716 C  CG  . GLU A 1 212 ? 8.001   -19.358 -13.710 1.00 83.66 212 A 1 
ATOM   1717 C  CD  . GLU A 1 212 ? 8.694   -19.058 -15.064 1.00 73.56 212 A 1 
ATOM   1718 O  OE1 . GLU A 1 212 ? 9.912   -19.360 -15.164 1.00 69.41 212 A 1 
ATOM   1719 O  OE2 . GLU A 1 212 ? 8.018   -18.574 -15.998 1.00 69.32 212 A 1 
ATOM   1720 N  N   . ASN A 1 213 ? 4.680   -17.203 -11.523 1.00 95.36 213 A 1 
ATOM   1721 C  CA  . ASN A 1 213 ? 3.496   -16.387 -11.309 1.00 94.51 213 A 1 
ATOM   1722 C  C   . ASN A 1 213 ? 3.341   -15.371 -12.442 1.00 93.04 213 A 1 
ATOM   1723 O  O   . ASN A 1 213 ? 4.260   -14.598 -12.716 1.00 90.51 213 A 1 
ATOM   1724 C  CB  . ASN A 1 213 ? 3.587   -15.741 -9.915  1.00 94.50 213 A 1 
ATOM   1725 C  CG  . ASN A 1 213 ? 2.276   -15.114 -9.447  1.00 94.80 213 A 1 
ATOM   1726 O  OD1 . ASN A 1 213 ? 1.558   -14.473 -10.187 1.00 91.82 213 A 1 
ATOM   1727 N  ND2 . ASN A 1 213 ? 1.932   -15.283 -8.187  1.00 91.43 213 A 1 
ATOM   1728 N  N   . ASP A 1 214 ? 2.142   -15.300 -13.041 1.00 92.88 214 A 1 
ATOM   1729 C  CA  . ASP A 1 214 ? 1.799   -14.367 -14.120 1.00 91.44 214 A 1 
ATOM   1730 C  C   . ASP A 1 214 ? 1.990   -12.889 -13.744 1.00 91.93 214 A 1 
ATOM   1731 O  O   . ASP A 1 214 ? 2.020   -12.015 -14.607 1.00 88.36 214 A 1 
ATOM   1732 C  CB  . ASP A 1 214 ? 0.316   -14.547 -14.508 1.00 87.61 214 A 1 
ATOM   1733 C  CG  . ASP A 1 214 ? -0.079  -15.934 -14.989 1.00 78.59 214 A 1 
ATOM   1734 O  OD1 . ASP A 1 214 ? 0.792   -16.674 -15.485 1.00 68.79 214 A 1 
ATOM   1735 O  OD2 . ASP A 1 214 ? -1.290  -16.234 -14.857 1.00 71.75 214 A 1 
ATOM   1736 N  N   . ARG A 1 215 ? 2.114   -12.587 -12.459 1.00 92.52 215 A 1 
ATOM   1737 C  CA  . ARG A 1 215 ? 2.445   -11.246 -11.978 1.00 92.32 215 A 1 
ATOM   1738 C  C   . ARG A 1 215 ? 3.861   -10.816 -12.362 1.00 91.54 215 A 1 
ATOM   1739 O  O   . ARG A 1 215 ? 4.119   -9.619  -12.345 1.00 87.85 215 A 1 
ATOM   1740 C  CB  . ARG A 1 215 ? 2.272   -11.176 -10.449 1.00 92.03 215 A 1 
ATOM   1741 C  CG  . ARG A 1 215 ? 0.830   -11.411 -9.979  1.00 91.41 215 A 1 
ATOM   1742 C  CD  . ARG A 1 215 ? 0.808   -11.430 -8.454  1.00 91.60 215 A 1 
ATOM   1743 N  NE  . ARG A 1 215 ? -0.506  -11.799 -7.911  1.00 92.67 215 A 1 
ATOM   1744 C  CZ  . ARG A 1 215 ? -1.486  -10.989 -7.545  1.00 94.31 215 A 1 
ATOM   1745 N  NH1 . ARG A 1 215 ? -1.448  -9.701  -7.736  1.00 90.17 215 A 1 
ATOM   1746 N  NH2 . ARG A 1 215 ? -2.529  -11.488 -6.946  1.00 90.99 215 A 1 
ATOM   1747 N  N   . GLY A 1 216 ? 4.755   -11.743 -12.659 1.00 91.23 216 A 1 
ATOM   1748 C  CA  . GLY A 1 216 ? 6.184   -11.478 -12.874 1.00 90.72 216 A 1 
ATOM   1749 C  C   . GLY A 1 216 ? 7.005   -11.421 -11.579 1.00 91.49 216 A 1 
ATOM   1750 O  O   . GLY A 1 216 ? 8.159   -11.004 -11.587 1.00 89.07 216 A 1 
ATOM   1751 N  N   . VAL A 1 217 ? 6.415   -11.837 -10.444 1.00 93.32 217 A 1 
ATOM   1752 C  CA  . VAL A 1 217 ? 7.098   -11.931 -9.148  1.00 93.95 217 A 1 
ATOM   1753 C  C   . VAL A 1 217 ? 6.589   -13.133 -8.376  1.00 94.66 217 A 1 
ATOM   1754 O  O   . VAL A 1 217 ? 5.413   -13.490 -8.477  1.00 93.55 217 A 1 
ATOM   1755 C  CB  . VAL A 1 217 ? 6.928   -10.627 -8.336  1.00 92.25 217 A 1 
ATOM   1756 C  CG1 . VAL A 1 217 ? 5.507   -10.433 -7.793  1.00 85.86 217 A 1 
ATOM   1757 C  CG2 . VAL A 1 217 ? 7.912   -10.543 -7.172  1.00 86.75 217 A 1 
ATOM   1758 N  N   . SER A 1 218 ? 7.456   -13.718 -7.543  1.00 94.11 218 A 1 
ATOM   1759 C  CA  . SER A 1 218 ? 7.119   -14.862 -6.704  1.00 95.54 218 A 1 
ATOM   1760 C  C   . SER A 1 218 ? 6.675   -16.085 -7.516  1.00 95.81 218 A 1 
ATOM   1761 O  O   . SER A 1 218 ? 7.061   -16.243 -8.677  1.00 94.88 218 A 1 
ATOM   1762 C  CB  . SER A 1 218 ? 6.110   -14.414 -5.631  1.00 95.64 218 A 1 
ATOM   1763 O  OG  . SER A 1 218 ? 5.979   -15.383 -4.625  1.00 94.49 218 A 1 
ATOM   1764 N  N   . PHE A 1 219 ? 5.880   -16.937 -6.908  1.00 96.82 219 A 1 
ATOM   1765 C  CA  . PHE A 1 219 ? 5.474   -18.221 -7.455  1.00 97.01 219 A 1 
ATOM   1766 C  C   . PHE A 1 219 ? 3.960   -18.396 -7.412  1.00 97.02 219 A 1 
ATOM   1767 O  O   . PHE A 1 219 ? 3.251   -17.731 -6.655  1.00 96.20 219 A 1 
ATOM   1768 C  CB  . PHE A 1 219 ? 6.181   -19.336 -6.671  1.00 96.82 219 A 1 
ATOM   1769 C  CG  . PHE A 1 219 ? 7.690   -19.246 -6.718  1.00 96.98 219 A 1 
ATOM   1770 C  CD1 . PHE A 1 219 ? 8.393   -19.744 -7.830  1.00 95.05 219 A 1 
ATOM   1771 C  CD2 . PHE A 1 219 ? 8.396   -18.617 -5.677  1.00 95.18 219 A 1 
ATOM   1772 C  CE1 . PHE A 1 219 ? 9.790   -19.611 -7.908  1.00 93.70 219 A 1 
ATOM   1773 C  CE2 . PHE A 1 219 ? 9.790   -18.482 -5.752  1.00 93.77 219 A 1 
ATOM   1774 C  CZ  . PHE A 1 219 ? 10.485  -18.973 -6.864  1.00 94.42 219 A 1 
ATOM   1775 N  N   . THR A 1 220 ? 3.484   -19.367 -8.181  1.00 97.19 220 A 1 
ATOM   1776 C  CA  . THR A 1 220 ? 2.221   -20.047 -7.903  1.00 97.48 220 A 1 
ATOM   1777 C  C   . THR A 1 220 ? 2.495   -21.382 -7.210  1.00 97.92 220 A 1 
ATOM   1778 O  O   . THR A 1 220 ? 3.569   -21.971 -7.352  1.00 97.73 220 A 1 
ATOM   1779 C  CB  . THR A 1 220 ? 1.369   -20.241 -9.163  1.00 96.47 220 A 1 
ATOM   1780 O  OG1 . THR A 1 220 ? 2.096   -20.927 -10.145 1.00 92.90 220 A 1 
ATOM   1781 C  CG2 . THR A 1 220 ? 0.935   -18.911 -9.745  1.00 92.92 220 A 1 
ATOM   1782 N  N   . PHE A 1 221 ? 1.521   -21.881 -6.436  1.00 97.81 221 A 1 
ATOM   1783 C  CA  . PHE A 1 221 ? 1.640   -23.161 -5.753  1.00 98.08 221 A 1 
ATOM   1784 C  C   . PHE A 1 221 ? 0.361   -23.989 -5.866  1.00 98.11 221 A 1 
ATOM   1785 O  O   . PHE A 1 221 ? -0.750  -23.482 -5.796  1.00 97.75 221 A 1 
ATOM   1786 C  CB  . PHE A 1 221 ? 2.073   -22.954 -4.294  1.00 98.02 221 A 1 
ATOM   1787 C  CG  . PHE A 1 221 ? 1.155   -22.072 -3.477  1.00 98.43 221 A 1 
ATOM   1788 C  CD1 . PHE A 1 221 ? 1.381   -20.674 -3.412  1.00 98.06 221 A 1 
ATOM   1789 C  CD2 . PHE A 1 221 ? 0.069   -22.612 -2.776  1.00 98.06 221 A 1 
ATOM   1790 C  CE1 . PHE A 1 221 ? 0.536   -19.843 -2.667  1.00 97.85 221 A 1 
ATOM   1791 C  CE2 . PHE A 1 221 ? -0.790  -21.790 -2.030  1.00 97.77 221 A 1 
ATOM   1792 C  CZ  . PHE A 1 221 ? -0.559  -20.402 -1.973  1.00 98.11 221 A 1 
ATOM   1793 N  N   . GLY A 1 222 ? 0.540   -25.292 -6.054  1.00 98.28 222 A 1 
ATOM   1794 C  CA  . GLY A 1 222 ? -0.559  -26.226 -6.221  1.00 98.32 222 A 1 
ATOM   1795 C  C   . GLY A 1 222 ? -1.104  -26.809 -4.916  1.00 98.46 222 A 1 
ATOM   1796 O  O   . GLY A 1 222 ? -0.526  -26.673 -3.834  1.00 98.17 222 A 1 
ATOM   1797 N  N   . ALA A 1 223 ? -2.204  -27.552 -5.026  1.00 98.20 223 A 1 
ATOM   1798 C  CA  . ALA A 1 223 ? -2.892  -28.156 -3.884  1.00 98.23 223 A 1 
ATOM   1799 C  C   . ALA A 1 223 ? -2.012  -29.120 -3.062  1.00 98.36 223 A 1 
ATOM   1800 O  O   . ALA A 1 223 ? -2.127  -29.192 -1.842  1.00 97.87 223 A 1 
ATOM   1801 C  CB  . ALA A 1 223 ? -4.136  -28.878 -4.418  1.00 97.61 223 A 1 
ATOM   1802 N  N   . GLU A 1 224 ? -1.083  -29.834 -3.699  1.00 98.22 224 A 1 
ATOM   1803 C  CA  . GLU A 1 224 ? -0.147  -30.703 -2.979  1.00 98.11 224 A 1 
ATOM   1804 C  C   . GLU A 1 224 ? 0.832   -29.934 -2.091  1.00 98.38 224 A 1 
ATOM   1805 O  O   . GLU A 1 224 ? 1.239   -30.450 -1.052  1.00 97.78 224 A 1 
ATOM   1806 C  CB  . GLU A 1 224 ? 0.695   -31.542 -3.946  1.00 97.02 224 A 1 
ATOM   1807 C  CG  . GLU A 1 224 ? -0.050  -32.676 -4.633  1.00 80.58 224 A 1 
ATOM   1808 C  CD  . GLU A 1 224 ? 0.915   -33.715 -5.242  1.00 69.43 224 A 1 
ATOM   1809 O  OE1 . GLU A 1 224 ? 0.404   -34.696 -5.816  1.00 63.57 224 A 1 
ATOM   1810 O  OE2 . GLU A 1 224 ? 2.157   -33.569 -5.050  1.00 64.09 224 A 1 
ATOM   1811 N  N   . VAL A 1 225 ? 1.223   -28.745 -2.497  1.00 98.28 225 A 1 
ATOM   1812 C  CA  . VAL A 1 225 ? 2.104   -27.886 -1.690  1.00 98.47 225 A 1 
ATOM   1813 C  C   . VAL A 1 225 ? 1.380   -27.475 -0.415  1.00 98.55 225 A 1 
ATOM   1814 O  O   . VAL A 1 225 ? 1.946   -27.599 0.667   1.00 98.30 225 A 1 
ATOM   1815 C  CB  . VAL A 1 225 ? 2.577   -26.652 -2.488  1.00 98.21 225 A 1 
ATOM   1816 C  CG1 . VAL A 1 225 ? 3.433   -25.720 -1.630  1.00 97.21 225 A 1 
ATOM   1817 C  CG2 . VAL A 1 225 ? 3.402   -27.075 -3.702  1.00 97.32 225 A 1 
ATOM   1818 N  N   . VAL A 1 226 ? 0.113   -27.075 -0.545  1.00 98.41 226 A 1 
ATOM   1819 C  CA  . VAL A 1 226 ? -0.747  -26.745 0.595   1.00 98.45 226 A 1 
ATOM   1820 C  C   . VAL A 1 226 ? -0.876  -27.942 1.545   1.00 98.49 226 A 1 
ATOM   1821 O  O   . VAL A 1 226 ? -0.557  -27.818 2.726   1.00 98.26 226 A 1 
ATOM   1822 C  CB  . VAL A 1 226 ? -2.137  -26.272 0.116   1.00 98.27 226 A 1 
ATOM   1823 C  CG1 . VAL A 1 226 ? -3.084  -25.989 1.291   1.00 97.16 226 A 1 
ATOM   1824 C  CG2 . VAL A 1 226 ? -2.022  -24.997 -0.723  1.00 97.30 226 A 1 
ATOM   1825 N  N   . ALA A 1 227 ? -1.241  -29.103 1.032   1.00 98.17 227 A 1 
ATOM   1826 C  CA  . ALA A 1 227 ? -1.416  -30.305 1.848   1.00 97.86 227 A 1 
ATOM   1827 C  C   . ALA A 1 227 ? -0.135  -30.704 2.604   1.00 97.84 227 A 1 
ATOM   1828 O  O   . ALA A 1 227 ? -0.174  -31.004 3.796   1.00 97.54 227 A 1 
ATOM   1829 C  CB  . ALA A 1 227 ? -1.908  -31.434 0.934   1.00 97.19 227 A 1 
ATOM   1830 N  N   . LYS A 1 228 ? 1.018   -30.669 1.923   1.00 98.16 228 A 1 
ATOM   1831 C  CA  . LYS A 1 228 ? 2.321   -30.976 2.531   1.00 98.16 228 A 1 
ATOM   1832 C  C   . LYS A 1 228 ? 2.711   -29.951 3.601   1.00 98.20 228 A 1 
ATOM   1833 O  O   . LYS A 1 228 ? 3.239   -30.337 4.636   1.00 97.97 228 A 1 
ATOM   1834 C  CB  . LYS A 1 228 ? 3.412   -31.052 1.447   1.00 97.89 228 A 1 
ATOM   1835 C  CG  . LYS A 1 228 ? 3.325   -32.346 0.620   1.00 90.40 228 A 1 
ATOM   1836 C  CD  . LYS A 1 228 ? 4.245   -32.288 -0.619  1.00 87.95 228 A 1 
ATOM   1837 C  CE  . LYS A 1 228 ? 4.023   -33.530 -1.481  1.00 76.60 228 A 1 
ATOM   1838 N  NZ  . LYS A 1 228 ? 4.469   -33.365 -2.899  1.00 68.66 228 A 1 
ATOM   1839 N  N   . PHE A 1 229 ? 2.437   -28.671 3.356   1.00 98.43 229 A 1 
ATOM   1840 C  CA  . PHE A 1 229 ? 2.722   -27.603 4.311   1.00 98.58 229 A 1 
ATOM   1841 C  C   . PHE A 1 229 ? 1.887   -27.755 5.589   1.00 98.53 229 A 1 
ATOM   1842 O  O   . PHE A 1 229 ? 2.459   -27.793 6.680   1.00 98.37 229 A 1 
ATOM   1843 C  CB  . PHE A 1 229 ? 2.488   -26.249 3.641   1.00 98.57 229 A 1 
ATOM   1844 C  CG  . PHE A 1 229 ? 2.725   -25.078 4.562   1.00 98.64 229 A 1 
ATOM   1845 C  CD1 . PHE A 1 229 ? 1.652   -24.503 5.279   1.00 98.28 229 A 1 
ATOM   1846 C  CD2 . PHE A 1 229 ? 4.021   -24.562 4.731   1.00 98.36 229 A 1 
ATOM   1847 C  CE1 . PHE A 1 229 ? 1.880   -23.422 6.146   1.00 98.02 229 A 1 
ATOM   1848 C  CE2 . PHE A 1 229 ? 4.248   -23.479 5.597   1.00 98.02 229 A 1 
ATOM   1849 C  CZ  . PHE A 1 229 ? 3.178   -22.912 6.305   1.00 98.20 229 A 1 
ATOM   1850 N  N   . LEU A 1 230 ? 0.575   -27.930 5.451   1.00 98.45 230 A 1 
ATOM   1851 C  CA  . LEU A 1 230 ? -0.320  -28.124 6.588   1.00 98.33 230 A 1 
ATOM   1852 C  C   . LEU A 1 230 ? 0.079   -29.354 7.409   1.00 98.10 230 A 1 
ATOM   1853 O  O   . LEU A 1 230 ? 0.229   -29.265 8.627   1.00 97.75 230 A 1 
ATOM   1854 C  CB  . LEU A 1 230 ? -1.768  -28.255 6.092   1.00 98.30 230 A 1 
ATOM   1855 C  CG  . LEU A 1 230 ? -2.377  -26.987 5.449   1.00 97.67 230 A 1 
ATOM   1856 C  CD1 . LEU A 1 230 ? -3.820  -27.292 5.037   1.00 97.06 230 A 1 
ATOM   1857 C  CD2 . LEU A 1 230 ? -2.391  -25.788 6.385   1.00 96.78 230 A 1 
ATOM   1858 N  N   . HIS A 1 231 ? 0.362   -30.475 6.749   1.00 97.94 231 A 1 
ATOM   1859 C  CA  . HIS A 1 231 ? 0.790   -31.698 7.434   1.00 97.74 231 A 1 
ATOM   1860 C  C   . HIS A 1 231 ? 2.115   -31.521 8.184   1.00 97.79 231 A 1 
ATOM   1861 O  O   . HIS A 1 231 ? 2.249   -31.938 9.327   1.00 97.27 231 A 1 
ATOM   1862 C  CB  . HIS A 1 231 ? 0.887   -32.829 6.407   1.00 97.14 231 A 1 
ATOM   1863 C  CG  . HIS A 1 231 ? 1.233   -34.146 7.032   1.00 93.02 231 A 1 
ATOM   1864 N  ND1 . HIS A 1 231 ? 0.447   -34.835 7.936   1.00 80.08 231 A 1 
ATOM   1865 C  CD2 . HIS A 1 231 ? 2.383   -34.883 6.879   1.00 79.77 231 A 1 
ATOM   1866 C  CE1 . HIS A 1 231 ? 1.106   -35.938 8.304   1.00 81.59 231 A 1 
ATOM   1867 N  NE2 . HIS A 1 231 ? 2.284   -36.016 7.686   1.00 83.24 231 A 1 
ATOM   1868 N  N   . LYS A 1 232 ? 3.094   -30.867 7.546   1.00 98.23 232 A 1 
ATOM   1869 C  CA  . LYS A 1 232 ? 4.423   -30.654 8.136   1.00 98.16 232 A 1 
ATOM   1870 C  C   . LYS A 1 232 ? 4.379   -29.779 9.386   1.00 98.05 232 A 1 
ATOM   1871 O  O   . LYS A 1 232 ? 5.168   -30.001 10.301  1.00 97.53 232 A 1 
ATOM   1872 C  CB  . LYS A 1 232 ? 5.343   -30.044 7.062   1.00 98.02 232 A 1 
ATOM   1873 C  CG  . LYS A 1 232 ? 6.769   -29.792 7.577   1.00 95.86 232 A 1 
ATOM   1874 C  CD  . LYS A 1 232 ? 7.639   -29.169 6.466   1.00 93.24 232 A 1 
ATOM   1875 C  CE  . LYS A 1 232 ? 9.022   -28.849 7.021   1.00 85.71 232 A 1 
ATOM   1876 N  NZ  . LYS A 1 232 ? 9.843   -28.150 6.022   1.00 77.21 232 A 1 
ATOM   1877 N  N   . HIS A 1 233 ? 3.501   -28.795 9.403   1.00 98.38 233 A 1 
ATOM   1878 C  CA  . HIS A 1 233 ? 3.412   -27.799 10.468  1.00 98.33 233 A 1 
ATOM   1879 C  C   . HIS A 1 233 ? 2.244   -28.040 11.437  1.00 98.25 233 A 1 
ATOM   1880 O  O   . HIS A 1 233 ? 2.019   -27.213 12.317  1.00 97.61 233 A 1 
ATOM   1881 C  CB  . HIS A 1 233 ? 3.403   -26.401 9.832   1.00 98.27 233 A 1 
ATOM   1882 C  CG  . HIS A 1 233 ? 4.704   -26.073 9.142   1.00 98.20 233 A 1 
ATOM   1883 N  ND1 . HIS A 1 233 ? 5.888   -25.774 9.787   1.00 90.18 233 A 1 
ATOM   1884 C  CD2 . HIS A 1 233 ? 4.977   -26.070 7.798   1.00 90.87 233 A 1 
ATOM   1885 C  CE1 . HIS A 1 233 ? 6.834   -25.588 8.850   1.00 92.33 233 A 1 
ATOM   1886 N  NE2 . HIS A 1 233 ? 6.325   -25.771 7.632   1.00 94.07 233 A 1 
ATOM   1887 N  N   . ASP A 1 234 ? 1.521   -29.156 11.308  1.00 98.11 234 A 1 
ATOM   1888 C  CA  . ASP A 1 234 ? 0.325   -29.497 12.086  1.00 98.15 234 A 1 
ATOM   1889 C  C   . ASP A 1 234 ? -0.736  -28.372 12.067  1.00 98.22 234 A 1 
ATOM   1890 O  O   . ASP A 1 234 ? -1.314  -28.002 13.095  1.00 97.66 234 A 1 
ATOM   1891 C  CB  . ASP A 1 234 ? 0.706   -29.989 13.496  1.00 97.47 234 A 1 
ATOM   1892 C  CG  . ASP A 1 234 ? -0.498  -30.575 14.263  1.00 93.94 234 A 1 
ATOM   1893 O  OD1 . ASP A 1 234 ? -1.316  -31.276 13.636  1.00 89.58 234 A 1 
ATOM   1894 O  OD2 . ASP A 1 234 ? -0.627  -30.319 15.476  1.00 87.11 234 A 1 
ATOM   1895 N  N   . LEU A 1 235 ? -0.964  -27.827 10.881  1.00 98.32 235 A 1 
ATOM   1896 C  CA  . LEU A 1 235 ? -1.942  -26.778 10.609  1.00 98.48 235 A 1 
ATOM   1897 C  C   . LEU A 1 235 ? -3.159  -27.369 9.890   1.00 98.49 235 A 1 
ATOM   1898 O  O   . LEU A 1 235 ? -3.056  -28.369 9.186   1.00 98.07 235 A 1 
ATOM   1899 C  CB  . LEU A 1 235 ? -1.293  -25.667 9.764   1.00 98.43 235 A 1 
ATOM   1900 C  CG  . LEU A 1 235 ? -0.160  -24.895 10.458  1.00 98.27 235 A 1 
ATOM   1901 C  CD1 . LEU A 1 235 ? 0.583   -24.034 9.435   1.00 97.73 235 A 1 
ATOM   1902 C  CD2 . LEU A 1 235 ? -0.694  -23.961 11.549  1.00 97.68 235 A 1 
ATOM   1903 N  N   . ASP A 1 236 ? -4.307  -26.684 10.016  1.00 98.57 236 A 1 
ATOM   1904 C  CA  . ASP A 1 236 ? -5.568  -27.125 9.405   1.00 98.53 236 A 1 
ATOM   1905 C  C   . ASP A 1 236 ? -5.973  -26.271 8.191   1.00 98.57 236 A 1 
ATOM   1906 O  O   . ASP A 1 236 ? -6.674  -26.768 7.302   1.00 98.11 236 A 1 
ATOM   1907 C  CB  . ASP A 1 236 ? -6.684  -27.078 10.460  1.00 98.34 236 A 1 
ATOM   1908 C  CG  . ASP A 1 236 ? -6.562  -28.095 11.600  1.00 98.24 236 A 1 
ATOM   1909 O  OD1 . ASP A 1 236 ? -5.783  -29.068 11.517  1.00 97.27 236 A 1 
ATOM   1910 O  OD2 . ASP A 1 236 ? -7.330  -27.937 12.577  1.00 97.24 236 A 1 
ATOM   1911 N  N   . LEU A 1 237 ? -5.567  -24.998 8.153   1.00 98.67 237 A 1 
ATOM   1912 C  CA  . LEU A 1 237 ? -6.001  -24.040 7.140   1.00 98.79 237 A 1 
ATOM   1913 C  C   . LEU A 1 237 ? -4.916  -22.994 6.850   1.00 98.83 237 A 1 
ATOM   1914 O  O   . LEU A 1 237 ? -4.268  -22.491 7.767   1.00 98.73 237 A 1 
ATOM   1915 C  CB  . LEU A 1 237 ? -7.302  -23.374 7.646   1.00 98.69 237 A 1 
ATOM   1916 C  CG  . LEU A 1 237 ? -7.959  -22.352 6.699   1.00 98.56 237 A 1 
ATOM   1917 C  CD1 . LEU A 1 237 ? -8.458  -23.003 5.409   1.00 98.10 237 A 1 
ATOM   1918 C  CD2 . LEU A 1 237 ? -9.150  -21.693 7.384   1.00 98.07 237 A 1 
ATOM   1919 N  N   . ILE A 1 238 ? -4.808  -22.616 5.576   1.00 98.81 238 A 1 
ATOM   1920 C  CA  . ILE A 1 238 ? -4.157  -21.370 5.170   1.00 98.88 238 A 1 
ATOM   1921 C  C   . ILE A 1 238 ? -5.254  -20.350 4.867   1.00 98.86 238 A 1 
ATOM   1922 O  O   . ILE A 1 238 ? -6.133  -20.607 4.050   1.00 98.72 238 A 1 
ATOM   1923 C  CB  . ILE A 1 238 ? -3.221  -21.586 3.971   1.00 98.55 238 A 1 
ATOM   1924 C  CG1 . ILE A 1 238 ? -2.091  -22.568 4.343   1.00 96.32 238 A 1 
ATOM   1925 C  CG2 . ILE A 1 238 ? -2.615  -20.238 3.496   1.00 96.92 238 A 1 
ATOM   1926 C  CD1 . ILE A 1 238 ? -1.352  -23.116 3.116   1.00 88.33 238 A 1 
ATOM   1927 N  N   . CYS A 1 239 ? -5.188  -19.198 5.509   1.00 98.85 239 A 1 
ATOM   1928 C  CA  . CYS A 1 239 ? -6.051  -18.059 5.221   1.00 98.86 239 A 1 
ATOM   1929 C  C   . CYS A 1 239 ? -5.215  -16.930 4.621   1.00 98.86 239 A 1 
ATOM   1930 O  O   . CYS A 1 239 ? -4.250  -16.462 5.229   1.00 98.53 239 A 1 
ATOM   1931 C  CB  . CYS A 1 239 ? -6.759  -17.662 6.520   1.00 98.67 239 A 1 
ATOM   1932 S  SG  . CYS A 1 239 ? -7.962  -16.352 6.176   1.00 97.74 239 A 1 
ATOM   1933 N  N   . ARG A 1 240 ? -5.571  -16.501 3.410   1.00 98.68 240 A 1 
ATOM   1934 C  CA  . ARG A 1 240 ? -4.818  -15.491 2.658   1.00 98.44 240 A 1 
ATOM   1935 C  C   . ARG A 1 240 ? -5.768  -14.584 1.878   1.00 98.43 240 A 1 
ATOM   1936 O  O   . ARG A 1 240 ? -6.966  -14.850 1.821   1.00 97.64 240 A 1 
ATOM   1937 C  CB  . ARG A 1 240 ? -3.747  -16.199 1.794   1.00 97.46 240 A 1 
ATOM   1938 C  CG  . ARG A 1 240 ? -4.275  -17.178 0.730   1.00 96.46 240 A 1 
ATOM   1939 C  CD  . ARG A 1 240 ? -4.722  -16.554 -0.594  1.00 96.49 240 A 1 
ATOM   1940 N  NE  . ARG A 1 240 ? -3.608  -15.865 -1.280  1.00 95.96 240 A 1 
ATOM   1941 C  CZ  . ARG A 1 240 ? -3.598  -15.425 -2.516  1.00 96.72 240 A 1 
ATOM   1942 N  NH1 . ARG A 1 240 ? -4.644  -15.508 -3.285  1.00 91.64 240 A 1 
ATOM   1943 N  NH2 . ARG A 1 240 ? -2.535  -14.891 -3.031  1.00 92.23 240 A 1 
ATOM   1944 N  N   . ALA A 1 241 ? -5.260  -13.520 1.289   1.00 98.23 241 A 1 
ATOM   1945 C  CA  . ALA A 1 241 ? -6.033  -12.543 0.518   1.00 98.16 241 A 1 
ATOM   1946 C  C   . ALA A 1 241 ? -5.473  -12.397 -0.903  1.00 97.60 241 A 1 
ATOM   1947 O  O   . ALA A 1 241 ? -5.326  -13.406 -1.611  1.00 95.45 241 A 1 
ATOM   1948 C  CB  . ALA A 1 241 ? -6.054  -11.243 1.343   1.00 97.94 241 A 1 
ATOM   1949 N  N   . HIS A 1 242 ? -5.132  -11.186 -1.331  1.00 97.83 242 A 1 
ATOM   1950 C  CA  . HIS A 1 242 ? -4.329  -10.861 -2.512  1.00 97.79 242 A 1 
ATOM   1951 C  C   . HIS A 1 242 ? -4.976  -11.104 -3.887  1.00 97.39 242 A 1 
ATOM   1952 O  O   . HIS A 1 242 ? -4.492  -10.602 -4.902  1.00 95.66 242 A 1 
ATOM   1953 C  CB  . HIS A 1 242 ? -2.973  -11.574 -2.376  1.00 97.24 242 A 1 
ATOM   1954 C  CG  . HIS A 1 242 ? -1.911  -11.143 -3.326  1.00 97.31 242 A 1 
ATOM   1955 N  ND1 . HIS A 1 242 ? -1.558  -9.837  -3.621  1.00 95.57 242 A 1 
ATOM   1956 C  CD2 . HIS A 1 242 ? -1.045  -11.949 -4.018  1.00 95.44 242 A 1 
ATOM   1957 C  CE1 . HIS A 1 242 ? -0.517  -9.883  -4.466  1.00 94.87 242 A 1 
ATOM   1958 N  NE2 . HIS A 1 242 ? -0.173  -11.140 -4.726  1.00 95.34 242 A 1 
ATOM   1959 N  N   . GLN A 1 243 ? -6.089  -11.835 -3.952  1.00 96.76 243 A 1 
ATOM   1960 C  CA  . GLN A 1 243 ? -6.832  -12.046 -5.189  1.00 96.76 243 A 1 
ATOM   1961 C  C   . GLN A 1 243 ? -8.305  -11.711 -4.988  1.00 96.77 243 A 1 
ATOM   1962 O  O   . GLN A 1 243 ? -8.910  -12.138 -4.011  1.00 96.07 243 A 1 
ATOM   1963 C  CB  . GLN A 1 243 ? -6.657  -13.481 -5.704  1.00 96.02 243 A 1 
ATOM   1964 C  CG  . GLN A 1 243 ? -5.203  -13.795 -6.072  1.00 93.90 243 A 1 
ATOM   1965 C  CD  . GLN A 1 243 ? -5.047  -15.214 -6.595  1.00 94.42 243 A 1 
ATOM   1966 O  OE1 . GLN A 1 243 ? -5.008  -16.176 -5.851  1.00 88.34 243 A 1 
ATOM   1967 N  NE2 . GLN A 1 243 ? -4.952  -15.405 -7.889  1.00 86.50 243 A 1 
ATOM   1968 N  N   . VAL A 1 244 ? -8.868  -10.965 -5.941  1.00 95.92 244 A 1 
ATOM   1969 C  CA  . VAL A 1 244 ? -10.315 -10.751 -6.002  1.00 95.82 244 A 1 
ATOM   1970 C  C   . VAL A 1 244 ? -10.998 -12.077 -6.322  1.00 95.54 244 A 1 
ATOM   1971 O  O   . VAL A 1 244 ? -10.560 -12.803 -7.220  1.00 94.62 244 A 1 
ATOM   1972 C  CB  . VAL A 1 244 ? -10.678 -9.621  -6.986  1.00 94.61 244 A 1 
ATOM   1973 C  CG1 . VAL A 1 244 ? -10.336 -9.931  -8.444  1.00 90.04 244 A 1 
ATOM   1974 C  CG2 . VAL A 1 244 ? -12.155 -9.258  -6.891  1.00 89.56 244 A 1 
ATOM   1975 N  N   . VAL A 1 245 ? -12.050 -12.384 -5.565  1.00 96.01 245 A 1 
ATOM   1976 C  CA  . VAL A 1 245 ? -12.869 -13.595 -5.713  1.00 95.88 245 A 1 
ATOM   1977 C  C   . VAL A 1 245 ? -14.341 -13.197 -5.643  1.00 95.97 245 A 1 
ATOM   1978 O  O   . VAL A 1 245 ? -14.700 -12.289 -4.899  1.00 95.48 245 A 1 
ATOM   1979 C  CB  . VAL A 1 245 ? -12.509 -14.656 -4.663  1.00 95.42 245 A 1 
ATOM   1980 C  CG1 . VAL A 1 245 ? -11.090 -15.199 -4.889  1.00 92.82 245 A 1 
ATOM   1981 C  CG2 . VAL A 1 245 ? -12.594 -14.155 -3.220  1.00 93.52 245 A 1 
ATOM   1982 N  N   . GLU A 1 246 ? -15.190 -13.848 -6.428  1.00 95.62 246 A 1 
ATOM   1983 C  CA  . GLU A 1 246 ? -16.567 -13.422 -6.693  1.00 95.85 246 A 1 
ATOM   1984 C  C   . GLU A 1 246 ? -17.403 -13.253 -5.410  1.00 96.27 246 A 1 
ATOM   1985 O  O   . GLU A 1 246 ? -17.974 -12.188 -5.173  1.00 95.77 246 A 1 
ATOM   1986 C  CB  . GLU A 1 246 ? -17.199 -14.440 -7.663  1.00 94.91 246 A 1 
ATOM   1987 C  CG  . GLU A 1 246 ? -18.592 -14.028 -8.167  1.00 84.03 246 A 1 
ATOM   1988 C  CD  . GLU A 1 246 ? -19.168 -14.996 -9.225  1.00 74.11 246 A 1 
ATOM   1989 O  OE1 . GLU A 1 246 ? -20.298 -14.741 -9.691  1.00 66.53 246 A 1 
ATOM   1990 O  OE2 . GLU A 1 246 ? -18.483 -15.986 -9.580  1.00 65.63 246 A 1 
ATOM   1991 N  N   . ASP A 1 247 ? -17.388 -14.243 -4.531  1.00 96.42 247 A 1 
ATOM   1992 C  CA  . ASP A 1 247 ? -18.164 -14.245 -3.281  1.00 96.96 247 A 1 
ATOM   1993 C  C   . ASP A 1 247 ? -17.448 -13.541 -2.114  1.00 97.56 247 A 1 
ATOM   1994 O  O   . ASP A 1 247 ? -17.934 -13.555 -0.984  1.00 97.02 247 A 1 
ATOM   1995 C  CB  . ASP A 1 247 ? -18.544 -15.687 -2.928  1.00 96.44 247 A 1 
ATOM   1996 C  CG  . ASP A 1 247 ? -19.558 -16.312 -3.892  1.00 95.05 247 A 1 
ATOM   1997 O  OD1 . ASP A 1 247 ? -20.536 -15.610 -4.244  1.00 91.61 247 A 1 
ATOM   1998 O  OD2 . ASP A 1 247 ? -19.394 -17.510 -4.197  1.00 91.03 247 A 1 
ATOM   1999 N  N   . GLY A 1 248 ? -16.275 -12.939 -2.341  1.00 96.88 248 A 1 
ATOM   2000 C  CA  . GLY A 1 248 ? -15.410 -12.385 -1.290  1.00 97.31 248 A 1 
ATOM   2001 C  C   . GLY A 1 248 ? -14.638 -13.438 -0.489  1.00 97.81 248 A 1 
ATOM   2002 O  O   . GLY A 1 248 ? -13.725 -13.100 0.264   1.00 97.41 248 A 1 
ATOM   2003 N  N   . TYR A 1 249 ? -14.972 -14.718 -0.661  1.00 97.54 249 A 1 
ATOM   2004 C  CA  . TYR A 1 249 ? -14.183 -15.846 -0.178  1.00 97.77 249 A 1 
ATOM   2005 C  C   . TYR A 1 249 ? -14.181 -16.959 -1.220  1.00 97.32 249 A 1 
ATOM   2006 O  O   . TYR A 1 249 ? -15.188 -17.201 -1.882  1.00 96.73 249 A 1 
ATOM   2007 C  CB  . TYR A 1 249 ? -14.695 -16.345 1.182   1.00 97.84 249 A 1 
ATOM   2008 C  CG  . TYR A 1 249 ? -15.958 -17.185 1.100   1.00 97.92 249 A 1 
ATOM   2009 C  CD1 . TYR A 1 249 ? -17.221 -16.571 0.995   1.00 97.35 249 A 1 
ATOM   2010 C  CD2 . TYR A 1 249 ? -15.871 -18.594 1.060   1.00 97.40 249 A 1 
ATOM   2011 C  CE1 . TYR A 1 249 ? -18.381 -17.343 0.828   1.00 97.08 249 A 1 
ATOM   2012 C  CE2 . TYR A 1 249 ? -17.028 -19.375 0.895   1.00 97.01 249 A 1 
ATOM   2013 C  CZ  . TYR A 1 249 ? -18.274 -18.745 0.764   1.00 97.14 249 A 1 
ATOM   2014 O  OH  . TYR A 1 249 ? -19.396 -19.507 0.560   1.00 96.07 249 A 1 
ATOM   2015 N  N   . GLU A 1 250 ? -13.068 -17.664 -1.340  1.00 97.60 250 A 1 
ATOM   2016 C  CA  . GLU A 1 250 ? -12.959 -18.814 -2.234  1.00 97.66 250 A 1 
ATOM   2017 C  C   . GLU A 1 250 ? -12.061 -19.887 -1.618  1.00 97.80 250 A 1 
ATOM   2018 O  O   . GLU A 1 250 ? -10.950 -19.611 -1.154  1.00 97.55 250 A 1 
ATOM   2019 C  CB  . GLU A 1 250 ? -12.442 -18.381 -3.613  1.00 97.11 250 A 1 
ATOM   2020 C  CG  . GLU A 1 250 ? -12.518 -19.531 -4.637  1.00 95.43 250 A 1 
ATOM   2021 C  CD  . GLU A 1 250 ? -12.006 -19.126 -6.031  1.00 93.61 250 A 1 
ATOM   2022 O  OE1 . GLU A 1 250 ? -11.183 -19.896 -6.585  1.00 86.76 250 A 1 
ATOM   2023 O  OE2 . GLU A 1 250 ? -12.434 -18.067 -6.523  1.00 87.56 250 A 1 
ATOM   2024 N  N   . PHE A 1 251 ? -12.540 -21.124 -1.599  1.00 98.09 251 A 1 
ATOM   2025 C  CA  . PHE A 1 251 ? -11.754 -22.258 -1.128  1.00 97.99 251 A 1 
ATOM   2026 C  C   . PHE A 1 251 ? -10.825 -22.810 -2.207  1.00 97.79 251 A 1 
ATOM   2027 O  O   . PHE A 1 251 ? -11.173 -22.925 -3.381  1.00 97.02 251 A 1 
ATOM   2028 C  CB  . PHE A 1 251 ? -12.663 -23.358 -0.604  1.00 97.73 251 A 1 
ATOM   2029 C  CG  . PHE A 1 251 ? -13.241 -23.076 0.765   1.00 97.95 251 A 1 
ATOM   2030 C  CD1 . PHE A 1 251 ? -12.391 -22.967 1.876   1.00 97.19 251 A 1 
ATOM   2031 C  CD2 . PHE A 1 251 ? -14.628 -22.966 0.943   1.00 97.09 251 A 1 
ATOM   2032 C  CE1 . PHE A 1 251 ? -12.913 -22.751 3.158   1.00 96.87 251 A 1 
ATOM   2033 C  CE2 . PHE A 1 251 ? -15.164 -22.758 2.217   1.00 96.73 251 A 1 
ATOM   2034 C  CZ  . PHE A 1 251 ? -14.302 -22.652 3.332   1.00 97.33 251 A 1 
ATOM   2035 N  N   . PHE A 1 252 ? -9.669  -23.289 -1.761  1.00 97.80 252 A 1 
ATOM   2036 C  CA  . PHE A 1 252 ? -8.710  -24.012 -2.569  1.00 97.85 252 A 1 
ATOM   2037 C  C   . PHE A 1 252 ? -8.305  -25.323 -1.878  1.00 97.88 252 A 1 
ATOM   2038 O  O   . PHE A 1 252 ? -8.375  -25.442 -0.652  1.00 97.43 252 A 1 
ATOM   2039 C  CB  . PHE A 1 252 ? -7.514  -23.092 -2.823  1.00 97.89 252 A 1 
ATOM   2040 C  CG  . PHE A 1 252 ? -6.455  -23.688 -3.715  1.00 98.16 252 A 1 
ATOM   2041 C  CD1 . PHE A 1 252 ? -5.272  -24.199 -3.160  1.00 97.52 252 A 1 
ATOM   2042 C  CD2 . PHE A 1 252 ? -6.652  -23.722 -5.105  1.00 97.56 252 A 1 
ATOM   2043 C  CE1 . PHE A 1 252 ? -4.275  -24.736 -3.993  1.00 97.14 252 A 1 
ATOM   2044 C  CE2 . PHE A 1 252 ? -5.664  -24.255 -5.944  1.00 97.28 252 A 1 
ATOM   2045 C  CZ  . PHE A 1 252 ? -4.474  -24.760 -5.392  1.00 97.67 252 A 1 
ATOM   2046 N  N   . ALA A 1 253 ? -7.906  -26.313 -2.657  1.00 97.36 253 A 1 
ATOM   2047 C  CA  . ALA A 1 253 ? -7.377  -27.585 -2.162  1.00 97.41 253 A 1 
ATOM   2048 C  C   . ALA A 1 253 ? -8.275  -28.270 -1.107  1.00 97.31 253 A 1 
ATOM   2049 O  O   . ALA A 1 253 ? -7.825  -28.605 -0.011  1.00 96.64 253 A 1 
ATOM   2050 C  CB  . ALA A 1 253 ? -5.925  -27.371 -1.696  1.00 97.18 253 A 1 
ATOM   2051 N  N   . LYS A 1 254 ? -9.552  -28.504 -1.423  1.00 97.24 254 A 1 
ATOM   2052 C  CA  . LYS A 1 254 ? -10.534 -29.134 -0.518  1.00 97.08 254 A 1 
ATOM   2053 C  C   . LYS A 1 254 ? -10.636 -28.418 0.840   1.00 97.39 254 A 1 
ATOM   2054 O  O   . LYS A 1 254 ? -10.542 -29.052 1.889   1.00 96.34 254 A 1 
ATOM   2055 C  CB  . LYS A 1 254 ? -10.265 -30.645 -0.339  1.00 95.66 254 A 1 
ATOM   2056 C  CG  . LYS A 1 254 ? -10.272 -31.510 -1.600  1.00 90.52 254 A 1 
ATOM   2057 C  CD  . LYS A 1 254 ? -10.105 -32.977 -1.164  1.00 83.51 254 A 1 
ATOM   2058 C  CE  . LYS A 1 254 ? -10.226 -33.996 -2.289  1.00 72.15 254 A 1 
ATOM   2059 N  NZ  . LYS A 1 254 ? -10.291 -35.394 -1.747  1.00 63.07 254 A 1 
ATOM   2060 N  N   . ARG A 1 255 ? -10.793 -27.100 0.842   1.00 97.50 255 A 1 
ATOM   2061 C  CA  . ARG A 1 255 ? -10.880 -26.243 2.043   1.00 97.95 255 A 1 
ATOM   2062 C  C   . ARG A 1 255 ? -9.619  -26.250 2.922   1.00 98.19 255 A 1 
ATOM   2063 O  O   . ARG A 1 255 ? -9.693  -25.893 4.088   1.00 97.84 255 A 1 
ATOM   2064 C  CB  . ARG A 1 255 ? -12.143 -26.547 2.871   1.00 97.61 255 A 1 
ATOM   2065 C  CG  . ARG A 1 255 ? -13.457 -26.541 2.083   1.00 96.53 255 A 1 
ATOM   2066 C  CD  . ARG A 1 255 ? -14.619 -26.708 3.061   1.00 95.71 255 A 1 
ATOM   2067 N  NE  . ARG A 1 255 ? -15.905 -26.820 2.366   1.00 94.76 255 A 1 
ATOM   2068 C  CZ  . ARG A 1 255 ? -17.068 -27.081 2.941   1.00 95.11 255 A 1 
ATOM   2069 N  NH1 . ARG A 1 255 ? -17.193 -27.222 4.232   1.00 91.12 255 A 1 
ATOM   2070 N  NH2 . ARG A 1 255 ? -18.137 -27.217 2.214   1.00 90.48 255 A 1 
ATOM   2071 N  N   . GLN A 1 256 ? -8.471  -26.607 2.380   1.00 97.81 256 A 1 
ATOM   2072 C  CA  . GLN A 1 256 ? -7.185  -26.463 3.070   1.00 98.19 256 A 1 
ATOM   2073 C  C   . GLN A 1 256 ? -6.610  -25.043 2.949   1.00 98.49 256 A 1 
ATOM   2074 O  O   . GLN A 1 256 ? -5.727  -24.669 3.712   1.00 98.36 256 A 1 
ATOM   2075 C  CB  . GLN A 1 256 ? -6.187  -27.490 2.541   1.00 97.81 256 A 1 
ATOM   2076 C  CG  . GLN A 1 256 ? -6.648  -28.937 2.780   1.00 96.80 256 A 1 
ATOM   2077 C  CD  . GLN A 1 256 ? -5.529  -29.927 2.462   1.00 95.45 256 A 1 
ATOM   2078 O  OE1 . GLN A 1 256 ? -5.158  -30.162 1.327   1.00 86.67 256 A 1 
ATOM   2079 N  NE2 . GLN A 1 256 ? -4.924  -30.513 3.458   1.00 83.92 256 A 1 
ATOM   2080 N  N   . LEU A 1 257 ? -7.120  -24.264 1.999   1.00 98.38 257 A 1 
ATOM   2081 C  CA  . LEU A 1 257 ? -6.816  -22.854 1.861   1.00 98.54 257 A 1 
ATOM   2082 C  C   . LEU A 1 257 ? -8.102  -22.091 1.555   1.00 98.42 257 A 1 
ATOM   2083 O  O   . LEU A 1 257 ? -8.953  -22.584 0.814   1.00 98.21 257 A 1 
ATOM   2084 C  CB  . LEU A 1 257 ? -5.710  -22.674 0.802   1.00 98.56 257 A 1 
ATOM   2085 C  CG  . LEU A 1 257 ? -5.257  -21.212 0.511   1.00 98.47 257 A 1 
ATOM   2086 C  CD1 . LEU A 1 257 ? -3.817  -21.209 0.004   1.00 97.65 257 A 1 
ATOM   2087 C  CD2 . LEU A 1 257 ? -6.117  -20.537 -0.559  1.00 97.53 257 A 1 
ATOM   2088 N  N   . VAL A 1 258 ? -8.215  -20.875 2.100   1.00 98.47 258 A 1 
ATOM   2089 C  CA  . VAL A 1 258 ? -9.246  -19.910 1.727   1.00 98.57 258 A 1 
ATOM   2090 C  C   . VAL A 1 258 ? -8.603  -18.588 1.345   1.00 98.50 258 A 1 
ATOM   2091 O  O   . VAL A 1 258 ? -7.683  -18.109 2.015   1.00 98.43 258 A 1 
ATOM   2092 C  CB  . VAL A 1 258 ? -10.306 -19.777 2.841   1.00 98.49 258 A 1 
ATOM   2093 C  CG1 . VAL A 1 258 ? -9.775  -19.154 4.132   1.00 97.81 258 A 1 
ATOM   2094 C  CG2 . VAL A 1 258 ? -11.515 -18.985 2.355   1.00 97.47 258 A 1 
ATOM   2095 N  N   . THR A 1 259 ? -9.074  -18.010 0.247   1.00 98.19 259 A 1 
ATOM   2096 C  CA  . THR A 1 259 ? -8.803  -16.620 -0.127  1.00 97.90 259 A 1 
ATOM   2097 C  C   . THR A 1 259 ? -9.928  -15.747 0.401   1.00 98.07 259 A 1 
ATOM   2098 O  O   . THR A 1 259 ? -11.091 -16.065 0.182   1.00 97.75 259 A 1 
ATOM   2099 C  CB  . THR A 1 259 ? -8.664  -16.481 -1.645  1.00 97.38 259 A 1 
ATOM   2100 O  OG1 . THR A 1 259 ? -7.595  -17.293 -2.100  1.00 96.42 259 A 1 
ATOM   2101 C  CG2 . THR A 1 259 ? -8.341  -15.053 -2.078  1.00 96.64 259 A 1 
ATOM   2102 N  N   . LEU A 1 260 ? -9.586  -14.657 1.088   1.00 98.23 260 A 1 
ATOM   2103 C  CA  . LEU A 1 260 ? -10.519 -13.627 1.526   1.00 98.26 260 A 1 
ATOM   2104 C  C   . LEU A 1 260 ? -10.239 -12.326 0.790   1.00 97.96 260 A 1 
ATOM   2105 O  O   . LEU A 1 260 ? -9.088  -11.917 0.673   1.00 97.32 260 A 1 
ATOM   2106 C  CB  . LEU A 1 260 ? -10.424 -13.398 3.042   1.00 98.41 260 A 1 
ATOM   2107 C  CG  . LEU A 1 260 ? -10.722 -14.624 3.914   1.00 98.24 260 A 1 
ATOM   2108 C  CD1 . LEU A 1 260 ? -10.593 -14.231 5.393   1.00 97.74 260 A 1 
ATOM   2109 C  CD2 . LEU A 1 260 ? -12.127 -15.178 3.698   1.00 97.61 260 A 1 
ATOM   2110 N  N   . PHE A 1 261 ? -11.307 -11.657 0.342   1.00 97.84 261 A 1 
ATOM   2111 C  CA  . PHE A 1 261 ? -11.231 -10.351 -0.281  1.00 97.72 261 A 1 
ATOM   2112 C  C   . PHE A 1 261 ? -12.374 -9.483  0.258   1.00 98.01 261 A 1 
ATOM   2113 O  O   . PHE A 1 261 ? -13.533 -9.884  0.192   1.00 97.75 261 A 1 
ATOM   2114 C  CB  . PHE A 1 261 ? -11.271 -10.515 -1.796  1.00 97.02 261 A 1 
ATOM   2115 C  CG  . PHE A 1 261 ? -10.806 -9.288  -2.533  1.00 96.99 261 A 1 
ATOM   2116 C  CD1 . PHE A 1 261 ? -11.716 -8.305  -2.945  1.00 96.26 261 A 1 
ATOM   2117 C  CD2 . PHE A 1 261 ? -9.436  -9.121  -2.814  1.00 96.17 261 A 1 
ATOM   2118 C  CE1 . PHE A 1 261 ? -11.261 -7.165  -3.641  1.00 95.41 261 A 1 
ATOM   2119 C  CE2 . PHE A 1 261 ? -8.975  -7.993  -3.499  1.00 95.23 261 A 1 
ATOM   2120 C  CZ  . PHE A 1 261 ? -9.891  -7.010  -3.916  1.00 95.61 261 A 1 
ATOM   2121 N  N   . SER A 1 262 ? -12.065 -8.339  0.841   1.00 98.12 262 A 1 
ATOM   2122 C  CA  . SER A 1 262 ? -13.037 -7.562  1.623   1.00 98.37 262 A 1 
ATOM   2123 C  C   . SER A 1 262 ? -13.443 -6.237  0.973   1.00 98.20 262 A 1 
ATOM   2124 O  O   . SER A 1 262 ? -14.203 -5.473  1.579   1.00 97.60 262 A 1 
ATOM   2125 C  CB  . SER A 1 262 ? -12.543 -7.368  3.058   1.00 98.36 262 A 1 
ATOM   2126 O  OG  . SER A 1 262 ? -12.335 -8.630  3.687   1.00 97.95 262 A 1 
ATOM   2127 N  N   . ALA A 1 263 ? -12.999 -5.963  -0.258  1.00 97.80 263 A 1 
ATOM   2128 C  CA  . ALA A 1 263 ? -13.399 -4.806  -1.047  1.00 97.63 263 A 1 
ATOM   2129 C  C   . ALA A 1 263 ? -14.473 -5.207  -2.085  1.00 97.34 263 A 1 
ATOM   2130 O  O   . ALA A 1 263 ? -14.138 -5.728  -3.145  1.00 96.59 263 A 1 
ATOM   2131 C  CB  . ALA A 1 263 ? -12.148 -4.193  -1.688  1.00 97.26 263 A 1 
ATOM   2132 N  N   . PRO A 1 264 ? -15.777 -4.983  -1.804  1.00 97.61 264 A 1 
ATOM   2133 C  CA  . PRO A 1 264 ? -16.834 -5.319  -2.746  1.00 97.78 264 A 1 
ATOM   2134 C  C   . PRO A 1 264 ? -16.838 -4.372  -3.948  1.00 97.55 264 A 1 
ATOM   2135 O  O   . PRO A 1 264 ? -16.450 -3.209  -3.824  1.00 96.49 264 A 1 
ATOM   2136 C  CB  . PRO A 1 264 ? -18.133 -5.216  -1.935  1.00 97.28 264 A 1 
ATOM   2137 C  CG  . PRO A 1 264 ? -17.798 -4.166  -0.876  1.00 95.12 264 A 1 
ATOM   2138 C  CD  . PRO A 1 264 ? -16.318 -4.397  -0.595  1.00 97.52 264 A 1 
ATOM   2139 N  N   . ASN A 1 265 ? -17.306 -4.856  -5.104  1.00 96.84 265 A 1 
ATOM   2140 C  CA  . ASN A 1 265 ? -17.250 -4.133  -6.384  1.00 96.65 265 A 1 
ATOM   2141 C  C   . ASN A 1 265 ? -15.887 -3.462  -6.602  1.00 96.35 265 A 1 
ATOM   2142 O  O   . ASN A 1 265 ? -15.798 -2.251  -6.801  1.00 94.72 265 A 1 
ATOM   2143 C  CB  . ASN A 1 265 ? -18.432 -3.151  -6.510  1.00 96.22 265 A 1 
ATOM   2144 C  CG  . ASN A 1 265 ? -19.728 -3.809  -6.943  1.00 93.79 265 A 1 
ATOM   2145 O  OD1 . ASN A 1 265 ? -19.848 -4.990  -7.146  1.00 87.00 265 A 1 
ATOM   2146 N  ND2 . ASN A 1 265 ? -20.771 -3.022  -7.120  1.00 85.95 265 A 1 
ATOM   2147 N  N   . TYR A 1 266 ? -14.842 -4.262  -6.514  1.00 96.15 266 A 1 
ATOM   2148 C  CA  . TYR A 1 266 ? -13.466 -3.812  -6.457  1.00 95.90 266 A 1 
ATOM   2149 C  C   . TYR A 1 266 ? -13.137 -2.787  -7.543  1.00 95.27 266 A 1 
ATOM   2150 O  O   . TYR A 1 266 ? -13.314 -3.048  -8.737  1.00 93.55 266 A 1 
ATOM   2151 C  CB  . TYR A 1 266 ? -12.551 -5.028  -6.550  1.00 95.55 266 A 1 
ATOM   2152 C  CG  . TYR A 1 266 ? -11.077 -4.717  -6.534  1.00 95.49 266 A 1 
ATOM   2153 C  CD1 . TYR A 1 266 ? -10.228 -5.371  -7.450  1.00 94.19 266 A 1 
ATOM   2154 C  CD2 . TYR A 1 266 ? -10.541 -3.829  -5.582  1.00 94.08 266 A 1 
ATOM   2155 C  CE1 . TYR A 1 266 ? -8.850  -5.190  -7.368  1.00 93.75 266 A 1 
ATOM   2156 C  CE2 . TYR A 1 266 ? -9.156  -3.638  -5.501  1.00 93.63 266 A 1 
ATOM   2157 C  CZ  . TYR A 1 266 ? -8.307  -4.351  -6.380  1.00 94.02 266 A 1 
ATOM   2158 O  OH  . TYR A 1 266 ? -6.959  -4.251  -6.239  1.00 93.00 266 A 1 
ATOM   2159 N  N   . CYS A 1 267 ? -12.677 -1.622  -7.124  1.00 94.54 267 A 1 
ATOM   2160 C  CA  . CYS A 1 267 ? -12.383 -0.475  -7.987  1.00 94.15 267 A 1 
ATOM   2161 C  C   . CYS A 1 267 ? -13.548 -0.018  -8.886  1.00 94.43 267 A 1 
ATOM   2162 O  O   . CYS A 1 267 ? -13.354 0.771   -9.801  1.00 91.44 267 A 1 
ATOM   2163 C  CB  . CYS A 1 267 ? -11.096 -0.754  -8.779  1.00 91.16 267 A 1 
ATOM   2164 S  SG  . CYS A 1 267 ? -9.728  -0.938  -7.614  1.00 84.90 267 A 1 
ATOM   2165 N  N   . GLY A 1 268 ? -14.767 -0.490  -8.642  1.00 94.52 268 A 1 
ATOM   2166 C  CA  . GLY A 1 268 ? -15.906 -0.256  -9.524  1.00 94.09 268 A 1 
ATOM   2167 C  C   . GLY A 1 268 ? -15.830 -0.989  -10.872 1.00 93.78 268 A 1 
ATOM   2168 O  O   . GLY A 1 268 ? -16.626 -0.686  -11.754 1.00 91.21 268 A 1 
ATOM   2169 N  N   . GLU A 1 269 ? -14.896 -1.911  -11.020 1.00 92.86 269 A 1 
ATOM   2170 C  CA  . GLU A 1 269 ? -14.669 -2.679  -12.254 1.00 91.62 269 A 1 
ATOM   2171 C  C   . GLU A 1 269 ? -15.084 -4.148  -12.136 1.00 91.68 269 A 1 
ATOM   2172 O  O   . GLU A 1 269 ? -15.412 -4.773  -13.142 1.00 88.64 269 A 1 
ATOM   2173 C  CB  . GLU A 1 269 ? -13.196 -2.607  -12.661 1.00 89.28 269 A 1 
ATOM   2174 C  CG  . GLU A 1 269 ? -12.756 -1.190  -13.044 1.00 83.51 269 A 1 
ATOM   2175 C  CD  . GLU A 1 269 ? -11.393 -1.159  -13.755 1.00 77.32 269 A 1 
ATOM   2176 O  OE1 . GLU A 1 269 ? -10.885 -0.037  -13.986 1.00 71.54 269 A 1 
ATOM   2177 O  OE2 . GLU A 1 269 ? -10.872 -2.241  -14.107 1.00 70.81 269 A 1 
ATOM   2178 N  N   . PHE A 1 270 ? -15.098 -4.681  -10.927 1.00 93.59 270 A 1 
ATOM   2179 C  CA  . PHE A 1 270 ? -15.583 -6.022  -10.628 1.00 93.47 270 A 1 
ATOM   2180 C  C   . PHE A 1 270 ? -16.966 -5.950  -9.986  1.00 93.70 270 A 1 
ATOM   2181 O  O   . PHE A 1 270 ? -17.325 -4.949  -9.355  1.00 92.27 270 A 1 
ATOM   2182 C  CB  . PHE A 1 270 ? -14.587 -6.767  -9.742  1.00 92.38 270 A 1 
ATOM   2183 C  CG  . PHE A 1 270 ? -13.254 -7.045  -10.405 1.00 90.56 270 A 1 
ATOM   2184 C  CD1 . PHE A 1 270 ? -13.024 -8.281  -11.037 1.00 87.61 270 A 1 
ATOM   2185 C  CD2 . PHE A 1 270 ? -12.237 -6.077  -10.398 1.00 87.15 270 A 1 
ATOM   2186 C  CE1 . PHE A 1 270 ? -11.792 -8.552  -11.646 1.00 84.99 270 A 1 
ATOM   2187 C  CE2 . PHE A 1 270 ? -11.005 -6.346  -11.009 1.00 85.21 270 A 1 
ATOM   2188 C  CZ  . PHE A 1 270 ? -10.779 -7.582  -11.634 1.00 85.55 270 A 1 
ATOM   2189 N  N   . ASP A 1 271 ? -17.733 -7.023  -10.096 1.00 93.37 271 A 1 
ATOM   2190 C  CA  . ASP A 1 271 ? -19.032 -7.229  -9.453  1.00 93.40 271 A 1 
ATOM   2191 C  C   . ASP A 1 271 ? -18.955 -8.155  -8.234  1.00 94.63 271 A 1 
ATOM   2192 O  O   . ASP A 1 271 ? -19.970 -8.651  -7.751  1.00 93.12 271 A 1 
ATOM   2193 C  CB  . ASP A 1 271 ? -20.050 -7.690  -10.506 1.00 91.38 271 A 1 
ATOM   2194 C  CG  . ASP A 1 271 ? -19.712 -9.025  -11.184 1.00 84.87 271 A 1 
ATOM   2195 O  OD1 . ASP A 1 271 ? -18.540 -9.451  -11.117 1.00 77.95 271 A 1 
ATOM   2196 O  OD2 . ASP A 1 271 ? -20.632 -9.559  -11.838 1.00 76.88 271 A 1 
ATOM   2197 N  N   . ASN A 1 272 ? -17.752 -8.351  -7.690  1.00 95.19 272 A 1 
ATOM   2198 C  CA  . ASN A 1 272 ? -17.494 -9.211  -6.546  1.00 95.62 272 A 1 
ATOM   2199 C  C   . ASN A 1 272 ? -18.155 -8.704  -5.260  1.00 96.68 272 A 1 
ATOM   2200 O  O   . ASN A 1 272 ? -18.288 -7.498  -5.019  1.00 96.44 272 A 1 
ATOM   2201 C  CB  . ASN A 1 272 ? -15.974 -9.393  -6.369  1.00 94.88 272 A 1 
ATOM   2202 C  CG  . ASN A 1 272 ? -15.292 -8.131  -5.869  1.00 95.31 272 A 1 
ATOM   2203 O  OD1 . ASN A 1 272 ? -15.058 -7.190  -6.600  1.00 92.71 272 A 1 
ATOM   2204 N  ND2 . ASN A 1 272 ? -14.972 -8.076  -4.598  1.00 92.72 272 A 1 
ATOM   2205 N  N   . ALA A 1 273 ? -18.503 -9.626  -4.381  1.00 96.70 273 A 1 
ATOM   2206 C  CA  . ALA A 1 273 ? -18.766 -9.323  -2.989  1.00 97.12 273 A 1 
ATOM   2207 C  C   . ALA A 1 273 ? -17.447 -9.178  -2.208  1.00 97.23 273 A 1 
ATOM   2208 O  O   . ALA A 1 273 ? -16.393 -9.652  -2.617  1.00 96.77 273 A 1 
ATOM   2209 C  CB  . ALA A 1 273 ? -19.683 -10.408 -2.415  1.00 97.08 273 A 1 
ATOM   2210 N  N   . GLY A 1 274 ? -17.521 -8.531  -1.050  1.00 97.58 274 A 1 
ATOM   2211 C  CA  . GLY A 1 274 ? -16.492 -8.653  -0.026  1.00 97.94 274 A 1 
ATOM   2212 C  C   . GLY A 1 274 ? -16.904 -9.694  1.012   1.00 98.36 274 A 1 
ATOM   2213 O  O   . GLY A 1 274 ? -18.089 -9.931  1.206   1.00 98.15 274 A 1 
ATOM   2214 N  N   . ALA A 1 275 ? -15.945 -10.288 1.700   1.00 98.37 275 A 1 
ATOM   2215 C  CA  . ALA A 1 275 ? -16.244 -11.180 2.807   1.00 98.57 275 A 1 
ATOM   2216 C  C   . ALA A 1 275 ? -15.269 -11.014 3.975   1.00 98.60 275 A 1 
ATOM   2217 O  O   . ALA A 1 275 ? -14.152 -10.516 3.835   1.00 98.43 275 A 1 
ATOM   2218 C  CB  . ALA A 1 275 ? -16.302 -12.631 2.314   1.00 98.18 275 A 1 
ATOM   2219 N  N   . MET A 1 276 ? -15.710 -11.494 5.140   1.00 98.62 276 A 1 
ATOM   2220 C  CA  . MET A 1 276 ? -14.840 -11.792 6.263   1.00 98.61 276 A 1 
ATOM   2221 C  C   . MET A 1 276 ? -15.110 -13.210 6.765   1.00 98.76 276 A 1 
ATOM   2222 O  O   . MET A 1 276 ? -16.229 -13.719 6.655   1.00 98.40 276 A 1 
ATOM   2223 C  CB  . MET A 1 276 ? -14.998 -10.730 7.377   1.00 97.33 276 A 1 
ATOM   2224 C  CG  . MET A 1 276 ? -16.309 -10.857 8.165   1.00 92.84 276 A 1 
ATOM   2225 S  SD  . MET A 1 276 ? -16.539 -9.565  9.415   1.00 92.35 276 A 1 
ATOM   2226 C  CE  . MET A 1 276 ? -17.392 -8.324  8.433   1.00 84.17 276 A 1 
ATOM   2227 N  N   . MET A 1 277 ? -14.095 -13.830 7.328   1.00 98.73 277 A 1 
ATOM   2228 C  CA  . MET A 1 277 ? -14.213 -15.119 7.998   1.00 98.81 277 A 1 
ATOM   2229 C  C   . MET A 1 277 ? -14.202 -14.910 9.507   1.00 98.89 277 A 1 
ATOM   2230 O  O   . MET A 1 277 ? -13.226 -14.404 10.056  1.00 98.70 277 A 1 
ATOM   2231 C  CB  . MET A 1 277 ? -13.102 -16.066 7.538   1.00 98.71 277 A 1 
ATOM   2232 C  CG  . MET A 1 277 ? -13.299 -17.476 8.106   1.00 98.34 277 A 1 
ATOM   2233 S  SD  . MET A 1 277 ? -12.078 -18.697 7.521   1.00 97.88 277 A 1 
ATOM   2234 C  CE  . MET A 1 277 ? -10.603 -18.128 8.387   1.00 93.47 277 A 1 
ATOM   2235 N  N   . SER A 1 278 ? -15.289 -15.314 10.179  1.00 98.87 278 A 1 
ATOM   2236 C  CA  . SER A 1 278 ? -15.347 -15.346 11.634  1.00 98.84 278 A 1 
ATOM   2237 C  C   . SER A 1 278 ? -14.882 -16.708 12.131  1.00 98.89 278 A 1 
ATOM   2238 O  O   . SER A 1 278 ? -15.378 -17.731 11.670  1.00 98.60 278 A 1 
ATOM   2239 C  CB  . SER A 1 278 ? -16.763 -15.054 12.129  1.00 98.45 278 A 1 
ATOM   2240 O  OG  . SER A 1 278 ? -17.160 -13.744 11.745  1.00 86.96 278 A 1 
ATOM   2241 N  N   . VAL A 1 279 ? -13.961 -16.709 13.080  1.00 98.73 279 A 1 
ATOM   2242 C  CA  . VAL A 1 279 ? -13.509 -17.887 13.823  1.00 98.81 279 A 1 
ATOM   2243 C  C   . VAL A 1 279 ? -13.992 -17.722 15.256  1.00 98.71 279 A 1 
ATOM   2244 O  O   . VAL A 1 279 ? -13.665 -16.735 15.904  1.00 98.54 279 A 1 
ATOM   2245 C  CB  . VAL A 1 279 ? -11.982 -18.044 13.773  1.00 98.69 279 A 1 
ATOM   2246 C  CG1 . VAL A 1 279 ? -11.563 -19.405 14.330  1.00 98.09 279 A 1 
ATOM   2247 C  CG2 . VAL A 1 279 ? -11.439 -17.927 12.342  1.00 98.13 279 A 1 
ATOM   2248 N  N   . ASP A 1 280 ? -14.823 -18.639 15.730  1.00 98.60 280 A 1 
ATOM   2249 C  CA  . ASP A 1 280 ? -15.305 -18.597 17.108  1.00 98.51 280 A 1 
ATOM   2250 C  C   . ASP A 1 280 ? -14.360 -19.332 18.077  1.00 98.55 280 A 1 
ATOM   2251 O  O   . ASP A 1 280 ? -13.388 -19.974 17.677  1.00 97.93 280 A 1 
ATOM   2252 C  CB  . ASP A 1 280 ? -16.775 -19.057 17.182  1.00 98.18 280 A 1 
ATOM   2253 C  CG  . ASP A 1 280 ? -17.032 -20.567 17.121  1.00 97.69 280 A 1 
ATOM   2254 O  OD1 . ASP A 1 280 ? -16.094 -21.371 17.246  1.00 95.92 280 A 1 
ATOM   2255 O  OD2 . ASP A 1 280 ? -18.220 -20.948 17.030  1.00 94.71 280 A 1 
ATOM   2256 N  N   . GLU A 1 281 ? -14.665 -19.274 19.374  1.00 98.50 281 A 1 
ATOM   2257 C  CA  . GLU A 1 281 ? -13.880 -19.909 20.442  1.00 98.21 281 A 1 
ATOM   2258 C  C   . GLU A 1 281 ? -13.772 -21.445 20.304  1.00 98.33 281 A 1 
ATOM   2259 O  O   . GLU A 1 281 ? -12.927 -22.077 20.930  1.00 96.98 281 A 1 
ATOM   2260 C  CB  . GLU A 1 281 ? -14.538 -19.598 21.794  1.00 97.12 281 A 1 
ATOM   2261 C  CG  . GLU A 1 281 ? -14.596 -18.103 22.130  1.00 87.45 281 A 1 
ATOM   2262 C  CD  . GLU A 1 281 ? -15.351 -17.792 23.436  1.00 82.02 281 A 1 
ATOM   2263 O  OE1 . GLU A 1 281 ? -15.468 -16.595 23.762  1.00 74.49 281 A 1 
ATOM   2264 O  OE2 . GLU A 1 281 ? -15.836 -18.742 24.090  1.00 74.47 281 A 1 
ATOM   2265 N  N   . THR A 1 282 ? -14.635 -22.054 19.490  1.00 98.26 282 A 1 
ATOM   2266 C  CA  . THR A 1 282 ? -14.620 -23.501 19.231  1.00 98.18 282 A 1 
ATOM   2267 C  C   . THR A 1 282 ? -13.861 -23.868 17.955  1.00 98.20 282 A 1 
ATOM   2268 O  O   . THR A 1 282 ? -13.892 -25.033 17.533  1.00 97.39 282 A 1 
ATOM   2269 C  CB  . THR A 1 282 ? -16.037 -24.104 19.226  1.00 97.74 282 A 1 
ATOM   2270 O  OG1 . THR A 1 282 ? -16.748 -23.873 18.031  1.00 96.24 282 A 1 
ATOM   2271 C  CG2 . THR A 1 282 ? -16.899 -23.633 20.385  1.00 95.54 282 A 1 
ATOM   2272 N  N   . LEU A 1 283 ? -13.213 -22.891 17.322  1.00 98.48 283 A 1 
ATOM   2273 C  CA  . LEU A 1 283 ? -12.597 -22.943 15.997  1.00 98.44 283 A 1 
ATOM   2274 C  C   . LEU A 1 283 ? -13.605 -23.247 14.879  1.00 98.50 283 A 1 
ATOM   2275 O  O   . LEU A 1 283 ? -13.254 -23.822 13.851  1.00 97.89 283 A 1 
ATOM   2276 C  CB  . LEU A 1 283 ? -11.359 -23.859 15.993  1.00 98.04 283 A 1 
ATOM   2277 C  CG  . LEU A 1 283 ? -10.274 -23.478 17.023  1.00 96.55 283 A 1 
ATOM   2278 C  CD1 . LEU A 1 283 ? -9.137  -24.502 16.972  1.00 94.01 283 A 1 
ATOM   2279 C  CD2 . LEU A 1 283 ? -9.708  -22.100 16.719  1.00 93.57 283 A 1 
ATOM   2280 N  N   . MET A 1 284 ? -14.875 -22.847 15.067  1.00 98.68 284 A 1 
ATOM   2281 C  CA  . MET A 1 284 ? -15.865 -22.860 14.005  1.00 98.69 284 A 1 
ATOM   2282 C  C   . MET A 1 284 ? -15.637 -21.650 13.093  1.00 98.79 284 A 1 
ATOM   2283 O  O   . MET A 1 284 ? -15.827 -20.506 13.504  1.00 98.58 284 A 1 
ATOM   2284 C  CB  . MET A 1 284 ? -17.285 -22.874 14.580  1.00 98.25 284 A 1 
ATOM   2285 C  CG  . MET A 1 284 ? -18.367 -22.998 13.515  1.00 95.99 284 A 1 
ATOM   2286 S  SD  . MET A 1 284 ? -18.432 -24.605 12.656  1.00 92.70 284 A 1 
ATOM   2287 C  CE  . MET A 1 284 ? -19.067 -25.648 13.981  1.00 82.74 284 A 1 
ATOM   2288 N  N   . CYS A 1 285 ? -15.272 -21.914 11.847  1.00 98.68 285 A 1 
ATOM   2289 C  CA  . CYS A 1 285 ? -15.120 -20.901 10.818  1.00 98.68 285 A 1 
ATOM   2290 C  C   . CYS A 1 285 ? -16.446 -20.695 10.080  1.00 98.56 285 A 1 
ATOM   2291 O  O   . CYS A 1 285 ? -17.075 -21.656 9.622   1.00 98.32 285 A 1 
ATOM   2292 C  CB  . CYS A 1 285 ? -13.990 -21.293 9.855   1.00 98.58 285 A 1 
ATOM   2293 S  SG  . CYS A 1 285 ? -12.417 -21.518 10.743  1.00 98.38 285 A 1 
ATOM   2294 N  N   . SER A 1 286 ? -16.861 -19.441 9.930   1.00 98.77 286 A 1 
ATOM   2295 C  CA  . SER A 1 286 ? -18.040 -19.047 9.174   1.00 98.67 286 A 1 
ATOM   2296 C  C   . SER A 1 286 ? -17.757 -17.786 8.358   1.00 98.77 286 A 1 
ATOM   2297 O  O   . SER A 1 286 ? -16.881 -16.998 8.714   1.00 98.47 286 A 1 
ATOM   2298 C  CB  . SER A 1 286 ? -19.239 -18.837 10.107  1.00 98.17 286 A 1 
ATOM   2299 O  OG  . SER A 1 286 ? -18.964 -17.853 11.081  1.00 94.41 286 A 1 
ATOM   2300 N  N   . PHE A 1 287 ? -18.503 -17.583 7.276   1.00 98.62 287 A 1 
ATOM   2301 C  CA  . PHE A 1 287 ? -18.323 -16.430 6.394   1.00 98.65 287 A 1 
ATOM   2302 C  C   . PHE A 1 287 ? -19.482 -15.456 6.525   1.00 98.51 287 A 1 
ATOM   2303 O  O   . PHE A 1 287 ? -20.637 -15.854 6.659   1.00 98.01 287 A 1 
ATOM   2304 C  CB  . PHE A 1 287 ? -18.107 -16.891 4.949   1.00 98.50 287 A 1 
ATOM   2305 C  CG  . PHE A 1 287 ? -16.874 -17.761 4.800   1.00 98.61 287 A 1 
ATOM   2306 C  CD1 . PHE A 1 287 ? -15.609 -17.172 4.662   1.00 98.12 287 A 1 
ATOM   2307 C  CD2 . PHE A 1 287 ? -16.981 -19.159 4.890   1.00 98.14 287 A 1 
ATOM   2308 C  CE1 . PHE A 1 287 ? -14.461 -17.967 4.615   1.00 97.87 287 A 1 
ATOM   2309 C  CE2 . PHE A 1 287 ? -15.832 -19.961 4.842   1.00 97.83 287 A 1 
ATOM   2310 C  CZ  . PHE A 1 287 ? -14.577 -19.364 4.712   1.00 98.18 287 A 1 
ATOM   2311 N  N   . GLN A 1 288 ? -19.155 -14.176 6.482   1.00 98.56 288 A 1 
ATOM   2312 C  CA  . GLN A 1 288 ? -20.110 -13.083 6.363   1.00 98.46 288 A 1 
ATOM   2313 C  C   . GLN A 1 288 ? -19.785 -12.339 5.077   1.00 98.57 288 A 1 
ATOM   2314 O  O   . GLN A 1 288 ? -18.645 -11.931 4.878   1.00 98.18 288 A 1 
ATOM   2315 C  CB  . GLN A 1 288 ? -20.010 -12.165 7.586   1.00 98.11 288 A 1 
ATOM   2316 C  CG  . GLN A 1 288 ? -20.411 -12.878 8.884   1.00 94.55 288 A 1 
ATOM   2317 C  CD  . GLN A 1 288 ? -20.172 -12.028 10.137  1.00 92.42 288 A 1 
ATOM   2318 O  OE1 . GLN A 1 288 ? -19.271 -11.221 10.237  1.00 83.52 288 A 1 
ATOM   2319 N  NE2 . GLN A 1 288 ? -20.956 -12.218 11.166  1.00 81.37 288 A 1 
ATOM   2320 N  N   . ILE A 1 289 ? -20.783 -12.180 4.204   1.00 98.47 289 A 1 
ATOM   2321 C  CA  . ILE A 1 289 ? -20.626 -11.569 2.884   1.00 98.48 289 A 1 
ATOM   2322 C  C   . ILE A 1 289 ? -21.167 -10.151 2.921   1.00 98.40 289 A 1 
ATOM   2323 O  O   . ILE A 1 289 ? -22.247 -9.904  3.449   1.00 97.93 289 A 1 
ATOM   2324 C  CB  . ILE A 1 289 ? -21.286 -12.442 1.794   1.00 98.04 289 A 1 
ATOM   2325 C  CG1 . ILE A 1 289 ? -20.614 -13.835 1.736   1.00 96.40 289 A 1 
ATOM   2326 C  CG2 . ILE A 1 289 ? -21.217 -11.743 0.427   1.00 96.77 289 A 1 
ATOM   2327 C  CD1 . ILE A 1 289 ? -21.239 -14.795 0.708   1.00 92.91 289 A 1 
ATOM   2328 N  N   . LEU A 1 290 ? -20.438 -9.222  2.316   1.00 98.39 290 A 1 
ATOM   2329 C  CA  . LEU A 1 290 ? -20.822 -7.845  2.109   1.00 98.13 290 A 1 
ATOM   2330 C  C   . LEU A 1 290 ? -21.058 -7.624  0.610   1.00 98.16 290 A 1 
ATOM   2331 O  O   . LEU A 1 290 ? -20.104 -7.536  -0.170  1.00 97.49 290 A 1 
ATOM   2332 C  CB  . LEU A 1 290 ? -19.721 -6.928  2.665   1.00 97.28 290 A 1 
ATOM   2333 C  CG  . LEU A 1 290 ? -20.214 -5.493  2.862   1.00 91.00 290 A 1 
ATOM   2334 C  CD1 . LEU A 1 290 ? -21.087 -5.407  4.098   1.00 85.28 290 A 1 
ATOM   2335 C  CD2 . LEU A 1 290 ? -19.027 -4.549  3.058   1.00 86.56 290 A 1 
ATOM   2336 N  N   . LYS A 1 291 ? -22.325 -7.546  0.203   1.00 97.92 291 A 1 
ATOM   2337 C  CA  . LYS A 1 291 ? -22.696 -7.438  -1.205  1.00 97.80 291 A 1 
ATOM   2338 C  C   . LYS A 1 291 ? -23.216 -6.039  -1.532  1.00 97.84 291 A 1 
ATOM   2339 O  O   . LYS A 1 291 ? -24.071 -5.535  -0.808  1.00 97.03 291 A 1 
ATOM   2340 C  CB  . LYS A 1 291 ? -23.696 -8.550  -1.554  1.00 96.67 291 A 1 
ATOM   2341 C  CG  . LYS A 1 291 ? -23.840 -8.681  -3.073  1.00 89.02 291 A 1 
ATOM   2342 C  CD  . LYS A 1 291 ? -24.572 -9.970  -3.471  1.00 83.28 291 A 1 
ATOM   2343 C  CE  . LYS A 1 291 ? -24.542 -10.071 -5.003  1.00 75.86 291 A 1 
ATOM   2344 N  NZ  . LYS A 1 291 ? -24.954 -11.407 -5.483  1.00 65.90 291 A 1 
ATOM   2345 N  N   . PRO A 1 292 ? -22.754 -5.388  -2.613  1.00 97.30 292 A 1 
ATOM   2346 C  CA  . PRO A 1 292 ? -23.325 -4.134  -3.071  1.00 96.72 292 A 1 
ATOM   2347 C  C   . PRO A 1 292 ? -24.821 -4.274  -3.368  1.00 96.01 292 A 1 
ATOM   2348 O  O   . PRO A 1 292 ? -25.260 -5.272  -3.939  1.00 93.64 292 A 1 
ATOM   2349 C  CB  . PRO A 1 292 ? -22.535 -3.734  -4.311  1.00 95.67 292 A 1 
ATOM   2350 C  CG  . PRO A 1 292 ? -21.202 -4.448  -4.103  1.00 93.59 292 A 1 
ATOM   2351 C  CD  . PRO A 1 292 ? -21.607 -5.745  -3.423  1.00 96.29 292 A 1 
ATOM   2352 N  N   . ALA A 1 293 ? -25.599 -3.260  -2.983  1.00 94.41 293 A 1 
ATOM   2353 C  CA  . ALA A 1 293 ? -27.020 -3.251  -3.273  1.00 92.20 293 A 1 
ATOM   2354 C  C   . ALA A 1 293 ? -27.256 -3.137  -4.788  1.00 90.10 293 A 1 
ATOM   2355 O  O   . ALA A 1 293 ? -26.756 -2.216  -5.435  1.00 83.98 293 A 1 
ATOM   2356 C  CB  . ALA A 1 293 ? -27.686 -2.120  -2.489  1.00 89.15 293 A 1 
ATOM   2357 N  N   . ASP A 1 294 ? -28.079 -4.029  -5.339  1.00 85.58 294 A 1 
ATOM   2358 C  CA  . ASP A 1 294 ? -28.544 -3.932  -6.716  1.00 81.44 294 A 1 
ATOM   2359 C  C   . ASP A 1 294 ? -29.713 -2.934  -6.790  1.00 78.52 294 A 1 
ATOM   2360 O  O   . ASP A 1 294 ? -30.845 -3.257  -6.413  1.00 68.20 294 A 1 
ATOM   2361 C  CB  . ASP A 1 294 ? -28.992 -5.314  -7.238  1.00 73.15 294 A 1 
ATOM   2362 C  CG  . ASP A 1 294 ? -27.862 -6.189  -7.765  1.00 64.06 294 A 1 
ATOM   2363 O  OD1 . ASP A 1 294 ? -26.925 -5.629  -8.365  1.00 55.85 294 A 1 
ATOM   2364 O  OD2 . ASP A 1 294 ? -27.983 -7.429  -7.624  1.00 56.87 294 A 1 
ATOM   2365 N  N   . LYS A 1 295 ? -29.487 -1.718  -7.327  1.00 70.78 295 A 1 
ATOM   2366 C  CA  . LYS A 1 295 ? -30.595 -0.806  -7.681  1.00 68.94 295 A 1 
ATOM   2367 C  C   . LYS A 1 295 ? -31.289 -1.248  -8.961  1.00 67.93 295 A 1 
ATOM   2368 O  O   . LYS A 1 295 ? -32.514 -1.331  -9.003  1.00 60.56 295 A 1 
ATOM   2369 C  CB  . LYS A 1 295 ? -30.100 0.643   -7.815  1.00 61.98 295 A 1 
ATOM   2370 C  CG  . LYS A 1 295 ? -29.954 1.327   -6.464  1.00 57.59 295 A 1 
ATOM   2371 C  CD  . LYS A 1 295 ? -29.665 2.811   -6.665  1.00 52.37 295 A 1 
ATOM   2372 C  CE  . LYS A 1 295 ? -29.585 3.504   -5.312  1.00 47.63 295 A 1 
ATOM   2373 N  NZ  . LYS A 1 295 ? -29.106 4.894   -5.438  1.00 43.76 295 A 1 
ATOM   2374 N  N   . ASN A 1 296 ? -30.545 -1.510  -10.004 1.00 58.95 296 A 1 
ATOM   2375 C  CA  . ASN A 1 296 ? -31.099 -1.880  -11.296 1.00 56.81 296 A 1 
ATOM   2376 C  C   . ASN A 1 296 ? -31.426 -3.374  -11.350 1.00 56.54 296 A 1 
ATOM   2377 O  O   . ASN A 1 296 ? -30.783 -4.149  -12.053 1.00 50.09 296 A 1 
ATOM   2378 C  CB  . ASN A 1 296 ? -30.179 -1.379  -12.433 1.00 49.55 296 A 1 
ATOM   2379 C  CG  . ASN A 1 296 ? -30.410 0.081   -12.782 1.00 42.68 296 A 1 
ATOM   2380 O  OD1 . ASN A 1 296 ? -31.515 0.584   -12.715 1.00 39.02 296 A 1 
ATOM   2381 N  ND2 . ASN A 1 296 ? -29.383 0.779   -13.211 1.00 37.62 296 A 1 
ATOM   2382 N  N   . LYS A 1 297 ? -32.525 -3.780  -10.709 1.00 46.04 297 A 1 
ATOM   2383 C  CA  . LYS A 1 297 ? -33.239 -5.027  -11.058 1.00 45.26 297 A 1 
ATOM   2384 C  C   . LYS A 1 297 ? -33.900 -4.969  -12.450 1.00 45.49 297 A 1 
ATOM   2385 O  O   . LYS A 1 297 ? -34.648 -5.871  -12.809 1.00 41.43 297 A 1 
ATOM   2386 C  CB  . LYS A 1 297 ? -34.281 -5.396  -9.990  1.00 41.02 297 A 1 
ATOM   2387 C  CG  . LYS A 1 297 ? -33.644 -6.053  -8.764  1.00 36.33 297 A 1 
ATOM   2388 C  CD  . LYS A 1 297 ? -34.744 -6.628  -7.861  1.00 34.22 297 A 1 
ATOM   2389 C  CE  . LYS A 1 297 ? -34.099 -7.324  -6.671  1.00 29.79 297 A 1 
ATOM   2390 N  NZ  . LYS A 1 297 ? -35.092 -7.916  -5.746  1.00 27.04 297 A 1 
ATOM   2391 N  N   . GLY A 1 298 ? -33.689 -3.908  -13.219 1.00 38.80 298 A 1 
ATOM   2392 C  CA  . GLY A 1 298 ? -34.146 -3.836  -14.596 1.00 36.78 298 A 1 
ATOM   2393 C  C   . GLY A 1 298 ? -33.455 -4.913  -15.436 1.00 37.92 298 A 1 
ATOM   2394 O  O   . GLY A 1 298 ? -32.262 -5.138  -15.307 1.00 35.18 298 A 1 
ATOM   2395 N  N   . SER A 1 299 ? -34.225 -5.552  -16.321 1.00 32.83 299 A 1 
ATOM   2396 C  CA  . SER A 1 299 ? -33.778 -6.661  -17.185 1.00 30.36 299 A 1 
ATOM   2397 C  C   . SER A 1 299 ? -32.708 -6.302  -18.215 1.00 30.62 299 A 1 
ATOM   2398 O  O   . SER A 1 299 ? -32.385 -7.135  -19.060 1.00 28.51 299 A 1 
ATOM   2399 C  CB  . SER A 1 299 ? -35.004 -7.189  -17.944 1.00 27.11 299 A 1 
ATOM   2400 O  OG  . SER A 1 299 ? -35.565 -6.159  -18.724 1.00 25.22 299 A 1 
ATOM   2401 N  N   . GLY A 1 300 ? -32.255 -5.052  -18.258 1.00 32.23 300 A 1 
ATOM   2402 C  CA  . GLY A 1 300 ? -31.321 -4.609  -19.271 1.00 30.09 300 A 1 
ATOM   2403 C  C   . GLY A 1 300 ? -29.998 -5.351  -19.113 1.00 30.92 300 A 1 
ATOM   2404 O  O   . GLY A 1 300 ? -29.330 -5.192  -18.100 1.00 28.88 300 A 1 
ATOM   2405 N  N   . SER A 1 301 ? -29.638 -6.115  -20.129 1.00 29.90 301 A 1 
ATOM   2406 C  CA  . SER A 1 301 ? -28.275 -6.606  -20.327 1.00 28.06 301 A 1 
ATOM   2407 C  C   . SER A 1 301 ? -27.370 -5.401  -20.583 1.00 28.53 301 A 1 
ATOM   2408 O  O   . SER A 1 301 ? -26.979 -5.144  -21.720 1.00 26.75 301 A 1 
ATOM   2409 C  CB  . SER A 1 301 ? -28.247 -7.595  -21.502 1.00 24.87 301 A 1 
ATOM   2410 O  OG  . SER A 1 301 ? -28.711 -6.968  -22.676 1.00 23.09 301 A 1 
ATOM   2411 N  N   . GLY A 1 302 ? -27.121 -4.628  -19.543 1.00 32.10 302 A 1 
ATOM   2412 C  CA  . GLY A 1 302 ? -26.155 -3.552  -19.592 1.00 30.15 302 A 1 
ATOM   2413 C  C   . GLY A 1 302 ? -24.776 -4.174  -19.765 1.00 30.84 302 A 1 
ATOM   2414 O  O   . GLY A 1 302 ? -24.057 -4.348  -18.792 1.00 29.21 302 A 1 
ATOM   2415 N  N   . SER A 1 303 ? -24.450 -4.512  -21.012 1.00 28.73 303 A 1 
ATOM   2416 C  CA  . SER A 1 303 ? -23.071 -4.708  -21.430 1.00 26.69 303 A 1 
ATOM   2417 C  C   . SER A 1 303 ? -22.382 -3.356  -21.336 1.00 27.13 303 A 1 
ATOM   2418 O  O   . SER A 1 303 ? -22.141 -2.692  -22.342 1.00 25.56 303 A 1 
ATOM   2419 C  CB  . SER A 1 303 ? -23.028 -5.294  -22.854 1.00 23.52 303 A 1 
ATOM   2420 O  OG  . SER A 1 303 ? -23.650 -4.420  -23.769 1.00 21.81 303 A 1 
ATOM   2421 N  N   . GLY A 1 304 ? -22.149 -2.897  -20.112 1.00 32.03 304 A 1 
ATOM   2422 C  CA  . GLY A 1 304 ? -21.269 -1.781  -19.857 1.00 29.76 304 A 1 
ATOM   2423 C  C   . GLY A 1 304 ? -19.876 -2.226  -20.260 1.00 30.23 304 A 1 
ATOM   2424 O  O   . GLY A 1 304 ? -19.123 -2.718  -19.435 1.00 28.75 304 A 1 
ATOM   2425 N  N   . SER A 1 305 ? -19.587 -2.093  -21.559 1.00 30.11 305 A 1 
ATOM   2426 C  CA  . SER A 1 305 ? -18.233 -2.152  -22.084 1.00 28.09 305 A 1 
ATOM   2427 C  C   . SER A 1 305 ? -17.493 -0.919  -21.576 1.00 28.70 305 A 1 
ATOM   2428 O  O   . SER A 1 305 ? -17.205 -0.002  -22.338 1.00 27.14 305 A 1 
ATOM   2429 C  CB  . SER A 1 305 ? -18.267 -2.230  -23.620 1.00 24.86 305 A 1 
ATOM   2430 O  OG  . SER A 1 305 ? -18.900 -1.089  -24.157 1.00 23.08 305 A 1 
ATOM   2431 N  N   . GLY A 1 306 ? -17.272 -0.853  -20.272 1.00 36.03 306 A 1 
ATOM   2432 C  CA  . GLY A 1 306 ? -16.368 0.119   -19.708 1.00 34.39 306 A 1 
ATOM   2433 C  C   . GLY A 1 306 ? -15.009 -0.127  -20.350 1.00 35.22 306 A 1 
ATOM   2434 O  O   . GLY A 1 306 ? -14.391 -1.154  -20.104 1.00 33.33 306 A 1 
ATOM   2435 N  N   . SER A 1 307 ? -14.602 0.778   -21.237 1.00 34.51 307 A 1 
ATOM   2436 C  CA  . SER A 1 307 ? -13.317 0.700   -21.943 1.00 32.97 307 A 1 
ATOM   2437 C  C   . SER A 1 307 ? -12.129 0.975   -21.032 1.00 34.34 307 A 1 
ATOM   2438 O  O   . SER A 1 307 ? -11.034 1.216   -21.533 1.00 32.31 307 A 1 
ATOM   2439 C  CB  . SER A 1 307 ? -13.326 1.690   -23.109 1.00 29.00 307 A 1 
ATOM   2440 O  OG  . SER A 1 307 ? -13.451 3.010   -22.621 1.00 26.38 307 A 1 
ATOM   2441 N  N   . GLY A 1 308 ? -12.348 1.044   -19.717 1.00 38.33 308 A 1 
ATOM   2442 C  CA  . GLY A 1 308 ? -11.261 1.166   -18.771 1.00 37.35 308 A 1 
ATOM   2443 C  C   . GLY A 1 308 ? -10.323 -0.022  -18.928 1.00 39.33 308 A 1 
ATOM   2444 O  O   . GLY A 1 308 ? -10.781 -1.133  -19.191 1.00 37.69 308 A 1 
ATOM   2445 N  N   . SER A 1 309 ? -9.040  0.219   -18.832 1.00 46.52 309 A 1 
ATOM   2446 C  CA  . SER A 1 309 ? -8.073  -0.876  -18.795 1.00 46.86 309 A 1 
ATOM   2447 C  C   . SER A 1 309 ? -8.432  -1.752  -17.605 1.00 49.26 309 A 1 
ATOM   2448 O  O   . SER A 1 309 ? -8.391  -1.240  -16.487 1.00 46.17 309 A 1 
ATOM   2449 C  CB  . SER A 1 309 ? -6.653  -0.336  -18.637 1.00 42.31 309 A 1 
ATOM   2450 O  OG  . SER A 1 309 ? -6.317  0.428   -19.770 1.00 38.50 309 A 1 
ATOM   2451 N  N   . PRO A 1 310 ? -8.821  -3.016  -17.815 1.00 50.75 310 A 1 
ATOM   2452 C  CA  . PRO A 1 310 ? -9.344  -3.843  -16.735 1.00 51.75 310 A 1 
ATOM   2453 C  C   . PRO A 1 310 ? -8.318  -3.889  -15.610 1.00 56.06 310 A 1 
ATOM   2454 O  O   . PRO A 1 310 ? -7.128  -4.099  -15.870 1.00 53.74 310 A 1 
ATOM   2455 C  CB  . PRO A 1 310 ? -9.616  -5.216  -17.355 1.00 46.59 310 A 1 
ATOM   2456 C  CG  . PRO A 1 310 ? -8.746  -5.235  -18.600 1.00 45.55 310 A 1 
ATOM   2457 C  CD  . PRO A 1 310 ? -8.707  -3.771  -19.034 1.00 48.96 310 A 1 
ATOM   2458 N  N   . VAL A 1 311 ? -8.771  -3.691  -14.378 1.00 60.70 311 A 1 
ATOM   2459 C  CA  . VAL A 1 311 ? -7.903  -3.780  -13.206 1.00 64.95 311 A 1 
ATOM   2460 C  C   . VAL A 1 311 ? -7.391  -5.207  -13.134 1.00 69.32 311 A 1 
ATOM   2461 O  O   . VAL A 1 311 ? -8.066  -6.132  -12.690 1.00 65.45 311 A 1 
ATOM   2462 C  CB  . VAL A 1 311 ? -8.611  -3.327  -11.921 1.00 59.07 311 A 1 
ATOM   2463 C  CG1 . VAL A 1 311 ? -7.795  -3.631  -10.671 1.00 53.72 311 A 1 
ATOM   2464 C  CG2 . VAL A 1 311 ? -8.819  -1.811  -11.938 1.00 56.66 311 A 1 
ATOM   2465 N  N   . THR A 1 312 ? -6.175  -5.399  -13.624 1.00 71.40 312 A 1 
ATOM   2466 C  CA  . THR A 1 312 ? -5.521  -6.694  -13.611 1.00 73.89 312 A 1 
ATOM   2467 C  C   . THR A 1 312 ? -4.923  -6.966  -12.236 1.00 79.00 312 A 1 
ATOM   2468 O  O   . THR A 1 312 ? -4.877  -6.093  -11.365 1.00 73.99 312 A 1 
ATOM   2469 C  CB  . THR A 1 312 ? -4.467  -6.789  -14.728 1.00 64.14 312 A 1 
ATOM   2470 O  OG1 . THR A 1 312 ? -3.579  -5.709  -14.657 1.00 56.03 312 A 1 
ATOM   2471 C  CG2 . THR A 1 312 ? -5.108  -6.788  -16.114 1.00 53.89 312 A 1 
ATOM   2472 N  N   . LYS A 1 313 ? -4.461  -8.200  -12.010 1.00 82.75 313 A 1 
ATOM   2473 C  CA  . LYS A 1 313 ? -3.642  -8.544  -10.844 1.00 86.12 313 A 1 
ATOM   2474 C  C   . LYS A 1 313 ? -2.499  -7.540  -10.701 1.00 88.32 313 A 1 
ATOM   2475 O  O   . LYS A 1 313 ? -1.924  -7.131  -11.698 1.00 86.19 313 A 1 
ATOM   2476 C  CB  . LYS A 1 313 ? -3.070  -9.947  -10.997 1.00 81.35 313 A 1 
ATOM   2477 C  CG  . LYS A 1 313 ? -4.112  -11.075 -10.952 1.00 76.37 313 A 1 
ATOM   2478 C  CD  . LYS A 1 313 ? -3.374  -12.411 -11.079 1.00 75.62 313 A 1 
ATOM   2479 C  CE  . LYS A 1 313 ? -4.292  -13.625 -11.030 1.00 67.28 313 A 1 
ATOM   2480 N  NZ  . LYS A 1 313 ? -3.502  -14.871 -11.175 1.00 60.14 313 A 1 
HETATM 2481 N  N   . TPO A 1 314 ? -2.255  -7.191  -9.400  1.00 90.82 314 A 1 
HETATM 2482 C  CA  . TPO A 1 314 ? -1.114  -6.274  -9.204  1.00 89.59 314 A 1 
HETATM 2483 C  CB  . TPO A 1 314 ? -0.851  -5.951  -7.680  1.00 93.49 314 A 1 
HETATM 2484 C  CG2 . TPO A 1 314 ? 0.151   -4.800  -7.467  1.00 92.21 314 A 1 
HETATM 2485 O  OG1 . TPO A 1 314 ? -2.045  -5.602  -7.017  1.00 94.27 314 A 1 
HETATM 2486 P  P   . TPO A 1 314 ? -2.670  -6.690  -5.974  1.00 95.64 314 A 1 
HETATM 2487 O  O1P . TPO A 1 314 ? -1.594  -7.091  -4.958  1.00 91.41 314 A 1 
HETATM 2488 O  O2P . TPO A 1 314 ? -3.825  -5.998  -5.293  1.00 90.31 314 A 1 
HETATM 2489 O  O3P . TPO A 1 314 ? -3.081  -7.863  -6.783  1.00 89.88 314 A 1 
HETATM 2490 C  C   . TPO A 1 314 ? 0.130   -6.897  -9.759  1.00 91.11 314 A 1 
HETATM 2491 O  O   . TPO A 1 314 ? 0.610   -7.906  -9.256  1.00 91.45 314 A 1 
ATOM   2492 N  N   . PRO A 1 315 ? 0.687   -6.423  -10.913 1.00 88.37 315 A 1 
ATOM   2493 C  CA  . PRO A 1 315 ? 2.067   -6.659  -11.293 1.00 86.60 315 A 1 
ATOM   2494 C  C   . PRO A 1 315 ? 3.000   -5.840  -10.391 1.00 86.17 315 A 1 
ATOM   2495 O  O   . PRO A 1 315 ? 2.643   -4.717  -9.992  1.00 84.72 315 A 1 
ATOM   2496 C  CB  . PRO A 1 315 ? 2.171   -6.263  -12.767 1.00 83.29 315 A 1 
ATOM   2497 C  CG  . PRO A 1 315 ? 1.116   -5.182  -12.900 1.00 82.72 315 A 1 
ATOM   2498 C  CD  . PRO A 1 315 ? 0.046   -5.605  -11.911 1.00 87.63 315 A 1 
ATOM   2499 N  N   . PRO A 1 316 ? 4.204   -6.352  -10.081 1.00 84.86 316 A 1 
ATOM   2500 C  CA  . PRO A 1 316 ? 5.253   -5.577  -9.438  1.00 80.19 316 A 1 
ATOM   2501 C  C   . PRO A 1 316 ? 5.859   -4.581  -10.430 1.00 77.87 316 A 1 
ATOM   2502 O  O   . PRO A 1 316 ? 5.218   -4.184  -11.409 1.00 69.97 316 A 1 
ATOM   2503 C  CB  . PRO A 1 316 ? 6.245   -6.639  -8.957  1.00 74.73 316 A 1 
ATOM   2504 C  CG  . PRO A 1 316 ? 6.170   -7.674  -10.072 1.00 75.56 316 A 1 
ATOM   2505 C  CD  . PRO A 1 316 ? 4.702   -7.649  -10.467 1.00 80.71 316 A 1 
ATOM   2506 N  N   . ARG A 1 317 ? 7.113   -4.208  -10.217 1.00 64.94 317 A 1 
ATOM   2507 C  CA  . ARG A 1 317 ? 7.900   -3.271  -11.036 1.00 62.74 317 A 1 
ATOM   2508 C  C   . ARG A 1 317 ? 7.950   -3.554  -12.543 1.00 64.00 317 A 1 
ATOM   2509 O  O   . ARG A 1 317 ? 8.408   -2.674  -13.265 1.00 57.67 317 A 1 
ATOM   2510 C  CB  . ARG A 1 317 ? 9.355   -3.277  -10.555 1.00 55.64 317 A 1 
ATOM   2511 C  CG  . ARG A 1 317 ? 9.593   -2.651  -9.186  1.00 49.13 317 A 1 
ATOM   2512 C  CD  . ARG A 1 317 ? 11.103  -2.676  -8.958  1.00 44.47 317 A 1 
ATOM   2513 N  NE  . ARG A 1 317 ? 11.481  -2.176  -7.620  1.00 39.38 317 A 1 
ATOM   2514 C  CZ  . ARG A 1 317 ? 12.607  -2.489  -7.004  1.00 35.69 317 A 1 
ATOM   2515 N  NH1 . ARG A 1 317 ? 13.541  -3.181  -7.580  1.00 34.05 317 A 1 
ATOM   2516 N  NH2 . ARG A 1 317 ? 12.797  -2.133  -5.772  1.00 31.56 317 A 1 
ATOM   2517 N  N   . ASP A 1 318 ? 7.540   -4.711  -13.020 1.00 49.90 318 A 1 
ATOM   2518 C  CA  . ASP A 1 318 ? 7.598   -5.096  -14.435 1.00 48.87 318 A 1 
ATOM   2519 C  C   . ASP A 1 318 ? 6.566   -4.361  -15.304 1.00 50.95 318 A 1 
ATOM   2520 O  O   . ASP A 1 318 ? 6.204   -4.800  -16.395 1.00 46.86 318 A 1 
ATOM   2521 C  CB  . ASP A 1 318 ? 7.514   -6.616  -14.600 1.00 41.71 318 A 1 
ATOM   2522 C  CG  . ASP A 1 318 ? 8.777   -7.359  -14.162 1.00 36.56 318 A 1 
ATOM   2523 O  OD1 . ASP A 1 318 ? 9.828   -6.709  -13.996 1.00 33.93 318 A 1 
ATOM   2524 O  OD2 . ASP A 1 318 ? 8.662   -8.587  -13.991 1.00 32.93 318 A 1 
ATOM   2525 N  N   . LEU A 1 319 ? 6.118   -3.190  -14.861 1.00 48.77 319 A 1 
ATOM   2526 C  CA  . LEU A 1 319 ? 5.836   -2.168  -15.853 1.00 48.47 319 A 1 
ATOM   2527 C  C   . LEU A 1 319 ? 7.076   -2.047  -16.735 1.00 49.04 319 A 1 
ATOM   2528 O  O   . LEU A 1 319 ? 8.192   -2.214  -16.232 1.00 46.56 319 A 1 
ATOM   2529 C  CB  . LEU A 1 319 ? 5.437   -0.866  -15.161 1.00 44.88 319 A 1 
ATOM   2530 C  CG  . LEU A 1 319 ? 3.962   -0.932  -14.753 1.00 41.57 319 A 1 
ATOM   2531 C  CD1 . LEU A 1 319 ? 3.640   0.086   -13.688 1.00 38.61 319 A 1 
ATOM   2532 C  CD2 . LEU A 1 319 ? 3.032   -0.682  -15.953 1.00 38.68 319 A 1 
ATOM   2533 N  N   . PRO A 1 320 ? 6.878   -1.850  -18.055 1.00 45.87 320 A 1 
ATOM   2534 C  CA  . PRO A 1 320 ? 7.902   -2.080  -19.046 1.00 44.94 320 A 1 
ATOM   2535 C  C   . PRO A 1 320 ? 9.208   -1.491  -18.547 1.00 46.11 320 A 1 
ATOM   2536 O  O   . PRO A 1 320 ? 9.251   -0.314  -18.207 1.00 44.66 320 A 1 
ATOM   2537 C  CB  . PRO A 1 320 ? 7.414   -1.398  -20.337 1.00 41.31 320 A 1 
ATOM   2538 C  CG  . PRO A 1 320 ? 6.312   -0.467  -19.860 1.00 39.36 320 A 1 
ATOM   2539 C  CD  . PRO A 1 320 ? 5.745   -1.192  -18.655 1.00 40.59 320 A 1 
ATOM   2540 N  N   . THR A 1 321 ? 10.255  -2.325  -18.473 1.00 44.66 321 A 1 
ATOM   2541 C  CA  . THR A 1 321 ? 11.602  -1.856  -18.177 1.00 43.85 321 A 1 
ATOM   2542 C  C   . THR A 1 321 ? 11.816  -0.654  -19.054 1.00 43.86 321 A 1 
ATOM   2543 O  O   . THR A 1 321 ? 11.915  -0.811  -20.270 1.00 41.17 321 A 1 
ATOM   2544 C  CB  . THR A 1 321 ? 12.672  -2.892  -18.537 1.00 41.02 321 A 1 
ATOM   2545 O  OG1 . THR A 1 321 ? 12.384  -3.500  -19.776 1.00 37.77 321 A 1 
ATOM   2546 C  CG2 . THR A 1 321 ? 12.794  -3.987  -17.487 1.00 35.58 321 A 1 
ATOM   2547 N  N   . ILE A 1 322 ? 11.753  0.528   -18.443 1.00 42.41 322 A 1 
ATOM   2548 C  CA  . ILE A 1 322 ? 11.874  1.734   -19.214 1.00 41.55 322 A 1 
ATOM   2549 C  C   . ILE A 1 322 ? 13.227  1.565   -19.860 1.00 41.29 322 A 1 
ATOM   2550 O  O   . ILE A 1 322 ? 14.212  1.441   -19.118 1.00 38.98 322 A 1 
ATOM   2551 C  CB  . ILE A 1 322 ? 11.797  2.965   -18.324 1.00 39.04 322 A 1 
ATOM   2552 C  CG1 . ILE A 1 322 ? 10.387  3.110   -17.716 1.00 36.07 322 A 1 
ATOM   2553 C  CG2 . ILE A 1 322 ? 12.181  4.197   -19.158 1.00 35.44 322 A 1 
ATOM   2554 C  CD1 . ILE A 1 322 ? 10.384  3.838   -16.396 1.00 32.99 322 A 1 
ATOM   2555 N  N   . PRO A 1 323 ? 13.271  1.412   -21.175 1.00 38.93 323 A 1 
ATOM   2556 C  CA  . PRO A 1 323 ? 14.518  1.059   -21.811 1.00 38.12 323 A 1 
ATOM   2557 C  C   . PRO A 1 323 ? 15.531  2.105   -21.379 1.00 39.11 323 A 1 
ATOM   2558 O  O   . PRO A 1 323 ? 15.172  3.254   -21.113 1.00 37.57 323 A 1 
ATOM   2559 C  CB  . PRO A 1 323 ? 14.240  1.052   -23.308 1.00 35.04 323 A 1 
ATOM   2560 C  CG  . PRO A 1 323 ? 12.734  0.882   -23.409 1.00 33.75 323 A 1 
ATOM   2561 C  CD  . PRO A 1 323 ? 12.228  1.579   -22.138 1.00 35.15 323 A 1 
ATOM   2562 N  N   . GLY A 1 324 ? 16.779  1.696   -21.192 1.00 43.69 324 A 1 
ATOM   2563 C  CA  . GLY A 1 324 ? 17.826  2.666   -20.890 1.00 42.48 324 A 1 
ATOM   2564 C  C   . GLY A 1 324 ? 17.667  3.819   -21.867 1.00 43.10 324 A 1 
ATOM   2565 O  O   . GLY A 1 324 ? 17.363  3.546   -23.019 1.00 40.42 324 A 1 
ATOM   2566 N  N   . VAL A 1 325 ? 17.778  5.041   -21.376 1.00 45.87 325 A 1 
ATOM   2567 C  CA  . VAL A 1 325 ? 17.478  6.325   -22.039 1.00 44.60 325 A 1 
ATOM   2568 C  C   . VAL A 1 325 ? 17.369  6.166   -23.557 1.00 44.52 325 A 1 
ATOM   2569 O  O   . VAL A 1 325 ? 18.357  6.283   -24.281 1.00 41.95 325 A 1 
ATOM   2570 C  CB  . VAL A 1 325 ? 18.555  7.354   -21.674 1.00 41.86 325 A 1 
ATOM   2571 C  CG1 . VAL A 1 325 ? 18.229  8.697   -22.281 1.00 38.57 325 A 1 
ATOM   2572 C  CG2 . VAL A 1 325 ? 18.680  7.525   -20.146 1.00 38.21 325 A 1 
ATOM   2573 N  N   . THR A 1 326 ? 16.180  5.770   -24.020 1.00 45.02 326 A 1 
ATOM   2574 C  CA  . THR A 1 326 ? 16.030  5.365   -25.404 1.00 44.37 326 A 1 
ATOM   2575 C  C   . THR A 1 326 ? 15.636  6.555   -26.241 1.00 44.85 326 A 1 
ATOM   2576 O  O   . THR A 1 326 ? 15.172  7.582   -25.757 1.00 41.75 326 A 1 
ATOM   2577 C  CB  . THR A 1 326 ? 15.049  4.198   -25.616 1.00 40.48 326 A 1 
ATOM   2578 O  OG1 . THR A 1 326 ? 13.993  4.243   -24.706 1.00 36.91 326 A 1 
ATOM   2579 C  CG2 . THR A 1 326 ? 15.750  2.835   -25.518 1.00 35.29 326 A 1 
ATOM   2580 N  N   . SER A 1 327 ? 15.835  6.408   -27.552 1.00 43.77 327 A 1 
ATOM   2581 C  CA  . SER A 1 327 ? 15.767  7.456   -28.567 1.00 42.94 327 A 1 
ATOM   2582 C  C   . SER A 1 327 ? 14.406  8.131   -28.765 1.00 44.88 327 A 1 
ATOM   2583 O  O   . SER A 1 327 ? 14.285  8.903   -29.708 1.00 41.84 327 A 1 
ATOM   2584 C  CB  . SER A 1 327 ? 16.163  6.803   -29.888 1.00 38.48 327 A 1 
ATOM   2585 O  OG  . SER A 1 327 ? 15.310  5.706   -30.163 1.00 34.61 327 A 1 
ATOM   2586 N  N   . GLY A 1 328 ? 13.387  7.812   -27.981 1.00 48.92 328 A 1 
ATOM   2587 C  CA  . GLY A 1 328 ? 12.006  8.181   -28.271 1.00 48.49 328 A 1 
ATOM   2588 C  C   . GLY A 1 328 ? 11.749  9.692   -28.277 1.00 50.92 328 A 1 
ATOM   2589 O  O   . GLY A 1 328 ? 12.204  10.407  -29.161 1.00 47.99 328 A 1 
ATOM   2590 N  N   . SER A 1 329 ? 11.015  10.203  -27.297 1.00 54.27 329 A 1 
ATOM   2591 C  CA  . SER A 1 329 ? 10.666  11.621  -27.193 1.00 53.98 329 A 1 
ATOM   2592 C  C   . SER A 1 329 ? 11.813  12.436  -26.581 1.00 56.91 329 A 1 
ATOM   2593 O  O   . SER A 1 329 ? 11.666  13.043  -25.525 1.00 53.14 329 A 1 
ATOM   2594 C  CB  . SER A 1 329 ? 9.342   11.804  -26.460 1.00 48.25 329 A 1 
ATOM   2595 O  OG  . SER A 1 329 ? 9.409   11.270  -25.162 1.00 43.15 329 A 1 
ATOM   2596 N  N   . GLN A 1 330 ? 12.963  12.428  -27.230 1.00 64.70 330 A 1 
ATOM   2597 C  CA  . GLN A 1 330 ? 14.044  13.337  -26.895 1.00 66.18 330 A 1 
ATOM   2598 C  C   . GLN A 1 330 ? 13.746  14.696  -27.514 1.00 69.44 330 A 1 
ATOM   2599 O  O   . GLN A 1 330 ? 13.403  14.794  -28.690 1.00 65.78 330 A 1 
ATOM   2600 C  CB  . GLN A 1 330 ? 15.398  12.785  -27.355 1.00 58.80 330 A 1 
ATOM   2601 C  CG  . GLN A 1 330 ? 15.762  11.508  -26.584 1.00 52.48 330 A 1 
ATOM   2602 C  CD  . GLN A 1 330 ? 17.158  10.989  -26.891 1.00 47.68 330 A 1 
ATOM   2603 O  OE1 . GLN A 1 330 ? 17.890  11.487  -27.730 1.00 43.88 330 A 1 
ATOM   2604 N  NE2 . GLN A 1 330 ? 17.589  9.963   -26.206 1.00 41.70 330 A 1 
ATOM   2605 N  N   . PHE A 1 331 ? 13.901  15.736  -26.731 1.00 74.21 331 A 1 
ATOM   2606 C  CA  . PHE A 1 331 ? 13.938  17.097  -27.252 1.00 77.11 331 A 1 
ATOM   2607 C  C   . PHE A 1 331 ? 15.242  17.763  -26.841 1.00 79.78 331 A 1 
ATOM   2608 O  O   . PHE A 1 331 ? 15.788  17.467  -25.784 1.00 78.33 331 A 1 
ATOM   2609 C  CB  . PHE A 1 331 ? 12.712  17.896  -26.831 1.00 72.33 331 A 1 
ATOM   2610 C  CG  . PHE A 1 331 ? 12.791  18.522  -25.457 1.00 74.05 331 A 1 
ATOM   2611 C  CD1 . PHE A 1 331 ? 12.508  17.758  -24.306 1.00 69.85 331 A 1 
ATOM   2612 C  CD2 . PHE A 1 331 ? 13.135  19.870  -25.316 1.00 70.68 331 A 1 
ATOM   2613 C  CE1 . PHE A 1 331 ? 12.563  18.346  -23.036 1.00 67.69 331 A 1 
ATOM   2614 C  CE2 . PHE A 1 331 ? 13.190  20.463  -24.043 1.00 67.43 331 A 1 
ATOM   2615 C  CZ  . PHE A 1 331 ? 12.906  19.701  -22.905 1.00 67.26 331 A 1 
ATOM   2616 N  N   . GLU A 1 332 ? 15.717  18.652  -27.683 1.00 82.27 332 A 1 
ATOM   2617 C  CA  . GLU A 1 332 ? 16.902  19.453  -27.409 1.00 85.46 332 A 1 
ATOM   2618 C  C   . GLU A 1 332 ? 16.522  20.924  -27.370 1.00 85.76 332 A 1 
ATOM   2619 O  O   . GLU A 1 332 ? 15.629  21.370  -28.105 1.00 83.53 332 A 1 
ATOM   2620 C  CB  . GLU A 1 332 ? 17.989  19.175  -28.449 1.00 82.40 332 A 1 
ATOM   2621 C  CG  . GLU A 1 332 ? 18.483  17.723  -28.370 1.00 75.11 332 A 1 
ATOM   2622 C  CD  . GLU A 1 332 ? 19.596  17.395  -29.352 1.00 72.78 332 A 1 
ATOM   2623 O  OE1 . GLU A 1 332 ? 19.952  16.200  -29.482 1.00 65.14 332 A 1 
ATOM   2624 O  OE2 . GLU A 1 332 ? 20.222  18.304  -29.933 1.00 69.21 332 A 1 
ATOM   2625 N  N   . MET A 1 333 ? 17.187  21.660  -26.490 1.00 88.12 333 A 1 
ATOM   2626 C  CA  . MET A 1 333 ? 16.945  23.089  -26.350 1.00 89.51 333 A 1 
ATOM   2627 C  C   . MET A 1 333 ? 18.198  23.770  -25.821 1.00 90.03 333 A 1 
ATOM   2628 O  O   . MET A 1 333 ? 18.789  23.311  -24.845 1.00 88.49 333 A 1 
ATOM   2629 C  CB  . MET A 1 333 ? 15.739  23.289  -25.418 1.00 86.04 333 A 1 
ATOM   2630 C  CG  . MET A 1 333 ? 15.446  24.760  -25.118 1.00 80.56 333 A 1 
ATOM   2631 S  SD  . MET A 1 333 ? 13.973  25.006  -24.090 1.00 80.42 333 A 1 
ATOM   2632 C  CE  . MET A 1 333 ? 14.277  26.703  -23.582 1.00 70.24 333 A 1 
ATOM   2633 N  N   . ASP A 1 334 ? 18.552  24.879  -26.429 1.00 90.55 334 A 1 
ATOM   2634 C  CA  . ASP A 1 334 ? 19.587  25.767  -25.907 1.00 91.10 334 A 1 
ATOM   2635 C  C   . ASP A 1 334 ? 18.963  26.757  -24.914 1.00 89.77 334 A 1 
ATOM   2636 O  O   . ASP A 1 334 ? 17.886  27.306  -25.174 1.00 86.02 334 A 1 
ATOM   2637 C  CB  . ASP A 1 334 ? 20.318  26.477  -27.052 1.00 89.34 334 A 1 
ATOM   2638 C  CG  . ASP A 1 334 ? 20.984  25.500  -28.039 1.00 86.37 334 A 1 
ATOM   2639 O  OD1 . ASP A 1 334 ? 21.455  24.428  -27.596 1.00 80.57 334 A 1 
ATOM   2640 O  OD2 . ASP A 1 334 ? 20.992  25.830  -29.237 1.00 81.12 334 A 1 
ATOM   2641 N  N   . ILE A 1 335 ? 19.640  26.958  -23.763 1.00 90.28 335 A 1 
ATOM   2642 C  CA  . ILE A 1 335 ? 19.200  27.821  -22.663 1.00 89.94 335 A 1 
ATOM   2643 C  C   . ILE A 1 335 ? 20.318  28.740  -22.139 1.00 85.60 335 A 1 
ATOM   2644 O  O   . ILE A 1 335 ? 21.512  28.384  -22.247 1.00 81.78 335 A 1 
ATOM   2645 C  CB  . ILE A 1 335 ? 18.563  27.024  -21.508 1.00 86.95 335 A 1 
ATOM   2646 C  CG1 . ILE A 1 335 ? 19.535  25.997  -20.892 1.00 83.16 335 A 1 
ATOM   2647 C  CG2 . ILE A 1 335 ? 17.271  26.355  -21.993 1.00 80.35 335 A 1 
ATOM   2648 C  CD1 . ILE A 1 335 ? 19.029  25.392  -19.562 1.00 78.15 335 A 1 
ATOM   2649 O  OXT . ILE A 1 335 ? 19.962  29.812  -21.590 1.00 78.23 335 A 1 
ATOM   2650 N  N   . GLU B 2 1   ? -41.904 31.400  16.312  1.00 26.93 1   B 1 
ATOM   2651 C  CA  . GLU B 2 1   ? -40.560 30.829  16.462  1.00 29.65 1   B 1 
ATOM   2652 C  C   . GLU B 2 1   ? -40.724 29.324  16.284  1.00 30.23 1   B 1 
ATOM   2653 O  O   . GLU B 2 1   ? -41.080 28.632  17.228  1.00 28.54 1   B 1 
ATOM   2654 C  CB  . GLU B 2 1   ? -39.967 31.210  17.819  1.00 27.52 1   B 1 
ATOM   2655 C  CG  . GLU B 2 1   ? -39.620 32.707  17.899  1.00 25.02 1   B 1 
ATOM   2656 C  CD  . GLU B 2 1   ? -39.264 33.210  19.308  1.00 24.18 1   B 1 
ATOM   2657 O  OE1 . GLU B 2 1   ? -38.594 34.261  19.374  1.00 20.06 1   B 1 
ATOM   2658 O  OE2 . GLU B 2 1   ? -39.732 32.619  20.297  1.00 23.99 1   B 1 
ATOM   2659 N  N   . GLU B 2 2   ? -40.664 28.875  15.050  1.00 27.60 2   B 1 
ATOM   2660 C  CA  . GLU B 2 2   ? -40.598 27.441  14.776  1.00 27.58 2   B 1 
ATOM   2661 C  C   . GLU B 2 2   ? -39.243 26.980  15.303  1.00 26.71 2   B 1 
ATOM   2662 O  O   . GLU B 2 2   ? -38.207 27.436  14.820  1.00 25.63 2   B 1 
ATOM   2663 C  CB  . GLU B 2 2   ? -40.808 27.142  13.289  1.00 26.32 2   B 1 
ATOM   2664 C  CG  . GLU B 2 2   ? -42.289 27.293  12.877  1.00 23.83 2   B 1 
ATOM   2665 C  CD  . GLU B 2 2   ? -42.583 27.099  11.371  1.00 22.95 2   B 1 
ATOM   2666 O  OE1 . GLU B 2 2   ? -43.767 26.820  11.064  1.00 19.43 2   B 1 
ATOM   2667 O  OE2 . GLU B 2 2   ? -41.674 27.301  10.550  1.00 23.67 2   B 1 
ATOM   2668 N  N   . GLU B 2 3   ? -39.244 26.217  16.388  1.00 30.54 3   B 1 
ATOM   2669 C  CA  . GLU B 2 3   ? -38.058 25.525  16.848  1.00 30.15 3   B 1 
ATOM   2670 C  C   . GLU B 2 3   ? -37.648 24.591  15.705  1.00 29.11 3   B 1 
ATOM   2671 O  O   . GLU B 2 3   ? -38.329 23.596  15.445  1.00 27.62 3   B 1 
ATOM   2672 C  CB  . GLU B 2 3   ? -38.328 24.751  18.142  1.00 29.01 3   B 1 
ATOM   2673 C  CG  . GLU B 2 3   ? -38.394 25.659  19.390  1.00 25.93 3   B 1 
ATOM   2674 C  CD  . GLU B 2 3   ? -38.676 24.927  20.709  1.00 24.87 3   B 1 
ATOM   2675 O  OE1 . GLU B 2 3   ? -38.345 25.502  21.775  1.00 21.38 3   B 1 
ATOM   2676 O  OE2 . GLU B 2 3   ? -39.263 23.821  20.683  1.00 25.60 3   B 1 
ATOM   2677 N  N   . ASP B 2 4   ? -36.558 24.963  15.019  1.00 33.80 4   B 1 
ATOM   2678 C  CA  . ASP B 2 4   ? -35.801 24.023  14.209  1.00 32.62 4   B 1 
ATOM   2679 C  C   . ASP B 2 4   ? -35.369 22.905  15.160  1.00 31.49 4   B 1 
ATOM   2680 O  O   . ASP B 2 4   ? -34.362 22.992  15.861  1.00 28.83 4   B 1 
ATOM   2681 C  CB  . ASP B 2 4   ? -34.589 24.702  13.541  1.00 30.41 4   B 1 
ATOM   2682 C  CG  . ASP B 2 4   ? -34.879 25.404  12.210  1.00 27.35 4   B 1 
ATOM   2683 O  OD1 . ASP B 2 4   ? -35.736 24.912  11.446  1.00 28.15 4   B 1 
ATOM   2684 O  OD2 . ASP B 2 4   ? -34.193 26.419  11.931  1.00 28.27 4   B 1 
ATOM   2685 N  N   . SER B 2 5   ? -36.221 21.900  15.287  1.00 33.52 5   B 1 
ATOM   2686 C  CA  . SER B 2 5   ? -35.853 20.655  15.893  1.00 32.80 5   B 1 
ATOM   2687 C  C   . SER B 2 5   ? -34.763 20.096  14.988  1.00 32.54 5   B 1 
ATOM   2688 O  O   . SER B 2 5   ? -35.057 19.509  13.953  1.00 31.27 5   B 1 
ATOM   2689 C  CB  . SER B 2 5   ? -37.053 19.711  16.043  1.00 31.30 5   B 1 
ATOM   2690 O  OG  . SER B 2 5   ? -37.731 19.500  14.820  1.00 28.71 5   B 1 
ATOM   2691 N  N   . ASP B 2 6   ? -33.514 20.351  15.394  1.00 40.47 6   B 1 
ATOM   2692 C  CA  . ASP B 2 6   ? -32.376 19.551  14.986  1.00 39.40 6   B 1 
ATOM   2693 C  C   . ASP B 2 6   ? -32.699 18.112  15.406  1.00 39.13 6   B 1 
ATOM   2694 O  O   . ASP B 2 6   ? -32.305 17.628  16.464  1.00 36.74 6   B 1 
ATOM   2695 C  CB  . ASP B 2 6   ? -31.069 20.060  15.641  1.00 36.72 6   B 1 
ATOM   2696 C  CG  . ASP B 2 6   ? -30.300 21.131  14.870  1.00 32.76 6   B 1 
ATOM   2697 O  OD1 . ASP B 2 6   ? -30.359 21.135  13.618  1.00 32.41 6   B 1 
ATOM   2698 O  OD2 . ASP B 2 6   ? -29.549 21.889  15.534  1.00 31.17 6   B 1 
ATOM   2699 N  N   . GLU B 2 7   ? -33.505 17.454  14.600  1.00 42.83 7   B 1 
ATOM   2700 C  CA  . GLU B 2 7   ? -33.609 16.021  14.585  1.00 42.36 7   B 1 
ATOM   2701 C  C   . GLU B 2 7   ? -32.218 15.538  14.188  1.00 42.75 7   B 1 
ATOM   2702 O  O   . GLU B 2 7   ? -31.904 15.333  13.014  1.00 40.18 7   B 1 
ATOM   2703 C  CB  . GLU B 2 7   ? -34.705 15.510  13.628  1.00 39.75 7   B 1 
ATOM   2704 C  CG  . GLU B 2 7   ? -36.130 15.695  14.181  1.00 35.13 7   B 1 
ATOM   2705 C  CD  . GLU B 2 7   ? -37.212 15.007  13.323  1.00 33.34 7   B 1 
ATOM   2706 O  OE1 . GLU B 2 7   ? -38.355 14.879  13.841  1.00 29.06 7   B 1 
ATOM   2707 O  OE2 . GLU B 2 7   ? -36.926 14.606  12.178  1.00 32.56 7   B 1 
ATOM   2708 N  N   . ASN B 2 8   ? -31.370 15.399  15.215  1.00 44.53 8   B 1 
ATOM   2709 C  CA  . ASN B 2 8   ? -30.237 14.501  15.182  1.00 44.62 8   B 1 
ATOM   2710 C  C   . ASN B 2 8   ? -30.802 13.111  14.887  1.00 45.53 8   B 1 
ATOM   2711 O  O   . ASN B 2 8   ? -31.020 12.305  15.790  1.00 42.88 8   B 1 
ATOM   2712 C  CB  . ASN B 2 8   ? -29.489 14.554  16.530  1.00 41.74 8   B 1 
ATOM   2713 C  CG  . ASN B 2 8   ? -28.428 15.639  16.606  1.00 37.00 8   B 1 
ATOM   2714 O  OD1 . ASN B 2 8   ? -27.712 15.924  15.672  1.00 35.71 8   B 1 
ATOM   2715 N  ND2 . ASN B 2 8   ? -28.247 16.230  17.759  1.00 35.28 8   B 1 
ATOM   2716 N  N   . SER B 2 9   ? -31.125 12.882  13.625  1.00 50.07 9   B 1 
ATOM   2717 C  CA  . SER B 2 9   ? -31.505 11.589  13.112  1.00 50.61 9   B 1 
ATOM   2718 C  C   . SER B 2 9   ? -30.277 10.709  13.300  1.00 52.09 9   B 1 
ATOM   2719 O  O   . SER B 2 9   ? -29.331 10.749  12.511  1.00 48.76 9   B 1 
ATOM   2720 C  CB  . SER B 2 9   ? -31.958 11.686  11.651  1.00 46.78 9   B 1 
ATOM   2721 O  OG  . SER B 2 9   ? -30.956 12.224  10.820  1.00 42.44 9   B 1 
ATOM   2722 N  N   . TYR B 2 10  ? -30.250 10.019  14.443  1.00 69.37 10  B 1 
ATOM   2723 C  CA  . TYR B 2 10  ? -29.174 9.113   14.766  1.00 71.74 10  B 1 
ATOM   2724 C  C   . TYR B 2 10  ? -29.085 8.108   13.630  1.00 75.49 10  B 1 
ATOM   2725 O  O   . TYR B 2 10  ? -30.024 7.348   13.397  1.00 69.89 10  B 1 
ATOM   2726 C  CB  . TYR B 2 10  ? -29.437 8.433   16.106  1.00 62.89 10  B 1 
ATOM   2727 C  CG  . TYR B 2 10  ? -29.116 9.307   17.309  1.00 55.27 10  B 1 
ATOM   2728 C  CD1 . TYR B 2 10  ? -27.832 9.281   17.876  1.00 49.53 10  B 1 
ATOM   2729 C  CD2 . TYR B 2 10  ? -30.093 10.151  17.853  1.00 46.28 10  B 1 
ATOM   2730 C  CE1 . TYR B 2 10  ? -27.519 10.083  18.976  1.00 39.65 10  B 1 
ATOM   2731 C  CE2 . TYR B 2 10  ? -29.792 10.969  18.960  1.00 40.57 10  B 1 
ATOM   2732 C  CZ  . TYR B 2 10  ? -28.504 10.929  19.516  1.00 40.07 10  B 1 
ATOM   2733 O  OH  . TYR B 2 10  ? -28.201 11.720  20.595  1.00 35.83 10  B 1 
ATOM   2734 N  N   . TYR B 2 11  ? -27.977 8.150   12.925  1.00 80.57 11  B 1 
ATOM   2735 C  CA  . TYR B 2 11  ? -27.692 7.155   11.916  1.00 84.58 11  B 1 
ATOM   2736 C  C   . TYR B 2 11  ? -27.773 5.776   12.568  1.00 85.82 11  B 1 
ATOM   2737 O  O   . TYR B 2 11  ? -26.989 5.459   13.464  1.00 82.08 11  B 1 
ATOM   2738 C  CB  . TYR B 2 11  ? -26.314 7.409   11.296  1.00 81.39 11  B 1 
ATOM   2739 C  CG  . TYR B 2 11  ? -25.879 6.316   10.349  1.00 86.37 11  B 1 
ATOM   2740 C  CD1 . TYR B 2 11  ? -24.854 5.426   10.712  1.00 84.09 11  B 1 
ATOM   2741 C  CD2 . TYR B 2 11  ? -26.507 6.166   9.096   1.00 85.23 11  B 1 
ATOM   2742 C  CE1 . TYR B 2 11  ? -24.445 4.415   9.832   1.00 83.29 11  B 1 
ATOM   2743 C  CE2 . TYR B 2 11  ? -26.107 5.156   8.216   1.00 84.05 11  B 1 
ATOM   2744 C  CZ  . TYR B 2 11  ? -25.072 4.280   8.583   1.00 85.48 11  B 1 
ATOM   2745 O  OH  . TYR B 2 11  ? -24.661 3.306   7.710   1.00 83.64 11  B 1 
ATOM   2746 N  N   . GLN B 2 12  ? -28.756 5.003   12.152  1.00 88.16 12  B 1 
ATOM   2747 C  CA  . GLN B 2 12  ? -28.817 3.591   12.474  1.00 89.88 12  B 1 
ATOM   2748 C  C   . GLN B 2 12  ? -28.261 2.832   11.277  1.00 91.02 12  B 1 
ATOM   2749 O  O   . GLN B 2 12  ? -28.833 2.930   10.192  1.00 88.00 12  B 1 
ATOM   2750 C  CB  . GLN B 2 12  ? -30.243 3.164   12.829  1.00 84.17 12  B 1 
ATOM   2751 C  CG  . GLN B 2 12  ? -30.624 3.670   14.226  1.00 73.21 12  B 1 
ATOM   2752 C  CD  . GLN B 2 12  ? -31.900 3.047   14.769  1.00 66.21 12  B 1 
ATOM   2753 O  OE1 . GLN B 2 12  ? -32.667 2.390   14.092  1.00 59.33 12  B 1 
ATOM   2754 N  NE2 . GLN B 2 12  ? -32.177 3.225   16.033  1.00 57.06 12  B 1 
ATOM   2755 N  N   . PRO B 2 13  ? -27.130 2.125   11.450  1.00 90.11 13  B 1 
ATOM   2756 C  CA  . PRO B 2 13  ? -26.592 1.319   10.381  1.00 91.30 13  B 1 
ATOM   2757 C  C   . PRO B 2 13  ? -27.617 0.263   9.956   1.00 92.55 13  B 1 
ATOM   2758 O  O   . PRO B 2 13  ? -28.271 -0.357  10.796  1.00 90.28 13  B 1 
ATOM   2759 C  CB  . PRO B 2 13  ? -25.297 0.716   10.921  1.00 88.11 13  B 1 
ATOM   2760 C  CG  . PRO B 2 13  ? -25.472 0.757   12.437  1.00 84.70 13  B 1 
ATOM   2761 C  CD  . PRO B 2 13  ? -26.346 1.984   12.658  1.00 87.72 13  B 1 
ATOM   2762 N  N   . ASP B 2 14  ? -27.735 0.065   8.664   1.00 91.81 14  B 1 
ATOM   2763 C  CA  . ASP B 2 14  ? -28.545 -1.022  8.115   1.00 92.79 14  B 1 
ATOM   2764 C  C   . ASP B 2 14  ? -27.930 -2.363  8.525   1.00 93.70 14  B 1 
ATOM   2765 O  O   . ASP B 2 14  ? -26.883 -2.758  8.012   1.00 92.75 14  B 1 
ATOM   2766 C  CB  . ASP B 2 14  ? -28.661 -0.867  6.594   1.00 89.83 14  B 1 
ATOM   2767 C  CG  . ASP B 2 14  ? -29.379 -2.052  5.937   1.00 88.83 14  B 1 
ATOM   2768 O  OD1 . ASP B 2 14  ? -30.089 -2.784  6.653   1.00 84.68 14  B 1 
ATOM   2769 O  OD2 . ASP B 2 14  ? -29.180 -2.243  4.717   1.00 83.95 14  B 1 
ATOM   2770 N  N   . MET B 2 15  ? -28.572 -3.032  9.471   1.00 93.86 15  B 1 
ATOM   2771 C  CA  . MET B 2 15  ? -28.167 -4.348  9.968   1.00 95.21 15  B 1 
ATOM   2772 C  C   . MET B 2 15  ? -28.996 -5.483  9.359   1.00 96.04 15  B 1 
ATOM   2773 O  O   . MET B 2 15  ? -28.865 -6.633  9.783   1.00 94.00 15  B 1 
ATOM   2774 C  CB  . MET B 2 15  ? -28.236 -4.354  11.498  1.00 93.27 15  B 1 
ATOM   2775 C  CG  . MET B 2 15  ? -27.292 -3.333  12.151  1.00 90.61 15  B 1 
ATOM   2776 S  SD  . MET B 2 15  ? -25.525 -3.540  11.775  1.00 88.32 15  B 1 
ATOM   2777 C  CE  . MET B 2 15  ? -25.177 -5.065  12.670  1.00 77.72 15  B 1 
ATOM   2778 N  N   . GLU B 2 16  ? -29.859 -5.164  8.381   1.00 94.92 16  B 1 
ATOM   2779 C  CA  . GLU B 2 16  ? -30.610 -6.189  7.677   1.00 95.39 16  B 1 
ATOM   2780 C  C   . GLU B 2 16  ? -29.664 -7.061  6.846   1.00 96.12 16  B 1 
ATOM   2781 O  O   . GLU B 2 16  ? -28.677 -6.609  6.272   1.00 94.97 16  B 1 
ATOM   2782 C  CB  . GLU B 2 16  ? -31.741 -5.605  6.814   1.00 93.31 16  B 1 
ATOM   2783 C  CG  . GLU B 2 16  ? -32.824 -4.888  7.636   1.00 82.08 16  B 1 
ATOM   2784 C  CD  . GLU B 2 16  ? -34.092 -4.523  6.833   1.00 73.90 16  B 1 
ATOM   2785 O  OE1 . GLU B 2 16  ? -35.047 -4.035  7.467   1.00 65.18 16  B 1 
ATOM   2786 O  OE2 . GLU B 2 16  ? -34.137 -4.788  5.615   1.00 67.17 16  B 1 
ATOM   2787 N  N   . TYR B 2 17  ? -29.994 -8.337  6.799   1.00 96.46 17  B 1 
ATOM   2788 C  CA  . TYR B 2 17  ? -29.249 -9.297  6.006   1.00 96.79 17  B 1 
ATOM   2789 C  C   . TYR B 2 17  ? -30.202 -10.288 5.352   1.00 96.80 17  B 1 
ATOM   2790 O  O   . TYR B 2 17  ? -31.282 -10.586 5.862   1.00 95.80 17  B 1 
ATOM   2791 C  CB  . TYR B 2 17  ? -28.187 -10.001 6.859   1.00 96.13 17  B 1 
ATOM   2792 C  CG  . TYR B 2 17  ? -28.724 -10.814 8.019   1.00 96.64 17  B 1 
ATOM   2793 C  CD1 . TYR B 2 17  ? -28.927 -10.226 9.284   1.00 94.60 17  B 1 
ATOM   2794 C  CD2 . TYR B 2 17  ? -29.029 -12.175 7.843   1.00 94.83 17  B 1 
ATOM   2795 C  CE1 . TYR B 2 17  ? -29.439 -10.979 10.348  1.00 93.65 17  B 1 
ATOM   2796 C  CE2 . TYR B 2 17  ? -29.545 -12.942 8.905   1.00 93.66 17  B 1 
ATOM   2797 C  CZ  . TYR B 2 17  ? -29.748 -12.337 10.156  1.00 93.81 17  B 1 
ATOM   2798 O  OH  . TYR B 2 17  ? -30.249 -13.082 11.194  1.00 91.56 17  B 1 
ATOM   2799 N  N   . SER B 2 18  ? -29.785 -10.812 4.218   1.00 97.22 18  B 1 
ATOM   2800 C  CA  . SER B 2 18  ? -30.363 -12.007 3.639   1.00 97.03 18  B 1 
ATOM   2801 C  C   . SER B 2 18  ? -29.532 -13.230 4.030   1.00 97.73 18  B 1 
ATOM   2802 O  O   . SER B 2 18  ? -28.408 -13.117 4.511   1.00 96.94 18  B 1 
ATOM   2803 C  CB  . SER B 2 18  ? -30.513 -11.847 2.127   1.00 94.99 18  B 1 
ATOM   2804 O  OG  . SER B 2 18  ? -29.277 -11.636 1.490   1.00 85.09 18  B 1 
ATOM   2805 N  N   . GLU B 2 19  ? -30.092 -14.400 3.834   1.00 97.73 19  B 1 
ATOM   2806 C  CA  . GLU B 2 19  ? -29.373 -15.652 4.019   1.00 97.78 19  B 1 
ATOM   2807 C  C   . GLU B 2 19  ? -29.313 -16.400 2.692   1.00 97.69 19  B 1 
ATOM   2808 O  O   . GLU B 2 19  ? -30.311 -16.510 1.978   1.00 96.21 19  B 1 
ATOM   2809 C  CB  . GLU B 2 19  ? -29.999 -16.493 5.131   1.00 96.86 19  B 1 
ATOM   2810 C  CG  . GLU B 2 19  ? -29.796 -15.861 6.518   1.00 94.18 19  B 1 
ATOM   2811 C  CD  . GLU B 2 19  ? -30.310 -16.728 7.687   1.00 94.71 19  B 1 
ATOM   2812 O  OE1 . GLU B 2 19  ? -29.880 -16.472 8.829   1.00 88.54 19  B 1 
ATOM   2813 O  OE2 . GLU B 2 19  ? -31.126 -17.656 7.450   1.00 90.37 19  B 1 
ATOM   2814 N  N   . ILE B 2 20  ? -28.156 -16.920 2.379   1.00 97.89 20  B 1 
ATOM   2815 C  CA  . ILE B 2 20  ? -27.953 -17.848 1.268   1.00 97.63 20  B 1 
ATOM   2816 C  C   . ILE B 2 20  ? -27.617 -19.238 1.808   1.00 97.95 20  B 1 
ATOM   2817 O  O   . ILE B 2 20  ? -27.318 -19.414 2.987   1.00 97.48 20  B 1 
ATOM   2818 C  CB  . ILE B 2 20  ? -26.901 -17.326 0.265   1.00 96.82 20  B 1 
ATOM   2819 C  CG1 . ILE B 2 20  ? -25.506 -17.178 0.911   1.00 94.72 20  B 1 
ATOM   2820 C  CG2 . ILE B 2 20  ? -27.394 -16.012 -0.363  1.00 93.67 20  B 1 
ATOM   2821 C  CD1 . ILE B 2 20  ? -24.385 -16.920 -0.105  1.00 92.25 20  B 1 
ATOM   2822 N  N   . VAL B 2 21  ? -27.676 -20.218 0.930   1.00 97.80 21  B 1 
ATOM   2823 C  CA  . VAL B 2 21  ? -27.287 -21.581 1.283   1.00 97.78 21  B 1 
ATOM   2824 C  C   . VAL B 2 21  ? -25.871 -21.574 1.846   1.00 97.94 21  B 1 
ATOM   2825 O  O   . VAL B 2 21  ? -24.954 -21.013 1.246   1.00 97.07 21  B 1 
ATOM   2826 C  CB  . VAL B 2 21  ? -27.405 -22.521 0.074   1.00 96.67 21  B 1 
ATOM   2827 C  CG1 . VAL B 2 21  ? -27.025 -23.955 0.417   1.00 89.62 21  B 1 
ATOM   2828 C  CG2 . VAL B 2 21  ? -28.843 -22.541 -0.466  1.00 89.78 21  B 1 
ATOM   2829 N  N   . GLY B 2 22  ? -25.708 -22.179 3.018   1.00 97.53 22  B 1 
ATOM   2830 C  CA  . GLY B 2 22  ? -24.422 -22.303 3.674   1.00 97.56 22  B 1 
ATOM   2831 C  C   . GLY B 2 22  ? -23.475 -23.267 2.953   1.00 97.89 22  B 1 
ATOM   2832 O  O   . GLY B 2 22  ? -23.802 -23.872 1.931   1.00 96.68 22  B 1 
ATOM   2833 N  N   . LEU B 2 23  ? -22.292 -23.430 3.515   1.00 98.03 23  B 1 
ATOM   2834 C  CA  . LEU B 2 23  ? -21.303 -24.350 2.974   1.00 97.86 23  B 1 
ATOM   2835 C  C   . LEU B 2 23  ? -21.856 -25.786 2.998   1.00 97.64 23  B 1 
ATOM   2836 O  O   . LEU B 2 23  ? -22.359 -26.226 4.034   1.00 96.69 23  B 1 
ATOM   2837 C  CB  . LEU B 2 23  ? -20.008 -24.268 3.788   1.00 97.55 23  B 1 
ATOM   2838 C  CG  . LEU B 2 23  ? -19.340 -22.885 3.806   1.00 96.46 23  B 1 
ATOM   2839 C  CD1 . LEU B 2 23  ? -18.091 -22.949 4.680   1.00 94.52 23  B 1 
ATOM   2840 C  CD2 . LEU B 2 23  ? -18.947 -22.412 2.408   1.00 93.96 23  B 1 
ATOM   2841 N  N   . PRO B 2 24  ? -21.722 -26.539 1.908   1.00 97.47 24  B 1 
ATOM   2842 C  CA  . PRO B 2 24  ? -22.103 -27.944 1.902   1.00 96.74 24  B 1 
ATOM   2843 C  C   . PRO B 2 24  ? -21.276 -28.726 2.926   1.00 96.74 24  B 1 
ATOM   2844 O  O   . PRO B 2 24  ? -20.133 -28.362 3.219   1.00 95.56 24  B 1 
ATOM   2845 C  CB  . PRO B 2 24  ? -21.883 -28.422 0.465   1.00 95.20 24  B 1 
ATOM   2846 C  CG  . PRO B 2 24  ? -20.806 -27.484 -0.065  1.00 92.49 24  B 1 
ATOM   2847 C  CD  . PRO B 2 24  ? -21.107 -26.167 0.640   1.00 96.07 24  B 1 
ATOM   2848 N  N   . GLU B 2 25  ? -21.828 -29.802 3.456   1.00 95.67 25  B 1 
ATOM   2849 C  CA  . GLU B 2 25  ? -21.046 -30.708 4.286   1.00 94.66 25  B 1 
ATOM   2850 C  C   . GLU B 2 25  ? -19.842 -31.260 3.502   1.00 95.06 25  B 1 
ATOM   2851 O  O   . GLU B 2 25  ? -19.893 -31.474 2.296   1.00 92.49 25  B 1 
ATOM   2852 C  CB  . GLU B 2 25  ? -21.910 -31.842 4.847   1.00 91.86 25  B 1 
ATOM   2853 C  CG  . GLU B 2 25  ? -22.917 -31.330 5.887   1.00 81.37 25  B 1 
ATOM   2854 C  CD  . GLU B 2 25  ? -23.646 -32.457 6.657   1.00 70.97 25  B 1 
ATOM   2855 O  OE1 . GLU B 2 25  ? -24.282 -32.125 7.679   1.00 64.80 25  B 1 
ATOM   2856 O  OE2 . GLU B 2 25  ? -23.553 -33.630 6.228   1.00 65.25 25  B 1 
ATOM   2857 N  N   . GLU B 2 26  ? -18.743 -31.450 4.219   1.00 94.94 26  B 1 
ATOM   2858 C  CA  . GLU B 2 26  ? -17.545 -32.028 3.622   1.00 94.38 26  B 1 
ATOM   2859 C  C   . GLU B 2 26  ? -17.657 -33.551 3.610   1.00 93.64 26  B 1 
ATOM   2860 O  O   . GLU B 2 26  ? -17.889 -34.164 4.648   1.00 90.90 26  B 1 
ATOM   2861 C  CB  . GLU B 2 26  ? -16.298 -31.573 4.376   1.00 91.92 26  B 1 
ATOM   2862 C  CG  . GLU B 2 26  ? -15.982 -30.091 4.139   1.00 88.95 26  B 1 
ATOM   2863 C  CD  . GLU B 2 26  ? -14.836 -29.648 5.053   1.00 92.38 26  B 1 
ATOM   2864 O  OE1 . GLU B 2 26  ? -15.120 -29.209 6.183   1.00 87.24 26  B 1 
ATOM   2865 O  OE2 . GLU B 2 26  ? -13.650 -29.765 4.700   1.00 90.03 26  B 1 
ATOM   2866 N  N   . GLU B 2 27  ? -17.418 -34.151 2.455   1.00 93.04 27  B 1 
ATOM   2867 C  CA  . GLU B 2 27  ? -17.416 -35.614 2.316   1.00 91.48 27  B 1 
ATOM   2868 C  C   . GLU B 2 27  ? -16.248 -36.275 3.071   1.00 90.81 27  B 1 
ATOM   2869 O  O   . GLU B 2 27  ? -16.391 -37.344 3.649   1.00 85.08 27  B 1 
ATOM   2870 C  CB  . GLU B 2 27  ? -17.321 -35.984 0.826   1.00 88.18 27  B 1 
ATOM   2871 C  CG  . GLU B 2 27  ? -18.529 -35.540 -0.007  1.00 78.78 27  B 1 
ATOM   2872 C  CD  . GLU B 2 27  ? -18.429 -35.966 -1.482  1.00 68.84 27  B 1 
ATOM   2873 O  OE1 . GLU B 2 27  ? -19.438 -35.767 -2.210  1.00 62.97 27  B 1 
ATOM   2874 O  OE2 . GLU B 2 27  ? -17.365 -36.479 -1.906  1.00 65.37 27  B 1 
ATOM   2875 N  N   . GLU B 2 28  ? -15.103 -35.614 3.064   1.00 91.22 28  B 1 
ATOM   2876 C  CA  . GLU B 2 28  ? -13.875 -36.086 3.688   1.00 91.62 28  B 1 
ATOM   2877 C  C   . GLU B 2 28  ? -13.299 -35.006 4.603   1.00 92.59 28  B 1 
ATOM   2878 O  O   . GLU B 2 28  ? -12.578 -34.109 4.157   1.00 89.32 28  B 1 
ATOM   2879 C  CB  . GLU B 2 28  ? -12.843 -36.503 2.632   1.00 86.62 28  B 1 
ATOM   2880 C  CG  . GLU B 2 28  ? -13.200 -37.772 1.853   1.00 73.77 28  B 1 
ATOM   2881 C  CD  . GLU B 2 28  ? -12.121 -38.158 0.819   1.00 67.21 28  B 1 
ATOM   2882 O  OE1 . GLU B 2 28  ? -12.107 -39.345 0.408   1.00 59.17 28  B 1 
ATOM   2883 O  OE2 . GLU B 2 28  ? -11.319 -37.278 0.392   1.00 63.49 28  B 1 
ATOM   2884 N  N   . ILE B 2 29  ? -13.588 -35.118 5.905   1.00 91.77 29  B 1 
ATOM   2885 C  CA  . ILE B 2 29  ? -12.969 -34.265 6.919   1.00 93.18 29  B 1 
ATOM   2886 C  C   . ILE B 2 29  ? -11.674 -34.935 7.405   1.00 93.50 29  B 1 
ATOM   2887 O  O   . ILE B 2 29  ? -11.725 -36.080 7.862   1.00 91.36 29  B 1 
ATOM   2888 C  CB  . ILE B 2 29  ? -13.952 -33.969 8.073   1.00 91.43 29  B 1 
ATOM   2889 C  CG1 . ILE B 2 29  ? -15.234 -33.287 7.535   1.00 88.45 29  B 1 
ATOM   2890 C  CG2 . ILE B 2 29  ? -13.263 -33.088 9.135   1.00 88.87 29  B 1 
ATOM   2891 C  CD1 . ILE B 2 29  ? -16.312 -33.018 8.591   1.00 85.03 29  B 1 
ATOM   2892 N  N   . PRO B 2 30  ? -10.524 -34.246 7.354   1.00 93.04 30  B 1 
ATOM   2893 C  CA  . PRO B 2 30  ? -9.274  -34.779 7.884   1.00 92.92 30  B 1 
ATOM   2894 C  C   . PRO B 2 30  ? -9.412  -35.180 9.362   1.00 93.93 30  B 1 
ATOM   2895 O  O   . PRO B 2 30  ? -9.898  -34.392 10.170  1.00 92.68 30  B 1 
ATOM   2896 C  CB  . PRO B 2 30  ? -8.234  -33.673 7.687   1.00 90.20 30  B 1 
ATOM   2897 C  CG  . PRO B 2 30  ? -8.794  -32.846 6.528   1.00 88.05 30  B 1 
ATOM   2898 C  CD  . PRO B 2 30  ? -10.306 -32.948 6.731   1.00 91.04 30  B 1 
ATOM   2899 N  N   . ALA B 2 31  ? -8.965  -36.364 9.727   1.00 90.74 31  B 1 
ATOM   2900 C  CA  . ALA B 2 31  ? -9.237  -36.967 11.035  1.00 90.01 31  B 1 
ATOM   2901 C  C   . ALA B 2 31  ? -8.754  -36.133 12.240  1.00 90.02 31  B 1 
ATOM   2902 O  O   . ALA B 2 31  ? -9.371  -36.170 13.299  1.00 83.84 31  B 1 
ATOM   2903 C  CB  . ALA B 2 31  ? -8.605  -38.362 11.053  1.00 86.16 31  B 1 
ATOM   2904 N  N   . ASN B 2 32  ? -7.659  -35.380 12.077  1.00 92.61 32  B 1 
ATOM   2905 C  CA  . ASN B 2 32  ? -7.045  -34.596 13.149  1.00 93.83 32  B 1 
ATOM   2906 C  C   . ASN B 2 32  ? -7.363  -33.099 13.069  1.00 95.72 32  B 1 
ATOM   2907 O  O   . ASN B 2 32  ? -6.796  -32.323 13.837  1.00 93.29 32  B 1 
ATOM   2908 C  CB  . ASN B 2 32  ? -5.534  -34.865 13.163  1.00 89.13 32  B 1 
ATOM   2909 C  CG  . ASN B 2 32  ? -5.173  -36.304 13.484  1.00 79.37 32  B 1 
ATOM   2910 O  OD1 . ASN B 2 32  ? -5.930  -37.087 14.015  1.00 69.08 32  B 1 
ATOM   2911 N  ND2 . ASN B 2 32  ? -3.957  -36.695 13.166  1.00 68.28 32  B 1 
ATOM   2912 N  N   . ARG B 2 33  ? -8.242  -32.678 12.145  1.00 96.56 33  B 1 
ATOM   2913 C  CA  . ARG B 2 33  ? -8.561  -31.260 11.971  1.00 97.24 33  B 1 
ATOM   2914 C  C   . ARG B 2 33  ? -9.322  -30.734 13.184  1.00 97.58 33  B 1 
ATOM   2915 O  O   . ARG B 2 33  ? -10.386 -31.259 13.529  1.00 96.49 33  B 1 
ATOM   2916 C  CB  . ARG B 2 33  ? -9.335  -31.062 10.652  1.00 95.75 33  B 1 
ATOM   2917 C  CG  . ARG B 2 33  ? -9.387  -29.570 10.254  1.00 94.41 33  B 1 
ATOM   2918 C  CD  . ARG B 2 33  ? -10.070 -29.376 8.899   1.00 93.14 33  B 1 
ATOM   2919 N  NE  . ARG B 2 33  ? -11.513 -29.612 9.000   1.00 91.18 33  B 1 
ATOM   2920 C  CZ  . ARG B 2 33  ? -12.401 -29.535 8.016   1.00 92.70 33  B 1 
ATOM   2921 N  NH1 . ARG B 2 33  ? -12.062 -29.280 6.786   1.00 85.12 33  B 1 
ATOM   2922 N  NH2 . ARG B 2 33  ? -13.656 -29.702 8.263   1.00 85.20 33  B 1 
ATOM   2923 N  N   . LYS B 2 34  ? -8.807  -29.681 13.817  1.00 98.08 34  B 1 
ATOM   2924 C  CA  . LYS B 2 34  ? -9.441  -29.017 14.959  1.00 98.05 34  B 1 
ATOM   2925 C  C   . LYS B 2 34  ? -10.478 -27.996 14.518  1.00 98.20 34  B 1 
ATOM   2926 O  O   . LYS B 2 34  ? -11.552 -27.931 15.122  1.00 97.31 34  B 1 
ATOM   2927 C  CB  . LYS B 2 34  ? -8.395  -28.340 15.850  1.00 97.38 34  B 1 
ATOM   2928 C  CG  . LYS B 2 34  ? -7.497  -29.316 16.626  1.00 88.66 34  B 1 
ATOM   2929 C  CD  . LYS B 2 34  ? -6.610  -28.508 17.580  1.00 77.91 34  B 1 
ATOM   2930 C  CE  . LYS B 2 34  ? -5.600  -29.342 18.362  1.00 69.93 34  B 1 
ATOM   2931 N  NZ  . LYS B 2 34  ? -4.679  -28.462 19.124  1.00 60.94 34  B 1 
ATOM   2932 N  N   . ILE B 2 35  ? -10.185 -27.232 13.463  1.00 98.34 35  B 1 
ATOM   2933 C  CA  . ILE B 2 35  ? -11.129 -26.263 12.912  1.00 98.22 35  B 1 
ATOM   2934 C  C   . ILE B 2 35  ? -12.348 -26.973 12.317  1.00 98.28 35  B 1 
ATOM   2935 O  O   . ILE B 2 35  ? -12.290 -28.129 11.883  1.00 97.73 35  B 1 
ATOM   2936 C  CB  . ILE B 2 35  ? -10.493 -25.301 11.883  1.00 97.88 35  B 1 
ATOM   2937 C  CG1 . ILE B 2 35  ? -10.108 -26.005 10.578  1.00 95.17 35  B 1 
ATOM   2938 C  CG2 . ILE B 2 35  ? -9.301  -24.564 12.503  1.00 94.14 35  B 1 
ATOM   2939 C  CD1 . ILE B 2 35  ? -9.836  -25.041 9.427   1.00 93.70 35  B 1 
ATOM   2940 N  N   . LYS B 2 36  ? -13.452 -26.240 12.261  1.00 98.26 36  B 1 
ATOM   2941 C  CA  . LYS B 2 36  ? -14.689 -26.684 11.634  1.00 98.08 36  B 1 
ATOM   2942 C  C   . LYS B 2 36  ? -15.173 -25.597 10.691  1.00 98.22 36  B 1 
ATOM   2943 O  O   . LYS B 2 36  ? -14.877 -24.423 10.891  1.00 97.95 36  B 1 
ATOM   2944 C  CB  . LYS B 2 36  ? -15.740 -26.984 12.708  1.00 97.26 36  B 1 
ATOM   2945 C  CG  . LYS B 2 36  ? -15.279 -28.022 13.746  1.00 94.54 36  B 1 
ATOM   2946 C  CD  . LYS B 2 36  ? -16.231 -28.030 14.938  1.00 91.66 36  B 1 
ATOM   2947 C  CE  . LYS B 2 36  ? -15.600 -28.760 16.118  1.00 82.59 36  B 1 
ATOM   2948 N  NZ  . LYS B 2 36  ? -16.242 -28.336 17.382  1.00 75.41 36  B 1 
ATOM   2949 N  N   . PHE B 2 37  ? -15.941 -25.968 9.681   1.00 98.28 37  B 1 
ATOM   2950 C  CA  . PHE B 2 37  ? -16.655 -25.020 8.838   1.00 98.10 37  B 1 
ATOM   2951 C  C   . PHE B 2 37  ? -18.149 -25.119 9.113   1.00 98.08 37  B 1 
ATOM   2952 O  O   . PHE B 2 37  ? -18.719 -26.211 9.055   1.00 97.23 37  B 1 
ATOM   2953 C  CB  . PHE B 2 37  ? -16.309 -25.252 7.370   1.00 98.04 37  B 1 
ATOM   2954 C  CG  . PHE B 2 37  ? -14.864 -24.955 7.049   1.00 98.30 37  B 1 
ATOM   2955 C  CD1 . PHE B 2 37  ? -14.419 -23.625 6.980   1.00 97.93 37  B 1 
ATOM   2956 C  CD2 . PHE B 2 37  ? -13.948 -25.996 6.842   1.00 97.93 37  B 1 
ATOM   2957 C  CE1 . PHE B 2 37  ? -13.073 -23.336 6.699   1.00 97.68 37  B 1 
ATOM   2958 C  CE2 . PHE B 2 37  ? -12.602 -25.714 6.563   1.00 97.64 37  B 1 
ATOM   2959 C  CZ  . PHE B 2 37  ? -12.165 -24.382 6.487   1.00 97.91 37  B 1 
ATOM   2960 N  N   . SER B 2 38  ? -18.780 -23.988 9.423   1.00 98.00 38  B 1 
ATOM   2961 C  CA  . SER B 2 38  ? -20.221 -23.914 9.639   1.00 98.09 38  B 1 
ATOM   2962 C  C   . SER B 2 38  ? -20.975 -24.285 8.362   1.00 98.04 38  B 1 
ATOM   2963 O  O   . SER B 2 38  ? -20.686 -23.766 7.292   1.00 97.55 38  B 1 
ATOM   2964 C  CB  . SER B 2 38  ? -20.608 -22.509 10.101  1.00 97.89 38  B 1 
ATOM   2965 O  OG  . SER B 2 38  ? -21.987 -22.455 10.368  1.00 96.61 38  B 1 
ATOM   2966 N  N   . SER B 2 39  ? -21.997 -25.135 8.495   1.00 97.79 39  B 1 
ATOM   2967 C  CA  . SER B 2 39  ? -22.968 -25.418 7.436   1.00 97.44 39  B 1 
ATOM   2968 C  C   . SER B 2 39  ? -24.231 -24.564 7.549   1.00 97.84 39  B 1 
ATOM   2969 O  O   . SER B 2 39  ? -25.155 -24.712 6.750   1.00 96.67 39  B 1 
ATOM   2970 C  CB  . SER B 2 39  ? -23.326 -26.909 7.445   1.00 95.78 39  B 1 
ATOM   2971 O  OG  . SER B 2 39  ? -23.822 -27.296 8.713   1.00 89.13 39  B 1 
ATOM   2972 N  N   . ALA B 2 40  ? -24.298 -23.660 8.538   1.00 97.90 40  B 1 
ATOM   2973 C  CA  . ALA B 2 40  ? -25.408 -22.740 8.704   1.00 98.01 40  B 1 
ATOM   2974 C  C   . ALA B 2 40  ? -25.512 -21.785 7.491   1.00 98.34 40  B 1 
ATOM   2975 O  O   . ALA B 2 40  ? -24.504 -21.545 6.829   1.00 98.07 40  B 1 
ATOM   2976 C  CB  . ALA B 2 40  ? -25.242 -21.969 10.020  1.00 97.61 40  B 1 
ATOM   2977 N  N   . PRO B 2 41  ? -26.714 -21.223 7.223   1.00 98.28 41  B 1 
ATOM   2978 C  CA  . PRO B 2 41  ? -26.864 -20.221 6.179   1.00 98.31 41  B 1 
ATOM   2979 C  C   . PRO B 2 41  ? -25.857 -19.083 6.336   1.00 98.40 41  B 1 
ATOM   2980 O  O   . PRO B 2 41  ? -25.595 -18.612 7.445   1.00 98.11 41  B 1 
ATOM   2981 C  CB  . PRO B 2 41  ? -28.306 -19.725 6.292   1.00 97.98 41  B 1 
ATOM   2982 C  CG  . PRO B 2 41  ? -29.038 -20.899 6.926   1.00 96.47 41  B 1 
ATOM   2983 C  CD  . PRO B 2 41  ? -27.991 -21.485 7.862   1.00 98.03 41  B 1 
ATOM   2984 N  N   . ILE B 2 42  ? -25.287 -18.639 5.218   1.00 98.39 42  B 1 
ATOM   2985 C  CA  . ILE B 2 42  ? -24.346 -17.526 5.199   1.00 98.36 42  B 1 
ATOM   2986 C  C   . ILE B 2 42  ? -25.140 -16.231 5.176   1.00 98.35 42  B 1 
ATOM   2987 O  O   . ILE B 2 42  ? -25.986 -16.027 4.301   1.00 97.94 42  B 1 
ATOM   2988 C  CB  . ILE B 2 42  ? -23.367 -17.645 4.020   1.00 97.96 42  B 1 
ATOM   2989 C  CG1 . ILE B 2 42  ? -22.461 -18.878 4.199   1.00 96.76 42  B 1 
ATOM   2990 C  CG2 . ILE B 2 42  ? -22.520 -16.363 3.894   1.00 97.21 42  B 1 
ATOM   2991 C  CD1 . ILE B 2 42  ? -21.626 -19.224 2.967   1.00 93.69 42  B 1 
ATOM   2992 N  N   . LYS B 2 43  ? -24.845 -15.333 6.112   1.00 98.39 43  B 1 
ATOM   2993 C  CA  . LYS B 2 43  ? -25.433 -13.997 6.149   1.00 98.29 43  B 1 
ATOM   2994 C  C   . LYS B 2 43  ? -24.814 -13.116 5.069   1.00 98.33 43  B 1 
ATOM   2995 O  O   . LYS B 2 43  ? -23.593 -12.988 5.006   1.00 97.96 43  B 1 
ATOM   2996 C  CB  . LYS B 2 43  ? -25.255 -13.373 7.529   1.00 97.77 43  B 1 
ATOM   2997 C  CG  . LYS B 2 43  ? -26.052 -14.135 8.600   1.00 94.93 43  B 1 
ATOM   2998 C  CD  . LYS B 2 43  ? -25.944 -13.409 9.935   1.00 92.34 43  B 1 
ATOM   2999 C  CE  . LYS B 2 43  ? -26.789 -14.139 10.980  1.00 86.41 43  B 1 
ATOM   3000 N  NZ  . LYS B 2 43  ? -26.910 -13.327 12.205  1.00 79.06 43  B 1 
ATOM   3001 N  N   . VAL B 2 44  ? -25.686 -12.505 4.266   1.00 98.18 44  B 1 
ATOM   3002 C  CA  . VAL B 2 44  ? -25.314 -11.549 3.218   1.00 98.03 44  B 1 
ATOM   3003 C  C   . VAL B 2 44  ? -25.864 -10.190 3.604   1.00 97.97 44  B 1 
ATOM   3004 O  O   . VAL B 2 44  ? -27.073 -9.963  3.574   1.00 97.16 44  B 1 
ATOM   3005 C  CB  . VAL B 2 44  ? -25.822 -11.983 1.839   1.00 97.62 44  B 1 
ATOM   3006 C  CG1 . VAL B 2 44  ? -25.306 -11.045 0.752   1.00 96.28 44  B 1 
ATOM   3007 C  CG2 . VAL B 2 44  ? -25.376 -13.411 1.486   1.00 96.58 44  B 1 
ATOM   3008 N  N   . PHE B 2 45  ? -24.969 -9.287  3.971   1.00 98.16 45  B 1 
ATOM   3009 C  CA  . PHE B 2 45  ? -25.261 -7.907  4.315   1.00 97.89 45  B 1 
ATOM   3010 C  C   . PHE B 2 45  ? -25.097 -7.012  3.092   1.00 97.87 45  B 1 
ATOM   3011 O  O   . PHE B 2 45  ? -24.332 -7.327  2.180   1.00 97.40 45  B 1 
ATOM   3012 C  CB  . PHE B 2 45  ? -24.337 -7.460  5.440   1.00 97.38 45  B 1 
ATOM   3013 C  CG  . PHE B 2 45  ? -24.455 -8.278  6.702   1.00 95.68 45  B 1 
ATOM   3014 C  CD1 . PHE B 2 45  ? -25.415 -7.939  7.669   1.00 92.90 45  B 1 
ATOM   3015 C  CD2 . PHE B 2 45  ? -23.591 -9.361  6.932   1.00 93.64 45  B 1 
ATOM   3016 C  CE1 . PHE B 2 45  ? -25.509 -8.662  8.867   1.00 91.12 45  B 1 
ATOM   3017 C  CE2 . PHE B 2 45  ? -23.683 -10.088 8.128   1.00 91.48 45  B 1 
ATOM   3018 C  CZ  . PHE B 2 45  ? -24.637 -9.737  9.097   1.00 90.72 45  B 1 
ATOM   3019 N  N   . ASN B 2 46  ? -25.794 -5.875  3.086   1.00 97.61 46  B 1 
ATOM   3020 C  CA  . ASN B 2 46  ? -25.719 -4.921  1.985   1.00 97.34 46  B 1 
ATOM   3021 C  C   . ASN B 2 46  ? -24.679 -3.833  2.246   1.00 97.69 46  B 1 
ATOM   3022 O  O   . ASN B 2 46  ? -24.608 -3.262  3.334   1.00 96.99 46  B 1 
ATOM   3023 C  CB  . ASN B 2 46  ? -27.103 -4.325  1.727   1.00 95.91 46  B 1 
ATOM   3024 C  CG  . ASN B 2 46  ? -28.110 -5.360  1.250   1.00 88.48 46  B 1 
ATOM   3025 O  OD1 . ASN B 2 46  ? -27.838 -6.204  0.417   1.00 79.86 46  B 1 
ATOM   3026 N  ND2 . ASN B 2 46  ? -29.320 -5.290  1.757   1.00 77.84 46  B 1 
ATOM   3027 N  N   . THR B 2 47  ? -23.925 -3.489  1.218   1.00 97.37 47  B 1 
ATOM   3028 C  CA  . THR B 2 47  ? -23.198 -2.223  1.154   1.00 97.47 47  B 1 
ATOM   3029 C  C   . THR B 2 47  ? -23.756 -1.362  0.023   1.00 97.38 47  B 1 
ATOM   3030 O  O   . THR B 2 47  ? -24.728 -1.727  -0.638  1.00 96.79 47  B 1 
ATOM   3031 C  CB  . THR B 2 47  ? -21.684 -2.449  1.075   1.00 97.17 47  B 1 
ATOM   3032 O  OG1 . THR B 2 47  ? -21.011 -1.220  1.238   1.00 95.45 47  B 1 
ATOM   3033 C  CG2 . THR B 2 47  ? -21.245 -3.055  -0.250  1.00 95.76 47  B 1 
ATOM   3034 N  N   . TYR B 2 48  ? -23.176 -0.186  -0.180  1.00 97.11 48  B 1 
ATOM   3035 C  CA  . TYR B 2 48  ? -23.633 0.770   -1.173  1.00 97.18 48  B 1 
ATOM   3036 C  C   . TYR B 2 48  ? -23.544 0.213   -2.595  1.00 97.14 48  B 1 
ATOM   3037 O  O   . TYR B 2 48  ? -22.566 -0.449  -2.953  1.00 96.47 48  B 1 
ATOM   3038 C  CB  . TYR B 2 48  ? -22.822 2.051   -1.044  1.00 96.76 48  B 1 
ATOM   3039 C  CG  . TYR B 2 48  ? -22.815 2.635   0.352   1.00 96.36 48  B 1 
ATOM   3040 C  CD1 . TYR B 2 48  ? -23.919 3.366   0.823   1.00 94.36 48  B 1 
ATOM   3041 C  CD2 . TYR B 2 48  ? -21.716 2.417   1.207   1.00 94.36 48  B 1 
ATOM   3042 C  CE1 . TYR B 2 48  ? -23.927 3.886   2.120   1.00 93.23 48  B 1 
ATOM   3043 C  CE2 . TYR B 2 48  ? -21.715 2.933   2.509   1.00 93.35 48  B 1 
ATOM   3044 C  CZ  . TYR B 2 48  ? -22.825 3.672   2.967   1.00 93.74 48  B 1 
ATOM   3045 O  OH  . TYR B 2 48  ? -22.824 4.185   4.241   1.00 91.66 48  B 1 
ATOM   3046 N  N   . SER B 2 49  ? -24.535 0.556   -3.437  1.00 96.89 49  B 1 
ATOM   3047 C  CA  . SER B 2 49  ? -24.444 0.321   -4.879  1.00 96.60 49  B 1 
ATOM   3048 C  C   . SER B 2 49  ? -23.333 1.175   -5.513  1.00 96.72 49  B 1 
ATOM   3049 O  O   . SER B 2 49  ? -22.898 2.176   -4.939  1.00 96.08 49  B 1 
ATOM   3050 C  CB  . SER B 2 49  ? -25.789 0.619   -5.547  1.00 96.14 49  B 1 
ATOM   3051 O  OG  . SER B 2 49  ? -26.045 2.014   -5.525  1.00 94.33 49  B 1 
ATOM   3052 N  N   . ASN B 2 50  ? -22.919 0.847   -6.728  1.00 96.27 50  B 1 
ATOM   3053 C  CA  . ASN B 2 50  ? -21.979 1.688   -7.485  1.00 95.97 50  B 1 
ATOM   3054 C  C   . ASN B 2 50  ? -22.567 3.059   -7.861  1.00 96.19 50  B 1 
ATOM   3055 O  O   . ASN B 2 50  ? -21.809 3.998   -8.104  1.00 94.94 50  B 1 
ATOM   3056 C  CB  . ASN B 2 50  ? -21.525 0.933   -8.743  1.00 94.84 50  B 1 
ATOM   3057 C  CG  . ASN B 2 50  ? -20.485 -0.144  -8.456  1.00 93.08 50  B 1 
ATOM   3058 O  OD1 . ASN B 2 50  ? -19.918 -0.233  -7.385  1.00 88.05 50  B 1 
ATOM   3059 N  ND2 . ASN B 2 50  ? -20.195 -0.984  -9.429  1.00 86.70 50  B 1 
ATOM   3060 N  N   . GLU B 2 51  ? -23.880 3.214   -7.884  1.00 95.77 51  B 1 
ATOM   3061 C  CA  . GLU B 2 51  ? -24.530 4.503   -8.126  1.00 95.43 51  B 1 
ATOM   3062 C  C   . GLU B 2 51  ? -24.438 5.427   -6.908  1.00 95.67 51  B 1 
ATOM   3063 O  O   . GLU B 2 51  ? -24.273 6.639   -7.044  1.00 94.46 51  B 1 
ATOM   3064 C  CB  . GLU B 2 51  ? -26.005 4.284   -8.492  1.00 94.64 51  B 1 
ATOM   3065 C  CG  . GLU B 2 51  ? -26.200 3.553   -9.826  1.00 84.53 51  B 1 
ATOM   3066 C  CD  . GLU B 2 51  ? -27.683 3.270   -10.148 1.00 75.20 51  B 1 
ATOM   3067 O  OE1 . GLU B 2 51  ? -27.940 2.610   -11.182 1.00 67.95 51  B 1 
ATOM   3068 O  OE2 . GLU B 2 51  ? -28.569 3.686   -9.364  1.00 67.50 51  B 1 
ATOM   3069 N  N   . ASP B 2 52  ? -24.537 4.866   -5.706  1.00 96.37 52  B 1 
ATOM   3070 C  CA  . ASP B 2 52  ? -24.422 5.630   -4.461  1.00 96.31 52  B 1 
ATOM   3071 C  C   . ASP B 2 52  ? -22.964 5.855   -4.058  1.00 96.76 52  B 1 
ATOM   3072 O  O   . ASP B 2 52  ? -22.623 6.910   -3.513  1.00 95.73 52  B 1 
ATOM   3073 C  CB  . ASP B 2 52  ? -25.196 4.915   -3.342  1.00 95.41 52  B 1 
ATOM   3074 C  CG  . ASP B 2 52  ? -26.696 4.940   -3.579  1.00 93.51 52  B 1 
ATOM   3075 O  OD1 . ASP B 2 52  ? -27.239 5.978   -4.026  1.00 90.34 52  B 1 
ATOM   3076 O  OD2 . ASP B 2 52  ? -27.361 3.905   -3.369  1.00 89.52 52  B 1 
ATOM   3077 N  N   . TYR B 2 53  ? -22.109 4.887   -4.354  1.00 96.64 53  B 1 
ATOM   3078 C  CA  . TYR B 2 53  ? -20.690 4.901   -4.022  1.00 97.16 53  B 1 
ATOM   3079 C  C   . TYR B 2 53  ? -19.842 4.593   -5.254  1.00 97.13 53  B 1 
ATOM   3080 O  O   . TYR B 2 53  ? -19.651 3.433   -5.640  1.00 96.14 53  B 1 
ATOM   3081 C  CB  . TYR B 2 53  ? -20.431 3.927   -2.869  1.00 97.04 53  B 1 
ATOM   3082 C  CG  . TYR B 2 53  ? -19.013 3.921   -2.337  1.00 97.69 53  B 1 
ATOM   3083 C  CD1 . TYR B 2 53  ? -18.508 2.754   -1.708  1.00 96.86 53  B 1 
ATOM   3084 C  CD2 . TYR B 2 53  ? -18.186 5.054   -2.410  1.00 97.12 53  B 1 
ATOM   3085 C  CE1 . TYR B 2 53  ? -17.221 2.736   -1.162  1.00 96.95 53  B 1 
ATOM   3086 C  CE2 . TYR B 2 53  ? -16.885 5.046   -1.880  1.00 96.99 53  B 1 
ATOM   3087 C  CZ  . TYR B 2 53  ? -16.411 3.882   -1.247  1.00 97.33 53  B 1 
ATOM   3088 O  OH  . TYR B 2 53  ? -15.145 3.873   -0.718  1.00 96.67 53  B 1 
ATOM   3089 N  N   . ASP B 2 54  ? -19.282 5.644   -5.854  1.00 97.01 54  B 1 
ATOM   3090 C  CA  . ASP B 2 54  ? -18.349 5.501   -6.971  1.00 96.90 54  B 1 
ATOM   3091 C  C   . ASP B 2 54  ? -16.976 5.029   -6.471  1.00 97.08 54  B 1 
ATOM   3092 O  O   . ASP B 2 54  ? -16.154 5.833   -6.009  1.00 96.07 54  B 1 
ATOM   3093 C  CB  . ASP B 2 54  ? -18.256 6.809   -7.767  1.00 96.08 54  B 1 
ATOM   3094 C  CG  . ASP B 2 54  ? -17.346 6.674   -8.985  1.00 94.78 54  B 1 
ATOM   3095 O  OD1 . ASP B 2 54  ? -17.071 5.534   -9.424  1.00 92.07 54  B 1 
ATOM   3096 O  OD2 . ASP B 2 54  ? -16.909 7.721   -9.512  1.00 90.75 54  B 1 
ATOM   3097 N  N   . ARG B 2 55  ? -16.738 3.730   -6.581  1.00 96.58 55  B 1 
ATOM   3098 C  CA  . ARG B 2 55  ? -15.487 3.064   -6.195  1.00 96.25 55  B 1 
ATOM   3099 C  C   . ARG B 2 55  ? -14.358 3.214   -7.220  1.00 95.94 55  B 1 
ATOM   3100 O  O   . ARG B 2 55  ? -13.224 2.863   -6.918  1.00 93.97 55  B 1 
ATOM   3101 C  CB  . ARG B 2 55  ? -15.772 1.580   -5.933  1.00 95.73 55  B 1 
ATOM   3102 C  CG  . ARG B 2 55  ? -16.712 1.375   -4.734  1.00 95.00 55  B 1 
ATOM   3103 C  CD  . ARG B 2 55  ? -17.028 -0.107  -4.559  1.00 94.47 55  B 1 
ATOM   3104 N  NE  . ARG B 2 55  ? -17.890 -0.339  -3.404  1.00 95.60 55  B 1 
ATOM   3105 C  CZ  . ARG B 2 55  ? -19.217 -0.252  -3.345  1.00 96.68 55  B 1 
ATOM   3106 N  NH1 . ARG B 2 55  ? -19.952 0.055   -4.368  1.00 93.36 55  B 1 
ATOM   3107 N  NH2 . ARG B 2 55  ? -19.808 -0.487  -2.225  1.00 94.55 55  B 1 
ATOM   3108 N  N   . ARG B 2 56  ? -14.640 3.726   -8.422  1.00 95.95 56  B 1 
ATOM   3109 C  CA  . ARG B 2 56  ? -13.619 3.912   -9.460  1.00 95.63 56  B 1 
ATOM   3110 C  C   . ARG B 2 56  ? -12.650 5.018   -9.068  1.00 95.62 56  B 1 
ATOM   3111 O  O   . ARG B 2 56  ? -13.041 6.015   -8.449  1.00 94.32 56  B 1 
ATOM   3112 C  CB  . ARG B 2 56  ? -14.268 4.236   -10.810 1.00 94.58 56  B 1 
ATOM   3113 C  CG  . ARG B 2 56  ? -15.162 3.089   -11.300 1.00 84.81 56  B 1 
ATOM   3114 C  CD  . ARG B 2 56  ? -15.896 3.476   -12.581 1.00 81.86 56  B 1 
ATOM   3115 N  NE  . ARG B 2 56  ? -16.788 4.614   -12.318 1.00 71.30 56  B 1 
ATOM   3116 C  CZ  . ARG B 2 56  ? -17.348 5.409   -13.216 1.00 62.78 56  B 1 
ATOM   3117 N  NH1 . ARG B 2 56  ? -17.253 5.161   -14.501 1.00 56.95 56  B 1 
ATOM   3118 N  NH2 . ARG B 2 56  ? -18.001 6.467   -12.812 1.00 54.14 56  B 1 
ATOM   3119 N  N   . ASN B 2 57  ? -11.404 4.881   -9.481  1.00 95.61 57  B 1 
ATOM   3120 C  CA  . ASN B 2 57  ? -10.380 5.895   -9.311  1.00 95.59 57  B 1 
ATOM   3121 C  C   . ASN B 2 57  ? -9.622  6.106   -10.627 1.00 94.69 57  B 1 
ATOM   3122 O  O   . ASN B 2 57  ? -8.542  5.560   -10.829 1.00 92.17 57  B 1 
ATOM   3123 C  CB  . ASN B 2 57  ? -9.467  5.537   -8.139  1.00 94.97 57  B 1 
ATOM   3124 C  CG  . ASN B 2 57  ? -8.550  6.693   -7.765  1.00 94.91 57  B 1 
ATOM   3125 O  OD1 . ASN B 2 57  ? -8.649  7.789   -8.286  1.00 91.33 57  B 1 
ATOM   3126 N  ND2 . ASN B 2 57  ? -7.669  6.477   -6.815  1.00 91.56 57  B 1 
ATOM   3127 N  N   . ASP B 2 58  ? -10.188 6.948   -11.493 1.00 94.73 58  B 1 
ATOM   3128 C  CA  . ASP B 2 58  ? -9.642  7.242   -12.815 1.00 93.75 58  B 1 
ATOM   3129 C  C   . ASP B 2 58  ? -8.336  8.078   -12.743 1.00 93.20 58  B 1 
ATOM   3130 O  O   . ASP B 2 58  ? -7.689  8.310   -13.762 1.00 90.03 58  B 1 
ATOM   3131 C  CB  . ASP B 2 58  ? -10.716 7.952   -13.656 1.00 91.90 58  B 1 
ATOM   3132 C  CG  . ASP B 2 58  ? -12.064 7.211   -13.752 1.00 85.91 58  B 1 
ATOM   3133 O  OD1 . ASP B 2 58  ? -12.093 5.959   -13.767 1.00 78.47 58  B 1 
ATOM   3134 O  OD2 . ASP B 2 58  ? -13.124 7.888   -13.779 1.00 79.90 58  B 1 
ATOM   3135 N  N   . GLU B 2 59  ? -7.935  8.544   -11.553 1.00 94.15 59  B 1 
ATOM   3136 C  CA  . GLU B 2 59  ? -6.683  9.297   -11.351 1.00 93.26 59  B 1 
ATOM   3137 C  C   . GLU B 2 59  ? -5.449  8.382   -11.258 1.00 92.84 59  B 1 
ATOM   3138 O  O   . GLU B 2 59  ? -4.322  8.868   -11.336 1.00 89.84 59  B 1 
ATOM   3139 C  CB  . GLU B 2 59  ? -6.780  10.189  -10.095 1.00 91.36 59  B 1 
ATOM   3140 C  CG  . GLU B 2 59  ? -7.886  11.255  -10.157 1.00 83.62 59  B 1 
ATOM   3141 C  CD  . GLU B 2 59  ? -7.943  12.219  -8.944  1.00 72.48 59  B 1 
ATOM   3142 O  OE1 . GLU B 2 59  ? -8.694  13.220  -9.024  1.00 65.46 59  B 1 
ATOM   3143 O  OE2 . GLU B 2 59  ? -7.284  11.987  -7.904  1.00 64.29 59  B 1 
ATOM   3144 N  N   . VAL B 2 60  ? -5.625  7.077   -11.072 1.00 92.83 60  B 1 
ATOM   3145 C  CA  . VAL B 2 60  ? -4.516  6.127   -10.949 1.00 92.25 60  B 1 
ATOM   3146 C  C   . VAL B 2 60  ? -4.006  5.762   -12.338 1.00 91.26 60  B 1 
ATOM   3147 O  O   . VAL B 2 60  ? -4.666  5.051   -13.094 1.00 88.77 60  B 1 
ATOM   3148 C  CB  . VAL B 2 60  ? -4.919  4.877   -10.149 1.00 91.33 60  B 1 
ATOM   3149 C  CG1 . VAL B 2 60  ? -3.750  3.901   -10.002 1.00 87.92 60  B 1 
ATOM   3150 C  CG2 . VAL B 2 60  ? -5.366  5.259   -8.730  1.00 89.19 60  B 1 
ATOM   3151 N  N   . ASP B 2 61  ? -2.790  6.211   -12.644 1.00 89.74 61  B 1 
ATOM   3152 C  CA  . ASP B 2 61  ? -2.055  5.809   -13.845 1.00 89.05 61  B 1 
ATOM   3153 C  C   . ASP B 2 61  ? -0.740  5.131   -13.425 1.00 89.41 61  B 1 
ATOM   3154 O  O   . ASP B 2 61  ? 0.283   5.797   -13.243 1.00 88.49 61  B 1 
ATOM   3155 C  CB  . ASP B 2 61  ? -1.835  7.014   -14.775 1.00 87.05 61  B 1 
ATOM   3156 C  CG  . ASP B 2 61  ? -1.128  6.648   -16.089 1.00 85.99 61  B 1 
ATOM   3157 O  OD1 . ASP B 2 61  ? -0.567  5.527   -16.205 1.00 83.08 61  B 1 
ATOM   3158 O  OD2 . ASP B 2 61  ? -1.114  7.507   -16.995 1.00 81.96 61  B 1 
ATOM   3159 N  N   . PRO B 2 62  ? -0.740  3.793   -13.253 1.00 88.35 62  B 1 
ATOM   3160 C  CA  . PRO B 2 62  ? 0.450   3.064   -12.822 1.00 88.02 62  B 1 
ATOM   3161 C  C   . PRO B 2 62  ? 1.623   3.202   -13.786 1.00 88.26 62  B 1 
ATOM   3162 O  O   . PRO B 2 62  ? 2.773   3.172   -13.358 1.00 86.90 62  B 1 
ATOM   3163 C  CB  . PRO B 2 62  ? 0.006   1.604   -12.694 1.00 86.74 62  B 1 
ATOM   3164 C  CG  . PRO B 2 62  ? -1.496  1.687   -12.488 1.00 85.38 62  B 1 
ATOM   3165 C  CD  . PRO B 2 62  ? -1.879  2.898   -13.337 1.00 87.83 62  B 1 
ATOM   3166 N  N   . VAL B 2 63  ? 1.356   3.353   -15.083 1.00 84.30 63  B 1 
ATOM   3167 C  CA  . VAL B 2 63  ? 2.402   3.453   -16.096 1.00 83.74 63  B 1 
ATOM   3168 C  C   . VAL B 2 63  ? 3.108   4.807   -15.986 1.00 84.53 63  B 1 
ATOM   3169 O  O   . VAL B 2 63  ? 4.340   4.860   -15.898 1.00 83.82 63  B 1 
ATOM   3170 C  CB  . VAL B 2 63  ? 1.834   3.219   -17.513 1.00 81.80 63  B 1 
ATOM   3171 C  CG1 . VAL B 2 63  ? 2.963   3.139   -18.545 1.00 77.69 63  B 1 
ATOM   3172 C  CG2 . VAL B 2 63  ? 1.039   1.917   -17.618 1.00 78.02 63  B 1 
ATOM   3173 N  N   . ALA B 2 64  ? 2.343   5.892   -15.891 1.00 85.95 64  B 1 
ATOM   3174 C  CA  . ALA B 2 64  ? 2.886   7.226   -15.685 1.00 86.53 64  B 1 
ATOM   3175 C  C   . ALA B 2 64  ? 3.627   7.343   -14.345 1.00 87.55 64  B 1 
ATOM   3176 O  O   . ALA B 2 64  ? 4.759   7.841   -14.296 1.00 87.14 64  B 1 
ATOM   3177 C  CB  . ALA B 2 64  ? 1.746   8.247   -15.773 1.00 85.68 64  B 1 
ATOM   3178 N  N   . ALA B 2 65  ? 3.029   6.823   -13.267 1.00 88.98 65  B 1 
ATOM   3179 C  CA  . ALA B 2 65  ? 3.626   6.853   -11.943 1.00 89.87 65  B 1 
ATOM   3180 C  C   . ALA B 2 65  ? 4.927   6.042   -11.867 1.00 90.00 65  B 1 
ATOM   3181 O  O   . ALA B 2 65  ? 5.895   6.477   -11.233 1.00 89.55 65  B 1 
ATOM   3182 C  CB  . ALA B 2 65  ? 2.591   6.355   -10.940 1.00 90.38 65  B 1 
ATOM   3183 N  N   . SER B 2 66  ? 5.007   4.907   -12.547 1.00 87.26 66  B 1 
ATOM   3184 C  CA  . SER B 2 66  ? 6.243   4.120   -12.611 1.00 86.72 66  B 1 
ATOM   3185 C  C   . SER B 2 66  ? 7.339   4.824   -13.396 1.00 87.07 66  B 1 
ATOM   3186 O  O   . SER B 2 66  ? 8.494   4.786   -12.976 1.00 86.29 66  B 1 
ATOM   3187 C  CB  . SER B 2 66  ? 5.996   2.755   -13.231 1.00 85.84 66  B 1 
ATOM   3188 O  OG  . SER B 2 66  ? 5.147   2.063   -12.351 1.00 78.80 66  B 1 
ATOM   3189 N  N   . ALA B 2 67  ? 6.988   5.503   -14.482 1.00 86.41 67  B 1 
ATOM   3190 C  CA  . ALA B 2 67  ? 7.944   6.303   -15.226 1.00 85.89 67  B 1 
ATOM   3191 C  C   . ALA B 2 67  ? 8.532   7.433   -14.366 1.00 86.67 67  B 1 
ATOM   3192 O  O   . ALA B 2 67  ? 9.755   7.614   -14.319 1.00 86.19 67  B 1 
ATOM   3193 C  CB  . ALA B 2 67  ? 7.252   6.833   -16.487 1.00 84.42 67  B 1 
ATOM   3194 N  N   . GLU B 2 68  ? 7.689   8.125   -13.594 1.00 88.25 68  B 1 
ATOM   3195 C  CA  . GLU B 2 68  ? 8.147   9.116   -12.615 1.00 89.19 68  B 1 
ATOM   3196 C  C   . GLU B 2 68  ? 9.022   8.476   -11.535 1.00 89.40 68  B 1 
ATOM   3197 O  O   . GLU B 2 68  ? 10.096  9.005   -11.226 1.00 88.79 68  B 1 
ATOM   3198 C  CB  . GLU B 2 68  ? 6.954   9.788   -11.937 1.00 89.00 68  B 1 
ATOM   3199 C  CG  . GLU B 2 68  ? 6.175   10.721  -12.856 1.00 85.88 68  B 1 
ATOM   3200 C  CD  . GLU B 2 68  ? 4.988   11.405  -12.149 1.00 86.29 68  B 1 
ATOM   3201 O  OE1 . GLU B 2 68  ? 4.295   12.196  -12.825 1.00 80.86 68  B 1 
ATOM   3202 O  OE2 . GLU B 2 68  ? 4.767   11.177  -10.937 1.00 83.21 68  B 1 
ATOM   3203 N  N   . TYR B 2 69  ? 8.618   7.342   -10.996 1.00 89.65 69  B 1 
ATOM   3204 C  CA  . TYR B 2 69  ? 9.341   6.698   -9.909  1.00 90.07 69  B 1 
ATOM   3205 C  C   . TYR B 2 69  ? 10.731  6.211   -10.316 1.00 90.19 69  B 1 
ATOM   3206 O  O   . TYR B 2 69  ? 11.678  6.345   -9.546  1.00 89.57 69  B 1 
ATOM   3207 C  CB  . TYR B 2 69  ? 8.507   5.541   -9.357  1.00 90.30 69  B 1 
ATOM   3208 C  CG  . TYR B 2 69  ? 9.085   4.868   -8.131  1.00 90.91 69  B 1 
ATOM   3209 C  CD1 . TYR B 2 69  ? 8.979   3.474   -7.987  1.00 88.03 69  B 1 
ATOM   3210 C  CD2 . TYR B 2 69  ? 9.681   5.616   -7.101  1.00 88.79 69  B 1 
ATOM   3211 C  CE1 . TYR B 2 69  ? 9.452   2.835   -6.831  1.00 88.62 69  B 1 
ATOM   3212 C  CE2 . TYR B 2 69  ? 10.171  4.990   -5.935  1.00 88.51 69  B 1 
ATOM   3213 C  CZ  . TYR B 2 69  ? 10.042  3.599   -5.806  1.00 89.18 69  B 1 
ATOM   3214 O  OH  . TYR B 2 69  ? 10.499  2.983   -4.667  1.00 87.34 69  B 1 
ATOM   3215 N  N   . GLU B 2 70  ? 10.894  5.700   -11.535 1.00 87.69 70  B 1 
ATOM   3216 C  CA  . GLU B 2 70  ? 12.209  5.318   -12.042 1.00 86.73 70  B 1 
ATOM   3217 C  C   . GLU B 2 70  ? 13.124  6.532   -12.238 1.00 87.63 70  B 1 
ATOM   3218 O  O   . GLU B 2 70  ? 14.324  6.455   -11.955 1.00 86.81 70  B 1 
ATOM   3219 C  CB  . GLU B 2 70  ? 12.060  4.502   -13.333 1.00 84.86 70  B 1 
ATOM   3220 C  CG  . GLU B 2 70  ? 11.558  3.068   -13.082 1.00 77.43 70  B 1 
ATOM   3221 C  CD  . GLU B 2 70  ? 12.439  2.285   -12.090 1.00 71.89 70  B 1 
ATOM   3222 O  OE1 . GLU B 2 70  ? 11.890  1.655   -11.153 1.00 65.71 70  B 1 
ATOM   3223 O  OE2 . GLU B 2 70  ? 13.681  2.378   -12.182 1.00 65.00 70  B 1 
ATOM   3224 N  N   . LEU B 2 71  ? 12.582  7.677   -12.654 1.00 87.78 71  B 1 
ATOM   3225 C  CA  . LEU B 2 71  ? 13.339  8.927   -12.696 1.00 88.55 71  B 1 
ATOM   3226 C  C   . LEU B 2 71  ? 13.731  9.400   -11.292 1.00 90.11 71  B 1 
ATOM   3227 O  O   . LEU B 2 71  ? 14.889  9.746   -11.074 1.00 90.02 71  B 1 
ATOM   3228 C  CB  . LEU B 2 71  ? 12.529  10.011  -13.422 1.00 87.28 71  B 1 
ATOM   3229 C  CG  . LEU B 2 71  ? 12.448  9.829   -14.941 1.00 85.80 71  B 1 
ATOM   3230 C  CD1 . LEU B 2 71  ? 11.390  10.767  -15.518 1.00 82.92 71  B 1 
ATOM   3231 C  CD2 . LEU B 2 71  ? 13.792  10.143  -15.606 1.00 82.39 71  B 1 
ATOM   3232 N  N   . GLU B 2 72  ? 12.813  9.346   -10.319 1.00 90.41 72  B 1 
ATOM   3233 C  CA  . GLU B 2 72  ? 13.082  9.699   -8.924  1.00 90.97 72  B 1 
ATOM   3234 C  C   . GLU B 2 72  ? 14.186  8.814   -8.321  1.00 91.57 72  B 1 
ATOM   3235 O  O   . GLU B 2 72  ? 15.135  9.327   -7.737  1.00 90.87 72  B 1 
ATOM   3236 C  CB  . GLU B 2 72  ? 11.800  9.597   -8.095  1.00 90.66 72  B 1 
ATOM   3237 C  CG  . GLU B 2 72  ? 10.795  10.723  -8.381  1.00 87.85 72  B 1 
ATOM   3238 C  CD  . GLU B 2 72  ? 9.399   10.479  -7.774  1.00 86.90 72  B 1 
ATOM   3239 O  OE1 . GLU B 2 72  ? 8.480   11.270  -8.059  1.00 80.97 72  B 1 
ATOM   3240 O  OE2 . GLU B 2 72  ? 9.183   9.484   -7.048  1.00 82.28 72  B 1 
ATOM   3241 N  N   . LYS B 2 73  ? 14.131  7.493   -8.536  1.00 90.26 73  B 1 
ATOM   3242 C  CA  . LYS B 2 73  ? 15.167  6.559   -8.072  1.00 89.55 73  B 1 
ATOM   3243 C  C   . LYS B 2 73  ? 16.537  6.835   -8.687  1.00 90.60 73  B 1 
ATOM   3244 O  O   . LYS B 2 73  ? 17.552  6.597   -8.032  1.00 89.84 73  B 1 
ATOM   3245 C  CB  . LYS B 2 73  ? 14.794  5.132   -8.449  1.00 87.69 73  B 1 
ATOM   3246 C  CG  . LYS B 2 73  ? 13.713  4.508   -7.566  1.00 82.53 73  B 1 
ATOM   3247 C  CD  . LYS B 2 73  ? 13.435  3.135   -8.180  1.00 78.82 73  B 1 
ATOM   3248 C  CE  . LYS B 2 73  ? 12.245  2.430   -7.575  1.00 71.85 73  B 1 
ATOM   3249 N  NZ  . LYS B 2 73  ? 11.826  1.371   -8.518  1.00 65.69 73  B 1 
ATOM   3250 N  N   . ARG B 2 74  ? 16.600  7.262   -9.945  1.00 88.74 74  B 1 
ATOM   3251 C  CA  . ARG B 2 74  ? 17.853  7.674   -10.578 1.00 88.97 74  B 1 
ATOM   3252 C  C   . ARG B 2 74  ? 18.403  8.906   -9.885  1.00 91.16 74  B 1 
ATOM   3253 O  O   . ARG B 2 74  ? 19.571  8.895   -9.511  1.00 90.95 74  B 1 
ATOM   3254 C  CB  . ARG B 2 74  ? 17.669  7.914   -12.082 1.00 86.24 74  B 1 
ATOM   3255 C  CG  . ARG B 2 74  ? 17.539  6.597   -12.860 1.00 74.51 74  B 1 
ATOM   3256 C  CD  . ARG B 2 74  ? 17.225  6.900   -14.327 1.00 70.70 74  B 1 
ATOM   3257 N  NE  . ARG B 2 74  ? 16.991  5.675   -15.092 1.00 62.38 74  B 1 
ATOM   3258 C  CZ  . ARG B 2 74  ? 16.916  5.576   -16.414 1.00 56.37 74  B 1 
ATOM   3259 N  NH1 . ARG B 2 74  ? 17.092  6.623   -17.188 1.00 51.45 74  B 1 
ATOM   3260 N  NH2 . ARG B 2 74  ? 16.659  4.435   -16.976 1.00 48.36 74  B 1 
ATOM   3261 N  N   . VAL B 2 75  ? 17.566  9.904   -9.627  1.00 91.35 75  B 1 
ATOM   3262 C  CA  . VAL B 2 75  ? 17.961  11.125  -8.921  1.00 93.21 75  B 1 
ATOM   3263 C  C   . VAL B 2 75  ? 18.455  10.833  -7.501  1.00 94.26 75  B 1 
ATOM   3264 O  O   . VAL B 2 75  ? 19.470  11.386  -7.100  1.00 93.83 75  B 1 
ATOM   3265 C  CB  . VAL B 2 75  ? 16.811  12.144  -8.918  1.00 93.10 75  B 1 
ATOM   3266 C  CG1 . VAL B 2 75  ? 17.106  13.370  -8.065  1.00 90.62 75  B 1 
ATOM   3267 C  CG2 . VAL B 2 75  ? 16.531  12.626  -10.342 1.00 90.96 75  B 1 
ATOM   3268 N  N   . GLU B 2 76  ? 17.835  9.916   -6.763  1.00 93.17 76  B 1 
ATOM   3269 C  CA  . GLU B 2 76  ? 18.279  9.524   -5.413  1.00 92.32 76  B 1 
ATOM   3270 C  C   . GLU B 2 76  ? 19.688  8.905   -5.377  1.00 93.01 76  B 1 
ATOM   3271 O  O   . GLU B 2 76  ? 20.351  8.905   -4.340  1.00 91.13 76  B 1 
ATOM   3272 C  CB  . GLU B 2 76  ? 17.280  8.531   -4.802  1.00 90.49 76  B 1 
ATOM   3273 C  CG  . GLU B 2 76  ? 15.976  9.194   -4.341  1.00 82.77 76  B 1 
ATOM   3274 C  CD  . GLU B 2 76  ? 15.006  8.237   -3.625  1.00 74.72 76  B 1 
ATOM   3275 O  OE1 . GLU B 2 76  ? 14.058  8.738   -2.963  1.00 69.05 76  B 1 
ATOM   3276 O  OE2 . GLU B 2 76  ? 15.222  6.997   -3.691  1.00 68.90 76  B 1 
ATOM   3277 N  N   . LYS B 2 77  ? 20.171  8.378   -6.508  1.00 93.36 77  B 1 
ATOM   3278 C  CA  . LYS B 2 77  ? 21.527  7.827   -6.636  1.00 93.35 77  B 1 
ATOM   3279 C  C   . LYS B 2 77  ? 22.569  8.878   -7.019  1.00 94.55 77  B 1 
ATOM   3280 O  O   . LYS B 2 77  ? 23.767  8.588   -6.934  1.00 92.95 77  B 1 
ATOM   3281 C  CB  . LYS B 2 77  ? 21.527  6.672   -7.656  1.00 91.12 77  B 1 
ATOM   3282 C  CG  . LYS B 2 77  ? 20.687  5.474   -7.172  1.00 85.83 77  B 1 
ATOM   3283 C  CD  . LYS B 2 77  ? 20.621  4.421   -8.278  1.00 78.97 77  B 1 
ATOM   3284 C  CE  . LYS B 2 77  ? 19.708  3.269   -7.834  1.00 69.86 77  B 1 
ATOM   3285 N  NZ  . LYS B 2 77  ? 19.569  2.237   -8.890  1.00 61.24 77  B 1 
ATOM   3286 N  N   . LEU B 2 78  ? 22.136  10.052  -7.450  1.00 94.11 78  B 1 
ATOM   3287 C  CA  . LEU B 2 78  ? 23.022  11.129  -7.860  1.00 94.96 78  B 1 
ATOM   3288 C  C   . LEU B 2 78  ? 23.593  11.869  -6.648  1.00 95.80 78  B 1 
ATOM   3289 O  O   . LEU B 2 78  ? 23.030  11.900  -5.557  1.00 94.75 78  B 1 
ATOM   3290 C  CB  . LEU B 2 78  ? 22.295  12.094  -8.820  1.00 94.31 78  B 1 
ATOM   3291 C  CG  . LEU B 2 78  ? 21.696  11.435  -10.086 1.00 93.54 78  B 1 
ATOM   3292 C  CD1 . LEU B 2 78  ? 21.021  12.490  -10.963 1.00 91.08 78  B 1 
ATOM   3293 C  CD2 . LEU B 2 78  ? 22.753  10.720  -10.928 1.00 90.60 78  B 1 
ATOM   3294 N  N   . GLU B 2 79  ? 24.748  12.487  -6.857  1.00 96.61 79  B 1 
ATOM   3295 C  CA  . GLU B 2 79  ? 25.209  13.556  -5.991  1.00 96.60 79  B 1 
ATOM   3296 C  C   . GLU B 2 79  ? 24.513  14.848  -6.408  1.00 97.13 79  B 1 
ATOM   3297 O  O   . GLU B 2 79  ? 24.660  15.297  -7.547  1.00 96.28 79  B 1 
ATOM   3298 C  CB  . GLU B 2 79  ? 26.737  13.655  -6.054  1.00 95.60 79  B 1 
ATOM   3299 C  CG  . GLU B 2 79  ? 27.270  14.691  -5.058  1.00 85.07 79  B 1 
ATOM   3300 C  CD  . GLU B 2 79  ? 28.802  14.697  -4.936  1.00 76.34 79  B 1 
ATOM   3301 O  OE1 . GLU B 2 79  ? 29.287  15.362  -3.999  1.00 69.37 79  B 1 
ATOM   3302 O  OE2 . GLU B 2 79  ? 29.483  14.014  -5.735  1.00 70.31 79  B 1 
ATOM   3303 N  N   . LEU B 2 80  ? 23.747  15.438  -5.491  1.00 97.09 80  B 1 
ATOM   3304 C  CA  . LEU B 2 80  ? 23.027  16.681  -5.730  1.00 97.22 80  B 1 
ATOM   3305 C  C   . LEU B 2 80  ? 23.826  17.865  -5.196  1.00 97.55 80  B 1 
ATOM   3306 O  O   . LEU B 2 80  ? 24.250  17.855  -4.036  1.00 96.75 80  B 1 
ATOM   3307 C  CB  . LEU B 2 80  ? 21.624  16.630  -5.112  1.00 96.61 80  B 1 
ATOM   3308 C  CG  . LEU B 2 80  ? 20.722  15.480  -5.607  1.00 95.70 80  B 1 
ATOM   3309 C  CD1 . LEU B 2 80  ? 19.335  15.606  -4.971  1.00 93.55 80  B 1 
ATOM   3310 C  CD2 . LEU B 2 80  ? 20.547  15.484  -7.122  1.00 92.92 80  B 1 
ATOM   3311 N  N   . PHE B 2 81  ? 23.984  18.902  -6.010  1.00 97.56 81  B 1 
ATOM   3312 C  CA  . PHE B 2 81  ? 24.637  20.135  -5.601  1.00 97.69 81  B 1 
ATOM   3313 C  C   . PHE B 2 81  ? 23.955  21.369  -6.199  1.00 97.96 81  B 1 
ATOM   3314 O  O   . PHE B 2 81  ? 23.456  21.326  -7.331  1.00 97.57 81  B 1 
ATOM   3315 C  CB  . PHE B 2 81  ? 26.137  20.070  -5.933  1.00 97.04 81  B 1 
ATOM   3316 C  CG  . PHE B 2 81  ? 26.458  19.859  -7.397  1.00 97.16 81  B 1 
ATOM   3317 C  CD1 . PHE B 2 81  ? 26.529  18.550  -7.928  1.00 95.71 81  B 1 
ATOM   3318 C  CD2 . PHE B 2 81  ? 26.698  20.960  -8.241  1.00 95.63 81  B 1 
ATOM   3319 C  CE1 . PHE B 2 81  ? 26.837  18.350  -9.281  1.00 94.68 81  B 1 
ATOM   3320 C  CE2 . PHE B 2 81  ? 27.007  20.763  -9.598  1.00 94.50 81  B 1 
ATOM   3321 C  CZ  . PHE B 2 81  ? 27.080  19.455  -10.113 1.00 94.88 81  B 1 
ATOM   3322 N  N   . PRO B 2 82  ? 23.903  22.479  -5.440  1.00 97.99 82  B 1 
ATOM   3323 C  CA  . PRO B 2 82  ? 23.340  23.714  -5.948  1.00 97.90 82  B 1 
ATOM   3324 C  C   . PRO B 2 82  ? 24.328  24.418  -6.877  1.00 97.91 82  B 1 
ATOM   3325 O  O   . PRO B 2 82  ? 25.532  24.467  -6.624  1.00 97.25 82  B 1 
ATOM   3326 C  CB  . PRO B 2 82  ? 23.019  24.544  -4.701  1.00 97.17 82  B 1 
ATOM   3327 C  CG  . PRO B 2 82  ? 24.103  24.100  -3.712  1.00 94.56 82  B 1 
ATOM   3328 C  CD  . PRO B 2 82  ? 24.334  22.632  -4.064  1.00 97.17 82  B 1 
ATOM   3329 N  N   . VAL B 2 83  ? 23.802  25.023  -7.933  1.00 97.78 83  B 1 
ATOM   3330 C  CA  . VAL B 2 83  ? 24.531  25.927  -8.828  1.00 97.62 83  B 1 
ATOM   3331 C  C   . VAL B 2 83  ? 23.671  27.166  -9.049  1.00 97.59 83  B 1 
ATOM   3332 O  O   . VAL B 2 83  ? 22.479  27.061  -9.310  1.00 96.78 83  B 1 
ATOM   3333 C  CB  . VAL B 2 83  ? 24.884  25.245  -10.160 1.00 97.04 83  B 1 
ATOM   3334 C  CG1 . VAL B 2 83  ? 25.548  26.211  -11.147 1.00 94.34 83  B 1 
ATOM   3335 C  CG2 . VAL B 2 83  ? 25.855  24.078  -9.936  1.00 94.91 83  B 1 
ATOM   3336 N  N   . GLU B 2 84  ? 24.271  28.334  -8.934  1.00 97.58 84  B 1 
ATOM   3337 C  CA  . GLU B 2 84  ? 23.639  29.585  -9.324  1.00 97.07 84  B 1 
ATOM   3338 C  C   . GLU B 2 84  ? 24.388  30.160  -10.521 1.00 96.80 84  B 1 
ATOM   3339 O  O   . GLU B 2 84  ? 25.612  30.306  -10.461 1.00 95.53 84  B 1 
ATOM   3340 C  CB  . GLU B 2 84  ? 23.571  30.596  -8.158  1.00 95.23 84  B 1 
ATOM   3341 C  CG  . GLU B 2 84  ? 22.704  30.086  -6.992  1.00 82.23 84  B 1 
ATOM   3342 C  CD  . GLU B 2 84  ? 22.435  31.143  -5.901  1.00 83.02 84  B 1 
ATOM   3343 O  OE1 . GLU B 2 84  ? 21.650  30.833  -4.976  1.00 77.02 84  B 1 
ATOM   3344 O  OE2 . GLU B 2 84  ? 22.965  32.272  -5.979  1.00 78.98 84  B 1 
ATOM   3345 N  N   . LEU B 2 85  ? 23.662  30.476  -11.599 1.00 96.48 85  B 1 
ATOM   3346 C  CA  . LEU B 2 85  ? 24.203  31.088  -12.801 1.00 95.97 85  B 1 
ATOM   3347 C  C   . LEU B 2 85  ? 23.483  32.393  -13.086 1.00 95.93 85  B 1 
ATOM   3348 O  O   . LEU B 2 85  ? 22.259  32.454  -13.053 1.00 94.49 85  B 1 
ATOM   3349 C  CB  . LEU B 2 85  ? 24.063  30.144  -14.012 1.00 94.58 85  B 1 
ATOM   3350 C  CG  . LEU B 2 85  ? 24.924  28.873  -13.945 1.00 93.05 85  B 1 
ATOM   3351 C  CD1 . LEU B 2 85  ? 24.682  28.035  -15.201 1.00 90.14 85  B 1 
ATOM   3352 C  CD2 . LEU B 2 85  ? 26.422  29.174  -13.883 1.00 90.24 85  B 1 
ATOM   3353 N  N   . GLU B 2 86  ? 24.236  33.417  -13.395 1.00 95.94 86  B 1 
ATOM   3354 C  CA  . GLU B 2 86  ? 23.660  34.661  -13.873 1.00 95.39 86  B 1 
ATOM   3355 C  C   . GLU B 2 86  ? 23.446  34.560  -15.382 1.00 95.28 86  B 1 
ATOM   3356 O  O   . GLU B 2 86  ? 24.391  34.353  -16.149 1.00 93.76 86  B 1 
ATOM   3357 C  CB  . GLU B 2 86  ? 24.539  35.840  -13.439 1.00 94.18 86  B 1 
ATOM   3358 C  CG  . GLU B 2 86  ? 23.816  37.183  -13.646 1.00 85.12 86  B 1 
ATOM   3359 C  CD  . GLU B 2 86  ? 24.469  38.343  -12.883 1.00 76.96 86  B 1 
ATOM   3360 O  OE1 . GLU B 2 86  ? 23.800  39.399  -12.771 1.00 69.32 86  B 1 
ATOM   3361 O  OE2 . GLU B 2 86  ? 25.609  38.186  -12.391 1.00 70.15 86  B 1 
ATOM   3362 N  N   . LYS B 2 87  ? 22.194  34.669  -15.803 1.00 94.40 87  B 1 
ATOM   3363 C  CA  . LYS B 2 87  ? 21.801  34.621  -17.205 1.00 93.97 87  B 1 
ATOM   3364 C  C   . LYS B 2 87  ? 22.217  35.922  -17.879 1.00 92.90 87  B 1 
ATOM   3365 O  O   . LYS B 2 87  ? 21.772  37.002  -17.480 1.00 90.21 87  B 1 
ATOM   3366 C  CB  . LYS B 2 87  ? 20.295  34.351  -17.281 1.00 92.01 87  B 1 
ATOM   3367 C  CG  . LYS B 2 87  ? 19.833  34.015  -18.696 1.00 89.98 87  B 1 
ATOM   3368 C  CD  . LYS B 2 87  ? 18.355  33.575  -18.653 1.00 89.74 87  B 1 
ATOM   3369 C  CE  . LYS B 2 87  ? 17.914  32.995  -19.995 1.00 86.93 87  B 1 
ATOM   3370 N  NZ  . LYS B 2 87  ? 16.607  32.320  -19.856 1.00 83.35 87  B 1 
ATOM   3371 N  N   . ASP B 2 88  ? 23.065  35.802  -18.892 1.00 92.73 88  B 1 
ATOM   3372 C  CA  . ASP B 2 88  ? 23.540  36.932  -19.685 1.00 91.49 88  B 1 
ATOM   3373 C  C   . ASP B 2 88  ? 22.765  37.077  -21.005 1.00 91.62 88  B 1 
ATOM   3374 O  O   . ASP B 2 88  ? 21.686  36.494  -21.184 1.00 87.75 88  B 1 
ATOM   3375 C  CB  . ASP B 2 88  ? 25.071  36.837  -19.835 1.00 87.55 88  B 1 
ATOM   3376 C  CG  . ASP B 2 88  ? 25.566  35.606  -20.613 1.00 85.47 88  B 1 
ATOM   3377 O  OD1 . ASP B 2 88  ? 24.764  34.990  -21.327 1.00 78.18 88  B 1 
ATOM   3378 O  OD2 . ASP B 2 88  ? 26.773  35.317  -20.479 1.00 80.39 88  B 1 
ATOM   3379 N  N   . GLU B 2 89  ? 23.297  37.891  -21.911 1.00 91.76 89  B 1 
ATOM   3380 C  CA  . GLU B 2 89  ? 22.691  38.146  -23.222 1.00 91.14 89  B 1 
ATOM   3381 C  C   . GLU B 2 89  ? 22.605  36.875  -24.085 1.00 91.57 89  B 1 
ATOM   3382 O  O   . GLU B 2 89  ? 21.655  36.714  -24.854 1.00 87.11 89  B 1 
ATOM   3383 C  CB  . GLU B 2 89  ? 23.474  39.248  -23.962 1.00 88.66 89  B 1 
ATOM   3384 C  CG  . GLU B 2 89  ? 23.440  40.604  -23.208 1.00 76.34 89  B 1 
ATOM   3385 C  CD  . GLU B 2 89  ? 24.115  41.771  -23.963 1.00 66.51 89  B 1 
ATOM   3386 O  OE1 . GLU B 2 89  ? 24.059  42.908  -23.426 1.00 60.50 89  B 1 
ATOM   3387 O  OE2 . GLU B 2 89  ? 24.676  41.559  -25.054 1.00 60.01 89  B 1 
ATOM   3388 N  N   . ASP B 2 90  ? 23.551  35.945  -23.895 1.00 91.43 90  B 1 
ATOM   3389 C  CA  . ASP B 2 90  ? 23.627  34.670  -24.617 1.00 91.66 90  B 1 
ATOM   3390 C  C   . ASP B 2 90  ? 22.902  33.530  -23.875 1.00 92.08 90  B 1 
ATOM   3391 O  O   . ASP B 2 90  ? 22.911  32.373  -24.299 1.00 87.13 90  B 1 
ATOM   3392 C  CB  . ASP B 2 90  ? 25.095  34.338  -24.905 1.00 89.12 90  B 1 
ATOM   3393 C  CG  . ASP B 2 90  ? 25.791  35.331  -25.852 1.00 85.03 90  B 1 
ATOM   3394 O  OD1 . ASP B 2 90  ? 25.158  35.750  -26.843 1.00 77.73 90  B 1 
ATOM   3395 O  OD2 . ASP B 2 90  ? 26.984  35.624  -25.618 1.00 77.75 90  B 1 
ATOM   3396 N  N   . GLY B 2 91  ? 22.252  33.838  -22.764 1.00 92.69 91  B 1 
ATOM   3397 C  CA  . GLY B 2 91  ? 21.522  32.891  -21.930 1.00 92.92 91  B 1 
ATOM   3398 C  C   . GLY B 2 91  ? 22.388  32.256  -20.841 1.00 94.06 91  B 1 
ATOM   3399 O  O   . GLY B 2 91  ? 23.214  32.907  -20.203 1.00 92.03 91  B 1 
ATOM   3400 N  N   . LEU B 2 92  ? 22.189  30.978  -20.590 1.00 94.05 92  B 1 
ATOM   3401 C  CA  . LEU B 2 92  ? 22.911  30.206  -19.575 1.00 94.37 92  B 1 
ATOM   3402 C  C   . LEU B 2 92  ? 24.115  29.453  -20.166 1.00 94.98 92  B 1 
ATOM   3403 O  O   . LEU B 2 92  ? 24.952  28.953  -19.421 1.00 93.09 92  B 1 
ATOM   3404 C  CB  . LEU B 2 92  ? 21.920  29.249  -18.893 1.00 93.49 92  B 1 
ATOM   3405 C  CG  . LEU B 2 92  ? 20.814  29.968  -18.089 1.00 92.60 92  B 1 
ATOM   3406 C  CD1 . LEU B 2 92  ? 19.694  28.986  -17.727 1.00 89.33 92  B 1 
ATOM   3407 C  CD2 . LEU B 2 92  ? 21.351  30.563  -16.782 1.00 89.23 92  B 1 
ATOM   3408 N  N   . GLY B 2 93  ? 24.208  29.370  -21.483 1.00 94.44 93  B 1 
ATOM   3409 C  CA  . GLY B 2 93  ? 25.284  28.667  -22.179 1.00 94.91 93  B 1 
ATOM   3410 C  C   . GLY B 2 93  ? 25.216  27.149  -22.021 1.00 95.64 93  B 1 
ATOM   3411 O  O   . GLY B 2 93  ? 26.245  26.493  -21.861 1.00 94.07 93  B 1 
ATOM   3412 N  N   . ILE B 2 94  ? 24.015  26.600  -22.032 1.00 94.86 94  B 1 
ATOM   3413 C  CA  . ILE B 2 94  ? 23.776  25.164  -21.882 1.00 94.78 94  B 1 
ATOM   3414 C  C   . ILE B 2 94  ? 22.851  24.701  -23.008 1.00 94.47 94  B 1 
ATOM   3415 O  O   . ILE B 2 94  ? 21.793  25.279  -23.221 1.00 92.99 94  B 1 
ATOM   3416 C  CB  . ILE B 2 94  ? 23.183  24.836  -20.487 1.00 93.17 94  B 1 
ATOM   3417 C  CG1 . ILE B 2 94  ? 24.079  25.365  -19.347 1.00 87.14 94  B 1 
ATOM   3418 C  CG2 . ILE B 2 94  ? 22.975  23.324  -20.340 1.00 86.44 94  B 1 
ATOM   3419 C  CD1 . ILE B 2 94  ? 23.449  25.227  -17.948 1.00 86.72 94  B 1 
ATOM   3420 N  N   . SER B 2 95  ? 23.211  23.611  -23.673 1.00 94.51 95  B 1 
ATOM   3421 C  CA  . SER B 2 95  ? 22.255  22.833  -24.458 1.00 93.70 95  B 1 
ATOM   3422 C  C   . SER B 2 95  ? 21.766  21.671  -23.607 1.00 93.81 95  B 1 
ATOM   3423 O  O   . SER B 2 95  ? 22.568  20.933  -23.020 1.00 92.56 95  B 1 
ATOM   3424 C  CB  . SER B 2 95  ? 22.873  22.348  -25.762 1.00 91.49 95  B 1 
ATOM   3425 O  OG  . SER B 2 95  ? 21.883  21.821  -26.622 1.00 77.72 95  B 1 
ATOM   3426 N  N   . ILE B 2 96  ? 20.459  21.515  -23.519 1.00 93.03 96  B 1 
ATOM   3427 C  CA  . ILE B 2 96  ? 19.813  20.440  -22.767 1.00 92.38 96  B 1 
ATOM   3428 C  C   . ILE B 2 96  ? 19.200  19.408  -23.696 1.00 91.69 96  B 1 
ATOM   3429 O  O   . ILE B 2 96  ? 18.783  19.714  -24.817 1.00 90.29 96  B 1 
ATOM   3430 C  CB  . ILE B 2 96  ? 18.782  20.975  -21.763 1.00 90.95 96  B 1 
ATOM   3431 C  CG1 . ILE B 2 96  ? 17.650  21.763  -22.459 1.00 86.13 96  B 1 
ATOM   3432 C  CG2 . ILE B 2 96  ? 19.484  21.816  -20.684 1.00 85.04 96  B 1 
ATOM   3433 C  CD1 . ILE B 2 96  ? 16.388  21.904  -21.606 1.00 84.20 96  B 1 
ATOM   3434 N  N   . ILE B 2 97  ? 19.081  18.203  -23.188 1.00 91.76 97  B 1 
ATOM   3435 C  CA  . ILE B 2 97  ? 18.332  17.128  -23.805 1.00 90.56 97  B 1 
ATOM   3436 C  C   . ILE B 2 97  ? 17.317  16.584  -22.807 1.00 90.57 97  B 1 
ATOM   3437 O  O   . ILE B 2 97  ? 17.653  16.261  -21.668 1.00 90.00 97  B 1 
ATOM   3438 C  CB  . ILE B 2 97  ? 19.276  16.068  -24.404 1.00 87.78 97  B 1 
ATOM   3439 C  CG1 . ILE B 2 97  ? 18.491  15.051  -25.234 1.00 78.91 97  B 1 
ATOM   3440 C  CG2 . ILE B 2 97  ? 20.142  15.373  -23.330 1.00 78.49 97  B 1 
ATOM   3441 C  CD1 . ILE B 2 97  ? 19.383  14.149  -26.101 1.00 73.53 97  B 1 
ATOM   3442 N  N   . GLY B 2 98  ? 16.067  16.495  -23.229 1.00 88.43 98  B 1 
ATOM   3443 C  CA  . GLY B 2 98  ? 15.032  15.785  -22.506 1.00 87.09 98  B 1 
ATOM   3444 C  C   . GLY B 2 98  ? 15.045  14.316  -22.905 1.00 85.96 98  B 1 
ATOM   3445 O  O   . GLY B 2 98  ? 14.870  13.993  -24.078 1.00 83.69 98  B 1 
ATOM   3446 N  N   . MET B 2 99  ? 15.268  13.455  -21.943 1.00 85.75 99  B 1 
ATOM   3447 C  CA  . MET B 2 99  ? 15.333  12.015  -22.132 1.00 84.81 99  B 1 
ATOM   3448 C  C   . MET B 2 99  ? 14.088  11.373  -21.539 1.00 84.54 99  B 1 
ATOM   3449 O  O   . MET B 2 99  ? 13.842  11.463  -20.330 1.00 81.81 99  B 1 
ATOM   3450 C  CB  . MET B 2 99  ? 16.620  11.469  -21.509 1.00 82.06 99  B 1 
ATOM   3451 C  CG  . MET B 2 99  ? 17.847  11.935  -22.289 1.00 76.10 99  B 1 
ATOM   3452 S  SD  . MET B 2 99  ? 19.397  11.278  -21.629 1.00 71.01 99  B 1 
ATOM   3453 C  CE  . MET B 2 99  ? 20.449  11.358  -23.067 1.00 62.42 99  B 1 
ATOM   3454 N  N   . GLY B 2 100 ? 13.301  10.730  -22.397 1.00 78.72 100 B 1 
ATOM   3455 C  CA  . GLY B 2 100 ? 12.046  10.101  -22.042 1.00 75.71 100 B 1 
ATOM   3456 C  C   . GLY B 2 100 ? 12.245  8.794   -21.272 1.00 75.57 100 B 1 
ATOM   3457 O  O   . GLY B 2 100 ? 13.078  7.962   -21.610 1.00 70.66 100 B 1 
ATOM   3458 N  N   . VAL B 2 101 ? 11.413  8.655   -20.262 1.00 72.39 101 B 1 
ATOM   3459 C  CA  . VAL B 2 101 ? 11.220  7.438   -19.497 1.00 68.93 101 B 1 
ATOM   3460 C  C   . VAL B 2 101 ? 9.796   6.975   -19.800 1.00 69.01 101 B 1 
ATOM   3461 O  O   . VAL B 2 101 ? 8.846   7.726   -19.591 1.00 63.94 101 B 1 
ATOM   3462 C  CB  . VAL B 2 101 ? 11.457  7.729   -17.999 1.00 63.15 101 B 1 
ATOM   3463 C  CG1 . VAL B 2 101 ? 11.177  6.546   -17.109 1.00 57.56 101 B 1 
ATOM   3464 C  CG2 . VAL B 2 101 ? 12.927  8.127   -17.777 1.00 59.35 101 B 1 
ATOM   3465 N  N   . GLY B 2 102 ? 9.648   5.769   -20.363 1.00 63.34 102 B 1 
ATOM   3466 C  CA  . GLY B 2 102 ? 8.365   5.286   -20.868 1.00 61.00 102 B 1 
ATOM   3467 C  C   . GLY B 2 102 ? 7.908   5.946   -22.176 1.00 62.99 102 B 1 
ATOM   3468 O  O   . GLY B 2 102 ? 6.742   5.824   -22.537 1.00 59.42 102 B 1 
ATOM   3469 N  N   . ALA B 2 103 ? 8.805   6.607   -22.909 1.00 63.91 103 B 1 
ATOM   3470 C  CA  . ALA B 2 103 ? 8.485   7.227   -24.195 1.00 61.64 103 B 1 
ATOM   3471 C  C   . ALA B 2 103 ? 7.873   6.242   -25.202 1.00 62.83 103 B 1 
ATOM   3472 O  O   . ALA B 2 103 ? 6.950   6.595   -25.930 1.00 59.17 103 B 1 
ATOM   3473 C  CB  . ALA B 2 103 ? 9.775   7.840   -24.762 1.00 56.96 103 B 1 
ATOM   3474 N  N   . ASP B 2 104 ? 8.309   4.987   -25.172 1.00 62.97 104 B 1 
ATOM   3475 C  CA  . ASP B 2 104 ? 7.770   3.925   -26.023 1.00 62.44 104 B 1 
ATOM   3476 C  C   . ASP B 2 104 ? 6.291   3.609   -25.709 1.00 63.60 104 B 1 
ATOM   3477 O  O   . ASP B 2 104 ? 5.561   3.113   -26.566 1.00 60.02 104 B 1 
ATOM   3478 C  CB  . ASP B 2 104 ? 8.623   2.654   -25.853 1.00 58.10 104 B 1 
ATOM   3479 C  CG  . ASP B 2 104 ? 10.100  2.826   -26.230 1.00 53.52 104 B 1 
ATOM   3480 O  OD1 . ASP B 2 104 ? 10.430  3.773   -26.975 1.00 48.69 104 B 1 
ATOM   3481 O  OD2 . ASP B 2 104 ? 10.909  2.015   -25.741 1.00 48.11 104 B 1 
ATOM   3482 N  N   . ALA B 2 105 ? 5.830   3.929   -24.510 1.00 62.49 105 B 1 
ATOM   3483 C  CA  . ALA B 2 105 ? 4.431   3.834   -24.106 1.00 61.71 105 B 1 
ATOM   3484 C  C   . ALA B 2 105 ? 3.635   5.129   -24.395 1.00 63.27 105 B 1 
ATOM   3485 O  O   . ALA B 2 105 ? 2.493   5.266   -23.961 1.00 59.30 105 B 1 
ATOM   3486 C  CB  . ALA B 2 105 ? 4.373   3.406   -22.635 1.00 57.98 105 B 1 
ATOM   3487 N  N   . GLY B 2 106 ? 4.229   6.081   -25.102 1.00 64.69 106 B 1 
ATOM   3488 C  CA  . GLY B 2 106 ? 3.613   7.375   -25.403 1.00 63.76 106 B 1 
ATOM   3489 C  C   . GLY B 2 106 ? 3.570   8.344   -24.219 1.00 66.07 106 B 1 
ATOM   3490 O  O   . GLY B 2 106 ? 2.909   9.372   -24.291 1.00 62.45 106 B 1 
ATOM   3491 N  N   . LEU B 2 107 ? 4.269   8.026   -23.135 1.00 68.45 107 B 1 
ATOM   3492 C  CA  . LEU B 2 107 ? 4.363   8.898   -21.976 1.00 69.61 107 B 1 
ATOM   3493 C  C   . LEU B 2 107 ? 5.414   9.981   -22.206 1.00 72.87 107 B 1 
ATOM   3494 O  O   . LEU B 2 107 ? 6.571   9.703   -22.504 1.00 68.99 107 B 1 
ATOM   3495 C  CB  . LEU B 2 107 ? 4.705   8.086   -20.723 1.00 64.45 107 B 1 
ATOM   3496 C  CG  . LEU B 2 107 ? 3.583   7.155   -20.276 1.00 60.15 107 B 1 
ATOM   3497 C  CD1 . LEU B 2 107 ? 4.149   6.253   -19.183 1.00 56.65 107 B 1 
ATOM   3498 C  CD2 . LEU B 2 107 ? 2.382   7.910   -19.706 1.00 56.65 107 B 1 
ATOM   3499 N  N   . GLU B 2 108 ? 5.023   11.217  -21.951 1.00 76.23 108 B 1 
ATOM   3500 C  CA  . GLU B 2 108 ? 5.940   12.339  -21.941 1.00 78.65 108 B 1 
ATOM   3501 C  C   . GLU B 2 108 ? 6.395   12.607  -20.495 1.00 81.55 108 B 1 
ATOM   3502 O  O   . GLU B 2 108 ? 5.953   13.554  -19.846 1.00 79.96 108 B 1 
ATOM   3503 C  CB  . GLU B 2 108 ? 5.302   13.534  -22.660 1.00 72.91 108 B 1 
ATOM   3504 C  CG  . GLU B 2 108 ? 6.377   14.517  -23.149 1.00 66.30 108 B 1 
ATOM   3505 C  CD  . GLU B 2 108 ? 5.802   15.783  -23.801 1.00 64.09 108 B 1 
ATOM   3506 O  OE1 . GLU B 2 108 ? 6.605   16.575  -24.330 1.00 59.58 108 B 1 
ATOM   3507 O  OE2 . GLU B 2 108 ? 4.581   16.026  -23.730 1.00 62.55 108 B 1 
ATOM   3508 N  N   . LYS B 2 109 ? 7.261   11.737  -19.970 1.00 85.07 109 B 1 
ATOM   3509 C  CA  . LYS B 2 109 ? 7.931   11.896  -18.677 1.00 86.57 109 B 1 
ATOM   3510 C  C   . LYS B 2 109 ? 9.431   11.972  -18.919 1.00 87.58 109 B 1 
ATOM   3511 O  O   . LYS B 2 109 ? 10.044  10.982  -19.307 1.00 86.28 109 B 1 
ATOM   3512 C  CB  . LYS B 2 109 ? 7.577   10.739  -17.720 1.00 85.39 109 B 1 
ATOM   3513 C  CG  . LYS B 2 109 ? 6.090   10.656  -17.349 1.00 83.75 109 B 1 
ATOM   3514 C  CD  . LYS B 2 109 ? 5.615   11.824  -16.490 1.00 81.35 109 B 1 
ATOM   3515 C  CE  . LYS B 2 109 ? 4.136   11.636  -16.143 1.00 79.65 109 B 1 
ATOM   3516 N  NZ  . LYS B 2 109 ? 3.625   12.718  -15.290 1.00 74.25 109 B 1 
ATOM   3517 N  N   . LEU B 2 110 ? 10.010  13.138  -18.722 1.00 87.81 110 B 1 
ATOM   3518 C  CA  . LEU B 2 110 ? 11.385  13.419  -19.104 1.00 89.08 110 B 1 
ATOM   3519 C  C   . LEU B 2 110 ? 12.251  13.744  -17.883 1.00 90.52 110 B 1 
ATOM   3520 O  O   . LEU B 2 110 ? 11.811  14.422  -16.949 1.00 90.44 110 B 1 
ATOM   3521 C  CB  . LEU B 2 110 ? 11.433  14.574  -20.130 1.00 87.39 110 B 1 
ATOM   3522 C  CG  . LEU B 2 110 ? 10.514  14.404  -21.362 1.00 85.71 110 B 1 
ATOM   3523 C  CD1 . LEU B 2 110 ? 10.587  15.640  -22.241 1.00 82.88 110 B 1 
ATOM   3524 C  CD2 . LEU B 2 110 ? 10.911  13.203  -22.216 1.00 81.92 110 B 1 
ATOM   3525 N  N   . GLY B 2 111 ? 13.510  13.288  -17.930 1.00 90.10 111 B 1 
ATOM   3526 C  CA  . GLY B 2 111 ? 14.608  13.903  -17.198 1.00 90.30 111 B 1 
ATOM   3527 C  C   . GLY B 2 111 ? 15.323  14.896  -18.106 1.00 90.63 111 B 1 
ATOM   3528 O  O   . GLY B 2 111 ? 15.436  14.653  -19.304 1.00 89.53 111 B 1 
ATOM   3529 N  N   . ILE B 2 112 ? 15.801  15.995  -17.561 1.00 92.16 112 B 1 
ATOM   3530 C  CA  . ILE B 2 112 ? 16.501  17.034  -18.314 1.00 93.13 112 B 1 
ATOM   3531 C  C   . ILE B 2 112 ? 17.991  16.926  -18.028 1.00 93.51 112 B 1 
ATOM   3532 O  O   . ILE B 2 112 ? 18.405  17.000  -16.876 1.00 93.22 112 B 1 
ATOM   3533 C  CB  . ILE B 2 112 ? 15.941  18.432  -17.984 1.00 92.82 112 B 1 
ATOM   3534 C  CG1 . ILE B 2 112 ? 14.404  18.521  -18.133 1.00 90.99 112 B 1 
ATOM   3535 C  CG2 . ILE B 2 112 ? 16.625  19.490  -18.855 1.00 91.40 112 B 1 
ATOM   3536 C  CD1 . ILE B 2 112 ? 13.864  18.121  -19.513 1.00 87.35 112 B 1 
ATOM   3537 N  N   . PHE B 2 113 ? 18.790  16.747  -19.067 1.00 93.12 113 B 1 
ATOM   3538 C  CA  . PHE B 2 113 ? 20.228  16.541  -18.961 1.00 92.97 113 B 1 
ATOM   3539 C  C   . PHE B 2 113 ? 20.993  17.584  -19.768 1.00 93.42 113 B 1 
ATOM   3540 O  O   . PHE B 2 113 ? 20.530  18.046  -20.808 1.00 92.80 113 B 1 
ATOM   3541 C  CB  . PHE B 2 113 ? 20.591  15.118  -19.412 1.00 91.68 113 B 1 
ATOM   3542 C  CG  . PHE B 2 113 ? 19.904  14.028  -18.624 1.00 91.16 113 B 1 
ATOM   3543 C  CD1 . PHE B 2 113 ? 20.531  13.450  -17.503 1.00 88.65 113 B 1 
ATOM   3544 C  CD2 . PHE B 2 113 ? 18.625  13.580  -18.995 1.00 88.36 113 B 1 
ATOM   3545 C  CE1 . PHE B 2 113 ? 19.896  12.454  -16.761 1.00 87.43 113 B 1 
ATOM   3546 C  CE2 . PHE B 2 113 ? 17.973  12.580  -18.248 1.00 87.21 113 B 1 
ATOM   3547 C  CZ  . PHE B 2 113 ? 18.617  12.022  -17.130 1.00 88.11 113 B 1 
ATOM   3548 N  N   . VAL B 2 114 ? 22.199  17.923  -19.304 1.00 93.36 114 B 1 
ATOM   3549 C  CA  . VAL B 2 114 ? 23.117  18.795  -20.027 1.00 94.47 114 B 1 
ATOM   3550 C  C   . VAL B 2 114 ? 23.760  18.012  -21.167 1.00 94.10 114 B 1 
ATOM   3551 O  O   . VAL B 2 114 ? 24.523  17.069  -20.946 1.00 93.19 114 B 1 
ATOM   3552 C  CB  . VAL B 2 114 ? 24.177  19.377  -19.081 1.00 94.96 114 B 1 
ATOM   3553 C  CG1 . VAL B 2 114 ? 25.143  20.290  -19.835 1.00 93.24 114 B 1 
ATOM   3554 C  CG2 . VAL B 2 114 ? 23.512  20.198  -17.966 1.00 92.54 114 B 1 
ATOM   3555 N  N   . LYS B 2 115 ? 23.465  18.403  -22.405 1.00 93.48 115 B 1 
ATOM   3556 C  CA  . LYS B 2 115 ? 24.049  17.799  -23.610 1.00 93.12 115 B 1 
ATOM   3557 C  C   . LYS B 2 115 ? 25.383  18.452  -23.965 1.00 93.53 115 B 1 
ATOM   3558 O  O   . LYS B 2 115 ? 26.346  17.764  -24.286 1.00 92.89 115 B 1 
ATOM   3559 C  CB  . LYS B 2 115 ? 23.041  17.914  -24.762 1.00 91.56 115 B 1 
ATOM   3560 C  CG  . LYS B 2 115 ? 23.524  17.142  -25.998 1.00 84.93 115 B 1 
ATOM   3561 C  CD  . LYS B 2 115 ? 22.594  17.366  -27.182 1.00 80.82 115 B 1 
ATOM   3562 C  CE  . LYS B 2 115 ? 23.145  16.617  -28.397 1.00 72.57 115 B 1 
ATOM   3563 N  NZ  . LYS B 2 115 ? 22.418  16.975  -29.627 1.00 64.71 115 B 1 
ATOM   3564 N  N   . THR B 2 116 ? 25.419  19.771  -23.906 1.00 93.75 116 B 1 
ATOM   3565 C  CA  . THR B 2 116 ? 26.619  20.560  -24.202 1.00 94.15 116 B 1 
ATOM   3566 C  C   . THR B 2 116 ? 26.687  21.770  -23.287 1.00 94.77 116 B 1 
ATOM   3567 O  O   . THR B 2 116 ? 25.668  22.321  -22.882 1.00 94.22 116 B 1 
ATOM   3568 C  CB  . THR B 2 116 ? 26.674  21.014  -25.674 1.00 92.29 116 B 1 
ATOM   3569 O  OG1 . THR B 2 116 ? 25.431  21.471  -26.129 1.00 82.66 116 B 1 
ATOM   3570 C  CG2 . THR B 2 116 ? 27.082  19.886  -26.619 1.00 81.56 116 B 1 
ATOM   3571 N  N   . VAL B 2 117 ? 27.912  22.190  -22.970 1.00 95.50 117 B 1 
ATOM   3572 C  CA  . VAL B 2 117 ? 28.201  23.456  -22.300 1.00 96.04 117 B 1 
ATOM   3573 C  C   . VAL B 2 117 ? 28.875  24.357  -23.328 1.00 95.92 117 B 1 
ATOM   3574 O  O   . VAL B 2 117 ? 29.917  23.991  -23.873 1.00 94.72 117 B 1 
ATOM   3575 C  CB  . VAL B 2 117 ? 29.077  23.238  -21.052 1.00 95.48 117 B 1 
ATOM   3576 C  CG1 . VAL B 2 117 ? 29.385  24.570  -20.363 1.00 91.65 117 B 1 
ATOM   3577 C  CG2 . VAL B 2 117 ? 28.366  22.336  -20.029 1.00 92.49 117 B 1 
ATOM   3578 N  N   . THR B 2 118 ? 28.267  25.486  -23.608 1.00 95.81 118 B 1 
ATOM   3579 C  CA  . THR B 2 118 ? 28.721  26.404  -24.652 1.00 95.21 118 B 1 
ATOM   3580 C  C   . THR B 2 118 ? 30.008  27.099  -24.232 1.00 95.50 118 B 1 
ATOM   3581 O  O   . THR B 2 118 ? 30.101  27.651  -23.132 1.00 94.77 118 B 1 
ATOM   3582 C  CB  . THR B 2 118 ? 27.639  27.440  -24.983 1.00 93.18 118 B 1 
ATOM   3583 O  OG1 . THR B 2 118 ? 26.436  26.778  -25.296 1.00 85.84 118 B 1 
ATOM   3584 C  CG2 . THR B 2 118 ? 27.995  28.296  -26.202 1.00 84.56 118 B 1 
ATOM   3585 N  N   . GLU B 2 119 ? 30.991  27.085  -25.099 1.00 95.67 119 B 1 
ATOM   3586 C  CA  . GLU B 2 119 ? 32.274  27.716  -24.831 1.00 95.17 119 B 1 
ATOM   3587 C  C   . GLU B 2 119 ? 32.129  29.233  -24.675 1.00 94.67 119 B 1 
ATOM   3588 O  O   . GLU B 2 119 ? 31.499  29.905  -25.485 1.00 91.90 119 B 1 
ATOM   3589 C  CB  . GLU B 2 119 ? 33.278  27.317  -25.929 1.00 93.90 119 B 1 
ATOM   3590 C  CG  . GLU B 2 119 ? 34.728  27.563  -25.488 1.00 82.08 119 B 1 
ATOM   3591 C  CD  . GLU B 2 119 ? 35.777  27.004  -26.461 1.00 72.95 119 B 1 
ATOM   3592 O  OE1 . GLU B 2 119 ? 36.936  26.846  -26.020 1.00 67.27 119 B 1 
ATOM   3593 O  OE2 . GLU B 2 119 ? 35.438  26.749  -27.637 1.00 68.17 119 B 1 
ATOM   3594 N  N   . GLY B 2 120 ? 32.673  29.775  -23.578 1.00 94.42 120 B 1 
ATOM   3595 C  CA  . GLY B 2 120 ? 32.540  31.189  -23.214 1.00 94.15 120 B 1 
ATOM   3596 C  C   . GLY B 2 120 ? 31.226  31.569  -22.526 1.00 94.81 120 B 1 
ATOM   3597 O  O   . GLY B 2 120 ? 31.141  32.671  -21.977 1.00 92.06 120 B 1 
ATOM   3598 N  N   . GLY B 2 121 ? 30.237  30.673  -22.485 1.00 94.96 121 B 1 
ATOM   3599 C  CA  . GLY B 2 121 ? 28.946  30.894  -21.840 1.00 94.88 121 B 1 
ATOM   3600 C  C   . GLY B 2 121 ? 28.998  30.936  -20.305 1.00 95.60 121 B 1 
ATOM   3601 O  O   . GLY B 2 121 ? 30.013  30.612  -19.677 1.00 94.82 121 B 1 
ATOM   3602 N  N   . ALA B 2 122 ? 27.896  31.328  -19.675 1.00 95.72 122 B 1 
ATOM   3603 C  CA  . ALA B 2 122 ? 27.794  31.478  -18.222 1.00 95.66 122 B 1 
ATOM   3604 C  C   . ALA B 2 122 ? 28.126  30.176  -17.469 1.00 96.14 122 B 1 
ATOM   3605 O  O   . ALA B 2 122 ? 28.914  30.200  -16.515 1.00 95.19 122 B 1 
ATOM   3606 C  CB  . ALA B 2 122 ? 26.387  31.978  -17.890 1.00 94.76 122 B 1 
ATOM   3607 N  N   . ALA B 2 123 ? 27.607  29.036  -17.924 1.00 96.25 123 B 1 
ATOM   3608 C  CA  . ALA B 2 123 ? 27.858  27.733  -17.314 1.00 96.58 123 B 1 
ATOM   3609 C  C   . ALA B 2 123 ? 29.329  27.307  -17.399 1.00 96.76 123 B 1 
ATOM   3610 O  O   . ALA B 2 123 ? 29.879  26.772  -16.434 1.00 96.01 123 B 1 
ATOM   3611 C  CB  . ALA B 2 123 ? 26.959  26.698  -17.996 1.00 96.21 123 B 1 
ATOM   3612 N  N   . GLN B 2 124 ? 30.006  27.569  -18.518 1.00 96.98 124 B 1 
ATOM   3613 C  CA  . GLN B 2 124 ? 31.423  27.249  -18.668 1.00 96.85 124 B 1 
ATOM   3614 C  C   . GLN B 2 124 ? 32.292  28.140  -17.771 1.00 96.53 124 B 1 
ATOM   3615 O  O   . GLN B 2 124 ? 33.216  27.645  -17.129 1.00 95.80 124 B 1 
ATOM   3616 C  CB  . GLN B 2 124 ? 31.855  27.372  -20.135 1.00 96.23 124 B 1 
ATOM   3617 C  CG  . GLN B 2 124 ? 33.224  26.712  -20.359 1.00 93.90 124 B 1 
ATOM   3618 C  CD  . GLN B 2 124 ? 33.878  27.119  -21.669 1.00 90.77 124 B 1 
ATOM   3619 O  OE1 . GLN B 2 124 ? 33.808  28.253  -22.097 1.00 83.17 124 B 1 
ATOM   3620 N  NE2 . GLN B 2 124 ? 34.590  26.238  -22.328 1.00 79.24 124 B 1 
ATOM   3621 N  N   . ARG B 2 125 ? 31.981  29.439  -17.687 1.00 96.53 125 B 1 
ATOM   3622 C  CA  . ARG B 2 125 ? 32.710  30.389  -16.834 1.00 95.94 125 B 1 
ATOM   3623 C  C   . ARG B 2 125 ? 32.557  30.066  -15.346 1.00 96.05 125 B 1 
ATOM   3624 O  O   . ARG B 2 125 ? 33.526  30.239  -14.607 1.00 95.16 125 B 1 
ATOM   3625 C  CB  . ARG B 2 125 ? 32.239  31.823  -17.121 1.00 95.00 125 B 1 
ATOM   3626 C  CG  . ARG B 2 125 ? 32.729  32.339  -18.479 1.00 90.34 125 B 1 
ATOM   3627 C  CD  . ARG B 2 125 ? 32.279  33.783  -18.733 1.00 88.93 125 B 1 
ATOM   3628 N  NE  . ARG B 2 125 ? 30.817  33.861  -18.907 1.00 83.99 125 B 1 
ATOM   3629 C  CZ  . ARG B 2 125 ? 30.080  34.951  -19.046 1.00 81.22 125 B 1 
ATOM   3630 N  NH1 . ARG B 2 125 ? 30.580  36.141  -19.028 1.00 69.88 125 B 1 
ATOM   3631 N  NH2 . ARG B 2 125 ? 28.808  34.850  -19.223 1.00 72.17 125 B 1 
ATOM   3632 N  N   . ASP B 2 126 ? 31.399  29.593  -14.931 1.00 96.29 126 B 1 
ATOM   3633 C  CA  . ASP B 2 126 ? 31.174  29.101  -13.574 1.00 95.99 126 B 1 
ATOM   3634 C  C   . ASP B 2 126 ? 31.954  27.804  -13.292 1.00 96.00 126 B 1 
ATOM   3635 O  O   . ASP B 2 126 ? 32.549  27.645  -12.229 1.00 94.11 126 B 1 
ATOM   3636 C  CB  . ASP B 2 126 ? 29.672  28.894  -13.371 1.00 95.61 126 B 1 
ATOM   3637 C  CG  . ASP B 2 126 ? 29.373  28.392  -11.973 1.00 95.37 126 B 1 
ATOM   3638 O  OD1 . ASP B 2 126 ? 29.352  27.166  -11.745 1.00 90.56 126 B 1 
ATOM   3639 O  OD2 . ASP B 2 126 ? 29.176  29.221  -11.065 1.00 90.65 126 B 1 
ATOM   3640 N  N   . GLY B 2 127 ? 32.003  26.900  -14.257 1.00 95.85 127 B 1 
ATOM   3641 C  CA  . GLY B 2 127 ? 32.822  25.689  -14.249 1.00 95.65 127 B 1 
ATOM   3642 C  C   . GLY B 2 127 ? 32.252  24.501  -13.469 1.00 96.31 127 B 1 
ATOM   3643 O  O   . GLY B 2 127 ? 32.891  23.453  -13.438 1.00 94.19 127 B 1 
ATOM   3644 N  N   . ARG B 2 128 ? 31.091  24.631  -12.828 1.00 97.09 128 B 1 
ATOM   3645 C  CA  . ARG B 2 128 ? 30.495  23.556  -12.018 1.00 97.02 128 B 1 
ATOM   3646 C  C   . ARG B 2 128 ? 29.675  22.570  -12.847 1.00 97.19 128 B 1 
ATOM   3647 O  O   . ARG B 2 128 ? 29.759  21.372  -12.592 1.00 95.85 128 B 1 
ATOM   3648 C  CB  . ARG B 2 128 ? 29.653  24.160  -10.893 1.00 96.24 128 B 1 
ATOM   3649 C  CG  . ARG B 2 128 ? 30.535  24.866  -9.843  1.00 94.00 128 B 1 
ATOM   3650 C  CD  . ARG B 2 128 ? 29.685  25.516  -8.743  1.00 91.62 128 B 1 
ATOM   3651 N  NE  . ARG B 2 128 ? 29.026  26.735  -9.228  1.00 85.88 128 B 1 
ATOM   3652 C  CZ  . ARG B 2 128 ? 28.179  27.500  -8.552  1.00 83.03 128 B 1 
ATOM   3653 N  NH1 . ARG B 2 128 ? 27.792  27.192  -7.345  1.00 74.79 128 B 1 
ATOM   3654 N  NH2 . ARG B 2 128 ? 27.716  28.586  -9.086  1.00 75.49 128 B 1 
ATOM   3655 N  N   . ILE B 2 129 ? 28.892  23.068  -13.788 1.00 97.25 129 B 1 
ATOM   3656 C  CA  . ILE B 2 129 ? 28.029  22.234  -14.628 1.00 97.32 129 B 1 
ATOM   3657 C  C   . ILE B 2 129 ? 28.866  21.553  -15.713 1.00 97.16 129 B 1 
ATOM   3658 O  O   . ILE B 2 129 ? 29.672  22.189  -16.388 1.00 96.18 129 B 1 
ATOM   3659 C  CB  . ILE B 2 129 ? 26.866  23.058  -15.224 1.00 96.99 129 B 1 
ATOM   3660 C  CG1 . ILE B 2 129 ? 25.972  23.607  -14.079 1.00 95.84 129 B 1 
ATOM   3661 C  CG2 . ILE B 2 129 ? 26.032  22.206  -16.194 1.00 95.76 129 B 1 
ATOM   3662 C  CD1 . ILE B 2 129 ? 24.787  24.457  -14.548 1.00 95.02 129 B 1 
ATOM   3663 N  N   . GLN B 2 130 ? 28.629  20.244  -15.899 1.00 96.93 130 B 1 
ATOM   3664 C  CA  . GLN B 2 130 ? 29.315  19.420  -16.880 1.00 96.21 130 B 1 
ATOM   3665 C  C   . GLN B 2 130 ? 28.318  18.727  -17.815 1.00 96.00 130 B 1 
ATOM   3666 O  O   . GLN B 2 130 ? 27.132  18.577  -17.503 1.00 94.74 130 B 1 
ATOM   3667 C  CB  . GLN B 2 130 ? 30.208  18.397  -16.164 1.00 94.68 130 B 1 
ATOM   3668 C  CG  . GLN B 2 130 ? 31.323  19.069  -15.358 1.00 90.03 130 B 1 
ATOM   3669 C  CD  . GLN B 2 130 ? 32.231  18.083  -14.612 1.00 88.86 130 B 1 
ATOM   3670 O  OE1 . GLN B 2 130 ? 32.040  16.877  -14.606 1.00 81.13 130 B 1 
ATOM   3671 N  NE2 . GLN B 2 130 ? 33.244  18.565  -13.933 1.00 79.67 130 B 1 
ATOM   3672 N  N   . VAL B 2 131 ? 28.807  18.281  -18.945 1.00 95.63 131 B 1 
ATOM   3673 C  CA  . VAL B 2 131 ? 28.051  17.407  -19.844 1.00 95.42 131 B 1 
ATOM   3674 C  C   . VAL B 2 131 ? 27.622  16.147  -19.092 1.00 94.65 131 B 1 
ATOM   3675 O  O   . VAL B 2 131 ? 28.400  15.602  -18.310 1.00 92.95 131 B 1 
ATOM   3676 C  CB  . VAL B 2 131 ? 28.883  17.073  -21.097 1.00 94.67 131 B 1 
ATOM   3677 C  CG1 . VAL B 2 131 ? 28.176  16.083  -22.022 1.00 89.26 131 B 1 
ATOM   3678 C  CG2 . VAL B 2 131 ? 29.172  18.341  -21.911 1.00 89.75 131 B 1 
ATOM   3679 N  N   . ASN B 2 132 ? 26.402  15.692  -19.341 1.00 94.12 132 B 1 
ATOM   3680 C  CA  . ASN B 2 132 ? 25.692  14.588  -18.683 1.00 93.59 132 B 1 
ATOM   3681 C  C   . ASN B 2 132 ? 25.168  14.888  -17.265 1.00 93.36 132 B 1 
ATOM   3682 O  O   . ASN B 2 132 ? 24.504  14.016  -16.698 1.00 91.46 132 B 1 
ATOM   3683 C  CB  . ASN B 2 132 ? 26.498  13.280  -18.725 1.00 91.81 132 B 1 
ATOM   3684 C  CG  . ASN B 2 132 ? 26.978  12.900  -20.119 1.00 87.87 132 B 1 
ATOM   3685 O  OD1 . ASN B 2 132 ? 26.277  13.004  -21.103 1.00 80.41 132 B 1 
ATOM   3686 N  ND2 . ASN B 2 132 ? 28.202  12.424  -20.220 1.00 76.94 132 B 1 
ATOM   3687 N  N   . ASP B 2 133 ? 25.403  16.077  -16.715 1.00 94.91 133 B 1 
ATOM   3688 C  CA  . ASP B 2 133 ? 24.710  16.457  -15.483 1.00 95.39 133 B 1 
ATOM   3689 C  C   . ASP B 2 133 ? 23.188  16.491  -15.718 1.00 94.79 133 B 1 
ATOM   3690 O  O   . ASP B 2 133 ? 22.711  16.883  -16.779 1.00 93.65 133 B 1 
ATOM   3691 C  CB  . ASP B 2 133 ? 25.190  17.829  -14.976 1.00 96.02 133 B 1 
ATOM   3692 C  CG  . ASP B 2 133 ? 26.570  17.822  -14.324 1.00 96.31 133 B 1 
ATOM   3693 O  OD1 . ASP B 2 133 ? 27.129  16.755  -13.992 1.00 94.10 133 B 1 
ATOM   3694 O  OD2 . ASP B 2 133 ? 27.101  18.932  -14.044 1.00 94.61 133 B 1 
ATOM   3695 N  N   . GLN B 2 134 ? 22.414  16.093  -14.691 1.00 95.64 134 B 1 
ATOM   3696 C  CA  . GLN B 2 134 ? 20.966  16.233  -14.717 1.00 95.82 134 B 1 
ATOM   3697 C  C   . GLN B 2 134 ? 20.555  17.548  -14.060 1.00 96.52 134 B 1 
ATOM   3698 O  O   . GLN B 2 134 ? 20.968  17.846  -12.949 1.00 96.28 134 B 1 
ATOM   3699 C  CB  . GLN B 2 134 ? 20.313  15.005  -14.064 1.00 94.57 134 B 1 
ATOM   3700 C  CG  . GLN B 2 134 ? 18.780  15.053  -14.201 1.00 92.81 134 B 1 
ATOM   3701 C  CD  . GLN B 2 134 ? 18.076  13.782  -13.738 1.00 93.05 134 B 1 
ATOM   3702 O  OE1 . GLN B 2 134 ? 18.666  12.767  -13.412 1.00 89.42 134 B 1 
ATOM   3703 N  NE2 . GLN B 2 134 ? 16.765  13.780  -13.725 1.00 87.51 134 B 1 
ATOM   3704 N  N   . ILE B 2 135 ? 19.687  18.301  -14.727 1.00 96.49 135 B 1 
ATOM   3705 C  CA  . ILE B 2 135 ? 19.034  19.464  -14.133 1.00 96.79 135 B 1 
ATOM   3706 C  C   . ILE B 2 135 ? 17.808  18.963  -13.370 1.00 96.82 135 B 1 
ATOM   3707 O  O   . ILE B 2 135 ? 16.776  18.648  -13.966 1.00 96.33 135 B 1 
ATOM   3708 C  CB  . ILE B 2 135 ? 18.692  20.525  -15.198 1.00 96.57 135 B 1 
ATOM   3709 C  CG1 . ILE B 2 135 ? 19.948  20.928  -16.000 1.00 95.10 135 B 1 
ATOM   3710 C  CG2 . ILE B 2 135 ? 18.064  21.737  -14.497 1.00 95.52 135 B 1 
ATOM   3711 C  CD1 . ILE B 2 135 ? 19.703  21.994  -17.078 1.00 91.87 135 B 1 
ATOM   3712 N  N   . VAL B 2 136 ? 17.943  18.852  -12.049 1.00 97.39 136 B 1 
ATOM   3713 C  CA  . VAL B 2 136 ? 16.916  18.286  -11.155 1.00 97.30 136 B 1 
ATOM   3714 C  C   . VAL B 2 136 ? 15.873  19.338  -10.788 1.00 97.29 136 B 1 
ATOM   3715 O  O   . VAL B 2 136 ? 14.675  19.042  -10.809 1.00 96.41 136 B 1 
ATOM   3716 C  CB  . VAL B 2 136 ? 17.575  17.690  -9.901  1.00 97.06 136 B 1 
ATOM   3717 C  CG1 . VAL B 2 136 ? 16.556  17.120  -8.913  1.00 95.00 136 B 1 
ATOM   3718 C  CG2 . VAL B 2 136 ? 18.544  16.559  -10.280 1.00 95.03 136 B 1 
ATOM   3719 N  N   . GLU B 2 137 ? 16.304  20.543  -10.475 1.00 97.38 137 B 1 
ATOM   3720 C  CA  . GLU B 2 137 ? 15.420  21.671  -10.189 1.00 97.33 137 B 1 
ATOM   3721 C  C   . GLU B 2 137 ? 15.964  22.964  -10.800 1.00 97.53 137 B 1 
ATOM   3722 O  O   . GLU B 2 137 ? 17.173  23.172  -10.887 1.00 97.02 137 B 1 
ATOM   3723 C  CB  . GLU B 2 137 ? 15.212  21.886  -8.677  1.00 96.07 137 B 1 
ATOM   3724 C  CG  . GLU B 2 137 ? 14.606  20.691  -7.930  1.00 88.61 137 B 1 
ATOM   3725 C  CD  . GLU B 2 137 ? 14.284  20.990  -6.454  1.00 90.99 137 B 1 
ATOM   3726 O  OE1 . GLU B 2 137 ? 13.634  20.135  -5.822  1.00 84.44 137 B 1 
ATOM   3727 O  OE2 . GLU B 2 137 ? 14.677  22.069  -5.953  1.00 85.71 137 B 1 
ATOM   3728 N  N   . VAL B 2 138 ? 15.042  23.859  -11.147 1.00 97.23 138 B 1 
ATOM   3729 C  CA  . VAL B 2 138 ? 15.320  25.239  -11.555 1.00 97.25 138 B 1 
ATOM   3730 C  C   . VAL B 2 138 ? 14.421  26.167  -10.757 1.00 97.15 138 B 1 
ATOM   3731 O  O   . VAL B 2 138 ? 13.203  26.014  -10.782 1.00 95.31 138 B 1 
ATOM   3732 C  CB  . VAL B 2 138 ? 15.096  25.428  -13.066 1.00 95.79 138 B 1 
ATOM   3733 C  CG1 . VAL B 2 138 ? 15.291  26.879  -13.483 1.00 86.44 138 B 1 
ATOM   3734 C  CG2 . VAL B 2 138 ? 16.095  24.585  -13.866 1.00 86.87 138 B 1 
ATOM   3735 N  N   . ASP B 2 139 ? 15.011  27.111  -10.031 1.00 97.09 139 B 1 
ATOM   3736 C  CA  . ASP B 2 139 ? 14.301  28.065  -9.168  1.00 96.77 139 B 1 
ATOM   3737 C  C   . ASP B 2 139 ? 13.270  27.399  -8.222  1.00 96.40 139 B 1 
ATOM   3738 O  O   . ASP B 2 139 ? 12.192  27.927  -7.956  1.00 94.08 139 B 1 
ATOM   3739 C  CB  . ASP B 2 139 ? 13.734  29.230  -10.010 1.00 96.38 139 B 1 
ATOM   3740 C  CG  . ASP B 2 139 ? 14.826  30.116  -10.628 1.00 95.66 139 B 1 
ATOM   3741 O  OD1 . ASP B 2 139 ? 15.861  30.326  -9.948  1.00 91.84 139 B 1 
ATOM   3742 O  OD2 . ASP B 2 139 ? 14.603  30.642  -11.730 1.00 91.99 139 B 1 
ATOM   3743 N  N   . GLY B 2 140 ? 13.616  26.209  -7.699  1.00 96.06 140 B 1 
ATOM   3744 C  CA  . GLY B 2 140 ? 12.749  25.413  -6.821  1.00 95.30 140 B 1 
ATOM   3745 C  C   . GLY B 2 140 ? 11.665  24.604  -7.545  1.00 95.69 140 B 1 
ATOM   3746 O  O   . GLY B 2 140 ? 10.856  23.942  -6.883  1.00 93.92 140 B 1 
ATOM   3747 N  N   . ILE B 2 141 ? 11.634  24.634  -8.866  1.00 96.28 141 B 1 
ATOM   3748 C  CA  . ILE B 2 141 ? 10.703  23.857  -9.683  1.00 96.37 141 B 1 
ATOM   3749 C  C   . ILE B 2 141 ? 11.400  22.573  -10.137 1.00 96.57 141 B 1 
ATOM   3750 O  O   . ILE B 2 141 ? 12.405  22.621  -10.830 1.00 95.79 141 B 1 
ATOM   3751 C  CB  . ILE B 2 141 ? 10.173  24.678  -10.877 1.00 95.84 141 B 1 
ATOM   3752 C  CG1 . ILE B 2 141 ? 9.506   25.990  -10.384 1.00 93.66 141 B 1 
ATOM   3753 C  CG2 . ILE B 2 141 ? 9.173   23.833  -11.688 1.00 93.49 141 B 1 
ATOM   3754 C  CD1 . ILE B 2 141 ? 9.088   26.944  -11.516 1.00 86.76 141 B 1 
ATOM   3755 N  N   . SER B 2 142 ? 10.849  21.421  -9.765  1.00 95.92 142 B 1 
ATOM   3756 C  CA  . SER B 2 142 ? 11.362  20.123  -10.201 1.00 95.68 142 B 1 
ATOM   3757 C  C   . SER B 2 142 ? 11.206  19.940  -11.710 1.00 95.80 142 B 1 
ATOM   3758 O  O   . SER B 2 142 ? 10.130  20.177  -12.267 1.00 95.14 142 B 1 
ATOM   3759 C  CB  . SER B 2 142 ? 10.663  18.986  -9.456  1.00 94.55 142 B 1 
ATOM   3760 O  OG  . SER B 2 142 ? 11.215  17.732  -9.830  1.00 92.63 142 B 1 
ATOM   3761 N  N   . LEU B 2 143 ? 12.269  19.465  -12.356 1.00 95.27 143 B 1 
ATOM   3762 C  CA  . LEU B 2 143 ? 12.302  19.047  -13.760 1.00 95.37 143 B 1 
ATOM   3763 C  C   . LEU B 2 143 ? 12.451  17.520  -13.904 1.00 94.30 143 B 1 
ATOM   3764 O  O   . LEU B 2 143 ? 12.893  17.024  -14.938 1.00 92.32 143 B 1 
ATOM   3765 C  CB  . LEU B 2 143 ? 13.404  19.817  -14.513 1.00 95.46 143 B 1 
ATOM   3766 C  CG  . LEU B 2 143 ? 13.207  21.346  -14.602 1.00 95.14 143 B 1 
ATOM   3767 C  CD1 . LEU B 2 143 ? 14.309  21.917  -15.498 1.00 93.35 143 B 1 
ATOM   3768 C  CD2 . LEU B 2 143 ? 11.867  21.744  -15.216 1.00 92.69 143 B 1 
ATOM   3769 N  N   . VAL B 2 144 ? 12.085  16.773  -12.868 1.00 94.42 144 B 1 
ATOM   3770 C  CA  . VAL B 2 144 ? 12.091  15.309  -12.867 1.00 93.97 144 B 1 
ATOM   3771 C  C   . VAL B 2 144 ? 10.690  14.805  -13.203 1.00 92.88 144 B 1 
ATOM   3772 O  O   . VAL B 2 144 ? 9.732   15.119  -12.502 1.00 90.87 144 B 1 
ATOM   3773 C  CB  . VAL B 2 144 ? 12.577  14.742  -11.524 1.00 93.53 144 B 1 
ATOM   3774 C  CG1 . VAL B 2 144 ? 12.696  13.216  -11.568 1.00 91.38 144 B 1 
ATOM   3775 C  CG2 . VAL B 2 144 ? 13.947  15.313  -11.144 1.00 92.27 144 B 1 
ATOM   3776 N  N   . GLY B 2 145 ? 10.571  14.026  -14.266 1.00 91.24 145 B 1 
ATOM   3777 C  CA  . GLY B 2 145 ? 9.303   13.450  -14.697 1.00 90.31 145 B 1 
ATOM   3778 C  C   . GLY B 2 145 ? 8.341   14.470  -15.308 1.00 90.31 145 B 1 
ATOM   3779 O  O   . GLY B 2 145 ? 7.141   14.429  -15.063 1.00 88.48 145 B 1 
ATOM   3780 N  N   . VAL B 2 146 ? 8.873   15.395  -16.102 1.00 90.59 146 B 1 
ATOM   3781 C  CA  . VAL B 2 146 ? 8.110   16.503  -16.692 1.00 90.30 146 B 1 
ATOM   3782 C  C   . VAL B 2 146 ? 7.912   16.334  -18.199 1.00 89.43 146 B 1 
ATOM   3783 O  O   . VAL B 2 146 ? 8.619   15.572  -18.855 1.00 88.29 146 B 1 
ATOM   3784 C  CB  . VAL B 2 146 ? 8.746   17.862  -16.360 1.00 90.86 146 B 1 
ATOM   3785 C  CG1 . VAL B 2 146 ? 8.799   18.095  -14.852 1.00 88.69 146 B 1 
ATOM   3786 C  CG2 . VAL B 2 146 ? 10.157  18.014  -16.951 1.00 88.79 146 B 1 
ATOM   3787 N  N   . THR B 2 147 ? 6.966   17.086  -18.751 1.00 88.52 147 B 1 
ATOM   3788 C  CA  . THR B 2 147 ? 6.788   17.171  -20.199 1.00 88.18 147 B 1 
ATOM   3789 C  C   . THR B 2 147 ? 7.818   18.107  -20.827 1.00 88.80 147 B 1 
ATOM   3790 O  O   . THR B 2 147 ? 8.291   19.048  -20.186 1.00 88.77 147 B 1 
ATOM   3791 C  CB  . THR B 2 147 ? 5.370   17.623  -20.591 1.00 86.63 147 B 1 
ATOM   3792 O  OG1 . THR B 2 147 ? 5.109   18.933  -20.159 1.00 83.39 147 B 1 
ATOM   3793 C  CG2 . THR B 2 147 ? 4.280   16.736  -19.992 1.00 83.21 147 B 1 
ATOM   3794 N  N   . GLN B 2 148 ? 8.106   17.904  -22.114 1.00 85.89 148 B 1 
ATOM   3795 C  CA  . GLN B 2 148 ? 8.942   18.815  -22.892 1.00 85.52 148 B 1 
ATOM   3796 C  C   . GLN B 2 148 ? 8.442   20.262  -22.803 1.00 87.48 148 B 1 
ATOM   3797 O  O   . GLN B 2 148 ? 9.220   21.186  -22.557 1.00 87.66 148 B 1 
ATOM   3798 C  CB  . GLN B 2 148 ? 8.966   18.330  -24.349 1.00 81.81 148 B 1 
ATOM   3799 C  CG  . GLN B 2 148 ? 9.573   19.362  -25.308 1.00 74.13 148 B 1 
ATOM   3800 C  CD  . GLN B 2 148 ? 9.729   18.855  -26.741 1.00 69.08 148 B 1 
ATOM   3801 O  OE1 . GLN B 2 148 ? 9.365   17.753  -27.097 1.00 63.72 148 B 1 
ATOM   3802 N  NE2 . GLN B 2 148 ? 10.281  19.651  -27.625 1.00 60.71 148 B 1 
ATOM   3803 N  N   . ASN B 2 149 ? 7.145   20.468  -22.980 1.00 86.19 149 B 1 
ATOM   3804 C  CA  . ASN B 2 149 ? 6.552   21.802  -22.942 1.00 87.72 149 B 1 
ATOM   3805 C  C   . ASN B 2 149 ? 6.706   22.471  -21.577 1.00 89.89 149 B 1 
ATOM   3806 O  O   . ASN B 2 149 ? 6.999   23.660  -21.507 1.00 89.97 149 B 1 
ATOM   3807 C  CB  . ASN B 2 149 ? 5.068   21.707  -23.338 1.00 86.02 149 B 1 
ATOM   3808 C  CG  . ASN B 2 149 ? 4.880   21.575  -24.836 1.00 79.20 149 B 1 
ATOM   3809 O  OD1 . ASN B 2 149 ? 5.631   22.089  -25.637 1.00 70.81 149 B 1 
ATOM   3810 N  ND2 . ASN B 2 149 ? 3.828   20.900  -25.266 1.00 69.78 149 B 1 
ATOM   3811 N  N   . PHE B 2 150 ? 6.549   21.706  -20.492 1.00 90.57 150 B 1 
ATOM   3812 C  CA  . PHE B 2 150 ? 6.744   22.216  -19.140 1.00 92.69 150 B 1 
ATOM   3813 C  C   . PHE B 2 150 ? 8.202   22.630  -18.913 1.00 93.71 150 B 1 
ATOM   3814 O  O   . PHE B 2 150 ? 8.460   23.782  -18.568 1.00 93.79 150 B 1 
ATOM   3815 C  CB  . PHE B 2 150 ? 6.284   21.180  -18.123 1.00 93.14 150 B 1 
ATOM   3816 C  CG  . PHE B 2 150 ? 6.395   21.673  -16.696 1.00 94.04 150 B 1 
ATOM   3817 C  CD1 . PHE B 2 150 ? 7.519   21.350  -15.920 1.00 92.78 150 B 1 
ATOM   3818 C  CD2 . PHE B 2 150 ? 5.383   22.475  -16.147 1.00 92.78 150 B 1 
ATOM   3819 C  CE1 . PHE B 2 150 ? 7.626   21.812  -14.603 1.00 92.66 150 B 1 
ATOM   3820 C  CE2 . PHE B 2 150 ? 5.480   22.936  -14.828 1.00 92.28 150 B 1 
ATOM   3821 C  CZ  . PHE B 2 150 ? 6.607   22.605  -14.052 1.00 93.20 150 B 1 
ATOM   3822 N  N   . ALA B 2 151 ? 9.154   21.735  -19.196 1.00 92.65 151 B 1 
ATOM   3823 C  CA  . ALA B 2 151 ? 10.577  22.013  -19.049 1.00 92.52 151 B 1 
ATOM   3824 C  C   . ALA B 2 151 ? 11.011  23.230  -19.872 1.00 93.36 151 B 1 
ATOM   3825 O  O   . ALA B 2 151 ? 11.618  24.165  -19.340 1.00 93.14 151 B 1 
ATOM   3826 C  CB  . ALA B 2 151 ? 11.362  20.762  -19.465 1.00 91.55 151 B 1 
ATOM   3827 N  N   . ALA B 2 152 ? 10.619  23.287  -21.152 1.00 90.95 152 B 1 
ATOM   3828 C  CA  . ALA B 2 152 ? 10.930  24.411  -22.026 1.00 90.88 152 B 1 
ATOM   3829 C  C   . ALA B 2 152 ? 10.330  25.724  -21.511 1.00 91.52 152 B 1 
ATOM   3830 O  O   . ALA B 2 152 ? 10.979  26.769  -21.581 1.00 91.34 152 B 1 
ATOM   3831 C  CB  . ALA B 2 152 ? 10.408  24.082  -23.435 1.00 89.21 152 B 1 
ATOM   3832 N  N   . THR B 2 153 ? 9.121   25.702  -20.965 1.00 93.56 153 B 1 
ATOM   3833 C  CA  . THR B 2 153 ? 8.466   26.897  -20.421 1.00 93.94 153 B 1 
ATOM   3834 C  C   . THR B 2 153 ? 9.175   27.389  -19.156 1.00 94.30 153 B 1 
ATOM   3835 O  O   . THR B 2 153 ? 9.461   28.580  -19.051 1.00 93.78 153 B 1 
ATOM   3836 C  CB  . THR B 2 153 ? 6.980   26.628  -20.128 1.00 93.40 153 B 1 
ATOM   3837 O  OG1 . THR B 2 153 ? 6.332   26.280  -21.325 1.00 86.07 153 B 1 
ATOM   3838 C  CG2 . THR B 2 153 ? 6.259   27.859  -19.584 1.00 85.28 153 B 1 
ATOM   3839 N  N   . VAL B 2 154 ? 9.503   26.484  -18.231 1.00 95.13 154 B 1 
ATOM   3840 C  CA  . VAL B 2 154 ? 10.233  26.827  -16.999 1.00 95.27 154 B 1 
ATOM   3841 C  C   . VAL B 2 154 ? 11.596  27.438  -17.343 1.00 95.29 154 B 1 
ATOM   3842 O  O   . VAL B 2 154 ? 11.900  28.540  -16.894 1.00 94.67 154 B 1 
ATOM   3843 C  CB  . VAL B 2 154 ? 10.374  25.600  -16.089 1.00 94.99 154 B 1 
ATOM   3844 C  CG1 . VAL B 2 154 ? 11.305  25.859  -14.901 1.00 91.58 154 B 1 
ATOM   3845 C  CG2 . VAL B 2 154 ? 9.001   25.203  -15.516 1.00 92.09 154 B 1 
ATOM   3846 N  N   . LEU B 2 155 ? 12.374  26.767  -18.192 1.00 94.02 155 B 1 
ATOM   3847 C  CA  . LEU B 2 155 ? 13.728  27.196  -18.548 1.00 93.26 155 B 1 
ATOM   3848 C  C   . LEU B 2 155 ? 13.746  28.520  -19.325 1.00 93.22 155 B 1 
ATOM   3849 O  O   . LEU B 2 155 ? 14.563  29.391  -19.035 1.00 92.13 155 B 1 
ATOM   3850 C  CB  . LEU B 2 155 ? 14.398  26.068  -19.338 1.00 92.24 155 B 1 
ATOM   3851 C  CG  . LEU B 2 155 ? 14.721  24.836  -18.465 1.00 90.31 155 B 1 
ATOM   3852 C  CD1 . LEU B 2 155 ? 15.012  23.645  -19.360 1.00 87.79 155 B 1 
ATOM   3853 C  CD2 . LEU B 2 155 ? 15.926  25.087  -17.564 1.00 87.73 155 B 1 
ATOM   3854 N  N   . ARG B 2 156 ? 12.810  28.733  -20.256 1.00 92.89 156 B 1 
ATOM   3855 C  CA  . ARG B 2 156 ? 12.692  30.013  -20.979 1.00 91.80 156 B 1 
ATOM   3856 C  C   . ARG B 2 156 ? 12.300  31.176  -20.074 1.00 92.36 156 B 1 
ATOM   3857 O  O   . ARG B 2 156 ? 12.701  32.306  -20.334 1.00 91.35 156 B 1 
ATOM   3858 C  CB  . ARG B 2 156 ? 11.671  29.897  -22.114 1.00 90.08 156 B 1 
ATOM   3859 C  CG  . ARG B 2 156 ? 12.235  29.127  -23.309 1.00 80.41 156 B 1 
ATOM   3860 C  CD  . ARG B 2 156 ? 11.156  28.956  -24.367 1.00 75.65 156 B 1 
ATOM   3861 N  NE  . ARG B 2 156 ? 11.626  28.112  -25.468 1.00 67.88 156 B 1 
ATOM   3862 C  CZ  . ARG B 2 156 ? 10.888  27.619  -26.457 1.00 61.56 156 B 1 
ATOM   3863 N  NH1 . ARG B 2 156 ? 9.619   27.914  -26.562 1.00 55.47 156 B 1 
ATOM   3864 N  NH2 . ARG B 2 156 ? 11.421  26.820  -27.328 1.00 55.77 156 B 1 
ATOM   3865 N  N   . ASN B 2 157 ? 11.518  30.911  -19.036 1.00 93.54 157 B 1 
ATOM   3866 C  CA  . ASN B 2 157 ? 11.032  31.950  -18.129 1.00 93.58 157 B 1 
ATOM   3867 C  C   . ASN B 2 157 ? 12.052  32.354  -17.053 1.00 93.94 157 B 1 
ATOM   3868 O  O   . ASN B 2 157 ? 11.823  33.346  -16.350 1.00 91.91 157 B 1 
ATOM   3869 C  CB  . ASN B 2 157 ? 9.699   31.495  -17.520 1.00 92.62 157 B 1 
ATOM   3870 C  CG  . ASN B 2 157 ? 8.547   31.555  -18.519 1.00 87.71 157 B 1 
ATOM   3871 O  OD1 . ASN B 2 157 ? 8.560   32.274  -19.505 1.00 78.70 157 B 1 
ATOM   3872 N  ND2 . ASN B 2 157 ? 7.485   30.833  -18.256 1.00 77.29 157 B 1 
ATOM   3873 N  N   . THR B 2 158 ? 13.175  31.645  -16.942 1.00 94.24 158 B 1 
ATOM   3874 C  CA  . THR B 2 158 ? 14.256  32.021  -16.019 1.00 93.90 158 B 1 
ATOM   3875 C  C   . THR B 2 158 ? 14.804  33.416  -16.347 1.00 93.65 158 B 1 
ATOM   3876 O  O   . THR B 2 158 ? 14.889  33.819  -17.519 1.00 91.62 158 B 1 
ATOM   3877 C  CB  . THR B 2 158 ? 15.408  31.009  -16.001 1.00 93.14 158 B 1 
ATOM   3878 O  OG1 . THR B 2 158 ? 15.978  30.872  -17.279 1.00 88.28 158 B 1 
ATOM   3879 C  CG2 . THR B 2 158 ? 14.968  29.637  -15.503 1.00 88.59 158 B 1 
ATOM   3880 N  N   . LYS B 2 159 ? 15.177  34.173  -15.300 1.00 93.75 159 B 1 
ATOM   3881 C  CA  . LYS B 2 159 ? 15.715  35.530  -15.421 1.00 93.56 159 B 1 
ATOM   3882 C  C   . LYS B 2 159 ? 16.743  35.804  -14.325 1.00 93.85 159 B 1 
ATOM   3883 O  O   . LYS B 2 159 ? 16.552  35.374  -13.193 1.00 90.42 159 B 1 
ATOM   3884 C  CB  . LYS B 2 159 ? 14.595  36.579  -15.332 1.00 90.69 159 B 1 
ATOM   3885 C  CG  . LYS B 2 159 ? 13.594  36.492  -16.493 1.00 81.02 159 B 1 
ATOM   3886 C  CD  . LYS B 2 159 ? 12.539  37.596  -16.399 1.00 77.06 159 B 1 
ATOM   3887 C  CE  . LYS B 2 159 ? 11.531  37.403  -17.525 1.00 64.78 159 B 1 
ATOM   3888 N  NZ  . LYS B 2 159 ? 10.423  38.398  -17.469 1.00 55.96 159 B 1 
ATOM   3889 N  N   . GLY B 2 160 ? 17.760  36.615  -14.658 1.00 93.59 160 B 1 
ATOM   3890 C  CA  . GLY B 2 160 ? 18.761  37.059  -13.701 1.00 93.98 160 B 1 
ATOM   3891 C  C   . GLY B 2 160 ? 19.555  35.896  -13.123 1.00 95.05 160 B 1 
ATOM   3892 O  O   . GLY B 2 160 ? 20.049  35.056  -13.875 1.00 92.92 160 B 1 
ATOM   3893 N  N   . ASN B 2 161 ? 19.660  35.831  -11.784 1.00 95.65 161 B 1 
ATOM   3894 C  CA  . ASN B 2 161 ? 20.350  34.745  -11.103 1.00 95.97 161 B 1 
ATOM   3895 C  C   . ASN B 2 161 ? 19.432  33.522  -10.996 1.00 96.31 161 B 1 
ATOM   3896 O  O   . ASN B 2 161 ? 18.439  33.552  -10.270 1.00 94.76 161 B 1 
ATOM   3897 C  CB  . ASN B 2 161 ? 20.851  35.232  -9.732  1.00 94.30 161 B 1 
ATOM   3898 C  CG  . ASN B 2 161 ? 21.885  34.285  -9.157  1.00 84.88 161 B 1 
ATOM   3899 O  OD1 . ASN B 2 161 ? 22.581  33.590  -9.870  1.00 75.22 161 B 1 
ATOM   3900 N  ND2 . ASN B 2 161 ? 22.054  34.256  -7.858  1.00 74.26 161 B 1 
ATOM   3901 N  N   . VAL B 2 162 ? 19.772  32.481  -11.731 1.00 96.59 162 B 1 
ATOM   3902 C  CA  . VAL B 2 162 ? 18.992  31.247  -11.830 1.00 96.76 162 B 1 
ATOM   3903 C  C   . VAL B 2 162 ? 19.596  30.204  -10.902 1.00 97.10 162 B 1 
ATOM   3904 O  O   . VAL B 2 162 ? 20.796  29.932  -10.960 1.00 96.51 162 B 1 
ATOM   3905 C  CB  . VAL B 2 162 ? 18.937  30.727  -13.277 1.00 96.10 162 B 1 
ATOM   3906 C  CG1 . VAL B 2 162 ? 17.976  29.544  -13.394 1.00 93.24 162 B 1 
ATOM   3907 C  CG2 . VAL B 2 162 ? 18.469  31.818  -14.245 1.00 93.59 162 B 1 
ATOM   3908 N  N   . ARG B 2 163 ? 18.765  29.615  -10.042 1.00 97.52 163 B 1 
ATOM   3909 C  CA  . ARG B 2 163 ? 19.190  28.603  -9.080  1.00 97.45 163 B 1 
ATOM   3910 C  C   . ARG B 2 163 ? 18.879  27.214  -9.610  1.00 97.57 163 B 1 
ATOM   3911 O  O   . ARG B 2 163 ? 17.723  26.891  -9.854  1.00 96.81 163 B 1 
ATOM   3912 C  CB  . ARG B 2 163 ? 18.514  28.806  -7.721  1.00 96.75 163 B 1 
ATOM   3913 C  CG  . ARG B 2 163 ? 18.790  30.207  -7.167  1.00 88.48 163 B 1 
ATOM   3914 C  CD  . ARG B 2 163 ? 18.169  30.339  -5.776  1.00 85.06 163 B 1 
ATOM   3915 N  NE  . ARG B 2 163 ? 17.873  31.739  -5.502  1.00 72.42 163 B 1 
ATOM   3916 C  CZ  . ARG B 2 163 ? 17.162  32.178  -4.485  1.00 62.84 163 B 1 
ATOM   3917 N  NH1 . ARG B 2 163 ? 16.761  31.367  -3.536  1.00 55.50 163 B 1 
ATOM   3918 N  NH2 . ARG B 2 163 ? 16.832  33.427  -4.426  1.00 52.04 163 B 1 
ATOM   3919 N  N   . PHE B 2 164 ? 19.909  26.398  -9.713  1.00 97.67 164 B 1 
ATOM   3920 C  CA  . PHE B 2 164 ? 19.804  25.015  -10.119 1.00 97.75 164 B 1 
ATOM   3921 C  C   . PHE B 2 164 ? 20.064  24.085  -8.942  1.00 98.03 164 B 1 
ATOM   3922 O  O   . PHE B 2 164 ? 20.919  24.353  -8.098  1.00 97.72 164 B 1 
ATOM   3923 C  CB  . PHE B 2 164 ? 20.771  24.736  -11.271 1.00 97.28 164 B 1 
ATOM   3924 C  CG  . PHE B 2 164 ? 20.493  25.552  -12.508 1.00 97.09 164 B 1 
ATOM   3925 C  CD1 . PHE B 2 164 ? 19.603  25.072  -13.482 1.00 94.99 164 B 1 
ATOM   3926 C  CD2 . PHE B 2 164 ? 21.118  26.798  -12.696 1.00 94.85 164 B 1 
ATOM   3927 C  CE1 . PHE B 2 164 ? 19.324  25.824  -14.626 1.00 93.68 164 B 1 
ATOM   3928 C  CE2 . PHE B 2 164 ? 20.843  27.560  -13.844 1.00 93.73 164 B 1 
ATOM   3929 C  CZ  . PHE B 2 164 ? 19.939  27.073  -14.802 1.00 94.54 164 B 1 
ATOM   3930 N  N   . VAL B 2 165 ? 19.395  22.956  -8.932  1.00 97.84 165 B 1 
ATOM   3931 C  CA  . VAL B 2 165 ? 19.895  21.742  -8.295  1.00 97.92 165 B 1 
ATOM   3932 C  C   . VAL B 2 165 ? 20.354  20.826  -9.414  1.00 98.05 165 B 1 
ATOM   3933 O  O   . VAL B 2 165 ? 19.553  20.425  -10.261 1.00 97.60 165 B 1 
ATOM   3934 C  CB  . VAL B 2 165 ? 18.850  21.070  -7.391  1.00 97.69 165 B 1 
ATOM   3935 C  CG1 . VAL B 2 165 ? 19.425  19.812  -6.735  1.00 96.24 165 B 1 
ATOM   3936 C  CG2 . VAL B 2 165 ? 18.403  22.023  -6.276  1.00 96.42 165 B 1 
ATOM   3937 N  N   . ILE B 2 166 ? 21.648  20.531  -9.436  1.00 97.69 166 B 1 
ATOM   3938 C  CA  . ILE B 2 166 ? 22.270  19.656  -10.423 1.00 97.82 166 B 1 
ATOM   3939 C  C   . ILE B 2 166 ? 22.515  18.296  -9.775  1.00 97.85 166 B 1 
ATOM   3940 O  O   . ILE B 2 166 ? 22.927  18.225  -8.618  1.00 97.54 166 B 1 
ATOM   3941 C  CB  . ILE B 2 166 ? 23.558  20.291  -10.967 1.00 97.57 166 B 1 
ATOM   3942 C  CG1 . ILE B 2 166 ? 23.335  21.702  -11.557 1.00 96.09 166 B 1 
ATOM   3943 C  CG2 . ILE B 2 166 ? 24.209  19.389  -12.027 1.00 96.72 166 B 1 
ATOM   3944 C  CD1 . ILE B 2 166 ? 22.332  21.782  -12.720 1.00 93.73 166 B 1 
ATOM   3945 N  N   . GLY B 2 167 ? 22.257  17.218  -10.515 1.00 96.85 167 B 1 
ATOM   3946 C  CA  . GLY B 2 167 ? 22.563  15.854  -10.139 1.00 96.35 167 B 1 
ATOM   3947 C  C   . GLY B 2 167 ? 23.648  15.273  -11.028 1.00 96.05 167 B 1 
ATOM   3948 O  O   . GLY B 2 167 ? 23.535  15.318  -12.248 1.00 95.00 167 B 1 
ATOM   3949 N  N   . ARG B 2 168 ? 24.681  14.688  -10.417 1.00 96.24 168 B 1 
ATOM   3950 C  CA  . ARG B 2 168 ? 25.772  14.008  -11.121 1.00 95.61 168 B 1 
ATOM   3951 C  C   . ARG B 2 168 ? 25.896  12.570  -10.643 1.00 94.88 168 B 1 
ATOM   3952 O  O   . ARG B 2 168 ? 25.797  12.305  -9.446  1.00 93.55 168 B 1 
ATOM   3953 C  CB  . ARG B 2 168 ? 27.070  14.807  -10.935 1.00 94.65 168 B 1 
ATOM   3954 C  CG  . ARG B 2 168 ? 28.220  14.255  -11.791 1.00 92.90 168 B 1 
ATOM   3955 C  CD  . ARG B 2 168 ? 29.458  15.145  -11.698 1.00 92.83 168 B 1 
ATOM   3956 N  NE  . ARG B 2 168 ? 29.186  16.462  -12.277 1.00 92.97 168 B 1 
ATOM   3957 C  CZ  . ARG B 2 168 ? 29.788  17.604  -12.016 1.00 94.47 168 B 1 
ATOM   3958 N  NH1 . ARG B 2 168 ? 30.828  17.681  -11.248 1.00 88.69 168 B 1 
ATOM   3959 N  NH2 . ARG B 2 168 ? 29.332  18.697  -12.549 1.00 89.56 168 B 1 
ATOM   3960 N  N   . GLU B 2 169 ? 26.128  11.643  -11.564 1.00 92.75 169 B 1 
ATOM   3961 C  CA  . GLU B 2 169 ? 26.450  10.274  -11.200 1.00 89.71 169 B 1 
ATOM   3962 C  C   . GLU B 2 169 ? 27.723  10.236  -10.358 1.00 87.93 169 B 1 
ATOM   3963 O  O   . GLU B 2 169 ? 28.716  10.907  -10.660 1.00 82.11 169 B 1 
ATOM   3964 C  CB  . GLU B 2 169 ? 26.570  9.362   -12.423 1.00 85.37 169 B 1 
ATOM   3965 C  CG  . GLU B 2 169 ? 25.208  9.135   -13.094 1.00 76.88 169 B 1 
ATOM   3966 C  CD  . GLU B 2 169 ? 25.220  8.062   -14.201 1.00 70.71 169 B 1 
ATOM   3967 O  OE1 . GLU B 2 169 ? 24.107  7.657   -14.605 1.00 64.79 169 B 1 
ATOM   3968 O  OE2 . GLU B 2 169 ? 26.318  7.645   -14.632 1.00 65.66 169 B 1 
ATOM   3969 N  N   . LYS B 2 170 ? 27.699  9.454   -9.265  1.00 86.95 170 B 1 
ATOM   3970 C  CA  . LYS B 2 170 ? 28.889  9.236   -8.462  1.00 83.25 170 B 1 
ATOM   3971 C  C   . LYS B 2 170 ? 29.880  8.405   -9.284  1.00 79.67 170 B 1 
ATOM   3972 O  O   . LYS B 2 170 ? 29.456  7.438   -9.908  1.00 71.85 170 B 1 
ATOM   3973 C  CB  . LYS B 2 170 ? 28.542  8.566   -7.130  1.00 78.09 170 B 1 
ATOM   3974 C  CG  . LYS B 2 170 ? 27.759  9.538   -6.231  1.00 72.83 170 B 1 
ATOM   3975 C  CD  . LYS B 2 170 ? 27.396  8.892   -4.893  1.00 68.15 170 B 1 
ATOM   3976 C  CE  . LYS B 2 170 ? 26.600  9.920   -4.107  1.00 61.62 170 B 1 
ATOM   3977 N  NZ  . LYS B 2 170 ? 26.081  9.370   -2.824  1.00 55.67 170 B 1 
ATOM   3978 N  N   . PRO B 2 171 ? 31.171  8.750   -9.256  1.00 80.46 171 B 1 
ATOM   3979 C  CA  . PRO B 2 171 ? 32.221  7.970   -9.902  1.00 77.91 171 B 1 
ATOM   3980 C  C   . PRO B 2 171 ? 32.315  6.535   -9.396  1.00 73.04 171 B 1 
ATOM   3981 O  O   . PRO B 2 171 ? 32.027  6.305   -8.205  1.00 65.75 171 B 1 
ATOM   3982 C  CB  . PRO B 2 171 ? 33.532  8.727   -9.635  1.00 71.42 171 B 1 
ATOM   3983 C  CG  . PRO B 2 171 ? 33.093  10.127  -9.248  1.00 72.58 171 B 1 
ATOM   3984 C  CD  . PRO B 2 171 ? 31.737  9.910   -8.598  1.00 75.29 171 B 1 
ATOM   3985 O  OXT . PRO B 2 171 ? 32.725  5.685   -10.220 1.00 67.03 171 B 1 
HETATM 3986 MN MN  . MN  C 3 .   ? -2.001  -7.988  -2.788  1.00 96.13 1   C 1 
HETATM 3987 MN MN  . MN  D 4 .   ? -4.924  -6.484  -3.425  1.00 95.43 1   D 1 
#
