# Supplementary material for: PDZ-directed substrate recruitment is the primary determinant of specific 4E-BP1 dephosphorylation by PP1-Neurabin
Source: eLife. 2025 Jun 23;13:RP103403. doi: 10.7554/eLife.103403 (PMC12185105; doi:10.7554/eLife.103403)
Supplement: Figure 6—source data 1. [file elife-103403-fig6-data1.zip › alphafold3 predictions/fold_pp1_neurabin_4ebp1_pt70_chimera/fold_pp1_neurabin_4ebp1_pt70_chimera_summary_confidences_0.json]

{
 "chain_iptm": [
  0.94,
  0.86,
  0.92,
  0.92
 ],
 "chain_pair_iptm": [
  [
   0.9,
   0.86,
   0.98,
   0.98
  ],
  [
   0.86,
   0.7,
   0.85,
   0.86
  ],
  [
   0.98,
   0.85,
   null,
   null
  ],
  [
   0.98,
   0.86,
   null,
   null
  ]
 ],
 "chain_pair_pae_min": [
  [
   0.76,
   0.94,
   0.87,
   0.98
  ],
  [
   0.91,
   0.76,
   2.27,
   2.22
  ],
  [
   null,
   null,
   null,
   null
  ],
  [
   null,
   null,
   null,
   null
  ]
 ],
 "chain_ptm": [
  0.9,
  0.7,
  null,
  null
 ],
 "fraction_disordered": 0.21,
 "has_clash": 0.0,
 "iptm": 0.86,
 "num_recycles": 10.0,
 "ptm": 0.88,
 "ranking_score": 0.97
}
