# Supplementary material for: PDZ-directed substrate recruitment is the primary determinant of specific 4E-BP1 dephosphorylation by PP1-Neurabin
Source: eLife. 2025 Jun 23;13:RP103403. doi: 10.7554/eLife.103403 (PMC12185105; doi:10.7554/eLife.103403)
Supplement: Figure 6—source data 1. [file elife-103403-fig6-data1.zip › alphafold3 predictions/fold_pp1_neurabin_4ebp1_wt_chimera/fold_pp1_neurabin_4ebp1_wt_chimera_job_request.json]

[{
 "name": "PP1-Neurabin-4EBP1-WT-Chimera",
 "modelSeeds": [
  "1000"
 ],
 "sequences": [
  {
   "proteinChain": {
    "sequence": "LNLDSIIGRLLEVQGSRPGKNVQLTENEIRGLCLKSREIFLSQPILLELEAPLKICGDIHGQYYDLLRLFEYGGFPPESNYLFLGDYVDRGKQSLETICLLLAYKIKYPENFFLLRGNHECASINRIYGFYDECKRRYNIKLWKTFTDCFNCLPIAAIVDEKIFCCHGGLSPDLQSMEQIRRIMRPTDVPDQGLLCDLLWSDPDKDVQGWGENDRGVSFTFGAEVVAKFLHKHDLDLICRAHQVVEDGYEFFAKRQLVTLFSAPNYCGEFDNAGAMMSVDETLMCSFQILKPADKNKGSGSGSGSGSGSPVTKTPPRDLPTIPGVTSGSQFEMDI",
    "count": 1
   }
  },
  {
   "proteinChain": {
    "sequence": "EEEDSDENSYYQPDMEYSEIVGLPEEEEIPANRKIKFSSAPIKVFNTYSNEDYDRRNDEVDPVAASAEYELEKRVEKLELFPVELEKDEDGLGISIIGMGVGADAGLEKLGIFVKTVTEGGAAQRDGRIQVNDQIVEVDGISLVGVTQNFAATVLRNTKGNVRFVIGREKP",
    "count": 1
   }
  },
  {
   "ion": {
    "ion": "MN",
    "count": 2
   }
  }
 ]
}
]
