# Supplementary material for: PDZ-directed substrate recruitment is the primary determinant of specific 4E-BP1 dephosphorylation by PP1-Neurabin
Source: eLife. 2025 Jun 23;13:RP103403. doi: 10.7554/eLife.103403 (PMC12185105; doi:10.7554/eLife.103403)
Supplement: Figure 6—source data 1. [file elife-103403-fig6-data1.zip › alphafold3 predictions/fold_pp1_neurabin_4ebp1_wt_chimera/fold_pp1_neurabin_4ebp1_wt_chimera_model_0.cif]

# By using this file you agree to the legally binding terms of use found at alphafoldserver.com/output-terms
data_791d8a2dc4c50a45
#
_entry.id 791d8a2dc4c50a45
#
loop_
_atom_type.symbol
C  
MN 
N  
O  
S  
#
loop_
_audit_author.name
_audit_author.pdbx_ordinal
"Google DeepMind" 1 
"Isomorphic Labs" 2 
#
_audit_conform.dict_location https://raw.githubusercontent.com/ihmwg/ModelCIF/master/dist/mmcif_ma.dic
_audit_conform.dict_name     mmcif_ma.dic
_audit_conform.dict_version  1.4.5
#
loop_
_chem_comp.formula
_chem_comp.formula_weight
_chem_comp.id
_chem_comp.mon_nstd_flag
_chem_comp.name
_chem_comp.pdbx_smiles
_chem_comp.pdbx_synonyms
_chem_comp.type
"C3 H7 N O2"    89.093  ALA y ALANINE              C[C@H](N)C(O)=O                  ? "L-PEPTIDE LINKING" 
"C6 H15 N4 O2"  175.209 ARG y ARGININE             N[C@@H](CCCNC(N)=[NH2+])C(O)=O   ? "L-PEPTIDE LINKING" 
"C4 H8 N2 O3"   132.118 ASN y ASPARAGINE           N[C@@H](CC(N)=O)C(O)=O           ? "L-PEPTIDE LINKING" 
"C4 H7 N O4"    133.103 ASP y "ASPARTIC ACID"      N[C@@H](CC(O)=O)C(O)=O           ? "L-PEPTIDE LINKING" 
"C3 H7 N O2 S"  121.158 CYS y CYSTEINE             N[C@@H](CS)C(O)=O                ? "L-PEPTIDE LINKING" 
"C5 H10 N2 O3"  146.144 GLN y GLUTAMINE            N[C@@H](CCC(N)=O)C(O)=O          ? "L-PEPTIDE LINKING" 
"C5 H9 N O4"    147.129 GLU y "GLUTAMIC ACID"      N[C@@H](CCC(O)=O)C(O)=O          ? "L-PEPTIDE LINKING" 
"C2 H5 N O2"    75.067  GLY y GLYCINE              NCC(O)=O                         ? "PEPTIDE LINKING"   
"C6 H10 N3 O2"  156.162 HIS y HISTIDINE            N[C@@H](Cc1c[nH]c[nH+]1)C(O)=O   ? "L-PEPTIDE LINKING" 
"C6 H13 N O2"   131.173 ILE y ISOLEUCINE           CC[C@H](C)[C@H](N)C(O)=O         ? "L-PEPTIDE LINKING" 
"C6 H13 N O2"   131.173 LEU y LEUCINE              CC(C)C[C@H](N)C(O)=O             ? "L-PEPTIDE LINKING" 
"C6 H15 N2 O2"  147.195 LYS y LYSINE               N[C@@H](CCCC[NH3+])C(O)=O        ? "L-PEPTIDE LINKING" 
"C5 H11 N O2 S" 149.211 MET y METHIONINE           CSCC[C@H](N)C(O)=O               ? "L-PEPTIDE LINKING" 
Mn              54.938  MN  . "MANGANESE (II) ION" "[Mn++]"                         ? NON-POLYMER         
"C9 H11 N O2"   165.189 PHE y PHENYLALANINE        N[C@@H](Cc1ccccc1)C(O)=O         ? "L-PEPTIDE LINKING" 
"C5 H9 N O2"    115.130 PRO y PROLINE              OC(=O)[C@@H]1CCCN1               ? "L-PEPTIDE LINKING" 
"C3 H7 N O3"    105.093 SER y SERINE               N[C@@H](CO)C(O)=O                ? "L-PEPTIDE LINKING" 
"C4 H9 N O3"    119.119 THR y THREONINE            C[C@@H](O)[C@H](N)C(O)=O         ? "L-PEPTIDE LINKING" 
"C11 H12 N2 O2" 204.225 TRP y TRYPTOPHAN           N[C@@H](Cc1c[nH]c2ccccc12)C(O)=O ? "L-PEPTIDE LINKING" 
"C9 H11 N O3"   181.189 TYR y TYROSINE             N[C@@H](Cc1ccc(O)cc1)C(O)=O      ? "L-PEPTIDE LINKING" 
"C5 H11 N O2"   117.146 VAL y VALINE               CC(C)[C@H](N)C(O)=O              ? "L-PEPTIDE LINKING" 
#
_citation.book_publisher          ?
_citation.country                 UK
_citation.id                      primary
_citation.journal_full            Nature
_citation.journal_id_ASTM         NATUAS
_citation.journal_id_CSD          0006
_citation.journal_id_ISSN         0028-0836
_citation.journal_volume          ?
_citation.page_first              ?
_citation.page_last               ?
_citation.pdbx_database_id_DOI    ?
_citation.pdbx_database_id_PubMed ?
_citation.title                   "Accurate structure prediction of biomolecular interactions with AlphaFold 3"
_citation.year                    2024
#
loop_
_citation_author.citation_id
_citation_author.name
_citation_author.ordinal
primary "Google DeepMind" 1 
primary "Isomorphic Labs" 2 
#
loop_
_entity.id
_entity.pdbx_description
_entity.type
1 . polymer     
2 . polymer     
3 . non-polymer 
4 . non-polymer 
#
loop_
_entity_poly.entity_id
_entity_poly.pdbx_strand_id
_entity_poly.type
1 A polypeptide(L) 
2 B polypeptide(L) 
#
loop_
_entity_poly_seq.entity_id
_entity_poly_seq.hetero
_entity_poly_seq.mon_id
_entity_poly_seq.num
1 n LEU 1   
1 n ASN 2   
1 n LEU 3   
1 n ASP 4   
1 n SER 5   
1 n ILE 6   
1 n ILE 7   
1 n GLY 8   
1 n ARG 9   
1 n LEU 10  
1 n LEU 11  
1 n GLU 12  
1 n VAL 13  
1 n GLN 14  
1 n GLY 15  
1 n SER 16  
1 n ARG 17  
1 n PRO 18  
1 n GLY 19  
1 n LYS 20  
1 n ASN 21  
1 n VAL 22  
1 n GLN 23  
1 n LEU 24  
1 n THR 25  
1 n GLU 26  
1 n ASN 27  
1 n GLU 28  
1 n ILE 29  
1 n ARG 30  
1 n GLY 31  
1 n LEU 32  
1 n CYS 33  
1 n LEU 34  
1 n LYS 35  
1 n SER 36  
1 n ARG 37  
1 n GLU 38  
1 n ILE 39  
1 n PHE 40  
1 n LEU 41  
1 n SER 42  
1 n GLN 43  
1 n PRO 44  
1 n ILE 45  
1 n LEU 46  
1 n LEU 47  
1 n GLU 48  
1 n LEU 49  
1 n GLU 50  
1 n ALA 51  
1 n PRO 52  
1 n LEU 53  
1 n LYS 54  
1 n ILE 55  
1 n CYS 56  
1 n GLY 57  
1 n ASP 58  
1 n ILE 59  
1 n HIS 60  
1 n GLY 61  
1 n GLN 62  
1 n TYR 63  
1 n TYR 64  
1 n ASP 65  
1 n LEU 66  
1 n LEU 67  
1 n ARG 68  
1 n LEU 69  
1 n PHE 70  
1 n GLU 71  
1 n TYR 72  
1 n GLY 73  
1 n GLY 74  
1 n PHE 75  
1 n PRO 76  
1 n PRO 77  
1 n GLU 78  
1 n SER 79  
1 n ASN 80  
1 n TYR 81  
1 n LEU 82  
1 n PHE 83  
1 n LEU 84  
1 n GLY 85  
1 n ASP 86  
1 n TYR 87  
1 n VAL 88  
1 n ASP 89  
1 n ARG 90  
1 n GLY 91  
1 n LYS 92  
1 n GLN 93  
1 n SER 94  
1 n LEU 95  
1 n GLU 96  
1 n THR 97  
1 n ILE 98  
1 n CYS 99  
1 n LEU 100 
1 n LEU 101 
1 n LEU 102 
1 n ALA 103 
1 n TYR 104 
1 n LYS 105 
1 n ILE 106 
1 n LYS 107 
1 n TYR 108 
1 n PRO 109 
1 n GLU 110 
1 n ASN 111 
1 n PHE 112 
1 n PHE 113 
1 n LEU 114 
1 n LEU 115 
1 n ARG 116 
1 n GLY 117 
1 n ASN 118 
1 n HIS 119 
1 n GLU 120 
1 n CYS 121 
1 n ALA 122 
1 n SER 123 
1 n ILE 124 
1 n ASN 125 
1 n ARG 126 
1 n ILE 127 
1 n TYR 128 
1 n GLY 129 
1 n PHE 130 
1 n TYR 131 
1 n ASP 132 
1 n GLU 133 
1 n CYS 134 
1 n LYS 135 
1 n ARG 136 
1 n ARG 137 
1 n TYR 138 
1 n ASN 139 
1 n ILE 140 
1 n LYS 141 
1 n LEU 142 
1 n TRP 143 
1 n LYS 144 
1 n THR 145 
1 n PHE 146 
1 n THR 147 
1 n ASP 148 
1 n CYS 149 
1 n PHE 150 
1 n ASN 151 
1 n CYS 152 
1 n LEU 153 
1 n PRO 154 
1 n ILE 155 
1 n ALA 156 
1 n ALA 157 
1 n ILE 158 
1 n VAL 159 
1 n ASP 160 
1 n GLU 161 
1 n LYS 162 
1 n ILE 163 
1 n PHE 164 
1 n CYS 165 
1 n CYS 166 
1 n HIS 167 
1 n GLY 168 
1 n GLY 169 
1 n LEU 170 
1 n SER 171 
1 n PRO 172 
1 n ASP 173 
1 n LEU 174 
1 n GLN 175 
1 n SER 176 
1 n MET 177 
1 n GLU 178 
1 n GLN 179 
1 n ILE 180 
1 n ARG 181 
1 n ARG 182 
1 n ILE 183 
1 n MET 184 
1 n ARG 185 
1 n PRO 186 
1 n THR 187 
1 n ASP 188 
1 n VAL 189 
1 n PRO 190 
1 n ASP 191 
1 n GLN 192 
1 n GLY 193 
1 n LEU 194 
1 n LEU 195 
1 n CYS 196 
1 n ASP 197 
1 n LEU 198 
1 n LEU 199 
1 n TRP 200 
1 n SER 201 
1 n ASP 202 
1 n PRO 203 
1 n ASP 204 
1 n LYS 205 
1 n ASP 206 
1 n VAL 207 
1 n GLN 208 
1 n GLY 209 
1 n TRP 210 
1 n GLY 211 
1 n GLU 212 
1 n ASN 213 
1 n ASP 214 
1 n ARG 215 
1 n GLY 216 
1 n VAL 217 
1 n SER 218 
1 n PHE 219 
1 n THR 220 
1 n PHE 221 
1 n GLY 222 
1 n ALA 223 
1 n GLU 224 
1 n VAL 225 
1 n VAL 226 
1 n ALA 227 
1 n LYS 228 
1 n PHE 229 
1 n LEU 230 
1 n HIS 231 
1 n LYS 232 
1 n HIS 233 
1 n ASP 234 
1 n LEU 235 
1 n ASP 236 
1 n LEU 237 
1 n ILE 238 
1 n CYS 239 
1 n ARG 240 
1 n ALA 241 
1 n HIS 242 
1 n GLN 243 
1 n VAL 244 
1 n VAL 245 
1 n GLU 246 
1 n ASP 247 
1 n GLY 248 
1 n TYR 249 
1 n GLU 250 
1 n PHE 251 
1 n PHE 252 
1 n ALA 253 
1 n LYS 254 
1 n ARG 255 
1 n GLN 256 
1 n LEU 257 
1 n VAL 258 
1 n THR 259 
1 n LEU 260 
1 n PHE 261 
1 n SER 262 
1 n ALA 263 
1 n PRO 264 
1 n ASN 265 
1 n TYR 266 
1 n CYS 267 
1 n GLY 268 
1 n GLU 269 
1 n PHE 270 
1 n ASP 271 
1 n ASN 272 
1 n ALA 273 
1 n GLY 274 
1 n ALA 275 
1 n MET 276 
1 n MET 277 
1 n SER 278 
1 n VAL 279 
1 n ASP 280 
1 n GLU 281 
1 n THR 282 
1 n LEU 283 
1 n MET 284 
1 n CYS 285 
1 n SER 286 
1 n PHE 287 
1 n GLN 288 
1 n ILE 289 
1 n LEU 290 
1 n LYS 291 
1 n PRO 292 
1 n ALA 293 
1 n ASP 294 
1 n LYS 295 
1 n ASN 296 
1 n LYS 297 
1 n GLY 298 
1 n SER 299 
1 n GLY 300 
1 n SER 301 
1 n GLY 302 
1 n SER 303 
1 n GLY 304 
1 n SER 305 
1 n GLY 306 
1 n SER 307 
1 n GLY 308 
1 n SER 309 
1 n PRO 310 
1 n VAL 311 
1 n THR 312 
1 n LYS 313 
1 n THR 314 
1 n PRO 315 
1 n PRO 316 
1 n ARG 317 
1 n ASP 318 
1 n LEU 319 
1 n PRO 320 
1 n THR 321 
1 n ILE 322 
1 n PRO 323 
1 n GLY 324 
1 n VAL 325 
1 n THR 326 
1 n SER 327 
1 n GLY 328 
1 n SER 329 
1 n GLN 330 
1 n PHE 331 
1 n GLU 332 
1 n MET 333 
1 n ASP 334 
1 n ILE 335 
2 n GLU 1   
2 n GLU 2   
2 n GLU 3   
2 n ASP 4   
2 n SER 5   
2 n ASP 6   
2 n GLU 7   
2 n ASN 8   
2 n SER 9   
2 n TYR 10  
2 n TYR 11  
2 n GLN 12  
2 n PRO 13  
2 n ASP 14  
2 n MET 15  
2 n GLU 16  
2 n TYR 17  
2 n SER 18  
2 n GLU 19  
2 n ILE 20  
2 n VAL 21  
2 n GLY 22  
2 n LEU 23  
2 n PRO 24  
2 n GLU 25  
2 n GLU 26  
2 n GLU 27  
2 n GLU 28  
2 n ILE 29  
2 n PRO 30  
2 n ALA 31  
2 n ASN 32  
2 n ARG 33  
2 n LYS 34  
2 n ILE 35  
2 n LYS 36  
2 n PHE 37  
2 n SER 38  
2 n SER 39  
2 n ALA 40  
2 n PRO 41  
2 n ILE 42  
2 n LYS 43  
2 n VAL 44  
2 n PHE 45  
2 n ASN 46  
2 n THR 47  
2 n TYR 48  
2 n SER 49  
2 n ASN 50  
2 n GLU 51  
2 n ASP 52  
2 n TYR 53  
2 n ASP 54  
2 n ARG 55  
2 n ARG 56  
2 n ASN 57  
2 n ASP 58  
2 n GLU 59  
2 n VAL 60  
2 n ASP 61  
2 n PRO 62  
2 n VAL 63  
2 n ALA 64  
2 n ALA 65  
2 n SER 66  
2 n ALA 67  
2 n GLU 68  
2 n TYR 69  
2 n GLU 70  
2 n LEU 71  
2 n GLU 72  
2 n LYS 73  
2 n ARG 74  
2 n VAL 75  
2 n GLU 76  
2 n LYS 77  
2 n LEU 78  
2 n GLU 79  
2 n LEU 80  
2 n PHE 81  
2 n PRO 82  
2 n VAL 83  
2 n GLU 84  
2 n LEU 85  
2 n GLU 86  
2 n LYS 87  
2 n ASP 88  
2 n GLU 89  
2 n ASP 90  
2 n GLY 91  
2 n LEU 92  
2 n GLY 93  
2 n ILE 94  
2 n SER 95  
2 n ILE 96  
2 n ILE 97  
2 n GLY 98  
2 n MET 99  
2 n GLY 100 
2 n VAL 101 
2 n GLY 102 
2 n ALA 103 
2 n ASP 104 
2 n ALA 105 
2 n GLY 106 
2 n LEU 107 
2 n GLU 108 
2 n LYS 109 
2 n LEU 110 
2 n GLY 111 
2 n ILE 112 
2 n PHE 113 
2 n VAL 114 
2 n LYS 115 
2 n THR 116 
2 n VAL 117 
2 n THR 118 
2 n GLU 119 
2 n GLY 120 
2 n GLY 121 
2 n ALA 122 
2 n ALA 123 
2 n GLN 124 
2 n ARG 125 
2 n ASP 126 
2 n GLY 127 
2 n ARG 128 
2 n ILE 129 
2 n GLN 130 
2 n VAL 131 
2 n ASN 132 
2 n ASP 133 
2 n GLN 134 
2 n ILE 135 
2 n VAL 136 
2 n GLU 137 
2 n VAL 138 
2 n ASP 139 
2 n GLY 140 
2 n ILE 141 
2 n SER 142 
2 n LEU 143 
2 n VAL 144 
2 n GLY 145 
2 n VAL 146 
2 n THR 147 
2 n GLN 148 
2 n ASN 149 
2 n PHE 150 
2 n ALA 151 
2 n ALA 152 
2 n THR 153 
2 n VAL 154 
2 n LEU 155 
2 n ARG 156 
2 n ASN 157 
2 n THR 158 
2 n LYS 159 
2 n GLY 160 
2 n ASN 161 
2 n VAL 162 
2 n ARG 163 
2 n PHE 164 
2 n VAL 165 
2 n ILE 166 
2 n GLY 167 
2 n ARG 168 
2 n GLU 169 
2 n LYS 170 
2 n PRO 171 
#
_ma_data.content_type "model coordinates"
_ma_data.id           1
_ma_data.name         Model
#
_ma_model_list.data_id          1
_ma_model_list.model_group_id   1
_ma_model_list.model_group_name "AlphaFold-beta-20231127 (7a14c934-fe78-43c1-a552-7fb305b0ebd1 @ 2024-09-10 09:01:27)"
_ma_model_list.model_id         1
_ma_model_list.model_name       "Top ranked model"
_ma_model_list.model_type       "Ab initio model"
_ma_model_list.ordinal_id       1
#
loop_
_ma_protocol_step.method_type
_ma_protocol_step.ordinal_id
_ma_protocol_step.protocol_id
_ma_protocol_step.step_id
"coevolution MSA" 1 1 1 
"template search" 2 1 2 
modeling          3 1 3 
#
loop_
_ma_qa_metric.id
_ma_qa_metric.mode
_ma_qa_metric.name
_ma_qa_metric.software_group_id
_ma_qa_metric.type
1 global pLDDT 1 pLDDT 
2 local  pLDDT 1 pLDDT 
#
_ma_qa_metric_global.metric_id    1
_ma_qa_metric_global.metric_value 89.35
_ma_qa_metric_global.model_id     1
_ma_qa_metric_global.ordinal_id   1
#
_ma_software_group.group_id    1
_ma_software_group.ordinal_id  1
_ma_software_group.software_id 1
#
loop_
_ma_target_entity.data_id
_ma_target_entity.entity_id
_ma_target_entity.origin
1 1 . 
1 2 . 
1 3 . 
1 4 . 
#
loop_
_ma_target_entity_instance.asym_id
_ma_target_entity_instance.details
_ma_target_entity_instance.entity_id
A . 1 
B . 2 
C . 3 
D . 4 
#
loop_
_pdbx_data_usage.details
_pdbx_data_usage.id
_pdbx_data_usage.type
_pdbx_data_usage.url
;NON-COMMERCIAL USE ONLY, BY USING THIS FILE YOU AGREE TO THE TERMS OF USE FOUND
AT alphafoldserver.com/output-terms.
;
1 license    ? 
;THE INFORMATION IS NOT INTENDED FOR, HAS NOT BEEN VALIDATED FOR, AND IS NOT
APPROVED FOR CLINICAL USE. IT SHOULD NOT BE USED FOR CLINICAL PURPOSE OR RELIED
ON FOR MEDICAL OR OTHER PROFESSIONAL ADVICE. IT IS THEORETICAL MODELLING ONLY
AND CAUTION SHOULD BE EXERCISED IN ITS USE. IT IS PROVIDED "AS-IS" WITHOUT ANY
WARRANTY OF ANY KIND, WHETHER EXPRESSED OR IMPLIED. NO WARRANTY IS GIVEN THAT
USE OF THE INFORMATION SHALL NOT INFRINGE THE RIGHTS OF ANY THIRD PARTY.
;
2 disclaimer ? 
#
loop_
_pdbx_nonpoly_scheme.asym_id
_pdbx_nonpoly_scheme.auth_seq_num
_pdbx_nonpoly_scheme.entity_id
_pdbx_nonpoly_scheme.mon_id
_pdbx_nonpoly_scheme.pdb_ins_code
_pdbx_nonpoly_scheme.pdb_seq_num
_pdbx_nonpoly_scheme.pdb_strand_id
C 1 3 MN . 1 C 
D 1 4 MN . 1 D 
#
loop_
_pdbx_poly_seq_scheme.asym_id
_pdbx_poly_seq_scheme.auth_seq_num
_pdbx_poly_seq_scheme.entity_id
_pdbx_poly_seq_scheme.hetero
_pdbx_poly_seq_scheme.mon_id
_pdbx_poly_seq_scheme.pdb_ins_code
_pdbx_poly_seq_scheme.pdb_seq_num
_pdbx_poly_seq_scheme.pdb_strand_id
_pdbx_poly_seq_scheme.seq_id
A 1   1 n LEU . 1   A 1   
A 2   1 n ASN . 2   A 2   
A 3   1 n LEU . 3   A 3   
A 4   1 n ASP . 4   A 4   
A 5   1 n SER . 5   A 5   
A 6   1 n ILE . 6   A 6   
A 7   1 n ILE . 7   A 7   
A 8   1 n GLY . 8   A 8   
A 9   1 n ARG . 9   A 9   
A 10  1 n LEU . 10  A 10  
A 11  1 n LEU . 11  A 11  
A 12  1 n GLU . 12  A 12  
A 13  1 n VAL . 13  A 13  
A 14  1 n GLN . 14  A 14  
A 15  1 n GLY . 15  A 15  
A 16  1 n SER . 16  A 16  
A 17  1 n ARG . 17  A 17  
A 18  1 n PRO . 18  A 18  
A 19  1 n GLY . 19  A 19  
A 20  1 n LYS . 20  A 20  
A 21  1 n ASN . 21  A 21  
A 22  1 n VAL . 22  A 22  
A 23  1 n GLN . 23  A 23  
A 24  1 n LEU . 24  A 24  
A 25  1 n THR . 25  A 25  
A 26  1 n GLU . 26  A 26  
A 27  1 n ASN . 27  A 27  
A 28  1 n GLU . 28  A 28  
A 29  1 n ILE . 29  A 29  
A 30  1 n ARG . 30  A 30  
A 31  1 n GLY . 31  A 31  
A 32  1 n LEU . 32  A 32  
A 33  1 n CYS . 33  A 33  
A 34  1 n LEU . 34  A 34  
A 35  1 n LYS . 35  A 35  
A 36  1 n SER . 36  A 36  
A 37  1 n ARG . 37  A 37  
A 38  1 n GLU . 38  A 38  
A 39  1 n ILE . 39  A 39  
A 40  1 n PHE . 40  A 40  
A 41  1 n LEU . 41  A 41  
A 42  1 n SER . 42  A 42  
A 43  1 n GLN . 43  A 43  
A 44  1 n PRO . 44  A 44  
A 45  1 n ILE . 45  A 45  
A 46  1 n LEU . 46  A 46  
A 47  1 n LEU . 47  A 47  
A 48  1 n GLU . 48  A 48  
A 49  1 n LEU . 49  A 49  
A 50  1 n GLU . 50  A 50  
A 51  1 n ALA . 51  A 51  
A 52  1 n PRO . 52  A 52  
A 53  1 n LEU . 53  A 53  
A 54  1 n LYS . 54  A 54  
A 55  1 n ILE . 55  A 55  
A 56  1 n CYS . 56  A 56  
A 57  1 n GLY . 57  A 57  
A 58  1 n ASP . 58  A 58  
A 59  1 n ILE . 59  A 59  
A 60  1 n HIS . 60  A 60  
A 61  1 n GLY . 61  A 61  
A 62  1 n GLN . 62  A 62  
A 63  1 n TYR . 63  A 63  
A 64  1 n TYR . 64  A 64  
A 65  1 n ASP . 65  A 65  
A 66  1 n LEU . 66  A 66  
A 67  1 n LEU . 67  A 67  
A 68  1 n ARG . 68  A 68  
A 69  1 n LEU . 69  A 69  
A 70  1 n PHE . 70  A 70  
A 71  1 n GLU . 71  A 71  
A 72  1 n TYR . 72  A 72  
A 73  1 n GLY . 73  A 73  
A 74  1 n GLY . 74  A 74  
A 75  1 n PHE . 75  A 75  
A 76  1 n PRO . 76  A 76  
A 77  1 n PRO . 77  A 77  
A 78  1 n GLU . 78  A 78  
A 79  1 n SER . 79  A 79  
A 80  1 n ASN . 80  A 80  
A 81  1 n TYR . 81  A 81  
A 82  1 n LEU . 82  A 82  
A 83  1 n PHE . 83  A 83  
A 84  1 n LEU . 84  A 84  
A 85  1 n GLY . 85  A 85  
A 86  1 n ASP . 86  A 86  
A 87  1 n TYR . 87  A 87  
A 88  1 n VAL . 88  A 88  
A 89  1 n ASP . 89  A 89  
A 90  1 n ARG . 90  A 90  
A 91  1 n GLY . 91  A 91  
A 92  1 n LYS . 92  A 92  
A 93  1 n GLN . 93  A 93  
A 94  1 n SER . 94  A 94  
A 95  1 n LEU . 95  A 95  
A 96  1 n GLU . 96  A 96  
A 97  1 n THR . 97  A 97  
A 98  1 n ILE . 98  A 98  
A 99  1 n CYS . 99  A 99  
A 100 1 n LEU . 100 A 100 
A 101 1 n LEU . 101 A 101 
A 102 1 n LEU . 102 A 102 
A 103 1 n ALA . 103 A 103 
A 104 1 n TYR . 104 A 104 
A 105 1 n LYS . 105 A 105 
A 106 1 n ILE . 106 A 106 
A 107 1 n LYS . 107 A 107 
A 108 1 n TYR . 108 A 108 
A 109 1 n PRO . 109 A 109 
A 110 1 n GLU . 110 A 110 
A 111 1 n ASN . 111 A 111 
A 112 1 n PHE . 112 A 112 
A 113 1 n PHE . 113 A 113 
A 114 1 n LEU . 114 A 114 
A 115 1 n LEU . 115 A 115 
A 116 1 n ARG . 116 A 116 
A 117 1 n GLY . 117 A 117 
A 118 1 n ASN . 118 A 118 
A 119 1 n HIS . 119 A 119 
A 120 1 n GLU . 120 A 120 
A 121 1 n CYS . 121 A 121 
A 122 1 n ALA . 122 A 122 
A 123 1 n SER . 123 A 123 
A 124 1 n ILE . 124 A 124 
A 125 1 n ASN . 125 A 125 
A 126 1 n ARG . 126 A 126 
A 127 1 n ILE . 127 A 127 
A 128 1 n TYR . 128 A 128 
A 129 1 n GLY . 129 A 129 
A 130 1 n PHE . 130 A 130 
A 131 1 n TYR . 131 A 131 
A 132 1 n ASP . 132 A 132 
A 133 1 n GLU . 133 A 133 
A 134 1 n CYS . 134 A 134 
A 135 1 n LYS . 135 A 135 
A 136 1 n ARG . 136 A 136 
A 137 1 n ARG . 137 A 137 
A 138 1 n TYR . 138 A 138 
A 139 1 n ASN . 139 A 139 
A 140 1 n ILE . 140 A 140 
A 141 1 n LYS . 141 A 141 
A 142 1 n LEU . 142 A 142 
A 143 1 n TRP . 143 A 143 
A 144 1 n LYS . 144 A 144 
A 145 1 n THR . 145 A 145 
A 146 1 n PHE . 146 A 146 
A 147 1 n THR . 147 A 147 
A 148 1 n ASP . 148 A 148 
A 149 1 n CYS . 149 A 149 
A 150 1 n PHE . 150 A 150 
A 151 1 n ASN . 151 A 151 
A 152 1 n CYS . 152 A 152 
A 153 1 n LEU . 153 A 153 
A 154 1 n PRO . 154 A 154 
A 155 1 n ILE . 155 A 155 
A 156 1 n ALA . 156 A 156 
A 157 1 n ALA . 157 A 157 
A 158 1 n ILE . 158 A 158 
A 159 1 n VAL . 159 A 159 
A 160 1 n ASP . 160 A 160 
A 161 1 n GLU . 161 A 161 
A 162 1 n LYS . 162 A 162 
A 163 1 n ILE . 163 A 163 
A 164 1 n PHE . 164 A 164 
A 165 1 n CYS . 165 A 165 
A 166 1 n CYS . 166 A 166 
A 167 1 n HIS . 167 A 167 
A 168 1 n GLY . 168 A 168 
A 169 1 n GLY . 169 A 169 
A 170 1 n LEU . 170 A 170 
A 171 1 n SER . 171 A 171 
A 172 1 n PRO . 172 A 172 
A 173 1 n ASP . 173 A 173 
A 174 1 n LEU . 174 A 174 
A 175 1 n GLN . 175 A 175 
A 176 1 n SER . 176 A 176 
A 177 1 n MET . 177 A 177 
A 178 1 n GLU . 178 A 178 
A 179 1 n GLN . 179 A 179 
A 180 1 n ILE . 180 A 180 
A 181 1 n ARG . 181 A 181 
A 182 1 n ARG . 182 A 182 
A 183 1 n ILE . 183 A 183 
A 184 1 n MET . 184 A 184 
A 185 1 n ARG . 185 A 185 
A 186 1 n PRO . 186 A 186 
A 187 1 n THR . 187 A 187 
A 188 1 n ASP . 188 A 188 
A 189 1 n VAL . 189 A 189 
A 190 1 n PRO . 190 A 190 
A 191 1 n ASP . 191 A 191 
A 192 1 n GLN . 192 A 192 
A 193 1 n GLY . 193 A 193 
A 194 1 n LEU . 194 A 194 
A 195 1 n LEU . 195 A 195 
A 196 1 n CYS . 196 A 196 
A 197 1 n ASP . 197 A 197 
A 198 1 n LEU . 198 A 198 
A 199 1 n LEU . 199 A 199 
A 200 1 n TRP . 200 A 200 
A 201 1 n SER . 201 A 201 
A 202 1 n ASP . 202 A 202 
A 203 1 n PRO . 203 A 203 
A 204 1 n ASP . 204 A 204 
A 205 1 n LYS . 205 A 205 
A 206 1 n ASP . 206 A 206 
A 207 1 n VAL . 207 A 207 
A 208 1 n GLN . 208 A 208 
A 209 1 n GLY . 209 A 209 
A 210 1 n TRP . 210 A 210 
A 211 1 n GLY . 211 A 211 
A 212 1 n GLU . 212 A 212 
A 213 1 n ASN . 213 A 213 
A 214 1 n ASP . 214 A 214 
A 215 1 n ARG . 215 A 215 
A 216 1 n GLY . 216 A 216 
A 217 1 n VAL . 217 A 217 
A 218 1 n SER . 218 A 218 
A 219 1 n PHE . 219 A 219 
A 220 1 n THR . 220 A 220 
A 221 1 n PHE . 221 A 221 
A 222 1 n GLY . 222 A 222 
A 223 1 n ALA . 223 A 223 
A 224 1 n GLU . 224 A 224 
A 225 1 n VAL . 225 A 225 
A 226 1 n VAL . 226 A 226 
A 227 1 n ALA . 227 A 227 
A 228 1 n LYS . 228 A 228 
A 229 1 n PHE . 229 A 229 
A 230 1 n LEU . 230 A 230 
A 231 1 n HIS . 231 A 231 
A 232 1 n LYS . 232 A 232 
A 233 1 n HIS . 233 A 233 
A 234 1 n ASP . 234 A 234 
A 235 1 n LEU . 235 A 235 
A 236 1 n ASP . 236 A 236 
A 237 1 n LEU . 237 A 237 
A 238 1 n ILE . 238 A 238 
A 239 1 n CYS . 239 A 239 
A 240 1 n ARG . 240 A 240 
A 241 1 n ALA . 241 A 241 
A 242 1 n HIS . 242 A 242 
A 243 1 n GLN . 243 A 243 
A 244 1 n VAL . 244 A 244 
A 245 1 n VAL . 245 A 245 
A 246 1 n GLU . 246 A 246 
A 247 1 n ASP . 247 A 247 
A 248 1 n GLY . 248 A 248 
A 249 1 n TYR . 249 A 249 
A 250 1 n GLU . 250 A 250 
A 251 1 n PHE . 251 A 251 
A 252 1 n PHE . 252 A 252 
A 253 1 n ALA . 253 A 253 
A 254 1 n LYS . 254 A 254 
A 255 1 n ARG . 255 A 255 
A 256 1 n GLN . 256 A 256 
A 257 1 n LEU . 257 A 257 
A 258 1 n VAL . 258 A 258 
A 259 1 n THR . 259 A 259 
A 260 1 n LEU . 260 A 260 
A 261 1 n PHE . 261 A 261 
A 262 1 n SER . 262 A 262 
A 263 1 n ALA . 263 A 263 
A 264 1 n PRO . 264 A 264 
A 265 1 n ASN . 265 A 265 
A 266 1 n TYR . 266 A 266 
A 267 1 n CYS . 267 A 267 
A 268 1 n GLY . 268 A 268 
A 269 1 n GLU . 269 A 269 
A 270 1 n PHE . 270 A 270 
A 271 1 n ASP . 271 A 271 
A 272 1 n ASN . 272 A 272 
A 273 1 n ALA . 273 A 273 
A 274 1 n GLY . 274 A 274 
A 275 1 n ALA . 275 A 275 
A 276 1 n MET . 276 A 276 
A 277 1 n MET . 277 A 277 
A 278 1 n SER . 278 A 278 
A 279 1 n VAL . 279 A 279 
A 280 1 n ASP . 280 A 280 
A 281 1 n GLU . 281 A 281 
A 282 1 n THR . 282 A 282 
A 283 1 n LEU . 283 A 283 
A 284 1 n MET . 284 A 284 
A 285 1 n CYS . 285 A 285 
A 286 1 n SER . 286 A 286 
A 287 1 n PHE . 287 A 287 
A 288 1 n GLN . 288 A 288 
A 289 1 n ILE . 289 A 289 
A 290 1 n LEU . 290 A 290 
A 291 1 n LYS . 291 A 291 
A 292 1 n PRO . 292 A 292 
A 293 1 n ALA . 293 A 293 
A 294 1 n ASP . 294 A 294 
A 295 1 n LYS . 295 A 295 
A 296 1 n ASN . 296 A 296 
A 297 1 n LYS . 297 A 297 
A 298 1 n GLY . 298 A 298 
A 299 1 n SER . 299 A 299 
A 300 1 n GLY . 300 A 300 
A 301 1 n SER . 301 A 301 
A 302 1 n GLY . 302 A 302 
A 303 1 n SER . 303 A 303 
A 304 1 n GLY . 304 A 304 
A 305 1 n SER . 305 A 305 
A 306 1 n GLY . 306 A 306 
A 307 1 n SER . 307 A 307 
A 308 1 n GLY . 308 A 308 
A 309 1 n SER . 309 A 309 
A 310 1 n PRO . 310 A 310 
A 311 1 n VAL . 311 A 311 
A 312 1 n THR . 312 A 312 
A 313 1 n LYS . 313 A 313 
A 314 1 n THR . 314 A 314 
A 315 1 n PRO . 315 A 315 
A 316 1 n PRO . 316 A 316 
A 317 1 n ARG . 317 A 317 
A 318 1 n ASP . 318 A 318 
A 319 1 n LEU . 319 A 319 
A 320 1 n PRO . 320 A 320 
A 321 1 n THR . 321 A 321 
A 322 1 n ILE . 322 A 322 
A 323 1 n PRO . 323 A 323 
A 324 1 n GLY . 324 A 324 
A 325 1 n VAL . 325 A 325 
A 326 1 n THR . 326 A 326 
A 327 1 n SER . 327 A 327 
A 328 1 n GLY . 328 A 328 
A 329 1 n SER . 329 A 329 
A 330 1 n GLN . 330 A 330 
A 331 1 n PHE . 331 A 331 
A 332 1 n GLU . 332 A 332 
A 333 1 n MET . 333 A 333 
A 334 1 n ASP . 334 A 334 
A 335 1 n ILE . 335 A 335 
B 1   2 n GLU . 1   B 1   
B 2   2 n GLU . 2   B 2   
B 3   2 n GLU . 3   B 3   
B 4   2 n ASP . 4   B 4   
B 5   2 n SER . 5   B 5   
B 6   2 n ASP . 6   B 6   
B 7   2 n GLU . 7   B 7   
B 8   2 n ASN . 8   B 8   
B 9   2 n SER . 9   B 9   
B 10  2 n TYR . 10  B 10  
B 11  2 n TYR . 11  B 11  
B 12  2 n GLN . 12  B 12  
B 13  2 n PRO . 13  B 13  
B 14  2 n ASP . 14  B 14  
B 15  2 n MET . 15  B 15  
B 16  2 n GLU . 16  B 16  
B 17  2 n TYR . 17  B 17  
B 18  2 n SER . 18  B 18  
B 19  2 n GLU . 19  B 19  
B 20  2 n ILE . 20  B 20  
B 21  2 n VAL . 21  B 21  
B 22  2 n GLY . 22  B 22  
B 23  2 n LEU . 23  B 23  
B 24  2 n PRO . 24  B 24  
B 25  2 n GLU . 25  B 25  
B 26  2 n GLU . 26  B 26  
B 27  2 n GLU . 27  B 27  
B 28  2 n GLU . 28  B 28  
B 29  2 n ILE . 29  B 29  
B 30  2 n PRO . 30  B 30  
B 31  2 n ALA . 31  B 31  
B 32  2 n ASN . 32  B 32  
B 33  2 n ARG . 33  B 33  
B 34  2 n LYS . 34  B 34  
B 35  2 n ILE . 35  B 35  
B 36  2 n LYS . 36  B 36  
B 37  2 n PHE . 37  B 37  
B 38  2 n SER . 38  B 38  
B 39  2 n SER . 39  B 39  
B 40  2 n ALA . 40  B 40  
B 41  2 n PRO . 41  B 41  
B 42  2 n ILE . 42  B 42  
B 43  2 n LYS . 43  B 43  
B 44  2 n VAL . 44  B 44  
B 45  2 n PHE . 45  B 45  
B 46  2 n ASN . 46  B 46  
B 47  2 n THR . 47  B 47  
B 48  2 n TYR . 48  B 48  
B 49  2 n SER . 49  B 49  
B 50  2 n ASN . 50  B 50  
B 51  2 n GLU . 51  B 51  
B 52  2 n ASP . 52  B 52  
B 53  2 n TYR . 53  B 53  
B 54  2 n ASP . 54  B 54  
B 55  2 n ARG . 55  B 55  
B 56  2 n ARG . 56  B 56  
B 57  2 n ASN . 57  B 57  
B 58  2 n ASP . 58  B 58  
B 59  2 n GLU . 59  B 59  
B 60  2 n VAL . 60  B 60  
B 61  2 n ASP . 61  B 61  
B 62  2 n PRO . 62  B 62  
B 63  2 n VAL . 63  B 63  
B 64  2 n ALA . 64  B 64  
B 65  2 n ALA . 65  B 65  
B 66  2 n SER . 66  B 66  
B 67  2 n ALA . 67  B 67  
B 68  2 n GLU . 68  B 68  
B 69  2 n TYR . 69  B 69  
B 70  2 n GLU . 70  B 70  
B 71  2 n LEU . 71  B 71  
B 72  2 n GLU . 72  B 72  
B 73  2 n LYS . 73  B 73  
B 74  2 n ARG . 74  B 74  
B 75  2 n VAL . 75  B 75  
B 76  2 n GLU . 76  B 76  
B 77  2 n LYS . 77  B 77  
B 78  2 n LEU . 78  B 78  
B 79  2 n GLU . 79  B 79  
B 80  2 n LEU . 80  B 80  
B 81  2 n PHE . 81  B 81  
B 82  2 n PRO . 82  B 82  
B 83  2 n VAL . 83  B 83  
B 84  2 n GLU . 84  B 84  
B 85  2 n LEU . 85  B 85  
B 86  2 n GLU . 86  B 86  
B 87  2 n LYS . 87  B 87  
B 88  2 n ASP . 88  B 88  
B 89  2 n GLU . 89  B 89  
B 90  2 n ASP . 90  B 90  
B 91  2 n GLY . 91  B 91  
B 92  2 n LEU . 92  B 92  
B 93  2 n GLY . 93  B 93  
B 94  2 n ILE . 94  B 94  
B 95  2 n SER . 95  B 95  
B 96  2 n ILE . 96  B 96  
B 97  2 n ILE . 97  B 97  
B 98  2 n GLY . 98  B 98  
B 99  2 n MET . 99  B 99  
B 100 2 n GLY . 100 B 100 
B 101 2 n VAL . 101 B 101 
B 102 2 n GLY . 102 B 102 
B 103 2 n ALA . 103 B 103 
B 104 2 n ASP . 104 B 104 
B 105 2 n ALA . 105 B 105 
B 106 2 n GLY . 106 B 106 
B 107 2 n LEU . 107 B 107 
B 108 2 n GLU . 108 B 108 
B 109 2 n LYS . 109 B 109 
B 110 2 n LEU . 110 B 110 
B 111 2 n GLY . 111 B 111 
B 112 2 n ILE . 112 B 112 
B 113 2 n PHE . 113 B 113 
B 114 2 n VAL . 114 B 114 
B 115 2 n LYS . 115 B 115 
B 116 2 n THR . 116 B 116 
B 117 2 n VAL . 117 B 117 
B 118 2 n THR . 118 B 118 
B 119 2 n GLU . 119 B 119 
B 120 2 n GLY . 120 B 120 
B 121 2 n GLY . 121 B 121 
B 122 2 n ALA . 122 B 122 
B 123 2 n ALA . 123 B 123 
B 124 2 n GLN . 124 B 124 
B 125 2 n ARG . 125 B 125 
B 126 2 n ASP . 126 B 126 
B 127 2 n GLY . 127 B 127 
B 128 2 n ARG . 128 B 128 
B 129 2 n ILE . 129 B 129 
B 130 2 n GLN . 130 B 130 
B 131 2 n VAL . 131 B 131 
B 132 2 n ASN . 132 B 132 
B 133 2 n ASP . 133 B 133 
B 134 2 n GLN . 134 B 134 
B 135 2 n ILE . 135 B 135 
B 136 2 n VAL . 136 B 136 
B 137 2 n GLU . 137 B 137 
B 138 2 n VAL . 138 B 138 
B 139 2 n ASP . 139 B 139 
B 140 2 n GLY . 140 B 140 
B 141 2 n ILE . 141 B 141 
B 142 2 n SER . 142 B 142 
B 143 2 n LEU . 143 B 143 
B 144 2 n VAL . 144 B 144 
B 145 2 n GLY . 145 B 145 
B 146 2 n VAL . 146 B 146 
B 147 2 n THR . 147 B 147 
B 148 2 n GLN . 148 B 148 
B 149 2 n ASN . 149 B 149 
B 150 2 n PHE . 150 B 150 
B 151 2 n ALA . 151 B 151 
B 152 2 n ALA . 152 B 152 
B 153 2 n THR . 153 B 153 
B 154 2 n VAL . 154 B 154 
B 155 2 n LEU . 155 B 155 
B 156 2 n ARG . 156 B 156 
B 157 2 n ASN . 157 B 157 
B 158 2 n THR . 158 B 158 
B 159 2 n LYS . 159 B 159 
B 160 2 n GLY . 160 B 160 
B 161 2 n ASN . 161 B 161 
B 162 2 n VAL . 162 B 162 
B 163 2 n ARG . 163 B 163 
B 164 2 n PHE . 164 B 164 
B 165 2 n VAL . 165 B 165 
B 166 2 n ILE . 166 B 166 
B 167 2 n GLY . 167 B 167 
B 168 2 n ARG . 168 B 168 
B 169 2 n GLU . 169 B 169 
B 170 2 n LYS . 170 B 170 
B 171 2 n PRO . 171 B 171 
#
_software.classification other
_software.date           ?
_software.description    "Structure prediction"
_software.name           AlphaFold
_software.pdbx_ordinal   1
_software.type           package
_software.version        "AlphaFold-beta-20231127 (7a14c934-fe78-43c1-a552-7fb305b0ebd1 @ 2024-09-10 09:01:27)"
#
loop_
_struct_asym.entity_id
_struct_asym.id
1 A 
2 B 
3 C 
4 D 
#
loop_
_atom_site.group_PDB
_atom_site.id
_atom_site.type_symbol
_atom_site.label_atom_id
_atom_site.label_alt_id
_atom_site.label_comp_id
_atom_site.label_asym_id
_atom_site.label_entity_id
_atom_site.label_seq_id
_atom_site.pdbx_PDB_ins_code
_atom_site.Cartn_x
_atom_site.Cartn_y
_atom_site.Cartn_z
_atom_site.occupancy
_atom_site.B_iso_or_equiv
_atom_site.auth_seq_id
_atom_site.auth_asym_id
_atom_site.pdbx_PDB_model_num
ATOM   1    N  N   . LEU A 1 1   ? 17.971  -17.051 6.470   1.00 85.08 1   A 1 
ATOM   2    C  CA  . LEU A 1 1   ? 16.886  -16.187 6.971   1.00 90.92 1   A 1 
ATOM   3    C  C   . LEU A 1 1   ? 16.321  -16.832 8.231   1.00 92.06 1   A 1 
ATOM   4    O  O   . LEU A 1 1   ? 15.795  -17.943 8.141   1.00 87.36 1   A 1 
ATOM   5    C  CB  . LEU A 1 1   ? 15.820  -16.033 5.879   1.00 86.74 1   A 1 
ATOM   6    C  CG  . LEU A 1 1   ? 14.756  -14.958 6.179   1.00 89.19 1   A 1 
ATOM   7    C  CD1 . LEU A 1 1   ? 15.357  -13.552 6.138   1.00 86.17 1   A 1 
ATOM   8    C  CD2 . LEU A 1 1   ? 13.653  -15.021 5.114   1.00 87.02 1   A 1 
ATOM   9    N  N   . ASN A 1 2   ? 16.469  -16.196 9.398   1.00 93.37 2   A 1 
ATOM   10   C  CA  . ASN A 1 2   ? 15.911  -16.716 10.647  1.00 96.19 2   A 1 
ATOM   11   C  C   . ASN A 1 2   ? 14.479  -16.184 10.813  1.00 97.35 2   A 1 
ATOM   12   O  O   . ASN A 1 2   ? 14.253  -15.167 11.457  1.00 96.83 2   A 1 
ATOM   13   C  CB  . ASN A 1 2   ? 16.833  -16.392 11.828  1.00 93.88 2   A 1 
ATOM   14   C  CG  . ASN A 1 2   ? 16.363  -17.064 13.116  1.00 90.24 2   A 1 
ATOM   15   O  OD1 . ASN A 1 2   ? 15.288  -17.620 13.212  1.00 87.01 2   A 1 
ATOM   16   N  ND2 . ASN A 1 2   ? 17.178  -17.051 14.143  1.00 83.00 2   A 1 
ATOM   17   N  N   . LEU A 1 3   ? 13.536  -16.871 10.188  1.00 97.72 3   A 1 
ATOM   18   C  CA  . LEU A 1 3   ? 12.140  -16.439 10.109  1.00 98.17 3   A 1 
ATOM   19   C  C   . LEU A 1 3   ? 11.478  -16.347 11.480  1.00 98.53 3   A 1 
ATOM   20   O  O   . LEU A 1 3   ? 10.816  -15.363 11.760  1.00 98.20 3   A 1 
ATOM   21   C  CB  . LEU A 1 3   ? 11.373  -17.418 9.212   1.00 96.47 3   A 1 
ATOM   22   C  CG  . LEU A 1 3   ? 10.699  -16.695 8.041   1.00 91.84 3   A 1 
ATOM   23   C  CD1 . LEU A 1 3   ? 11.205  -17.303 6.732   1.00 91.15 3   A 1 
ATOM   24   C  CD2 . LEU A 1 3   ? 9.194   -16.831 8.105   1.00 91.05 3   A 1 
ATOM   25   N  N   . ASP A 1 4   ? 11.714  -17.330 12.349  1.00 98.45 4   A 1 
ATOM   26   C  CA  . ASP A 1 4   ? 11.091  -17.355 13.677  1.00 98.48 4   A 1 
ATOM   27   C  C   . ASP A 1 4   ? 11.582  -16.205 14.554  1.00 98.52 4   A 1 
ATOM   28   O  O   . ASP A 1 4   ? 10.791  -15.577 15.245  1.00 98.21 4   A 1 
ATOM   29   C  CB  . ASP A 1 4   ? 11.354  -18.709 14.355  1.00 98.10 4   A 1 
ATOM   30   C  CG  . ASP A 1 4   ? 10.706  -19.862 13.595  1.00 97.05 4   A 1 
ATOM   31   O  OD1 . ASP A 1 4   ? 9.548   -19.704 13.155  1.00 94.28 4   A 1 
ATOM   32   O  OD2 . ASP A 1 4   ? 11.382  -20.899 13.431  1.00 93.84 4   A 1 
ATOM   33   N  N   . SER A 1 5   ? 12.868  -15.850 14.459  1.00 98.68 5   A 1 
ATOM   34   C  CA  . SER A 1 5   ? 13.404  -14.674 15.154  1.00 98.51 5   A 1 
ATOM   35   C  C   . SER A 1 5   ? 12.835  -13.366 14.607  1.00 98.63 5   A 1 
ATOM   36   O  O   . SER A 1 5   ? 12.674  -12.418 15.372  1.00 98.36 5   A 1 
ATOM   37   C  CB  . SER A 1 5   ? 14.919  -14.658 15.041  1.00 98.18 5   A 1 
ATOM   38   O  OG  . SER A 1 5   ? 15.461  -13.495 15.645  1.00 94.47 5   A 1 
ATOM   39   N  N   . ILE A 1 6   ? 12.589  -13.280 13.315  1.00 98.73 6   A 1 
ATOM   40   C  CA  . ILE A 1 6   ? 12.001  -12.087 12.697  1.00 98.79 6   A 1 
ATOM   41   C  C   . ILE A 1 6   ? 10.544  -11.934 13.139  1.00 98.88 6   A 1 
ATOM   42   O  O   . ILE A 1 6   ? 10.174  -10.868 13.616  1.00 98.72 6   A 1 
ATOM   43   C  CB  . ILE A 1 6   ? 12.152  -12.134 11.161  1.00 98.71 6   A 1 
ATOM   44   C  CG1 . ILE A 1 6   ? 13.630  -11.933 10.776  1.00 98.32 6   A 1 
ATOM   45   C  CG2 . ILE A 1 6   ? 11.278  -11.071 10.483  1.00 98.42 6   A 1 
ATOM   46   C  CD1 . ILE A 1 6   ? 13.941  -12.290 9.318   1.00 97.27 6   A 1 
ATOM   47   N  N   . ILE A 1 7   ? 9.763   -12.992 13.023  1.00 98.78 7   A 1 
ATOM   48   C  CA  . ILE A 1 7   ? 8.356   -12.994 13.445  1.00 98.76 7   A 1 
ATOM   49   C  C   . ILE A 1 7   ? 8.269   -12.718 14.950  1.00 98.76 7   A 1 
ATOM   50   O  O   . ILE A 1 7   ? 7.509   -11.847 15.347  1.00 98.54 7   A 1 
ATOM   51   C  CB  . ILE A 1 7   ? 7.667   -14.320 13.063  1.00 98.73 7   A 1 
ATOM   52   C  CG1 . ILE A 1 7   ? 7.565   -14.430 11.521  1.00 98.45 7   A 1 
ATOM   53   C  CG2 . ILE A 1 7   ? 6.272   -14.421 13.697  1.00 98.45 7   A 1 
ATOM   54   C  CD1 . ILE A 1 7   ? 7.118   -15.814 11.025  1.00 97.91 7   A 1 
ATOM   55   N  N   . GLY A 1 8   ? 9.099   -13.374 15.759  1.00 98.55 8   A 1 
ATOM   56   C  CA  . GLY A 1 8   ? 9.149   -13.138 17.198  1.00 98.36 8   A 1 
ATOM   57   C  C   . GLY A 1 8   ? 9.345   -11.661 17.543  1.00 98.35 8   A 1 
ATOM   58   O  O   . GLY A 1 8   ? 8.529   -11.092 18.256  1.00 97.87 8   A 1 
ATOM   59   N  N   . ARG A 1 9   ? 10.360  -11.004 16.955  1.00 98.51 9   A 1 
ATOM   60   C  CA  . ARG A 1 9   ? 10.608  -9.566  17.183  1.00 98.32 9   A 1 
ATOM   61   C  C   . ARG A 1 9   ? 9.488   -8.661  16.672  1.00 98.30 9   A 1 
ATOM   62   O  O   . ARG A 1 9   ? 9.201   -7.654  17.303  1.00 98.11 9   A 1 
ATOM   63   C  CB  . ARG A 1 9   ? 11.938  -9.156  16.555  1.00 98.19 9   A 1 
ATOM   64   C  CG  . ARG A 1 9   ? 13.122  -9.599  17.418  1.00 97.10 9   A 1 
ATOM   65   C  CD  . ARG A 1 9   ? 14.437  -9.202  16.746  1.00 96.25 9   A 1 
ATOM   66   N  NE  . ARG A 1 9   ? 14.681  -10.064 15.600  1.00 94.84 9   A 1 
ATOM   67   C  CZ  . ARG A 1 9   ? 15.377  -9.798  14.513  1.00 96.18 9   A 1 
ATOM   68   N  NH1 . ARG A 1 9   ? 15.957  -8.664  14.278  1.00 88.74 9   A 1 
ATOM   69   N  NH2 . ARG A 1 9   ? 15.504  -10.722 13.625  1.00 90.86 9   A 1 
ATOM   70   N  N   . LEU A 1 10  ? 8.859   -9.010  15.550  1.00 98.62 10  A 1 
ATOM   71   C  CA  . LEU A 1 10  ? 7.708   -8.263  15.040  1.00 98.65 10  A 1 
ATOM   72   C  C   . LEU A 1 10  ? 6.495   -8.377  15.981  1.00 98.43 10  A 1 
ATOM   73   O  O   . LEU A 1 10  ? 5.751   -7.415  16.128  1.00 98.09 10  A 1 
ATOM   74   C  CB  . LEU A 1 10  ? 7.354   -8.754  13.623  1.00 98.75 10  A 1 
ATOM   75   C  CG  . LEU A 1 10  ? 8.314   -8.251  12.525  1.00 98.64 10  A 1 
ATOM   76   C  CD1 . LEU A 1 10  ? 8.073   -9.010  11.228  1.00 98.45 10  A 1 
ATOM   77   C  CD2 . LEU A 1 10  ? 8.119   -6.763  12.224  1.00 98.36 10  A 1 
ATOM   78   N  N   . LEU A 1 11  ? 6.331   -9.509  16.648  1.00 98.67 11  A 1 
ATOM   79   C  CA  . LEU A 1 11  ? 5.224   -9.746  17.575  1.00 98.45 11  A 1 
ATOM   80   C  C   . LEU A 1 11  ? 5.520   -9.316  19.020  1.00 98.09 11  A 1 
ATOM   81   O  O   . LEU A 1 11  ? 4.589   -9.083  19.776  1.00 96.79 11  A 1 
ATOM   82   C  CB  . LEU A 1 11  ? 4.813   -11.229 17.503  1.00 98.28 11  A 1 
ATOM   83   C  CG  . LEU A 1 11  ? 4.305   -11.709 16.132  1.00 97.69 11  A 1 
ATOM   84   C  CD1 . LEU A 1 11  ? 3.879   -13.173 16.235  1.00 96.75 11  A 1 
ATOM   85   C  CD2 . LEU A 1 11  ? 3.126   -10.892 15.599  1.00 96.34 11  A 1 
ATOM   86   N  N   . GLU A 1 12  ? 6.799   -9.124  19.393  1.00 97.81 12  A 1 
ATOM   87   C  CA  . GLU A 1 12  ? 7.195   -8.662  20.742  1.00 97.15 12  A 1 
ATOM   88   C  C   . GLU A 1 12  ? 6.595   -7.306  21.141  1.00 97.06 12  A 1 
ATOM   89   O  O   . GLU A 1 12  ? 6.580   -6.955  22.319  1.00 94.80 12  A 1 
ATOM   90   C  CB  . GLU A 1 12  ? 8.728   -8.556  20.816  1.00 94.92 12  A 1 
ATOM   91   C  CG  . GLU A 1 12  ? 9.400   -9.832  21.335  1.00 82.80 12  A 1 
ATOM   92   C  CD  . GLU A 1 12  ? 10.941  -9.782  21.263  1.00 79.45 12  A 1 
ATOM   93   O  OE1 . GLU A 1 12  ? 11.571  -10.834 21.509  1.00 74.48 12  A 1 
ATOM   94   O  OE2 . GLU A 1 12  ? 11.513  -8.709  20.935  1.00 75.80 12  A 1 
ATOM   95   N  N   . VAL A 1 13  ? 6.119   -6.520  20.179  1.00 97.77 13  A 1 
ATOM   96   C  CA  . VAL A 1 13  ? 5.457   -5.245  20.457  1.00 97.63 13  A 1 
ATOM   97   C  C   . VAL A 1 13  ? 3.979   -5.377  20.809  1.00 97.33 13  A 1 
ATOM   98   O  O   . VAL A 1 13  ? 3.357   -4.374  21.149  1.00 96.02 13  A 1 
ATOM   99   C  CB  . VAL A 1 13  ? 5.663   -4.227  19.333  1.00 97.13 13  A 1 
ATOM   100  C  CG1 . VAL A 1 13  ? 7.151   -3.946  19.129  1.00 95.45 13  A 1 
ATOM   101  C  CG2 . VAL A 1 13  ? 5.030   -4.661  18.011  1.00 95.59 13  A 1 
ATOM   102  N  N   . GLN A 1 14  ? 3.405   -6.578  20.761  1.00 96.44 14  A 1 
ATOM   103  C  CA  . GLN A 1 14  ? 2.069   -6.828  21.282  1.00 95.33 14  A 1 
ATOM   104  C  C   . GLN A 1 14  ? 2.004   -6.421  22.756  1.00 93.29 14  A 1 
ATOM   105  O  O   . GLN A 1 14  ? 2.939   -6.654  23.525  1.00 89.11 14  A 1 
ATOM   106  C  CB  . GLN A 1 14  ? 1.676   -8.305  21.119  1.00 94.47 14  A 1 
ATOM   107  C  CG  . GLN A 1 14  ? 1.406   -8.686  19.664  1.00 92.29 14  A 1 
ATOM   108  C  CD  . GLN A 1 14  ? 0.870   -10.120 19.608  1.00 92.71 14  A 1 
ATOM   109  O  OE1 . GLN A 1 14  ? 1.607   -11.083 19.640  1.00 85.23 14  A 1 
ATOM   110  N  NE2 . GLN A 1 14  ? -0.426  -10.304 19.593  1.00 81.63 14  A 1 
ATOM   111  N  N   . GLY A 1 15  ? 0.943   -5.737  23.133  1.00 92.67 15  A 1 
ATOM   112  C  CA  . GLY A 1 15  ? 0.795   -5.160  24.468  1.00 90.81 15  A 1 
ATOM   113  C  C   . GLY A 1 15  ? 1.645   -3.916  24.741  1.00 91.51 15  A 1 
ATOM   114  O  O   . GLY A 1 15  ? 1.448   -3.241  25.755  1.00 87.42 15  A 1 
ATOM   115  N  N   . SER A 1 16  ? 2.592   -3.560  23.868  1.00 93.49 16  A 1 
ATOM   116  C  CA  . SER A 1 16  ? 3.292   -2.279  23.957  1.00 93.96 16  A 1 
ATOM   117  C  C   . SER A 1 16  ? 2.372   -1.130  23.548  1.00 94.76 16  A 1 
ATOM   118  O  O   . SER A 1 16  ? 1.353   -1.320  22.888  1.00 92.90 16  A 1 
ATOM   119  C  CB  . SER A 1 16  ? 4.552   -2.265  23.079  1.00 91.83 16  A 1 
ATOM   120  O  OG  . SER A 1 16  ? 5.468   -3.253  23.496  1.00 84.54 16  A 1 
ATOM   121  N  N   . ARG A 1 17  ? 2.772   0.102   23.887  1.00 94.66 17  A 1 
ATOM   122  C  CA  . ARG A 1 17  ? 2.065   1.286   23.391  1.00 95.04 17  A 1 
ATOM   123  C  C   . ARG A 1 17  ? 2.052   1.284   21.857  1.00 96.10 17  A 1 
ATOM   124  O  O   . ARG A 1 17  ? 3.130   1.209   21.265  1.00 94.98 17  A 1 
ATOM   125  C  CB  . ARG A 1 17  ? 2.712   2.563   23.959  1.00 92.63 17  A 1 
ATOM   126  C  CG  . ARG A 1 17  ? 1.895   3.798   23.577  1.00 80.54 17  A 1 
ATOM   127  C  CD  . ARG A 1 17  ? 2.507   5.069   24.163  1.00 73.47 17  A 1 
ATOM   128  N  NE  . ARG A 1 17  ? 1.722   6.252   23.776  1.00 62.72 17  A 1 
ATOM   129  C  CZ  . ARG A 1 17  ? 1.956   7.509   24.117  1.00 54.72 17  A 1 
ATOM   130  N  NH1 . ARG A 1 17  ? 2.977   7.830   24.866  1.00 50.29 17  A 1 
ATOM   131  N  NH2 . ARG A 1 17  ? 1.167   8.450   23.708  1.00 47.76 17  A 1 
ATOM   132  N  N   . PRO A 1 18  ? 0.885   1.442   21.232  1.00 96.55 18  A 1 
ATOM   133  C  CA  . PRO A 1 18  ? 0.769   1.523   19.778  1.00 97.00 18  A 1 
ATOM   134  C  C   . PRO A 1 18  ? 1.673   2.613   19.192  1.00 97.36 18  A 1 
ATOM   135  O  O   . PRO A 1 18  ? 1.847   3.678   19.775  1.00 95.72 18  A 1 
ATOM   136  C  CB  . PRO A 1 18  ? -0.710  1.787   19.483  1.00 95.49 18  A 1 
ATOM   137  C  CG  . PRO A 1 18  ? -1.413  1.195   20.689  1.00 91.85 18  A 1 
ATOM   138  C  CD  . PRO A 1 18  ? -0.435  1.461   21.828  1.00 95.27 18  A 1 
ATOM   139  N  N   . GLY A 1 19  ? 2.290   2.309   18.041  1.00 96.94 19  A 1 
ATOM   140  C  CA  . GLY A 1 19  ? 3.260   3.185   17.383  1.00 97.10 19  A 1 
ATOM   141  C  C   . GLY A 1 19  ? 4.730   2.869   17.690  1.00 97.77 19  A 1 
ATOM   142  O  O   . GLY A 1 19  ? 5.617   3.465   17.085  1.00 96.04 19  A 1 
ATOM   143  N  N   . LYS A 1 20  ? 5.031   1.929   18.592  1.00 97.30 20  A 1 
ATOM   144  C  CA  . LYS A 1 20  ? 6.408   1.481   18.833  1.00 97.52 20  A 1 
ATOM   145  C  C   . LYS A 1 20  ? 6.942   0.744   17.601  1.00 98.07 20  A 1 
ATOM   146  O  O   . LYS A 1 20  ? 6.351   -0.244  17.169  1.00 97.79 20  A 1 
ATOM   147  C  CB  . LYS A 1 20  ? 6.453   0.594   20.083  1.00 96.72 20  A 1 
ATOM   148  C  CG  . LYS A 1 20  ? 7.875   0.138   20.460  1.00 93.23 20  A 1 
ATOM   149  C  CD  . LYS A 1 20  ? 7.796   -0.762  21.701  1.00 89.00 20  A 1 
ATOM   150  C  CE  . LYS A 1 20  ? 9.136   -1.381  22.073  1.00 82.53 20  A 1 
ATOM   151  N  NZ  . LYS A 1 20  ? 8.939   -2.404  23.141  1.00 73.08 20  A 1 
ATOM   152  N  N   . ASN A 1 21  ? 8.093   1.199   17.091  1.00 98.07 21  A 1 
ATOM   153  C  CA  . ASN A 1 21  ? 8.729   0.598   15.924  1.00 98.24 21  A 1 
ATOM   154  C  C   . ASN A 1 21  ? 9.454   -0.715  16.254  1.00 98.47 21  A 1 
ATOM   155  O  O   . ASN A 1 21  ? 10.022  -0.877  17.342  1.00 97.88 21  A 1 
ATOM   156  C  CB  . ASN A 1 21  ? 9.693   1.609   15.282  1.00 97.64 21  A 1 
ATOM   157  C  CG  . ASN A 1 21  ? 8.984   2.779   14.615  1.00 96.81 21  A 1 
ATOM   158  O  OD1 . ASN A 1 21  ? 7.819   2.757   14.295  1.00 91.10 21  A 1 
ATOM   159  N  ND2 . ASN A 1 21  ? 9.692   3.860   14.342  1.00 89.63 21  A 1 
ATOM   160  N  N   . VAL A 1 22  ? 9.523   -1.609  15.276  1.00 98.36 22  A 1 
ATOM   161  C  CA  . VAL A 1 22  ? 10.384  -2.786  15.261  1.00 98.32 22  A 1 
ATOM   162  C  C   . VAL A 1 22  ? 11.492  -2.566  14.235  1.00 98.24 22  A 1 
ATOM   163  O  O   . VAL A 1 22  ? 11.244  -2.482  13.033  1.00 97.29 22  A 1 
ATOM   164  C  CB  . VAL A 1 22  ? 9.607   -4.073  14.955  1.00 98.09 22  A 1 
ATOM   165  C  CG1 . VAL A 1 22  ? 10.536  -5.289  14.982  1.00 96.93 22  A 1 
ATOM   166  C  CG2 . VAL A 1 22  ? 8.502   -4.290  15.988  1.00 97.22 22  A 1 
ATOM   167  N  N   . GLN A 1 23  ? 12.738  -2.490  14.707  1.00 97.08 23  A 1 
ATOM   168  C  CA  . GLN A 1 23  ? 13.880  -2.256  13.831  1.00 96.98 23  A 1 
ATOM   169  C  C   . GLN A 1 23  ? 14.555  -3.588  13.467  1.00 97.59 23  A 1 
ATOM   170  O  O   . GLN A 1 23  ? 15.496  -4.038  14.123  1.00 96.33 23  A 1 
ATOM   171  C  CB  . GLN A 1 23  ? 14.831  -1.236  14.482  1.00 93.91 23  A 1 
ATOM   172  C  CG  . GLN A 1 23  ? 15.873  -0.707  13.482  1.00 85.53 23  A 1 
ATOM   173  C  CD  . GLN A 1 23  ? 15.282  0.181   12.387  1.00 86.05 23  A 1 
ATOM   174  O  OE1 . GLN A 1 23  ? 14.231  0.784   12.537  1.00 80.50 23  A 1 
ATOM   175  N  NE2 . GLN A 1 23  ? 15.931  0.303   11.261  1.00 76.67 23  A 1 
ATOM   176  N  N   . LEU A 1 24  ? 14.086  -4.214  12.387  1.00 98.36 24  A 1 
ATOM   177  C  CA  . LEU A 1 24  ? 14.805  -5.314  11.753  1.00 98.51 24  A 1 
ATOM   178  C  C   . LEU A 1 24  ? 16.094  -4.799  11.091  1.00 98.69 24  A 1 
ATOM   179  O  O   . LEU A 1 24  ? 16.234  -3.612  10.809  1.00 98.22 24  A 1 
ATOM   180  C  CB  . LEU A 1 24  ? 13.901  -6.014  10.722  1.00 98.58 24  A 1 
ATOM   181  C  CG  . LEU A 1 24  ? 12.597  -6.601  11.282  1.00 98.09 24  A 1 
ATOM   182  C  CD1 . LEU A 1 24  ? 11.817  -7.280  10.151  1.00 97.54 24  A 1 
ATOM   183  C  CD2 . LEU A 1 24  ? 12.849  -7.648  12.374  1.00 97.17 24  A 1 
ATOM   184  N  N   . THR A 1 25  ? 17.057  -5.690  10.825  1.00 98.68 25  A 1 
ATOM   185  C  CA  . THR A 1 25  ? 18.241  -5.308  10.036  1.00 98.68 25  A 1 
ATOM   186  C  C   . THR A 1 25  ? 17.884  -5.198  8.553   1.00 98.82 25  A 1 
ATOM   187  O  O   . THR A 1 25  ? 17.015  -5.916  8.054   1.00 98.76 25  A 1 
ATOM   188  C  CB  . THR A 1 25  ? 19.415  -6.277  10.235  1.00 98.44 25  A 1 
ATOM   189  O  OG1 . THR A 1 25  ? 19.117  -7.544  9.728   1.00 96.29 25  A 1 
ATOM   190  C  CG2 . THR A 1 25  ? 19.820  -6.425  11.703  1.00 95.61 25  A 1 
ATOM   191  N  N   . GLU A 1 26  ? 18.610  -4.368  7.799   1.00 98.60 26  A 1 
ATOM   192  C  CA  . GLU A 1 26  ? 18.420  -4.252  6.349   1.00 98.75 26  A 1 
ATOM   193  C  C   . GLU A 1 26  ? 18.535  -5.622  5.642   1.00 98.78 26  A 1 
ATOM   194  O  O   . GLU A 1 26  ? 17.764  -5.938  4.738   1.00 98.62 26  A 1 
ATOM   195  C  CB  . GLU A 1 26  ? 19.468  -3.279  5.778   1.00 98.39 26  A 1 
ATOM   196  C  CG  . GLU A 1 26  ? 19.224  -2.963  4.289   1.00 96.44 26  A 1 
ATOM   197  C  CD  . GLU A 1 26  ? 20.363  -2.194  3.612   1.00 96.10 26  A 1 
ATOM   198  O  OE1 . GLU A 1 26  ? 20.457  -2.281  2.361   1.00 90.85 26  A 1 
ATOM   199  O  OE2 . GLU A 1 26  ? 21.155  -1.522  4.302   1.00 92.49 26  A 1 
ATOM   200  N  N   . ASN A 1 27  ? 19.489  -6.470  6.075   1.00 98.74 27  A 1 
ATOM   201  C  CA  . ASN A 1 27  ? 19.691  -7.797  5.488   1.00 98.63 27  A 1 
ATOM   202  C  C   . ASN A 1 27  ? 18.523  -8.754  5.755   1.00 98.70 27  A 1 
ATOM   203  O  O   . ASN A 1 27  ? 18.220  -9.581  4.898   1.00 98.54 27  A 1 
ATOM   204  C  CB  . ASN A 1 27  ? 21.005  -8.384  6.010   1.00 98.13 27  A 1 
ATOM   205  C  CG  . ASN A 1 27  ? 22.231  -7.780  5.346   1.00 90.65 27  A 1 
ATOM   206  O  OD1 . ASN A 1 27  ? 22.214  -7.302  4.228   1.00 80.89 27  A 1 
ATOM   207  N  ND2 . ASN A 1 27  ? 23.364  -7.830  6.021   1.00 78.09 27  A 1 
ATOM   208  N  N   . GLU A 1 28  ? 17.866  -8.640  6.909   1.00 98.71 28  A 1 
ATOM   209  C  CA  . GLU A 1 28  ? 16.675  -9.434  7.209   1.00 98.81 28  A 1 
ATOM   210  C  C   . GLU A 1 28  ? 15.508  -9.034  6.302   1.00 98.88 28  A 1 
ATOM   211  O  O   . GLU A 1 28  ? 14.918  -9.901  5.663   1.00 98.80 28  A 1 
ATOM   212  C  CB  . GLU A 1 28  ? 16.289  -9.270  8.685   1.00 98.69 28  A 1 
ATOM   213  C  CG  . GLU A 1 28  ? 17.248  -10.054 9.588   1.00 98.14 28  A 1 
ATOM   214  C  CD  . GLU A 1 28  ? 17.132  -9.665  11.067  1.00 98.21 28  A 1 
ATOM   215  O  OE1 . GLU A 1 28  ? 17.388  -10.535 11.916  1.00 95.59 28  A 1 
ATOM   216  O  OE2 . GLU A 1 28  ? 16.807  -8.503  11.387  1.00 96.27 28  A 1 
ATOM   217  N  N   . ILE A 1 29  ? 15.260  -7.733  6.166   1.00 98.85 29  A 1 
ATOM   218  C  CA  . ILE A 1 29  ? 14.187  -7.226  5.303   1.00 98.94 29  A 1 
ATOM   219  C  C   . ILE A 1 29  ? 14.451  -7.596  3.841   1.00 98.93 29  A 1 
ATOM   220  O  O   . ILE A 1 29  ? 13.574  -8.117  3.158   1.00 98.88 29  A 1 
ATOM   221  C  CB  . ILE A 1 29  ? 14.009  -5.702  5.480   1.00 98.91 29  A 1 
ATOM   222  C  CG1 . ILE A 1 29  ? 13.716  -5.355  6.958   1.00 98.73 29  A 1 
ATOM   223  C  CG2 . ILE A 1 29  ? 12.876  -5.214  4.564   1.00 98.78 29  A 1 
ATOM   224  C  CD1 . ILE A 1 29  ? 13.550  -3.859  7.223   1.00 98.51 29  A 1 
ATOM   225  N  N   . ARG A 1 30  ? 15.685  -7.421  3.369   1.00 98.92 30  A 1 
ATOM   226  C  CA  . ARG A 1 30  ? 16.084  -7.847  2.023   1.00 98.86 30  A 1 
ATOM   227  C  C   . ARG A 1 30  ? 15.875  -9.348  1.829   1.00 98.91 30  A 1 
ATOM   228  O  O   . ARG A 1 30  ? 15.426  -9.773  0.771   1.00 98.82 30  A 1 
ATOM   229  C  CB  . ARG A 1 30  ? 17.539  -7.425  1.781   1.00 98.68 30  A 1 
ATOM   230  C  CG  . ARG A 1 30  ? 17.962  -7.654  0.325   1.00 92.23 30  A 1 
ATOM   231  C  CD  . ARG A 1 30  ? 19.420  -7.274  0.099   1.00 89.80 30  A 1 
ATOM   232  N  NE  . ARG A 1 30  ? 19.656  -5.818  0.249   1.00 78.63 30  A 1 
ATOM   233  C  CZ  . ARG A 1 30  ? 20.454  -5.062  -0.484  1.00 70.89 30  A 1 
ATOM   234  N  NH1 . ARG A 1 30  ? 21.156  -5.566  -1.455  1.00 61.67 30  A 1 
ATOM   235  N  NH2 . ARG A 1 30  ? 20.541  -3.787  -0.244  1.00 61.91 30  A 1 
ATOM   236  N  N   . GLY A 1 31  ? 16.183  -10.148 2.845   1.00 98.86 31  A 1 
ATOM   237  C  CA  . GLY A 1 31  ? 15.936  -11.583 2.845   1.00 98.87 31  A 1 
ATOM   238  C  C   . GLY A 1 31  ? 14.451  -11.927 2.722   1.00 98.82 31  A 1 
ATOM   239  O  O   . GLY A 1 31  ? 14.105  -12.814 1.938   1.00 98.79 31  A 1 
ATOM   240  N  N   . LEU A 1 32  ? 13.578  -11.209 3.430   1.00 98.97 32  A 1 
ATOM   241  C  CA  . LEU A 1 32  ? 12.123  -11.349 3.308   1.00 98.94 32  A 1 
ATOM   242  C  C   . LEU A 1 32  ? 11.644  -11.036 1.889   1.00 98.99 32  A 1 
ATOM   243  O  O   . LEU A 1 32  ? 10.950  -11.854 1.287   1.00 98.86 32  A 1 
ATOM   244  C  CB  . LEU A 1 32  ? 11.401  -10.438 4.325   1.00 98.89 32  A 1 
ATOM   245  C  CG  . LEU A 1 32  ? 11.568  -10.806 5.811   1.00 98.69 32  A 1 
ATOM   246  C  CD1 . LEU A 1 32  ? 10.904  -9.737  6.681   1.00 98.58 32  A 1 
ATOM   247  C  CD2 . LEU A 1 32  ? 10.946  -12.151 6.146   1.00 98.53 32  A 1 
ATOM   248  N  N   . CYS A 1 33  ? 12.086  -9.911  1.311   1.00 98.92 33  A 1 
ATOM   249  C  CA  . CYS A 1 33  ? 11.724  -9.525  -0.050  1.00 98.90 33  A 1 
ATOM   250  C  C   . CYS A 1 33  ? 12.164  -10.565 -1.088  1.00 98.97 33  A 1 
ATOM   251  O  O   . CYS A 1 33  ? 11.367  -10.992 -1.917  1.00 98.85 33  A 1 
ATOM   252  C  CB  . CYS A 1 33  ? 12.354  -8.166  -0.389  1.00 98.92 33  A 1 
ATOM   253  S  SG  . CYS A 1 33  ? 11.690  -6.861  0.682   1.00 98.84 33  A 1 
ATOM   254  N  N   . LEU A 1 34  ? 13.418  -11.010 -1.031  1.00 98.84 34  A 1 
ATOM   255  C  CA  . LEU A 1 34  ? 13.946  -11.976 -1.996  1.00 98.83 34  A 1 
ATOM   256  C  C   . LEU A 1 34  ? 13.250  -13.334 -1.899  1.00 98.87 34  A 1 
ATOM   257  O  O   . LEU A 1 34  ? 12.892  -13.921 -2.920  1.00 98.69 34  A 1 
ATOM   258  C  CB  . LEU A 1 34  ? 15.463  -12.123 -1.792  1.00 98.64 34  A 1 
ATOM   259  C  CG  . LEU A 1 34  ? 16.301  -10.890 -2.200  1.00 95.27 34  A 1 
ATOM   260  C  CD1 . LEU A 1 34  ? 17.755  -11.104 -1.791  1.00 87.87 34  A 1 
ATOM   261  C  CD2 . LEU A 1 34  ? 16.254  -10.625 -3.699  1.00 87.46 34  A 1 
ATOM   262  N  N   . LYS A 1 35  ? 13.010  -13.820 -0.678  1.00 98.80 35  A 1 
ATOM   263  C  CA  . LYS A 1 35  ? 12.411  -15.146 -0.486  1.00 98.87 35  A 1 
ATOM   264  C  C   . LYS A 1 35  ? 10.926  -15.170 -0.796  1.00 98.85 35  A 1 
ATOM   265  O  O   . LYS A 1 35  ? 10.455  -16.116 -1.426  1.00 98.81 35  A 1 
ATOM   266  C  CB  . LYS A 1 35  ? 12.727  -15.661 0.931   1.00 98.71 35  A 1 
ATOM   267  C  CG  . LYS A 1 35  ? 12.524  -17.180 1.066   1.00 91.94 35  A 1 
ATOM   268  C  CD  . LYS A 1 35  ? 13.563  -17.944 0.232   1.00 85.71 35  A 1 
ATOM   269  C  CE  . LYS A 1 35  ? 13.267  -19.424 0.091   1.00 79.45 35  A 1 
ATOM   270  N  NZ  . LYS A 1 35  ? 14.076  -19.980 -1.046  1.00 70.26 35  A 1 
ATOM   271  N  N   . SER A 1 36  ? 10.194  -14.137 -0.405  1.00 98.93 36  A 1 
ATOM   272  C  CA  . SER A 1 36  ? 8.778   -14.014 -0.772  1.00 98.99 36  A 1 
ATOM   273  C  C   . SER A 1 36  ? 8.605   -13.840 -2.278  1.00 98.99 36  A 1 
ATOM   274  O  O   . SER A 1 36  ? 7.763   -14.516 -2.856  1.00 98.87 36  A 1 
ATOM   275  C  CB  . SER A 1 36  ? 8.107   -12.875 -0.006  1.00 98.76 36  A 1 
ATOM   276  O  OG  . SER A 1 36  ? 8.803   -11.671 -0.234  1.00 97.14 36  A 1 
ATOM   277  N  N   . ARG A 1 37  ? 9.467   -13.063 -2.937  1.00 98.93 37  A 1 
ATOM   278  C  CA  . ARG A 1 37  ? 9.480   -12.913 -4.399  1.00 98.90 37  A 1 
ATOM   279  C  C   . ARG A 1 37  ? 9.618   -14.256 -5.117  1.00 98.94 37  A 1 
ATOM   280  O  O   . ARG A 1 37  ? 8.892   -14.505 -6.073  1.00 98.84 37  A 1 
ATOM   281  C  CB  . ARG A 1 37  ? 10.609  -11.952 -4.796  1.00 98.80 37  A 1 
ATOM   282  C  CG  . ARG A 1 37  ? 10.666  -11.685 -6.309  1.00 98.21 37  A 1 
ATOM   283  C  CD  . ARG A 1 37  ? 11.802  -10.718 -6.635  1.00 96.79 37  A 1 
ATOM   284  N  NE  . ARG A 1 37  ? 11.838  -10.371 -8.059  1.00 92.14 37  A 1 
ATOM   285  C  CZ  . ARG A 1 37  ? 12.420  -11.045 -9.049  1.00 89.02 37  A 1 
ATOM   286  N  NH1 . ARG A 1 37  ? 13.054  -12.163 -8.840  1.00 81.55 37  A 1 
ATOM   287  N  NH2 . ARG A 1 37  ? 12.371  -10.586 -10.268 1.00 82.79 37  A 1 
ATOM   288  N  N   . GLU A 1 38  ? 10.514  -15.137 -4.670  1.00 98.98 38  A 1 
ATOM   289  C  CA  . GLU A 1 38  ? 10.640  -16.488 -5.227  1.00 98.88 38  A 1 
ATOM   290  C  C   . GLU A 1 38  ? 9.330   -17.282 -5.109  1.00 98.82 38  A 1 
ATOM   291  O  O   . GLU A 1 38  ? 8.921   -17.928 -6.067  1.00 98.68 38  A 1 
ATOM   292  C  CB  . GLU A 1 38  ? 11.752  -17.276 -4.513  1.00 98.53 38  A 1 
ATOM   293  C  CG  . GLU A 1 38  ? 13.167  -16.849 -4.892  1.00 87.71 38  A 1 
ATOM   294  C  CD  . GLU A 1 38  ? 14.251  -17.602 -4.089  1.00 87.64 38  A 1 
ATOM   295  O  OE1 . GLU A 1 38  ? 15.447  -17.281 -4.261  1.00 82.02 38  A 1 
ATOM   296  O  OE2 . GLU A 1 38  ? 13.922  -18.503 -3.265  1.00 85.61 38  A 1 
ATOM   297  N  N   . ILE A 1 39  ? 8.667   -17.198 -3.954  1.00 98.91 39  A 1 
ATOM   298  C  CA  . ILE A 1 39  ? 7.401   -17.893 -3.708  1.00 98.90 39  A 1 
ATOM   299  C  C   . ILE A 1 39  ? 6.278   -17.309 -4.574  1.00 98.96 39  A 1 
ATOM   300  O  O   . ILE A 1 39  ? 5.535   -18.058 -5.193  1.00 98.88 39  A 1 
ATOM   301  C  CB  . ILE A 1 39  ? 7.043   -17.867 -2.209  1.00 98.86 39  A 1 
ATOM   302  C  CG1 . ILE A 1 39  ? 8.101   -18.637 -1.382  1.00 98.43 39  A 1 
ATOM   303  C  CG2 . ILE A 1 39  ? 5.650   -18.473 -1.969  1.00 98.57 39  A 1 
ATOM   304  C  CD1 . ILE A 1 39  ? 8.035   -18.332 0.122   1.00 96.95 39  A 1 
ATOM   305  N  N   . PHE A 1 40  ? 6.175   -15.980 -4.671  1.00 98.92 40  A 1 
ATOM   306  C  CA  . PHE A 1 40  ? 5.172   -15.350 -5.532  1.00 98.96 40  A 1 
ATOM   307  C  C   . PHE A 1 40  ? 5.325   -15.781 -6.995  1.00 98.99 40  A 1 
ATOM   308  O  O   . PHE A 1 40  ? 4.335   -16.073 -7.660  1.00 98.79 40  A 1 
ATOM   309  C  CB  . PHE A 1 40  ? 5.254   -13.820 -5.422  1.00 98.92 40  A 1 
ATOM   310  C  CG  . PHE A 1 40  ? 4.957   -13.237 -4.058  1.00 98.94 40  A 1 
ATOM   311  C  CD1 . PHE A 1 40  ? 3.901   -13.735 -3.274  1.00 98.84 40  A 1 
ATOM   312  C  CD2 . PHE A 1 40  ? 5.725   -12.165 -3.575  1.00 98.81 40  A 1 
ATOM   313  C  CE1 . PHE A 1 40  ? 3.625   -13.189 -2.011  1.00 98.78 40  A 1 
ATOM   314  C  CE2 . PHE A 1 40  ? 5.452   -11.606 -2.314  1.00 98.74 40  A 1 
ATOM   315  C  CZ  . PHE A 1 40  ? 4.407   -12.123 -1.533  1.00 98.85 40  A 1 
ATOM   316  N  N   . LEU A 1 41  ? 6.559   -15.874 -7.483  1.00 98.91 41  A 1 
ATOM   317  C  CA  . LEU A 1 41  ? 6.830   -16.315 -8.855  1.00 98.88 41  A 1 
ATOM   318  C  C   . LEU A 1 41  ? 6.606   -17.819 -9.060  1.00 98.89 41  A 1 
ATOM   319  O  O   . LEU A 1 41  ? 6.308   -18.216 -10.181 1.00 98.50 41  A 1 
ATOM   320  C  CB  . LEU A 1 41  ? 8.266   -15.919 -9.242  1.00 98.78 41  A 1 
ATOM   321  C  CG  . LEU A 1 41  ? 8.485   -14.404 -9.425  1.00 98.43 41  A 1 
ATOM   322  C  CD1 . LEU A 1 41  ? 9.973   -14.155 -9.719  1.00 97.74 41  A 1 
ATOM   323  C  CD2 . LEU A 1 41  ? 7.669   -13.827 -10.576 1.00 97.66 41  A 1 
ATOM   324  N  N   . SER A 1 42  ? 6.746   -18.643 -8.017  1.00 98.84 42  A 1 
ATOM   325  C  CA  . SER A 1 42  ? 6.450   -20.077 -8.095  1.00 98.87 42  A 1 
ATOM   326  C  C   . SER A 1 42  ? 4.952   -20.388 -8.067  1.00 98.86 42  A 1 
ATOM   327  O  O   . SER A 1 42  ? 4.542   -21.432 -8.572  1.00 98.56 42  A 1 
ATOM   328  C  CB  . SER A 1 42  ? 7.167   -20.847 -6.985  1.00 98.67 42  A 1 
ATOM   329  O  OG  . SER A 1 42  ? 6.627   -20.593 -5.710  1.00 96.39 42  A 1 
ATOM   330  N  N   . GLN A 1 43  ? 4.148   -19.485 -7.521  1.00 98.84 43  A 1 
ATOM   331  C  CA  . GLN A 1 43  ? 2.690   -19.581 -7.496  1.00 98.81 43  A 1 
ATOM   332  C  C   . GLN A 1 43  ? 2.069   -18.834 -8.689  1.00 98.81 43  A 1 
ATOM   333  O  O   . GLN A 1 43  ? 2.679   -17.909 -9.231  1.00 98.73 43  A 1 
ATOM   334  C  CB  . GLN A 1 43  ? 2.179   -19.077 -6.135  1.00 98.82 43  A 1 
ATOM   335  C  CG  . GLN A 1 43  ? 2.534   -20.070 -5.005  1.00 98.72 43  A 1 
ATOM   336  C  CD  . GLN A 1 43  ? 2.029   -19.654 -3.622  1.00 98.70 43  A 1 
ATOM   337  O  OE1 . GLN A 1 43  ? 1.678   -18.516 -3.360  1.00 97.01 43  A 1 
ATOM   338  N  NE2 . GLN A 1 43  ? 1.975   -20.577 -2.686  1.00 96.70 43  A 1 
ATOM   339  N  N   . PRO A 1 44  ? 0.860   -19.213 -9.126  1.00 98.87 44  A 1 
ATOM   340  C  CA  . PRO A 1 44  ? 0.209   -18.553 -10.246 1.00 98.87 44  A 1 
ATOM   341  C  C   . PRO A 1 44  ? -0.117  -17.084 -9.939  1.00 98.99 44  A 1 
ATOM   342  O  O   . PRO A 1 44  ? -0.270  -16.674 -8.792  1.00 98.81 44  A 1 
ATOM   343  C  CB  . PRO A 1 44  ? -1.032  -19.394 -10.549 1.00 98.52 44  A 1 
ATOM   344  C  CG  . PRO A 1 44  ? -1.338  -20.071 -9.214  1.00 96.86 44  A 1 
ATOM   345  C  CD  . PRO A 1 44  ? 0.037   -20.294 -8.609  1.00 98.53 44  A 1 
ATOM   346  N  N   . ILE A 1 45  ? -0.238  -16.265 -10.997 1.00 98.87 45  A 1 
ATOM   347  C  CA  . ILE A 1 45  ? -0.643  -14.854 -10.866 1.00 98.98 45  A 1 
ATOM   348  C  C   . ILE A 1 45  ? -2.142  -14.705 -10.569 1.00 98.92 45  A 1 
ATOM   349  O  O   . ILE A 1 45  ? -2.540  -13.726 -9.939  1.00 98.83 45  A 1 
ATOM   350  C  CB  . ILE A 1 45  ? -0.224  -14.057 -12.123 1.00 98.77 45  A 1 
ATOM   351  C  CG1 . ILE A 1 45  ? -0.410  -12.542 -11.888 1.00 98.44 45  A 1 
ATOM   352  C  CG2 . ILE A 1 45  ? -0.965  -14.536 -13.383 1.00 98.19 45  A 1 
ATOM   353  C  CD1 . ILE A 1 45  ? 0.258   -11.660 -12.942 1.00 96.30 45  A 1 
ATOM   354  N  N   . LEU A 1 46  ? -2.946  -15.654 -11.008 1.00 98.80 46  A 1 
ATOM   355  C  CA  . LEU A 1 46  ? -4.317  -15.862 -10.581 1.00 98.96 46  A 1 
ATOM   356  C  C   . LEU A 1 46  ? -4.315  -17.070 -9.647  1.00 98.99 46  A 1 
ATOM   357  O  O   . LEU A 1 46  ? -4.131  -18.196 -10.104 1.00 98.78 46  A 1 
ATOM   358  C  CB  . LEU A 1 46  ? -5.201  -16.073 -11.820 1.00 98.85 46  A 1 
ATOM   359  C  CG  . LEU A 1 46  ? -6.660  -16.437 -11.506 1.00 98.53 46  A 1 
ATOM   360  C  CD1 . LEU A 1 46  ? -7.366  -15.337 -10.720 1.00 98.06 46  A 1 
ATOM   361  C  CD2 . LEU A 1 46  ? -7.421  -16.642 -12.812 1.00 97.96 46  A 1 
ATOM   362  N  N   . LEU A 1 47  ? -4.453  -16.816 -8.352  1.00 98.96 47  A 1 
ATOM   363  C  CA  . LEU A 1 47  ? -4.474  -17.864 -7.337  1.00 98.99 47  A 1 
ATOM   364  C  C   . LEU A 1 47  ? -5.802  -18.628 -7.411  1.00 98.86 47  A 1 
ATOM   365  O  O   . LEU A 1 47  ? -6.859  -18.034 -7.584  1.00 98.74 47  A 1 
ATOM   366  C  CB  . LEU A 1 47  ? -4.272  -17.246 -5.947  1.00 98.87 47  A 1 
ATOM   367  C  CG  . LEU A 1 47  ? -2.929  -16.518 -5.737  1.00 98.67 47  A 1 
ATOM   368  C  CD1 . LEU A 1 47  ? -2.923  -15.811 -4.380  1.00 98.36 47  A 1 
ATOM   369  C  CD2 . LEU A 1 47  ? -1.741  -17.482 -5.763  1.00 98.29 47  A 1 
ATOM   370  N  N   . GLU A 1 48  ? -5.738  -19.931 -7.220  1.00 98.82 48  A 1 
ATOM   371  C  CA  . GLU A 1 48  ? -6.902  -20.788 -7.014  1.00 98.84 48  A 1 
ATOM   372  C  C   . GLU A 1 48  ? -6.818  -21.302 -5.576  1.00 98.83 48  A 1 
ATOM   373  O  O   . GLU A 1 48  ? -5.858  -21.978 -5.215  1.00 98.34 48  A 1 
ATOM   374  C  CB  . GLU A 1 48  ? -6.946  -21.906 -8.070  1.00 98.48 48  A 1 
ATOM   375  C  CG  . GLU A 1 48  ? -7.213  -21.329 -9.472  1.00 94.55 48  A 1 
ATOM   376  C  CD  . GLU A 1 48  ? -7.152  -22.333 -10.639 1.00 86.21 48  A 1 
ATOM   377  O  OE1 . GLU A 1 48  ? -7.261  -21.862 -11.800 1.00 78.19 48  A 1 
ATOM   378  O  OE2 . GLU A 1 48  ? -6.949  -23.541 -10.406 1.00 78.61 48  A 1 
ATOM   379  N  N   . LEU A 1 49  ? -7.747  -20.864 -4.733  1.00 98.85 49  A 1 
ATOM   380  C  CA  . LEU A 1 49  ? -7.728  -21.076 -3.286  1.00 98.89 49  A 1 
ATOM   381  C  C   . LEU A 1 49  ? -8.970  -21.847 -2.849  1.00 98.73 49  A 1 
ATOM   382  O  O   . LEU A 1 49  ? -10.010 -21.774 -3.494  1.00 98.26 49  A 1 
ATOM   383  C  CB  . LEU A 1 49  ? -7.639  -19.720 -2.549  1.00 98.78 49  A 1 
ATOM   384  C  CG  . LEU A 1 49  ? -6.456  -18.814 -2.943  1.00 98.52 49  A 1 
ATOM   385  C  CD1 . LEU A 1 49  ? -6.483  -17.532 -2.115  1.00 98.13 49  A 1 
ATOM   386  C  CD2 . LEU A 1 49  ? -5.103  -19.487 -2.726  1.00 98.00 49  A 1 
ATOM   387  N  N   . GLU A 1 50  ? -8.854  -22.513 -1.708  1.00 98.75 50  A 1 
ATOM   388  C  CA  . GLU A 1 50  ? -9.940  -23.247 -1.074  1.00 98.68 50  A 1 
ATOM   389  C  C   . GLU A 1 50  ? -10.244 -22.652 0.308   1.00 98.70 50  A 1 
ATOM   390  O  O   . GLU A 1 50  ? -9.346  -22.165 1.009   1.00 98.06 50  A 1 
ATOM   391  C  CB  . GLU A 1 50  ? -9.597  -24.749 -0.989  1.00 97.70 50  A 1 
ATOM   392  C  CG  . GLU A 1 50  ? -9.498  -25.422 -2.372  1.00 89.18 50  A 1 
ATOM   393  C  CD  . GLU A 1 50  ? -9.058  -26.906 -2.338  1.00 86.54 50  A 1 
ATOM   394  O  OE1 . GLU A 1 50  ? -8.897  -27.489 -3.438  1.00 78.58 50  A 1 
ATOM   395  O  OE2 . GLU A 1 50  ? -8.841  -27.460 -1.235  1.00 79.75 50  A 1 
ATOM   396  N  N   . ALA A 1 51  ? -11.503 -22.693 0.711   1.00 98.66 51  A 1 
ATOM   397  C  CA  . ALA A 1 51  ? -11.913 -22.387 2.071   1.00 98.66 51  A 1 
ATOM   398  C  C   . ALA A 1 51  ? -11.489 -23.521 3.043   1.00 98.61 51  A 1 
ATOM   399  O  O   . ALA A 1 51  ? -11.314 -24.664 2.626   1.00 97.73 51  A 1 
ATOM   400  C  CB  . ALA A 1 51  ? -13.422 -22.130 2.070   1.00 98.11 51  A 1 
ATOM   401  N  N   . PRO A 1 52  ? -11.313 -23.273 4.353   1.00 98.77 52  A 1 
ATOM   402  C  CA  . PRO A 1 52  ? -11.612 -22.038 5.065   1.00 98.75 52  A 1 
ATOM   403  C  C   . PRO A 1 52  ? -10.561 -20.945 4.850   1.00 98.76 52  A 1 
ATOM   404  O  O   . PRO A 1 52  ? -9.357  -21.212 4.825   1.00 97.97 52  A 1 
ATOM   405  C  CB  . PRO A 1 52  ? -11.714 -22.443 6.531   1.00 98.28 52  A 1 
ATOM   406  C  CG  . PRO A 1 52  ? -10.724 -23.610 6.635   1.00 96.91 52  A 1 
ATOM   407  C  CD  . PRO A 1 52  ? -10.873 -24.300 5.280   1.00 98.34 52  A 1 
ATOM   408  N  N   . LEU A 1 53  ? -11.033 -19.704 4.746   1.00 98.65 53  A 1 
ATOM   409  C  CA  . LEU A 1 53  ? -10.187 -18.550 4.456   1.00 98.62 53  A 1 
ATOM   410  C  C   . LEU A 1 53  ? -10.756 -17.287 5.108   1.00 98.86 53  A 1 
ATOM   411  O  O   . LEU A 1 53  ? -11.963 -17.054 5.086   1.00 98.48 53  A 1 
ATOM   412  C  CB  . LEU A 1 53  ? -10.114 -18.410 2.924   1.00 97.04 53  A 1 
ATOM   413  C  CG  . LEU A 1 53  ? -9.095  -17.389 2.409   1.00 95.48 53  A 1 
ATOM   414  C  CD1 . LEU A 1 53  ? -7.657  -17.845 2.647   1.00 93.52 53  A 1 
ATOM   415  C  CD2 . LEU A 1 53  ? -9.292  -17.226 0.906   1.00 93.45 53  A 1 
ATOM   416  N  N   . LYS A 1 54  ? -9.889  -16.417 5.630   1.00 98.87 54  A 1 
ATOM   417  C  CA  . LYS A 1 54  ? -10.234 -15.061 6.065   1.00 98.83 54  A 1 
ATOM   418  C  C   . LYS A 1 54  ? -9.690  -14.050 5.055   1.00 98.90 54  A 1 
ATOM   419  O  O   . LYS A 1 54  ? -8.501  -14.052 4.766   1.00 98.80 54  A 1 
ATOM   420  C  CB  . LYS A 1 54  ? -9.718  -14.779 7.482   1.00 98.76 54  A 1 
ATOM   421  C  CG  . LYS A 1 54  ? -10.407 -15.715 8.483   1.00 97.83 54  A 1 
ATOM   422  C  CD  . LYS A 1 54  ? -10.093 -15.361 9.932   1.00 95.95 54  A 1 
ATOM   423  C  CE  . LYS A 1 54  ? -10.806 -16.403 10.807  1.00 92.32 54  A 1 
ATOM   424  N  NZ  . LYS A 1 54  ? -10.753 -16.082 12.230  1.00 86.30 54  A 1 
ATOM   425  N  N   . ILE A 1 55  ? -10.561 -13.202 4.540   1.00 98.87 55  A 1 
ATOM   426  C  CA  . ILE A 1 55  ? -10.225 -12.217 3.515   1.00 98.94 55  A 1 
ATOM   427  C  C   . ILE A 1 55  ? -10.207 -10.829 4.154   1.00 98.92 55  A 1 
ATOM   428  O  O   . ILE A 1 55  ? -11.188 -10.428 4.779   1.00 98.81 55  A 1 
ATOM   429  C  CB  . ILE A 1 55  ? -11.167 -12.306 2.301   1.00 98.92 55  A 1 
ATOM   430  C  CG1 . ILE A 1 55  ? -11.326 -13.769 1.813   1.00 98.74 55  A 1 
ATOM   431  C  CG2 . ILE A 1 55  ? -10.606 -11.407 1.182   1.00 98.80 55  A 1 
ATOM   432  C  CD1 . ILE A 1 55  ? -12.234 -13.940 0.584   1.00 98.54 55  A 1 
ATOM   433  N  N   . CYS A 1 56  ? -9.096  -10.105 4.003   1.00 98.95 56  A 1 
ATOM   434  C  CA  . CYS A 1 56  ? -8.873  -8.777  4.558   1.00 98.96 56  A 1 
ATOM   435  C  C   . CYS A 1 56  ? -8.617  -7.761  3.437   1.00 98.92 56  A 1 
ATOM   436  O  O   . CYS A 1 56  ? -7.939  -8.074  2.454   1.00 98.73 56  A 1 
ATOM   437  C  CB  . CYS A 1 56  ? -7.696  -8.817  5.544   1.00 98.79 56  A 1 
ATOM   438  S  SG  . CYS A 1 56  ? -8.010  -9.982  6.909   1.00 98.34 56  A 1 
ATOM   439  N  N   . GLY A 1 57  ? -9.144  -6.551  3.600   1.00 98.83 57  A 1 
ATOM   440  C  CA  . GLY A 1 57  ? -8.870  -5.414  2.724   1.00 98.75 57  A 1 
ATOM   441  C  C   . GLY A 1 57  ? -7.616  -4.632  3.128   1.00 98.89 57  A 1 
ATOM   442  O  O   . GLY A 1 57  ? -6.697  -5.174  3.750   1.00 98.52 57  A 1 
ATOM   443  N  N   . ASP A 1 58  ? -7.608  -3.352  2.816   1.00 98.74 58  A 1 
ATOM   444  C  CA  . ASP A 1 58  ? -6.495  -2.421  2.982   1.00 98.65 58  A 1 
ATOM   445  C  C   . ASP A 1 58  ? -6.037  -2.320  4.446   1.00 98.72 58  A 1 
ATOM   446  O  O   . ASP A 1 58  ? -6.854  -2.304  5.377   1.00 98.45 58  A 1 
ATOM   447  C  CB  . ASP A 1 58  ? -6.911  -1.024  2.488   1.00 98.45 58  A 1 
ATOM   448  C  CG  . ASP A 1 58  ? -7.534  -0.964  1.082   1.00 97.98 58  A 1 
ATOM   449  O  OD1 . ASP A 1 58  ? -8.082  -1.981  0.615   1.00 96.23 58  A 1 
ATOM   450  O  OD2 . ASP A 1 58  ? -7.611  0.158   0.537   1.00 95.04 58  A 1 
ATOM   451  N  N   . ILE A 1 59  ? -4.719  -2.222  4.655   1.00 98.73 59  A 1 
ATOM   452  C  CA  . ILE A 1 59  ? -4.075  -2.072  5.970   1.00 98.79 59  A 1 
ATOM   453  C  C   . ILE A 1 59  ? -3.341  -0.740  6.086   1.00 98.61 59  A 1 
ATOM   454  O  O   . ILE A 1 59  ? -3.291  -0.153  7.174   1.00 98.24 59  A 1 
ATOM   455  C  CB  . ILE A 1 59  ? -3.121  -3.256  6.234   1.00 98.72 59  A 1 
ATOM   456  C  CG1 . ILE A 1 59  ? -3.796  -4.641  6.088   1.00 97.51 59  A 1 
ATOM   457  C  CG2 . ILE A 1 59  ? -2.476  -3.145  7.624   1.00 97.75 59  A 1 
ATOM   458  C  CD1 . ILE A 1 59  ? -4.936  -4.907  7.074   1.00 94.99 59  A 1 
ATOM   459  N  N   . HIS A 1 60  ? -2.755  -0.235  5.001   1.00 98.61 60  A 1 
ATOM   460  C  CA  . HIS A 1 60  ? -2.096  1.068   4.911   1.00 98.65 60  A 1 
ATOM   461  C  C   . HIS A 1 60  ? -1.121  1.381   6.054   1.00 98.60 60  A 1 
ATOM   462  O  O   . HIS A 1 60  ? -1.150  2.447   6.665   1.00 97.99 60  A 1 
ATOM   463  C  CB  . HIS A 1 60  ? -3.149  2.152   4.690   1.00 98.34 60  A 1 
ATOM   464  C  CG  . HIS A 1 60  ? -3.635  2.200   3.268   1.00 98.28 60  A 1 
ATOM   465  N  ND1 . HIS A 1 60  ? -2.832  2.422   2.161   1.00 97.17 60  A 1 
ATOM   466  C  CD2 . HIS A 1 60  ? -4.931  2.107   2.840   1.00 97.34 60  A 1 
ATOM   467  C  CE1 . HIS A 1 60  ? -3.639  2.469   1.090   1.00 97.03 60  A 1 
ATOM   468  N  NE2 . HIS A 1 60  ? -4.914  2.283   1.469   1.00 97.03 60  A 1 
ATOM   469  N  N   . GLY A 1 61  ? -0.240  0.440   6.388   1.00 98.65 61  A 1 
ATOM   470  C  CA  . GLY A 1 61  ? 0.767   0.646   7.429   1.00 98.63 61  A 1 
ATOM   471  C  C   . GLY A 1 61  ? 0.226   0.837   8.846   1.00 98.77 61  A 1 
ATOM   472  O  O   . GLY A 1 61  ? 0.986   1.206   9.745   1.00 98.24 61  A 1 
ATOM   473  N  N   . GLN A 1 62  ? -1.053  0.576   9.100   1.00 98.70 62  A 1 
ATOM   474  C  CA  . GLN A 1 62  ? -1.650  0.563   10.438  1.00 98.73 62  A 1 
ATOM   475  C  C   . GLN A 1 62  ? -1.300  -0.748  11.163  1.00 98.71 62  A 1 
ATOM   476  O  O   . GLN A 1 62  ? -2.149  -1.592  11.439  1.00 98.54 62  A 1 
ATOM   477  C  CB  . GLN A 1 62  ? -3.155  0.841   10.378  1.00 98.52 62  A 1 
ATOM   478  C  CG  . GLN A 1 62  ? -3.446  2.274   9.910   1.00 97.75 62  A 1 
ATOM   479  C  CD  . GLN A 1 62  ? -4.929  2.681   9.962   1.00 98.09 62  A 1 
ATOM   480  O  OE1 . GLN A 1 62  ? -5.331  3.614   9.290   1.00 94.23 62  A 1 
ATOM   481  N  NE2 . GLN A 1 62  ? -5.763  2.070   10.766  1.00 93.61 62  A 1 
ATOM   482  N  N   . TYR A 1 63  ? -0.020  -0.914  11.473  1.00 98.78 63  A 1 
ATOM   483  C  CA  . TYR A 1 63  ? 0.549   -2.154  11.987  1.00 98.89 63  A 1 
ATOM   484  C  C   . TYR A 1 63  ? -0.144  -2.690  13.245  1.00 98.84 63  A 1 
ATOM   485  O  O   . TYR A 1 63  ? -0.401  -3.888  13.355  1.00 98.69 63  A 1 
ATOM   486  C  CB  . TYR A 1 63  ? 2.042   -1.951  12.264  1.00 98.82 63  A 1 
ATOM   487  C  CG  . TYR A 1 63  ? 2.741   -3.210  12.742  1.00 98.85 63  A 1 
ATOM   488  C  CD1 . TYR A 1 63  ? 3.399   -3.242  13.986  1.00 98.62 63  A 1 
ATOM   489  C  CD2 . TYR A 1 63  ? 2.702   -4.363  11.940  1.00 98.68 63  A 1 
ATOM   490  C  CE1 . TYR A 1 63  ? 4.024   -4.422  14.427  1.00 98.59 63  A 1 
ATOM   491  C  CE2 . TYR A 1 63  ? 3.314   -5.550  12.379  1.00 98.56 63  A 1 
ATOM   492  C  CZ  . TYR A 1 63  ? 3.973   -5.576  13.619  1.00 98.71 63  A 1 
ATOM   493  O  OH  . TYR A 1 63  ? 4.559   -6.736  14.037  1.00 98.38 63  A 1 
ATOM   494  N  N   . TYR A 1 64  ? -0.486  -1.820  14.185  1.00 98.54 64  A 1 
ATOM   495  C  CA  . TYR A 1 64  ? -1.149  -2.247  15.416  1.00 98.53 64  A 1 
ATOM   496  C  C   . TYR A 1 64  ? -2.597  -2.687  15.191  1.00 98.44 64  A 1 
ATOM   497  O  O   . TYR A 1 64  ? -3.071  -3.555  15.906  1.00 98.11 64  A 1 
ATOM   498  C  CB  . TYR A 1 64  ? -1.028  -1.158  16.481  1.00 98.38 64  A 1 
ATOM   499  C  CG  . TYR A 1 64  ? 0.350   -1.122  17.109  1.00 98.29 64  A 1 
ATOM   500  C  CD1 . TYR A 1 64  ? 0.592   -1.794  18.330  1.00 97.70 64  A 1 
ATOM   501  C  CD2 . TYR A 1 64  ? 1.428   -0.487  16.453  1.00 97.68 64  A 1 
ATOM   502  C  CE1 . TYR A 1 64  ? 1.876   -1.819  18.891  1.00 97.23 64  A 1 
ATOM   503  C  CE2 . TYR A 1 64  ? 2.720   -0.510  17.001  1.00 97.09 64  A 1 
ATOM   504  C  CZ  . TYR A 1 64  ? 2.932   -1.178  18.222  1.00 97.49 64  A 1 
ATOM   505  O  OH  . TYR A 1 64  ? 4.196   -1.215  18.756  1.00 96.52 64  A 1 
ATOM   506  N  N   . ASP A 1 65  ? -3.266  -2.172  14.160  1.00 98.58 65  A 1 
ATOM   507  C  CA  . ASP A 1 65  ? -4.583  -2.686  13.756  1.00 98.60 65  A 1 
ATOM   508  C  C   . ASP A 1 65  ? -4.457  -4.043  13.045  1.00 98.63 65  A 1 
ATOM   509  O  O   . ASP A 1 65  ? -5.283  -4.925  13.262  1.00 98.55 65  A 1 
ATOM   510  C  CB  . ASP A 1 65  ? -5.316  -1.650  12.892  1.00 98.48 65  A 1 
ATOM   511  C  CG  . ASP A 1 65  ? -5.702  -0.384  13.664  1.00 98.27 65  A 1 
ATOM   512  O  OD1 . ASP A 1 65  ? -6.189  -0.464  14.813  1.00 97.34 65  A 1 
ATOM   513  O  OD2 . ASP A 1 65  ? -5.556  0.726   13.118  1.00 97.27 65  A 1 
ATOM   514  N  N   . LEU A 1 66  ? -3.378  -4.266  12.285  1.00 98.78 66  A 1 
ATOM   515  C  CA  . LEU A 1 66  ? -3.067  -5.588  11.729  1.00 98.81 66  A 1 
ATOM   516  C  C   . LEU A 1 66  ? -2.826  -6.628  12.832  1.00 98.72 66  A 1 
ATOM   517  O  O   . LEU A 1 66  ? -3.318  -7.756  12.733  1.00 98.67 66  A 1 
ATOM   518  C  CB  . LEU A 1 66  ? -1.848  -5.480  10.791  1.00 98.84 66  A 1 
ATOM   519  C  CG  . LEU A 1 66  ? -1.371  -6.830  10.210  1.00 98.75 66  A 1 
ATOM   520  C  CD1 . LEU A 1 66  ? -2.421  -7.461  9.292   1.00 98.57 66  A 1 
ATOM   521  C  CD2 . LEU A 1 66  ? -0.083  -6.637  9.413   1.00 98.53 66  A 1 
ATOM   522  N  N   . LEU A 1 67  ? -2.103  -6.268  13.899  1.00 98.63 67  A 1 
ATOM   523  C  CA  . LEU A 1 67  ? -1.915  -7.156  15.044  1.00 98.65 67  A 1 
ATOM   524  C  C   . LEU A 1 67  ? -3.256  -7.512  15.692  1.00 98.46 67  A 1 
ATOM   525  O  O   . LEU A 1 67  ? -3.511  -8.696  15.934  1.00 98.15 67  A 1 
ATOM   526  C  CB  . LEU A 1 67  ? -0.948  -6.532  16.065  1.00 98.53 67  A 1 
ATOM   527  C  CG  . LEU A 1 67  ? 0.515   -6.408  15.592  1.00 98.12 67  A 1 
ATOM   528  C  CD1 . LEU A 1 67  ? 1.340   -5.728  16.686  1.00 97.50 67  A 1 
ATOM   529  C  CD2 . LEU A 1 67  ? 1.139   -7.766  15.281  1.00 97.24 67  A 1 
ATOM   530  N  N   . ARG A 1 68  ? -4.159  -6.539  15.880  1.00 98.49 68  A 1 
ATOM   531  C  CA  . ARG A 1 68  ? -5.508  -6.800  16.400  1.00 98.22 68  A 1 
ATOM   532  C  C   . ARG A 1 68  ? -6.330  -7.686  15.466  1.00 98.28 68  A 1 
ATOM   533  O  O   . ARG A 1 68  ? -7.007  -8.594  15.938  1.00 97.80 68  A 1 
ATOM   534  C  CB  . ARG A 1 68  ? -6.254  -5.483  16.686  1.00 97.78 68  A 1 
ATOM   535  C  CG  . ARG A 1 68  ? -5.636  -4.629  17.811  1.00 93.59 68  A 1 
ATOM   536  C  CD  . ARG A 1 68  ? -5.593  -5.307  19.182  1.00 92.14 68  A 1 
ATOM   537  N  NE  . ARG A 1 68  ? -6.856  -5.192  19.935  1.00 91.11 68  A 1 
ATOM   538  C  CZ  . ARG A 1 68  ? -7.230  -5.947  20.951  1.00 90.49 68  A 1 
ATOM   539  N  NH1 . ARG A 1 68  ? -6.549  -6.987  21.344  1.00 82.99 68  A 1 
ATOM   540  N  NH2 . ARG A 1 68  ? -8.286  -5.669  21.637  1.00 84.58 68  A 1 
ATOM   541  N  N   . LEU A 1 69  ? -6.231  -7.495  14.163  1.00 98.52 69  A 1 
ATOM   542  C  CA  . LEU A 1 69  ? -6.862  -8.382  13.174  1.00 98.58 69  A 1 
ATOM   543  C  C   . LEU A 1 69  ? -6.409  -9.836  13.359  1.00 98.57 69  A 1 
ATOM   544  O  O   . LEU A 1 69  ? -7.254  -10.734 13.325  1.00 98.31 69  A 1 
ATOM   545  C  CB  . LEU A 1 69  ? -6.542  -7.897  11.754  1.00 98.10 69  A 1 
ATOM   546  C  CG  . LEU A 1 69  ? -7.609  -6.939  11.187  1.00 91.10 69  A 1 
ATOM   547  C  CD1 . LEU A 1 69  ? -7.036  -6.129  10.032  1.00 85.28 69  A 1 
ATOM   548  C  CD2 . LEU A 1 69  ? -8.805  -7.722  10.661  1.00 86.45 69  A 1 
ATOM   549  N  N   . PHE A 1 70  ? -5.107  -10.070 13.581  1.00 98.66 70  A 1 
ATOM   550  C  CA  . PHE A 1 70  ? -4.594  -11.414 13.830  1.00 98.51 70  A 1 
ATOM   551  C  C   . PHE A 1 70  ? -4.959  -11.952 15.215  1.00 98.25 70  A 1 
ATOM   552  O  O   . PHE A 1 70  ? -5.235  -13.144 15.325  1.00 97.75 70  A 1 
ATOM   553  C  CB  . PHE A 1 70  ? -3.075  -11.451 13.611  1.00 98.65 70  A 1 
ATOM   554  C  CG  . PHE A 1 70  ? -2.631  -11.372 12.170  1.00 98.81 70  A 1 
ATOM   555  C  CD1 . PHE A 1 70  ? -3.239  -12.164 11.173  1.00 98.58 70  A 1 
ATOM   556  C  CD2 . PHE A 1 70  ? -1.546  -10.548 11.819  1.00 98.58 70  A 1 
ATOM   557  C  CE1 . PHE A 1 70  ? -2.795  -12.124 9.847   1.00 98.59 70  A 1 
ATOM   558  C  CE2 . PHE A 1 70  ? -1.081  -10.506 10.484  1.00 98.52 70  A 1 
ATOM   559  C  CZ  . PHE A 1 70  ? -1.709  -11.292 9.505   1.00 98.77 70  A 1 
ATOM   560  N  N   . GLU A 1 71  ? -5.017  -11.118 16.248  1.00 98.21 71  A 1 
ATOM   561  C  CA  . GLU A 1 71  ? -5.475  -11.535 17.574  1.00 97.94 71  A 1 
ATOM   562  C  C   . GLU A 1 71  ? -6.912  -12.074 17.523  1.00 97.70 71  A 1 
ATOM   563  O  O   . GLU A 1 71  ? -7.178  -13.179 18.005  1.00 97.20 71  A 1 
ATOM   564  C  CB  . GLU A 1 71  ? -5.371  -10.361 18.565  1.00 97.58 71  A 1 
ATOM   565  C  CG  . GLU A 1 71  ? -3.925  -10.069 18.983  1.00 96.36 71  A 1 
ATOM   566  C  CD  . GLU A 1 71  ? -3.751  -8.775  19.799  1.00 96.09 71  A 1 
ATOM   567  O  OE1 . GLU A 1 71  ? -2.605  -8.503  20.232  1.00 92.00 71  A 1 
ATOM   568  O  OE2 . GLU A 1 71  ? -4.729  -8.026  20.003  1.00 93.11 71  A 1 
ATOM   569  N  N   . TYR A 1 72  ? -7.823  -11.362 16.862  1.00 97.79 72  A 1 
ATOM   570  C  CA  . TYR A 1 72  ? -9.216  -11.802 16.734  1.00 97.37 72  A 1 
ATOM   571  C  C   . TYR A 1 72  ? -9.418  -12.879 15.678  1.00 97.59 72  A 1 
ATOM   572  O  O   . TYR A 1 72  ? -10.270 -13.760 15.825  1.00 96.68 72  A 1 
ATOM   573  C  CB  . TYR A 1 72  ? -10.082 -10.594 16.374  1.00 96.12 72  A 1 
ATOM   574  C  CG  . TYR A 1 72  ? -10.016 -9.482  17.387  1.00 85.71 72  A 1 
ATOM   575  C  CD1 . TYR A 1 72  ? -10.178 -9.763  18.753  1.00 77.57 72  A 1 
ATOM   576  C  CD2 . TYR A 1 72  ? -9.787  -8.159  16.958  1.00 77.68 72  A 1 
ATOM   577  C  CE1 . TYR A 1 72  ? -10.138 -8.735  19.693  1.00 66.57 72  A 1 
ATOM   578  C  CE2 . TYR A 1 72  ? -9.749  -7.121  17.890  1.00 65.16 72  A 1 
ATOM   579  C  CZ  . TYR A 1 72  ? -9.942  -7.412  19.259  1.00 62.73 72  A 1 
ATOM   580  O  OH  . TYR A 1 72  ? -9.957  -6.404  20.159  1.00 54.84 72  A 1 
ATOM   581  N  N   . GLY A 1 73  ? -8.663  -12.795 14.606  1.00 97.88 73  A 1 
ATOM   582  C  CA  . GLY A 1 73  ? -8.741  -13.707 13.479  1.00 97.95 73  A 1 
ATOM   583  C  C   . GLY A 1 73  ? -8.091  -15.061 13.744  1.00 98.26 73  A 1 
ATOM   584  O  O   . GLY A 1 73  ? -8.500  -16.049 13.129  1.00 97.60 73  A 1 
ATOM   585  N  N   . GLY A 1 74  ? -7.140  -15.118 14.654  1.00 98.17 74  A 1 
ATOM   586  C  CA  . GLY A 1 74  ? -6.192  -16.206 14.850  1.00 98.26 74  A 1 
ATOM   587  C  C   . GLY A 1 74  ? -4.903  -15.949 14.075  1.00 98.56 74  A 1 
ATOM   588  O  O   . GLY A 1 74  ? -4.938  -15.722 12.864  1.00 98.28 74  A 1 
ATOM   589  N  N   . PHE A 1 75  ? -3.759  -15.953 14.763  1.00 98.39 75  A 1 
ATOM   590  C  CA  . PHE A 1 75  ? -2.470  -15.798 14.097  1.00 98.43 75  A 1 
ATOM   591  C  C   . PHE A 1 75  ? -2.217  -16.964 13.135  1.00 98.58 75  A 1 
ATOM   592  O  O   . PHE A 1 75  ? -2.561  -18.105 13.454  1.00 98.14 75  A 1 
ATOM   593  C  CB  . PHE A 1 75  ? -1.339  -15.686 15.126  1.00 98.05 75  A 1 
ATOM   594  C  CG  . PHE A 1 75  ? -1.233  -14.312 15.743  1.00 97.96 75  A 1 
ATOM   595  C  CD1 . PHE A 1 75  ? -0.458  -13.313 15.121  1.00 97.03 75  A 1 
ATOM   596  C  CD2 . PHE A 1 75  ? -1.928  -14.004 16.928  1.00 96.95 75  A 1 
ATOM   597  C  CE1 . PHE A 1 75  ? -0.376  -12.021 15.663  1.00 96.34 75  A 1 
ATOM   598  C  CE2 . PHE A 1 75  ? -1.851  -12.705 17.472  1.00 96.10 75  A 1 
ATOM   599  C  CZ  . PHE A 1 75  ? -1.078  -11.720 16.835  1.00 96.80 75  A 1 
ATOM   600  N  N   . PRO A 1 76  ? -1.581  -16.727 11.983  1.00 98.62 76  A 1 
ATOM   601  C  CA  . PRO A 1 76  ? -1.162  -17.827 11.127  1.00 98.61 76  A 1 
ATOM   602  C  C   . PRO A 1 76  ? -0.279  -18.833 11.888  1.00 98.52 76  A 1 
ATOM   603  O  O   . PRO A 1 76  ? 0.632   -18.417 12.605  1.00 97.91 76  A 1 
ATOM   604  C  CB  . PRO A 1 76  ? -0.417  -17.168 9.963   1.00 98.48 76  A 1 
ATOM   605  C  CG  . PRO A 1 76  ? -1.014  -15.765 9.907   1.00 97.73 76  A 1 
ATOM   606  C  CD  . PRO A 1 76  ? -1.290  -15.447 11.374  1.00 98.59 76  A 1 
ATOM   607  N  N   . PRO A 1 77  ? -0.486  -20.162 11.760  1.00 98.25 77  A 1 
ATOM   608  C  CA  . PRO A 1 77  ? -1.365  -20.816 10.793  1.00 98.21 77  A 1 
ATOM   609  C  C   . PRO A 1 77  ? -2.761  -21.193 11.324  1.00 98.37 77  A 1 
ATOM   610  O  O   . PRO A 1 77  ? -3.430  -22.000 10.692  1.00 97.30 77  A 1 
ATOM   611  C  CB  . PRO A 1 77  ? -0.572  -22.063 10.396  1.00 97.71 77  A 1 
ATOM   612  C  CG  . PRO A 1 77  ? 0.035   -22.492 11.725  1.00 97.06 77  A 1 
ATOM   613  C  CD  . PRO A 1 77  ? 0.349   -21.161 12.412  1.00 97.83 77  A 1 
ATOM   614  N  N   . GLU A 1 78  ? -3.222  -20.664 12.475  1.00 98.59 78  A 1 
ATOM   615  C  CA  . GLU A 1 78  ? -4.542  -21.008 13.024  1.00 98.38 78  A 1 
ATOM   616  C  C   . GLU A 1 78  ? -5.686  -20.687 12.049  1.00 98.59 78  A 1 
ATOM   617  O  O   . GLU A 1 78  ? -6.700  -21.386 12.021  1.00 97.95 78  A 1 
ATOM   618  C  CB  . GLU A 1 78  ? -4.827  -20.236 14.316  1.00 97.71 78  A 1 
ATOM   619  C  CG  . GLU A 1 78  ? -4.107  -20.797 15.544  1.00 86.76 78  A 1 
ATOM   620  C  CD  . GLU A 1 78  ? -4.557  -20.116 16.843  1.00 82.29 78  A 1 
ATOM   621  O  OE1 . GLU A 1 78  ? -4.435  -20.767 17.894  1.00 74.85 78  A 1 
ATOM   622  O  OE2 . GLU A 1 78  ? -5.036  -18.963 16.785  1.00 76.85 78  A 1 
ATOM   623  N  N   . SER A 1 79  ? -5.513  -19.654 11.261  1.00 98.59 79  A 1 
ATOM   624  C  CA  . SER A 1 79  ? -6.405  -19.293 10.172  1.00 98.60 79  A 1 
ATOM   625  C  C   . SER A 1 79  ? -5.617  -19.099 8.886   1.00 98.79 79  A 1 
ATOM   626  O  O   . SER A 1 79  ? -4.501  -18.584 8.906   1.00 98.39 79  A 1 
ATOM   627  C  CB  . SER A 1 79  ? -7.192  -18.036 10.525  1.00 98.17 79  A 1 
ATOM   628  O  OG  . SER A 1 79  ? -8.025  -18.285 11.655  1.00 95.55 79  A 1 
ATOM   629  N  N   . ASN A 1 80  ? -6.233  -19.455 7.776   1.00 98.86 80  A 1 
ATOM   630  C  CA  . ASN A 1 80  ? -5.740  -19.109 6.450   1.00 98.81 80  A 1 
ATOM   631  C  C   . ASN A 1 80  ? -6.184  -17.687 6.102   1.00 98.85 80  A 1 
ATOM   632  O  O   . ASN A 1 80  ? -7.310  -17.294 6.415   1.00 98.74 80  A 1 
ATOM   633  C  CB  . ASN A 1 80  ? -6.261  -20.113 5.415   1.00 98.54 80  A 1 
ATOM   634  C  CG  . ASN A 1 80  ? -5.841  -21.541 5.677   1.00 97.47 80  A 1 
ATOM   635  O  OD1 . ASN A 1 80  ? -4.832  -21.835 6.282   1.00 91.51 80  A 1 
ATOM   636  N  ND2 . ASN A 1 80  ? -6.631  -22.490 5.200   1.00 90.31 80  A 1 
ATOM   637  N  N   . TYR A 1 81  ? -5.318  -16.935 5.436   1.00 98.81 81  A 1 
ATOM   638  C  CA  . TYR A 1 81  ? -5.576  -15.546 5.083   1.00 98.94 81  A 1 
ATOM   639  C  C   . TYR A 1 81  ? -5.371  -15.272 3.601   1.00 98.96 81  A 1 
ATOM   640  O  O   . TYR A 1 81  ? -4.414  -15.758 2.986   1.00 98.75 81  A 1 
ATOM   641  C  CB  . TYR A 1 81  ? -4.714  -14.613 5.934   1.00 98.86 81  A 1 
ATOM   642  C  CG  . TYR A 1 81  ? -5.162  -14.515 7.372   1.00 98.89 81  A 1 
ATOM   643  C  CD1 . TYR A 1 81  ? -6.123  -13.554 7.749   1.00 98.59 81  A 1 
ATOM   644  C  CD2 . TYR A 1 81  ? -4.626  -15.375 8.346   1.00 98.61 81  A 1 
ATOM   645  C  CE1 . TYR A 1 81  ? -6.546  -13.451 9.084   1.00 98.54 81  A 1 
ATOM   646  C  CE2 . TYR A 1 81  ? -5.047  -15.291 9.681   1.00 98.50 81  A 1 
ATOM   647  C  CZ  . TYR A 1 81  ? -6.010  -14.325 10.051  1.00 98.74 81  A 1 
ATOM   648  O  OH  . TYR A 1 81  ? -6.425  -14.237 11.349  1.00 98.44 81  A 1 
ATOM   649  N  N   . LEU A 1 82  ? -6.233  -14.411 3.069   1.00 98.92 82  A 1 
ATOM   650  C  CA  . LEU A 1 82  ? -6.033  -13.703 1.815   1.00 98.91 82  A 1 
ATOM   651  C  C   . LEU A 1 82  ? -6.138  -12.203 2.093   1.00 98.99 82  A 1 
ATOM   652  O  O   . LEU A 1 82  ? -7.179  -11.733 2.540   1.00 98.89 82  A 1 
ATOM   653  C  CB  . LEU A 1 82  ? -7.078  -14.174 0.795   1.00 98.94 82  A 1 
ATOM   654  C  CG  . LEU A 1 82  ? -7.077  -13.382 -0.527  1.00 98.84 82  A 1 
ATOM   655  C  CD1 . LEU A 1 82  ? -5.777  -13.579 -1.301  1.00 98.62 82  A 1 
ATOM   656  C  CD2 . LEU A 1 82  ? -8.235  -13.860 -1.404  1.00 98.62 82  A 1 
ATOM   657  N  N   . PHE A 1 83  ? -5.078  -11.467 1.802   1.00 98.92 83  A 1 
ATOM   658  C  CA  . PHE A 1 83  ? -5.101  -10.004 1.825   1.00 98.98 83  A 1 
ATOM   659  C  C   . PHE A 1 83  ? -5.228  -9.472  0.409   1.00 98.99 83  A 1 
ATOM   660  O  O   . PHE A 1 83  ? -4.609  -10.005 -0.522  1.00 98.82 83  A 1 
ATOM   661  C  CB  . PHE A 1 83  ? -3.861  -9.468  2.531   1.00 98.89 83  A 1 
ATOM   662  C  CG  . PHE A 1 83  ? -3.851  -9.668  4.028   1.00 98.90 83  A 1 
ATOM   663  C  CD1 . PHE A 1 83  ? -4.211  -8.604  4.884   1.00 98.56 83  A 1 
ATOM   664  C  CD2 . PHE A 1 83  ? -3.480  -10.903 4.592   1.00 98.54 83  A 1 
ATOM   665  C  CE1 . PHE A 1 83  ? -4.197  -8.770  6.278   1.00 98.46 83  A 1 
ATOM   666  C  CE2 . PHE A 1 83  ? -3.475  -11.079 5.984   1.00 98.35 83  A 1 
ATOM   667  C  CZ  . PHE A 1 83  ? -3.830  -10.011 6.824   1.00 98.72 83  A 1 
ATOM   668  N  N   . LEU A 1 84  ? -6.015  -8.409  0.238   1.00 98.96 84  A 1 
ATOM   669  C  CA  . LEU A 1 84  ? -6.394  -7.889  -1.074  1.00 98.98 84  A 1 
ATOM   670  C  C   . LEU A 1 84  ? -5.473  -6.782  -1.611  1.00 98.81 84  A 1 
ATOM   671  O  O   . LEU A 1 84  ? -5.718  -6.297  -2.706  1.00 98.44 84  A 1 
ATOM   672  C  CB  . LEU A 1 84  ? -7.862  -7.434  -1.035  1.00 98.89 84  A 1 
ATOM   673  C  CG  . LEU A 1 84  ? -8.883  -8.544  -0.684  1.00 98.73 84  A 1 
ATOM   674  C  CD1 . LEU A 1 84  ? -10.289 -7.952  -0.670  1.00 98.60 84  A 1 
ATOM   675  C  CD2 . LEU A 1 84  ? -8.863  -9.692  -1.691  1.00 98.41 84  A 1 
ATOM   676  N  N   . GLY A 1 85  ? -4.416  -6.419  -0.873  1.00 98.80 85  A 1 
ATOM   677  C  CA  . GLY A 1 85  ? -3.485  -5.350  -1.254  1.00 98.82 85  A 1 
ATOM   678  C  C   . GLY A 1 85  ? -3.549  -4.138  -0.334  1.00 98.89 85  A 1 
ATOM   679  O  O   . GLY A 1 85  ? -4.206  -4.182  0.711   1.00 98.39 85  A 1 
ATOM   680  N  N   . ASP A 1 86  ? -2.827  -3.076  -0.724  1.00 98.60 86  A 1 
ATOM   681  C  CA  . ASP A 1 86  ? -2.682  -1.812  0.001   1.00 98.69 86  A 1 
ATOM   682  C  C   . ASP A 1 86  ? -2.153  -2.005  1.437   1.00 98.62 86  A 1 
ATOM   683  O  O   . ASP A 1 86  ? -2.753  -1.632  2.452   1.00 98.17 86  A 1 
ATOM   684  C  CB  . ASP A 1 86  ? -3.923  -0.923  -0.150  1.00 98.39 86  A 1 
ATOM   685  C  CG  . ASP A 1 86  ? -3.991  -0.251  -1.535  1.00 98.01 86  A 1 
ATOM   686  O  OD1 . ASP A 1 86  ? -3.247  -0.683  -2.454  1.00 97.11 86  A 1 
ATOM   687  O  OD2 . ASP A 1 86  ? -4.746  0.728   -1.688  1.00 96.59 86  A 1 
ATOM   688  N  N   . TYR A 1 87  ? -0.975  -2.629  1.502   1.00 98.80 87  A 1 
ATOM   689  C  CA  . TYR A 1 87  ? -0.263  -2.913  2.752   1.00 98.81 87  A 1 
ATOM   690  C  C   . TYR A 1 87  ? 0.514   -1.709  3.267   1.00 98.75 87  A 1 
ATOM   691  O  O   . TYR A 1 87  ? 0.736   -1.569  4.475   1.00 98.31 87  A 1 
ATOM   692  C  CB  . TYR A 1 87  ? 0.715   -4.072  2.511   1.00 98.83 87  A 1 
ATOM   693  C  CG  . TYR A 1 87  ? 0.104   -5.249  1.802   1.00 98.91 87  A 1 
ATOM   694  C  CD1 . TYR A 1 87  ? -0.989  -5.916  2.384   1.00 98.73 87  A 1 
ATOM   695  C  CD2 . TYR A 1 87  ? 0.558   -5.650  0.534   1.00 98.69 87  A 1 
ATOM   696  C  CE1 . TYR A 1 87  ? -1.633  -6.948  1.700   1.00 98.68 87  A 1 
ATOM   697  C  CE2 . TYR A 1 87  ? -0.078  -6.691  -0.168  1.00 98.57 87  A 1 
ATOM   698  C  CZ  . TYR A 1 87  ? -1.183  -7.326  0.426   1.00 98.86 87  A 1 
ATOM   699  O  OH  . TYR A 1 87  ? -1.849  -8.324  -0.255  1.00 98.70 87  A 1 
ATOM   700  N  N   . VAL A 1 88  ? 0.988   -0.888  2.342   1.00 98.74 88  A 1 
ATOM   701  C  CA  . VAL A 1 88  ? 1.896   0.227   2.580   1.00 98.76 88  A 1 
ATOM   702  C  C   . VAL A 1 88  ? 1.199   1.574   2.342   1.00 98.49 88  A 1 
ATOM   703  O  O   . VAL A 1 88  ? 0.018   1.614   1.990   1.00 97.57 88  A 1 
ATOM   704  C  CB  . VAL A 1 88  ? 3.198   0.082   1.755   1.00 98.66 88  A 1 
ATOM   705  C  CG1 . VAL A 1 88  ? 3.927   -1.214  2.103   1.00 98.30 88  A 1 
ATOM   706  C  CG2 . VAL A 1 88  ? 2.971   0.150   0.241   1.00 98.27 88  A 1 
ATOM   707  N  N   . ASP A 1 89  ? 1.953   2.652   2.556   1.00 98.23 89  A 1 
ATOM   708  C  CA  . ASP A 1 89  ? 1.516   4.035   2.409   1.00 98.23 89  A 1 
ATOM   709  C  C   . ASP A 1 89  ? 0.511   4.525   3.468   1.00 97.90 89  A 1 
ATOM   710  O  O   . ASP A 1 89  ? -0.080  3.757   4.218   1.00 96.36 89  A 1 
ATOM   711  C  CB  . ASP A 1 89  ? 1.051   4.325   0.975   1.00 97.91 89  A 1 
ATOM   712  C  CG  . ASP A 1 89  ? 2.198   4.275   -0.036  1.00 97.77 89  A 1 
ATOM   713  O  OD1 . ASP A 1 89  ? 3.364   4.484   0.369   1.00 96.92 89  A 1 
ATOM   714  O  OD2 . ASP A 1 89  ? 1.923   4.082   -1.235  1.00 96.95 89  A 1 
ATOM   715  N  N   . ARG A 1 90  ? 0.360   5.842   3.527   1.00 97.72 90  A 1 
ATOM   716  C  CA  . ARG A 1 90  ? -0.520  6.586   4.443   1.00 97.52 90  A 1 
ATOM   717  C  C   . ARG A 1 90  ? -0.198  6.422   5.930   1.00 97.64 90  A 1 
ATOM   718  O  O   . ARG A 1 90  ? 0.030   7.428   6.615   1.00 96.34 90  A 1 
ATOM   719  C  CB  . ARG A 1 90  ? -2.002  6.269   4.136   1.00 96.72 90  A 1 
ATOM   720  C  CG  . ARG A 1 90  ? -2.453  6.573   2.690   1.00 94.62 90  A 1 
ATOM   721  C  CD  . ARG A 1 90  ? -2.337  8.063   2.383   1.00 91.67 90  A 1 
ATOM   722  N  NE  . ARG A 1 90  ? -3.064  8.430   1.168   1.00 89.42 90  A 1 
ATOM   723  C  CZ  . ARG A 1 90  ? -3.339  9.656   0.759   1.00 86.56 90  A 1 
ATOM   724  N  NH1 . ARG A 1 90  ? -2.893  10.713  1.394   1.00 80.66 90  A 1 
ATOM   725  N  NH2 . ARG A 1 90  ? -4.066  9.847   -0.296  1.00 82.20 90  A 1 
ATOM   726  N  N   . GLY A 1 91  ? -0.153  5.202   6.448   1.00 97.97 91  A 1 
ATOM   727  C  CA  . GLY A 1 91  ? 0.181   4.902   7.835   1.00 97.97 91  A 1 
ATOM   728  C  C   . GLY A 1 91  ? 1.672   5.082   8.158   1.00 98.01 91  A 1 
ATOM   729  O  O   . GLY A 1 91  ? 2.525   5.188   7.279   1.00 97.47 91  A 1 
ATOM   730  N  N   . LYS A 1 92  ? 2.011   5.092   9.467   1.00 98.29 92  A 1 
ATOM   731  C  CA  . LYS A 1 92  ? 3.384   5.346   9.951   1.00 98.10 92  A 1 
ATOM   732  C  C   . LYS A 1 92  ? 4.284   4.108   9.968   1.00 98.44 92  A 1 
ATOM   733  O  O   . LYS A 1 92  ? 5.486   4.256   10.201  1.00 97.73 92  A 1 
ATOM   734  C  CB  . LYS A 1 92  ? 3.313   5.976   11.352  1.00 96.70 92  A 1 
ATOM   735  C  CG  . LYS A 1 92  ? 2.820   7.430   11.313  1.00 94.04 92  A 1 
ATOM   736  C  CD  . LYS A 1 92  ? 2.611   7.996   12.731  1.00 89.83 92  A 1 
ATOM   737  C  CE  . LYS A 1 92  ? 2.242   9.483   12.622  1.00 81.79 92  A 1 
ATOM   738  N  NZ  . LYS A 1 92  ? 1.597   10.020  13.845  1.00 71.61 92  A 1 
ATOM   739  N  N   . GLN A 1 93  ? 3.742   2.908   9.810   1.00 98.60 93  A 1 
ATOM   740  C  CA  . GLN A 1 93  ? 4.449   1.642   10.042  1.00 98.78 93  A 1 
ATOM   741  C  C   . GLN A 1 93  ? 4.227   0.642   8.897   1.00 98.89 93  A 1 
ATOM   742  O  O   . GLN A 1 93  ? 3.944   -0.539  9.119   1.00 98.69 93  A 1 
ATOM   743  C  CB  . GLN A 1 93  ? 4.071   1.074   11.414  1.00 98.51 93  A 1 
ATOM   744  C  CG  . GLN A 1 93  ? 4.467   1.996   12.572  1.00 97.76 93  A 1 
ATOM   745  C  CD  . GLN A 1 93  ? 4.318   1.296   13.917  1.00 97.44 93  A 1 
ATOM   746  O  OE1 . GLN A 1 93  ? 3.298   1.385   14.587  1.00 91.37 93  A 1 
ATOM   747  N  NE2 . GLN A 1 93  ? 5.324   0.578   14.350  1.00 90.09 93  A 1 
ATOM   748  N  N   . SER A 1 94  ? 4.389   1.112   7.669   1.00 98.80 94  A 1 
ATOM   749  C  CA  . SER A 1 94  ? 4.319   0.273   6.473   1.00 98.80 94  A 1 
ATOM   750  C  C   . SER A 1 94  ? 5.389   -0.820  6.479   1.00 98.94 94  A 1 
ATOM   751  O  O   . SER A 1 94  ? 5.129   -1.947  6.064   1.00 98.88 94  A 1 
ATOM   752  C  CB  . SER A 1 94  ? 4.486   1.140   5.220   1.00 98.76 94  A 1 
ATOM   753  O  OG  . SER A 1 94  ? 3.446   2.086   5.139   1.00 98.33 94  A 1 
ATOM   754  N  N   . LEU A 1 95  ? 6.584   -0.529  7.013   1.00 98.83 95  A 1 
ATOM   755  C  CA  . LEU A 1 95  ? 7.674   -1.499  7.092   1.00 98.81 95  A 1 
ATOM   756  C  C   . LEU A 1 95  ? 7.345   -2.676  8.011   1.00 98.98 95  A 1 
ATOM   757  O  O   . LEU A 1 95  ? 7.540   -3.824  7.609   1.00 98.88 95  A 1 
ATOM   758  C  CB  . LEU A 1 95  ? 8.963   -0.792  7.559   1.00 98.83 95  A 1 
ATOM   759  C  CG  . LEU A 1 95  ? 9.673   -0.023  6.437   1.00 98.59 95  A 1 
ATOM   760  C  CD1 . LEU A 1 95  ? 10.773  0.851   7.028   1.00 97.93 95  A 1 
ATOM   761  C  CD2 . LEU A 1 95  ? 10.337  -0.977  5.436   1.00 97.82 95  A 1 
ATOM   762  N  N   . GLU A 1 96  ? 6.839   -2.442  9.216   1.00 98.80 96  A 1 
ATOM   763  C  CA  . GLU A 1 96  ? 6.418   -3.520  10.106  1.00 98.84 96  A 1 
ATOM   764  C  C   . GLU A 1 96  ? 5.287   -4.345  9.486   1.00 98.90 96  A 1 
ATOM   765  O  O   . GLU A 1 96  ? 5.345   -5.574  9.495   1.00 98.83 96  A 1 
ATOM   766  C  CB  . GLU A 1 96  ? 5.957   -2.958  11.460  1.00 98.75 96  A 1 
ATOM   767  C  CG  . GLU A 1 96  ? 7.096   -2.475  12.364  1.00 98.33 96  A 1 
ATOM   768  C  CD  . GLU A 1 96  ? 7.578   -1.038  12.108  1.00 98.58 96  A 1 
ATOM   769  O  OE1 . GLU A 1 96  ? 8.306   -0.520  12.976  1.00 97.06 96  A 1 
ATOM   770  O  OE2 . GLU A 1 96  ? 7.305   -0.411  11.062  1.00 97.58 96  A 1 
ATOM   771  N  N   . THR A 1 97  ? 4.302   -3.660  8.912   1.00 98.85 97  A 1 
ATOM   772  C  CA  . THR A 1 97  ? 3.145   -4.280  8.261   1.00 98.98 97  A 1 
ATOM   773  C  C   . THR A 1 97  ? 3.594   -5.234  7.159   1.00 98.95 97  A 1 
ATOM   774  O  O   . THR A 1 97  ? 3.356   -6.436  7.248   1.00 98.92 97  A 1 
ATOM   775  C  CB  . THR A 1 97  ? 2.204   -3.194  7.701   1.00 98.86 97  A 1 
ATOM   776  O  OG1 . THR A 1 97  ? 1.729   -2.408  8.771   1.00 98.08 97  A 1 
ATOM   777  C  CG2 . THR A 1 97  ? 0.993   -3.760  6.974   1.00 98.20 97  A 1 
ATOM   778  N  N   . ILE A 1 98  ? 4.318   -4.741  6.164   1.00 98.92 98  A 1 
ATOM   779  C  CA  . ILE A 1 98  ? 4.733   -5.569  5.035   1.00 98.98 98  A 1 
ATOM   780  C  C   . ILE A 1 98  ? 5.730   -6.650  5.457   1.00 98.92 98  A 1 
ATOM   781  O  O   . ILE A 1 98  ? 5.647   -7.775  4.973   1.00 98.95 98  A 1 
ATOM   782  C  CB  . ILE A 1 98  ? 5.238   -4.699  3.866   1.00 98.92 98  A 1 
ATOM   783  C  CG1 . ILE A 1 98  ? 5.451   -5.503  2.566   1.00 98.52 98  A 1 
ATOM   784  C  CG2 . ILE A 1 98  ? 6.541   -3.956  4.201   1.00 98.73 98  A 1 
ATOM   785  C  CD1 . ILE A 1 98  ? 4.202   -6.223  2.050   1.00 98.37 98  A 1 
ATOM   786  N  N   . CYS A 1 99  ? 6.639   -6.368  6.399   1.00 98.97 99  A 1 
ATOM   787  C  CA  . CYS A 1 99  ? 7.592   -7.368  6.878   1.00 98.91 99  A 1 
ATOM   788  C  C   . CYS A 1 99  ? 6.893   -8.556  7.562   1.00 98.93 99  A 1 
ATOM   789  O  O   . CYS A 1 99  ? 7.285   -9.696  7.308   1.00 98.90 99  A 1 
ATOM   790  C  CB  . CYS A 1 99  ? 8.617   -6.731  7.820   1.00 98.93 99  A 1 
ATOM   791  S  SG  . CYS A 1 99  ? 9.808   -5.734  6.869   1.00 98.85 99  A 1 
ATOM   792  N  N   . LEU A 1 100 ? 5.877   -8.308  8.381   1.00 98.92 100 A 1 
ATOM   793  C  CA  . LEU A 1 100 ? 5.119   -9.386  9.020   1.00 98.93 100 A 1 
ATOM   794  C  C   . LEU A 1 100 ? 4.358   -10.220 7.987   1.00 98.94 100 A 1 
ATOM   795  O  O   . LEU A 1 100 ? 4.427   -11.454 8.015   1.00 98.90 100 A 1 
ATOM   796  C  CB  . LEU A 1 100 ? 4.173   -8.790  10.083  1.00 98.91 100 A 1 
ATOM   797  C  CG  . LEU A 1 100 ? 3.390   -9.854  10.875  1.00 98.79 100 A 1 
ATOM   798  C  CD1 . LEU A 1 100 ? 4.309   -10.779 11.683  1.00 98.50 100 A 1 
ATOM   799  C  CD2 . LEU A 1 100 ? 2.420   -9.186  11.837  1.00 98.50 100 A 1 
ATOM   800  N  N   . LEU A 1 101 ? 3.698   -9.569  7.033   1.00 98.97 101 A 1 
ATOM   801  C  CA  . LEU A 1 101 ? 2.953   -10.241 5.970   1.00 98.93 101 A 1 
ATOM   802  C  C   . LEU A 1 101 ? 3.869   -11.102 5.081   1.00 98.95 101 A 1 
ATOM   803  O  O   . LEU A 1 101 ? 3.575   -12.266 4.820   1.00 98.91 101 A 1 
ATOM   804  C  CB  . LEU A 1 101 ? 2.201   -9.183  5.142   1.00 98.95 101 A 1 
ATOM   805  C  CG  . LEU A 1 101 ? 1.089   -8.413  5.892   1.00 98.80 101 A 1 
ATOM   806  C  CD1 . LEU A 1 101 ? 0.544   -7.304  4.997   1.00 98.62 101 A 1 
ATOM   807  C  CD2 . LEU A 1 101 ? -0.070  -9.310  6.301   1.00 98.48 101 A 1 
ATOM   808  N  N   . LEU A 1 102 ? 5.029   -10.567 4.681   1.00 98.98 102 A 1 
ATOM   809  C  CA  . LEU A 1 102 ? 6.019   -11.324 3.914   1.00 98.94 102 A 1 
ATOM   810  C  C   . LEU A 1 102 ? 6.613   -12.482 4.725   1.00 98.94 102 A 1 
ATOM   811  O  O   . LEU A 1 102 ? 6.801   -13.572 4.185   1.00 98.85 102 A 1 
ATOM   812  C  CB  . LEU A 1 102 ? 7.135   -10.393 3.418   1.00 98.94 102 A 1 
ATOM   813  C  CG  . LEU A 1 102 ? 6.728   -9.336  2.365   1.00 98.84 102 A 1 
ATOM   814  C  CD1 . LEU A 1 102 ? 7.975   -8.550  1.949   1.00 98.70 102 A 1 
ATOM   815  C  CD2 . LEU A 1 102 ? 6.092   -9.952  1.120   1.00 98.68 102 A 1 
ATOM   816  N  N   . ALA A 1 103 ? 6.860   -12.285 6.020   1.00 98.90 103 A 1 
ATOM   817  C  CA  . ALA A 1 103 ? 7.357   -13.348 6.886   1.00 98.91 103 A 1 
ATOM   818  C  C   . ALA A 1 103 ? 6.354   -14.505 6.989   1.00 98.98 103 A 1 
ATOM   819  O  O   . ALA A 1 103 ? 6.740   -15.672 6.833   1.00 98.86 103 A 1 
ATOM   820  C  CB  . ALA A 1 103 ? 7.712   -12.769 8.256   1.00 98.89 103 A 1 
ATOM   821  N  N   . TYR A 1 104 ? 5.066   -14.214 7.163   1.00 98.94 104 A 1 
ATOM   822  C  CA  . TYR A 1 104 ? 4.017   -15.243 7.163   1.00 98.95 104 A 1 
ATOM   823  C  C   . TYR A 1 104 ? 3.870   -15.912 5.799   1.00 98.93 104 A 1 
ATOM   824  O  O   . TYR A 1 104 ? 3.734   -17.135 5.756   1.00 98.78 104 A 1 
ATOM   825  C  CB  . TYR A 1 104 ? 2.693   -14.653 7.638   1.00 98.89 104 A 1 
ATOM   826  C  CG  . TYR A 1 104 ? 2.587   -14.485 9.137   1.00 98.85 104 A 1 
ATOM   827  C  CD1 . TYR A 1 104 ? 3.012   -15.507 10.014  1.00 98.42 104 A 1 
ATOM   828  C  CD2 . TYR A 1 104 ? 2.024   -13.308 9.668   1.00 98.44 104 A 1 
ATOM   829  C  CE1 . TYR A 1 104 ? 2.871   -15.370 11.408  1.00 98.26 104 A 1 
ATOM   830  C  CE2 . TYR A 1 104 ? 1.878   -13.164 11.061  1.00 98.17 104 A 1 
ATOM   831  C  CZ  . TYR A 1 104 ? 2.301   -14.193 11.922  1.00 98.45 104 A 1 
ATOM   832  O  OH  . TYR A 1 104 ? 2.149   -14.063 13.280  1.00 97.76 104 A 1 
ATOM   833  N  N   . LYS A 1 105 ? 3.990   -15.166 4.697   1.00 98.99 105 A 1 
ATOM   834  C  CA  . LYS A 1 105 ? 3.976   -15.758 3.358   1.00 98.93 105 A 1 
ATOM   835  C  C   . LYS A 1 105 ? 5.104   -16.771 3.158   1.00 98.97 105 A 1 
ATOM   836  O  O   . LYS A 1 105 ? 4.885   -17.820 2.561   1.00 98.84 105 A 1 
ATOM   837  C  CB  . LYS A 1 105 ? 4.020   -14.658 2.281   1.00 98.91 105 A 1 
ATOM   838  C  CG  . LYS A 1 105 ? 3.946   -15.218 0.840   1.00 98.64 105 A 1 
ATOM   839  C  CD  . LYS A 1 105 ? 2.676   -16.045 0.623   1.00 98.26 105 A 1 
ATOM   840  C  CE  . LYS A 1 105 ? 2.626   -16.722 -0.740  1.00 97.87 105 A 1 
ATOM   841  N  NZ  . LYS A 1 105 ? 1.445   -17.617 -0.828  1.00 97.68 105 A 1 
ATOM   842  N  N   . ILE A 1 106 ? 6.302   -16.485 3.668   1.00 98.90 106 A 1 
ATOM   843  C  CA  . ILE A 1 106 ? 7.428   -17.415 3.563   1.00 98.91 106 A 1 
ATOM   844  C  C   . ILE A 1 106 ? 7.249   -18.619 4.498   1.00 98.96 106 A 1 
ATOM   845  O  O   . ILE A 1 106 ? 7.594   -19.736 4.124   1.00 98.77 106 A 1 
ATOM   846  C  CB  . ILE A 1 106 ? 8.764   -16.699 3.842   1.00 98.89 106 A 1 
ATOM   847  C  CG1 . ILE A 1 106 ? 9.021   -15.538 2.853   1.00 98.59 106 A 1 
ATOM   848  C  CG2 . ILE A 1 106 ? 9.942   -17.686 3.720   1.00 98.63 106 A 1 
ATOM   849  C  CD1 . ILE A 1 106 ? 10.022  -14.514 3.393   1.00 98.29 106 A 1 
ATOM   850  N  N   . LYS A 1 107 ? 6.716   -18.407 5.703   1.00 98.89 107 A 1 
ATOM   851  C  CA  . LYS A 1 107 ? 6.528   -19.468 6.697   1.00 98.86 107 A 1 
ATOM   852  C  C   . LYS A 1 107 ? 5.388   -20.424 6.330   1.00 98.83 107 A 1 
ATOM   853  O  O   . LYS A 1 107 ? 5.524   -21.630 6.519   1.00 98.63 107 A 1 
ATOM   854  C  CB  . LYS A 1 107 ? 6.350   -18.841 8.084   1.00 98.74 107 A 1 
ATOM   855  C  CG  . LYS A 1 107 ? 6.420   -19.895 9.195   1.00 97.69 107 A 1 
ATOM   856  C  CD  . LYS A 1 107 ? 6.511   -19.250 10.586  1.00 95.18 107 A 1 
ATOM   857  C  CE  . LYS A 1 107 ? 6.552   -20.345 11.656  1.00 93.12 107 A 1 
ATOM   858  N  NZ  . LYS A 1 107 ? 6.858   -19.785 13.000  1.00 85.96 107 A 1 
ATOM   859  N  N   . TYR A 1 108 ? 4.301   -19.887 5.807   1.00 98.81 108 A 1 
ATOM   860  C  CA  . TYR A 1 108 ? 3.075   -20.620 5.481   1.00 98.85 108 A 1 
ATOM   861  C  C   . TYR A 1 108 ? 2.636   -20.353 4.030   1.00 98.82 108 A 1 
ATOM   862  O  O   . TYR A 1 108 ? 1.567   -19.782 3.799   1.00 98.53 108 A 1 
ATOM   863  C  CB  . TYR A 1 108 ? 1.988   -20.250 6.501   1.00 98.76 108 A 1 
ATOM   864  C  CG  . TYR A 1 108 ? 2.413   -20.387 7.948   1.00 98.71 108 A 1 
ATOM   865  C  CD1 . TYR A 1 108 ? 2.746   -21.643 8.483   1.00 98.22 108 A 1 
ATOM   866  C  CD2 . TYR A 1 108 ? 2.494   -19.245 8.769   1.00 98.32 108 A 1 
ATOM   867  C  CE1 . TYR A 1 108 ? 3.138   -21.768 9.827   1.00 97.95 108 A 1 
ATOM   868  C  CE2 . TYR A 1 108 ? 2.879   -19.355 10.112  1.00 97.97 108 A 1 
ATOM   869  C  CZ  . TYR A 1 108 ? 3.195   -20.620 10.640  1.00 98.10 108 A 1 
ATOM   870  O  OH  . TYR A 1 108 ? 3.562   -20.737 11.953  1.00 97.18 108 A 1 
ATOM   871  N  N   . PRO A 1 109 ? 3.441   -20.744 3.027   1.00 98.85 109 A 1 
ATOM   872  C  CA  . PRO A 1 109 ? 3.208   -20.340 1.636   1.00 98.88 109 A 1 
ATOM   873  C  C   . PRO A 1 109 ? 1.882   -20.840 1.062   1.00 98.83 109 A 1 
ATOM   874  O  O   . PRO A 1 109 ? 1.319   -20.164 0.193   1.00 98.48 109 A 1 
ATOM   875  C  CB  . PRO A 1 109 ? 4.415   -20.875 0.860   1.00 98.68 109 A 1 
ATOM   876  C  CG  . PRO A 1 109 ? 4.902   -22.046 1.712   1.00 97.71 109 A 1 
ATOM   877  C  CD  . PRO A 1 109 ? 4.617   -21.566 3.133   1.00 98.68 109 A 1 
ATOM   878  N  N   . GLU A 1 110 ? 1.365   -21.954 1.562   1.00 98.79 110 A 1 
ATOM   879  C  CA  . GLU A 1 110 ? 0.117   -22.575 1.086   1.00 98.73 110 A 1 
ATOM   880  C  C   . GLU A 1 110 ? -1.115  -22.214 1.931   1.00 98.72 110 A 1 
ATOM   881  O  O   . GLU A 1 110 ? -2.220  -22.659 1.644   1.00 98.03 110 A 1 
ATOM   882  C  CB  . GLU A 1 110 ? 0.290   -24.105 1.013   1.00 98.41 110 A 1 
ATOM   883  C  CG  . GLU A 1 110 ? 1.489   -24.578 0.183   1.00 96.47 110 A 1 
ATOM   884  C  CD  . GLU A 1 110 ? 1.527   -23.982 -1.230  1.00 92.33 110 A 1 
ATOM   885  O  OE1 . GLU A 1 110 ? 2.642   -23.603 -1.663  1.00 83.98 110 A 1 
ATOM   886  O  OE2 . GLU A 1 110 ? 0.464   -23.870 -1.872  1.00 85.81 110 A 1 
ATOM   887  N  N   . ASN A 1 111 ? -0.940  -21.396 2.988   1.00 98.68 111 A 1 
ATOM   888  C  CA  . ASN A 1 111 ? -2.017  -21.016 3.914   1.00 98.64 111 A 1 
ATOM   889  C  C   . ASN A 1 111 ? -2.160  -19.500 4.075   1.00 98.74 111 A 1 
ATOM   890  O  O   . ASN A 1 111 ? -3.054  -19.017 4.771   1.00 98.22 111 A 1 
ATOM   891  C  CB  . ASN A 1 111 ? -1.766  -21.690 5.267   1.00 97.81 111 A 1 
ATOM   892  C  CG  . ASN A 1 111 ? -1.755  -23.210 5.180   1.00 94.36 111 A 1 
ATOM   893  O  OD1 . ASN A 1 111 ? -0.724  -23.840 5.085   1.00 82.17 111 A 1 
ATOM   894  N  ND2 . ASN A 1 111 ? -2.908  -23.832 5.210   1.00 82.39 111 A 1 
ATOM   895  N  N   . PHE A 1 112 ? -1.253  -18.736 3.459   1.00 98.70 112 A 1 
ATOM   896  C  CA  . PHE A 1 112 ? -1.193  -17.289 3.596   1.00 98.85 112 A 1 
ATOM   897  C  C   . PHE A 1 112 ? -0.935  -16.635 2.242   1.00 98.93 112 A 1 
ATOM   898  O  O   . PHE A 1 112 ? 0.074   -16.913 1.583   1.00 98.80 112 A 1 
ATOM   899  C  CB  . PHE A 1 112 ? -0.114  -16.944 4.617   1.00 98.80 112 A 1 
ATOM   900  C  CG  . PHE A 1 112 ? -0.200  -15.517 5.099   1.00 98.90 112 A 1 
ATOM   901  C  CD1 . PHE A 1 112 ? 0.524   -14.498 4.463   1.00 98.64 112 A 1 
ATOM   902  C  CD2 . PHE A 1 112 ? -1.047  -15.214 6.182   1.00 98.65 112 A 1 
ATOM   903  C  CE1 . PHE A 1 112 ? 0.421   -13.180 4.927   1.00 98.55 112 A 1 
ATOM   904  C  CE2 . PHE A 1 112 ? -1.145  -13.893 6.648   1.00 98.46 112 A 1 
ATOM   905  C  CZ  . PHE A 1 112 ? -0.405  -12.882 6.021   1.00 98.77 112 A 1 
ATOM   906  N  N   . PHE A 1 113 ? -1.832  -15.755 1.821   1.00 98.95 113 A 1 
ATOM   907  C  CA  . PHE A 1 113 ? -1.832  -15.190 0.478   1.00 98.98 113 A 1 
ATOM   908  C  C   . PHE A 1 113 ? -1.955  -13.666 0.494   1.00 98.95 113 A 1 
ATOM   909  O  O   . PHE A 1 113 ? -2.727  -13.094 1.258   1.00 98.79 113 A 1 
ATOM   910  C  CB  . PHE A 1 113 ? -2.935  -15.846 -0.353  1.00 98.90 113 A 1 
ATOM   911  C  CG  . PHE A 1 113 ? -2.798  -17.351 -0.448  1.00 98.88 113 A 1 
ATOM   912  C  CD1 . PHE A 1 113 ? -1.931  -17.926 -1.395  1.00 98.53 113 A 1 
ATOM   913  C  CD2 . PHE A 1 113 ? -3.494  -18.182 0.453   1.00 98.57 113 A 1 
ATOM   914  C  CE1 . PHE A 1 113 ? -1.772  -19.320 -1.455  1.00 98.23 113 A 1 
ATOM   915  C  CE2 . PHE A 1 113 ? -3.335  -19.571 0.399   1.00 98.19 113 A 1 
ATOM   916  C  CZ  . PHE A 1 113 ? -2.474  -20.139 -0.554  1.00 98.31 113 A 1 
ATOM   917  N  N   . LEU A 1 114 ? -1.174  -13.030 -0.374  1.00 98.99 114 A 1 
ATOM   918  C  CA  . LEU A 1 114 ? -1.142  -11.588 -0.554  1.00 98.95 114 A 1 
ATOM   919  C  C   . LEU A 1 114 ? -1.417  -11.290 -2.027  1.00 98.96 114 A 1 
ATOM   920  O  O   . LEU A 1 114 ? -0.697  -11.809 -2.882  1.00 98.88 114 A 1 
ATOM   921  C  CB  . LEU A 1 114 ? 0.235   -11.023 -0.129  1.00 98.92 114 A 1 
ATOM   922  C  CG  . LEU A 1 114 ? 0.666   -11.327 1.321   1.00 98.68 114 A 1 
ATOM   923  C  CD1 . LEU A 1 114 ? 2.065   -10.761 1.582   1.00 98.44 114 A 1 
ATOM   924  C  CD2 . LEU A 1 114 ? -0.290  -10.717 2.342   1.00 98.27 114 A 1 
ATOM   925  N  N   . LEU A 1 115 ? -2.424  -10.468 -2.313  1.00 98.94 115 A 1 
ATOM   926  C  CA  . LEU A 1 115 ? -2.618  -9.878  -3.640  1.00 98.95 115 A 1 
ATOM   927  C  C   . LEU A 1 115 ? -1.907  -8.530  -3.733  1.00 98.95 115 A 1 
ATOM   928  O  O   . LEU A 1 115 ? -1.506  -7.949  -2.727  1.00 98.74 115 A 1 
ATOM   929  C  CB  . LEU A 1 115 ? -4.116  -9.749  -3.971  1.00 98.91 115 A 1 
ATOM   930  C  CG  . LEU A 1 115 ? -4.904  -11.066 -3.975  1.00 98.73 115 A 1 
ATOM   931  C  CD1 . LEU A 1 115 ? -6.315  -10.808 -4.490  1.00 98.61 115 A 1 
ATOM   932  C  CD2 . LEU A 1 115 ? -4.264  -12.145 -4.854  1.00 98.51 115 A 1 
ATOM   933  N  N   . ARG A 1 116 ? -1.750  -8.034  -4.944  1.00 98.85 116 A 1 
ATOM   934  C  CA  . ARG A 1 116 ? -1.219  -6.701  -5.207  1.00 98.99 116 A 1 
ATOM   935  C  C   . ARG A 1 116 ? -2.338  -5.668  -5.139  1.00 98.86 116 A 1 
ATOM   936  O  O   . ARG A 1 116 ? -3.366  -5.846  -5.799  1.00 98.61 116 A 1 
ATOM   937  C  CB  . ARG A 1 116 ? -0.527  -6.726  -6.573  1.00 98.86 116 A 1 
ATOM   938  C  CG  . ARG A 1 116 ? 0.337   -5.481  -6.785  1.00 98.76 116 A 1 
ATOM   939  C  CD  . ARG A 1 116 ? 1.081   -5.614  -8.110  1.00 98.62 116 A 1 
ATOM   940  N  NE  . ARG A 1 116 ? 2.045   -4.528  -8.273  1.00 98.59 116 A 1 
ATOM   941  C  CZ  . ARG A 1 116 ? 2.908   -4.378  -9.258  1.00 98.62 116 A 1 
ATOM   942  N  NH1 . ARG A 1 116 ? 2.955   -5.201  -10.266 1.00 97.24 116 A 1 
ATOM   943  N  NH2 . ARG A 1 116 ? 3.750   -3.390  -9.234  1.00 97.69 116 A 1 
ATOM   944  N  N   . GLY A 1 117 ? -2.119  -4.588  -4.389  1.00 98.60 117 A 1 
ATOM   945  C  CA  . GLY A 1 117 ? -2.904  -3.362  -4.451  1.00 98.58 117 A 1 
ATOM   946  C  C   . GLY A 1 117 ? -2.253  -2.324  -5.366  1.00 98.33 117 A 1 
ATOM   947  O  O   . GLY A 1 117 ? -1.152  -2.529  -5.886  1.00 97.91 117 A 1 
ATOM   948  N  N   . ASN A 1 118 ? -2.918  -1.193  -5.584  1.00 98.15 118 A 1 
ATOM   949  C  CA  . ASN A 1 118 ? -2.365  -0.095  -6.357  1.00 97.88 118 A 1 
ATOM   950  C  C   . ASN A 1 118 ? -1.220  0.631   -5.633  1.00 97.69 118 A 1 
ATOM   951  O  O   . ASN A 1 118 ? -0.379  1.236   -6.291  1.00 96.59 118 A 1 
ATOM   952  C  CB  . ASN A 1 118 ? -3.491  0.860   -6.796  1.00 97.43 118 A 1 
ATOM   953  C  CG  . ASN A 1 118 ? -4.191  1.508   -5.620  1.00 97.14 118 A 1 
ATOM   954  O  OD1 . ASN A 1 118 ? -4.807  0.845   -4.813  1.00 95.01 118 A 1 
ATOM   955  N  ND2 . ASN A 1 118 ? -4.122  2.810   -5.474  1.00 94.05 118 A 1 
ATOM   956  N  N   . HIS A 1 119 ? -1.124  0.528   -4.300  1.00 98.15 119 A 1 
ATOM   957  C  CA  . HIS A 1 119 ? 0.002   1.059   -3.527  1.00 98.24 119 A 1 
ATOM   958  C  C   . HIS A 1 119 ? 1.230   0.136   -3.531  1.00 98.45 119 A 1 
ATOM   959  O  O   . HIS A 1 119 ? 2.335   0.582   -3.245  1.00 98.24 119 A 1 
ATOM   960  C  CB  . HIS A 1 119 ? -0.451  1.401   -2.105  1.00 97.96 119 A 1 
ATOM   961  C  CG  . HIS A 1 119 ? -1.281  2.653   -2.036  1.00 97.53 119 A 1 
ATOM   962  N  ND1 . HIS A 1 119 ? -0.832  3.893   -1.601  1.00 95.89 119 A 1 
ATOM   963  C  CD2 . HIS A 1 119 ? -2.585  2.813   -2.396  1.00 95.98 119 A 1 
ATOM   964  C  CE1 . HIS A 1 119 ? -1.844  4.745   -1.692  1.00 95.24 119 A 1 
ATOM   965  N  NE2 . HIS A 1 119 ? -2.922  4.135   -2.177  1.00 95.58 119 A 1 
ATOM   966  N  N   . GLU A 1 120 ? 1.108   -1.099  -3.982  1.00 98.51 120 A 1 
ATOM   967  C  CA  . GLU A 1 120 ? 2.249   -1.971  -4.276  1.00 98.54 120 A 1 
ATOM   968  C  C   . GLU A 1 120 ? 2.861   -1.683  -5.670  1.00 98.44 120 A 1 
ATOM   969  O  O   . GLU A 1 120 ? 3.226   -2.584  -6.426  1.00 97.96 120 A 1 
ATOM   970  C  CB  . GLU A 1 120 ? 1.889   -3.451  -4.073  1.00 98.60 120 A 1 
ATOM   971  C  CG  . GLU A 1 120 ? 1.844   -3.851  -2.592  1.00 98.33 120 A 1 
ATOM   972  C  CD  . GLU A 1 120 ? 0.649   -3.287  -1.829  1.00 98.60 120 A 1 
ATOM   973  O  OE1 . GLU A 1 120 ? 0.868   -2.674  -0.767  1.00 97.45 120 A 1 
ATOM   974  O  OE2 . GLU A 1 120 ? -0.487  -3.506  -2.285  1.00 97.96 120 A 1 
ATOM   975  N  N   . CYS A 1 121 ? 2.961   -0.386  -5.994  1.00 98.11 121 A 1 
ATOM   976  C  CA  . CYS A 1 121 ? 3.536   0.139   -7.226  1.00 97.76 121 A 1 
ATOM   977  C  C   . CYS A 1 121 ? 4.475   1.311   -6.912  1.00 97.86 121 A 1 
ATOM   978  O  O   . CYS A 1 121 ? 4.130   2.202   -6.141  1.00 97.09 121 A 1 
ATOM   979  C  CB  . CYS A 1 121 ? 2.387   0.562   -8.147  1.00 95.67 121 A 1 
ATOM   980  S  SG  . CYS A 1 121 ? 3.063   1.252   -9.674  1.00 88.24 121 A 1 
ATOM   981  N  N   . ALA A 1 122 ? 5.654   1.331   -7.555  1.00 97.23 122 A 1 
ATOM   982  C  CA  . ALA A 1 122 ? 6.672   2.343   -7.294  1.00 96.82 122 A 1 
ATOM   983  C  C   . ALA A 1 122 ? 6.184   3.781   -7.525  1.00 96.73 122 A 1 
ATOM   984  O  O   . ALA A 1 122 ? 6.531   4.668   -6.751  1.00 96.13 122 A 1 
ATOM   985  C  CB  . ALA A 1 122 ? 7.896   2.045   -8.165  1.00 96.16 122 A 1 
ATOM   986  N  N   . SER A 1 123 ? 5.378   4.018   -8.562  1.00 96.17 123 A 1 
ATOM   987  C  CA  . SER A 1 123 ? 4.856   5.364   -8.858  1.00 95.24 123 A 1 
ATOM   988  C  C   . SER A 1 123 ? 3.886   5.885   -7.794  1.00 95.49 123 A 1 
ATOM   989  O  O   . SER A 1 123 ? 3.745   7.093   -7.662  1.00 94.15 123 A 1 
ATOM   990  C  CB  . SER A 1 123 ? 4.179   5.387   -10.227 1.00 93.53 123 A 1 
ATOM   991  O  OG  . SER A 1 123 ? 3.167   4.401   -10.316 1.00 85.62 123 A 1 
ATOM   992  N  N   . ILE A 1 124 ? 3.261   5.008   -7.024  1.00 96.83 124 A 1 
ATOM   993  C  CA  . ILE A 1 124 ? 2.310   5.355   -5.977  1.00 97.08 124 A 1 
ATOM   994  C  C   . ILE A 1 124 ? 3.009   5.426   -4.623  1.00 97.12 124 A 1 
ATOM   995  O  O   . ILE A 1 124 ? 3.008   6.485   -3.983  1.00 97.02 124 A 1 
ATOM   996  C  CB  . ILE A 1 124 ? 1.111   4.385   -5.992  1.00 97.03 124 A 1 
ATOM   997  C  CG1 . ILE A 1 124 ? 0.406   4.345   -7.367  1.00 95.92 124 A 1 
ATOM   998  C  CG2 . ILE A 1 124 ? 0.103   4.743   -4.895  1.00 96.24 124 A 1 
ATOM   999  C  CD1 . ILE A 1 124 ? -0.115  5.707   -7.864  1.00 92.90 124 A 1 
ATOM   1000 N  N   . ASN A 1 125 ? 3.705   4.372   -4.201  1.00 97.43 125 A 1 
ATOM   1001 C  CA  . ASN A 1 125 ? 4.372   4.351   -2.902  1.00 97.91 125 A 1 
ATOM   1002 C  C   . ASN A 1 125 ? 5.660   5.198   -2.819  1.00 97.96 125 A 1 
ATOM   1003 O  O   . ASN A 1 125 ? 6.231   5.365   -1.743  1.00 97.65 125 A 1 
ATOM   1004 C  CB  . ASN A 1 125 ? 4.527   2.893   -2.446  1.00 98.14 125 A 1 
ATOM   1005 C  CG  . ASN A 1 125 ? 5.517   2.068   -3.245  1.00 98.28 125 A 1 
ATOM   1006 O  OD1 . ASN A 1 125 ? 6.583   2.509   -3.672  1.00 94.89 125 A 1 
ATOM   1007 N  ND2 . ASN A 1 125 ? 5.210   0.810   -3.439  1.00 94.92 125 A 1 
ATOM   1008 N  N   . ARG A 1 126 ? 6.111   5.790   -3.941  1.00 97.26 126 A 1 
ATOM   1009 C  CA  . ARG A 1 126 ? 7.077   6.895   -3.918  1.00 96.94 126 A 1 
ATOM   1010 C  C   . ARG A 1 126 ? 6.464   8.170   -3.357  1.00 96.42 126 A 1 
ATOM   1011 O  O   . ARG A 1 126 ? 7.201   9.007   -2.835  1.00 95.83 126 A 1 
ATOM   1012 C  CB  . ARG A 1 126 ? 7.632   7.106   -5.345  1.00 96.44 126 A 1 
ATOM   1013 C  CG  . ARG A 1 126 ? 8.616   8.292   -5.494  1.00 94.84 126 A 1 
ATOM   1014 C  CD  . ARG A 1 126 ? 9.847   8.164   -4.587  1.00 92.87 126 A 1 
ATOM   1015 N  NE  . ARG A 1 126 ? 10.689  9.367   -4.610  1.00 92.08 126 A 1 
ATOM   1016 C  CZ  . ARG A 1 126 ? 10.527  10.466  -3.880  1.00 90.95 126 A 1 
ATOM   1017 N  NH1 . ARG A 1 126 ? 9.514   10.630  -3.071  1.00 85.54 126 A 1 
ATOM   1018 N  NH2 . ARG A 1 126 ? 11.403  11.416  -3.936  1.00 87.69 126 A 1 
ATOM   1019 N  N   . ILE A 1 127 ? 5.144   8.330   -3.487  1.00 96.80 127 A 1 
ATOM   1020 C  CA  . ILE A 1 127 ? 4.410   9.579   -3.261  1.00 95.99 127 A 1 
ATOM   1021 C  C   . ILE A 1 127 ? 3.659   9.554   -1.922  1.00 96.43 127 A 1 
ATOM   1022 O  O   . ILE A 1 127 ? 3.634   10.558  -1.216  1.00 94.90 127 A 1 
ATOM   1023 C  CB  . ILE A 1 127 ? 3.467   9.836   -4.459  1.00 93.00 127 A 1 
ATOM   1024 C  CG1 . ILE A 1 127 ? 4.281   9.991   -5.770  1.00 85.51 127 A 1 
ATOM   1025 C  CG2 . ILE A 1 127 ? 2.602   11.076  -4.223  1.00 80.62 127 A 1 
ATOM   1026 C  CD1 . ILE A 1 127 ? 3.414   10.125  -7.029  1.00 78.92 127 A 1 
ATOM   1027 N  N   . TYR A 1 128 ? 3.096   8.405   -1.555  1.00 96.86 128 A 1 
ATOM   1028 C  CA  . TYR A 1 128 ? 2.173   8.298   -0.417  1.00 96.75 128 A 1 
ATOM   1029 C  C   . TYR A 1 128 ? 2.802   7.781   0.890   1.00 96.88 128 A 1 
ATOM   1030 O  O   . TYR A 1 128 ? 2.080   7.400   1.815   1.00 95.53 128 A 1 
ATOM   1031 C  CB  . TYR A 1 128 ? 0.927   7.535   -0.857  1.00 96.14 128 A 1 
ATOM   1032 C  CG  . TYR A 1 128 ? 0.076   8.294   -1.859  1.00 95.27 128 A 1 
ATOM   1033 C  CD1 . TYR A 1 128 ? -0.706  9.388   -1.428  1.00 92.87 128 A 1 
ATOM   1034 C  CD2 . TYR A 1 128 ? 0.049   7.922   -3.211  1.00 92.96 128 A 1 
ATOM   1035 C  CE1 . TYR A 1 128 ? -1.511  10.089  -2.337  1.00 91.65 128 A 1 
ATOM   1036 C  CE2 . TYR A 1 128 ? -0.760  8.621   -4.137  1.00 91.67 128 A 1 
ATOM   1037 C  CZ  . TYR A 1 128 ? -1.542  9.703   -3.688  1.00 92.02 128 A 1 
ATOM   1038 O  OH  . TYR A 1 128 ? -2.336  10.386  -4.575  1.00 89.99 128 A 1 
ATOM   1039 N  N   . GLY A 1 129 ? 4.133   7.800   1.014   1.00 97.21 129 A 1 
ATOM   1040 C  CA  . GLY A 1 129 ? 4.836   7.663   2.295   1.00 97.48 129 A 1 
ATOM   1041 C  C   . GLY A 1 129 ? 5.817   6.507   2.419   1.00 97.96 129 A 1 
ATOM   1042 O  O   . GLY A 1 129 ? 6.794   6.626   3.168   1.00 97.64 129 A 1 
ATOM   1043 N  N   . PHE A 1 130 ? 5.641   5.407   1.708   1.00 98.16 130 A 1 
ATOM   1044 C  CA  . PHE A 1 130 ? 6.485   4.217   1.897   1.00 98.46 130 A 1 
ATOM   1045 C  C   . PHE A 1 130 ? 7.958   4.437   1.510   1.00 98.41 130 A 1 
ATOM   1046 O  O   . PHE A 1 130 ? 8.869   3.973   2.209   1.00 98.36 130 A 1 
ATOM   1047 C  CB  . PHE A 1 130 ? 5.914   3.044   1.102   1.00 98.65 130 A 1 
ATOM   1048 C  CG  . PHE A 1 130 ? 6.669   1.739   1.307   1.00 98.80 130 A 1 
ATOM   1049 C  CD1 . PHE A 1 130 ? 7.191   1.035   0.209   1.00 98.73 130 A 1 
ATOM   1050 C  CD2 . PHE A 1 130 ? 6.844   1.226   2.606   1.00 98.75 130 A 1 
ATOM   1051 C  CE1 . PHE A 1 130 ? 7.863   -0.176  0.399   1.00 98.75 130 A 1 
ATOM   1052 C  CE2 . PHE A 1 130 ? 7.525   0.023   2.806   1.00 98.74 130 A 1 
ATOM   1053 C  CZ  . PHE A 1 130 ? 8.030   -0.688  1.703   1.00 98.85 130 A 1 
ATOM   1054 N  N   . TYR A 1 131 ? 8.212   5.176   0.426   1.00 98.12 131 A 1 
ATOM   1055 C  CA  . TYR A 1 131 ? 9.569   5.558   0.036   1.00 98.08 131 A 1 
ATOM   1056 C  C   . TYR A 1 131 ? 10.242  6.376   1.131   1.00 97.98 131 A 1 
ATOM   1057 O  O   . TYR A 1 131 ? 11.392  6.095   1.489   1.00 97.69 131 A 1 
ATOM   1058 C  CB  . TYR A 1 131 ? 9.514   6.345   -1.276  1.00 97.62 131 A 1 
ATOM   1059 C  CG  . TYR A 1 131 ? 10.838  6.996   -1.647  1.00 97.31 131 A 1 
ATOM   1060 C  CD1 . TYR A 1 131 ? 11.135  8.305   -1.222  1.00 96.55 131 A 1 
ATOM   1061 C  CD2 . TYR A 1 131 ? 11.781  6.295   -2.423  1.00 96.54 131 A 1 
ATOM   1062 C  CE1 . TYR A 1 131 ? 12.344  8.916   -1.577  1.00 95.89 131 A 1 
ATOM   1063 C  CE2 . TYR A 1 131 ? 12.989  6.905   -2.793  1.00 95.56 131 A 1 
ATOM   1064 C  CZ  . TYR A 1 131 ? 13.275  8.215   -2.370  1.00 95.65 131 A 1 
ATOM   1065 O  OH  . TYR A 1 131 ? 14.441  8.820   -2.745  1.00 94.04 131 A 1 
ATOM   1066 N  N   . ASP A 1 132 ? 9.555   7.364   1.695   1.00 98.10 132 A 1 
ATOM   1067 C  CA  . ASP A 1 132 ? 10.105  8.237   2.729   1.00 97.86 132 A 1 
ATOM   1068 C  C   . ASP A 1 132 ? 10.348  7.470   4.032   1.00 98.13 132 A 1 
ATOM   1069 O  O   . ASP A 1 132 ? 11.396  7.634   4.657   1.00 97.76 132 A 1 
ATOM   1070 C  CB  . ASP A 1 132 ? 9.181   9.447   2.948   1.00 96.91 132 A 1 
ATOM   1071 C  CG  . ASP A 1 132 ? 9.184   10.379  1.729   1.00 92.24 132 A 1 
ATOM   1072 O  OD1 . ASP A 1 132 ? 10.285  10.608  1.173   1.00 87.22 132 A 1 
ATOM   1073 O  OD2 . ASP A 1 132 ? 8.089   10.836  1.357   1.00 85.81 132 A 1 
ATOM   1074 N  N   . GLU A 1 133 ? 9.466   6.534   4.392   1.00 98.47 133 A 1 
ATOM   1075 C  CA  . GLU A 1 133 ? 9.679   5.632   5.522   1.00 98.58 133 A 1 
ATOM   1076 C  C   . GLU A 1 133 ? 10.924  4.750   5.306   1.00 98.62 133 A 1 
ATOM   1077 O  O   . GLU A 1 133 ? 11.780  4.662   6.192   1.00 98.40 133 A 1 
ATOM   1078 C  CB  . GLU A 1 133 ? 8.417   4.784   5.761   1.00 98.54 133 A 1 
ATOM   1079 C  CG  . GLU A 1 133 ? 8.491   4.085   7.129   1.00 98.14 133 A 1 
ATOM   1080 C  CD  . GLU A 1 133 ? 7.321   3.127   7.404   1.00 98.28 133 A 1 
ATOM   1081 O  OE1 . GLU A 1 133 ? 7.594   2.069   8.014   1.00 96.91 133 A 1 
ATOM   1082 O  OE2 . GLU A 1 133 ? 6.181   3.418   7.026   1.00 97.52 133 A 1 
ATOM   1083 N  N   . CYS A 1 134 ? 11.082  4.158   4.121   1.00 98.56 134 A 1 
ATOM   1084 C  CA  . CYS A 1 134 ? 12.267  3.383   3.773   1.00 98.68 134 A 1 
ATOM   1085 C  C   . CYS A 1 134 ? 13.546  4.228   3.843   1.00 98.55 134 A 1 
ATOM   1086 O  O   . CYS A 1 134 ? 14.540  3.801   4.435   1.00 98.24 134 A 1 
ATOM   1087 C  CB  . CYS A 1 134 ? 12.116  2.789   2.353   1.00 98.74 134 A 1 
ATOM   1088 S  SG  . CYS A 1 134 ? 10.933  1.423   2.346   1.00 98.68 134 A 1 
ATOM   1089 N  N   . LYS A 1 135 ? 13.531  5.420   3.258   1.00 98.22 135 A 1 
ATOM   1090 C  CA  . LYS A 1 135 ? 14.672  6.343   3.232   1.00 97.71 135 A 1 
ATOM   1091 C  C   . LYS A 1 135 ? 15.065  6.798   4.634   1.00 97.63 135 A 1 
ATOM   1092 O  O   . LYS A 1 135 ? 16.250  6.829   4.951   1.00 96.52 135 A 1 
ATOM   1093 C  CB  . LYS A 1 135 ? 14.305  7.526   2.326   1.00 96.55 135 A 1 
ATOM   1094 C  CG  . LYS A 1 135 ? 15.440  8.559   2.144   1.00 93.40 135 A 1 
ATOM   1095 C  CD  . LYS A 1 135 ? 14.928  9.695   1.233   1.00 90.22 135 A 1 
ATOM   1096 C  CE  . LYS A 1 135 ? 15.954  10.806  1.040   1.00 82.45 135 A 1 
ATOM   1097 N  NZ  . LYS A 1 135 ? 15.363  11.906  0.233   1.00 75.75 135 A 1 
ATOM   1098 N  N   . ARG A 1 136 ? 14.095  7.125   5.477   1.00 98.04 136 A 1 
ATOM   1099 C  CA  . ARG A 1 136 ? 14.308  7.605   6.848   1.00 97.74 136 A 1 
ATOM   1100 C  C   . ARG A 1 136 ? 14.832  6.515   7.777   1.00 97.93 136 A 1 
ATOM   1101 O  O   . ARG A 1 136 ? 15.715  6.773   8.589   1.00 97.42 136 A 1 
ATOM   1102 C  CB  . ARG A 1 136 ? 12.988  8.209   7.356   1.00 97.10 136 A 1 
ATOM   1103 C  CG  . ARG A 1 136 ? 13.087  8.774   8.790   1.00 93.66 136 A 1 
ATOM   1104 C  CD  . ARG A 1 136 ? 11.784  9.503   9.202   1.00 91.40 136 A 1 
ATOM   1105 N  NE  . ARG A 1 136 ? 10.584  8.657   9.128   1.00 86.81 136 A 1 
ATOM   1106 C  CZ  . ARG A 1 136 ? 10.160  7.771   10.012  1.00 84.56 136 A 1 
ATOM   1107 N  NH1 . ARG A 1 136 ? 10.818  7.517   11.111  1.00 74.28 136 A 1 
ATOM   1108 N  NH2 . ARG A 1 136 ? 9.038   7.133   9.804   1.00 78.59 136 A 1 
ATOM   1109 N  N   . ARG A 1 137 ? 14.293  5.295   7.673   1.00 98.30 137 A 1 
ATOM   1110 C  CA  . ARG A 1 137 ? 14.622  4.196   8.590   1.00 98.53 137 A 1 
ATOM   1111 C  C   . ARG A 1 137 ? 15.780  3.325   8.097   1.00 98.53 137 A 1 
ATOM   1112 O  O   . ARG A 1 137 ? 16.447  2.699   8.930   1.00 97.85 137 A 1 
ATOM   1113 C  CB  . ARG A 1 137 ? 13.371  3.353   8.852   1.00 98.37 137 A 1 
ATOM   1114 C  CG  . ARG A 1 137 ? 12.286  4.154   9.615   1.00 97.79 137 A 1 
ATOM   1115 C  CD  . ARG A 1 137 ? 11.017  3.327   9.836   1.00 97.46 137 A 1 
ATOM   1116 N  NE  . ARG A 1 137 ? 11.262  2.172   10.709  1.00 97.30 137 A 1 
ATOM   1117 C  CZ  . ARG A 1 137 ? 10.345  1.289   11.072  1.00 97.75 137 A 1 
ATOM   1118 N  NH1 . ARG A 1 137 ? 9.111   1.363   10.663  1.00 94.94 137 A 1 
ATOM   1119 N  NH2 . ARG A 1 137 ? 10.645  0.304   11.861  1.00 95.18 137 A 1 
ATOM   1120 N  N   . TYR A 1 138 ? 16.017  3.282   6.785   1.00 98.41 138 A 1 
ATOM   1121 C  CA  . TYR A 1 138 ? 17.042  2.483   6.119   1.00 98.30 138 A 1 
ATOM   1122 C  C   . TYR A 1 138 ? 17.660  3.266   4.959   1.00 97.82 138 A 1 
ATOM   1123 O  O   . TYR A 1 138 ? 18.454  4.170   5.181   1.00 94.80 138 A 1 
ATOM   1124 C  CB  . TYR A 1 138 ? 16.451  1.136   5.661   1.00 98.45 138 A 1 
ATOM   1125 C  CG  . TYR A 1 138 ? 15.905  0.271   6.776   1.00 98.69 138 A 1 
ATOM   1126 C  CD1 . TYR A 1 138 ? 16.752  -0.597  7.490   1.00 98.31 138 A 1 
ATOM   1127 C  CD2 . TYR A 1 138 ? 14.539  0.335   7.120   1.00 98.41 138 A 1 
ATOM   1128 C  CE1 . TYR A 1 138 ? 16.255  -1.396  8.525   1.00 98.27 138 A 1 
ATOM   1129 C  CE2 . TYR A 1 138 ? 14.024  -0.453  8.156   1.00 98.32 138 A 1 
ATOM   1130 C  CZ  . TYR A 1 138 ? 14.890  -1.322  8.855   1.00 98.58 138 A 1 
ATOM   1131 O  OH  . TYR A 1 138 ? 14.388  -2.100  9.870   1.00 98.33 138 A 1 
ATOM   1132 N  N   . ASN A 1 139 ? 17.333  2.930   3.715   1.00 97.68 139 A 1 
ATOM   1133 C  CA  . ASN A 1 139 ? 17.845  3.587   2.517   1.00 97.36 139 A 1 
ATOM   1134 C  C   . ASN A 1 139 ? 16.965  3.316   1.283   1.00 97.74 139 A 1 
ATOM   1135 O  O   . ASN A 1 139 ? 16.162  2.380   1.241   1.00 97.56 139 A 1 
ATOM   1136 C  CB  . ASN A 1 139 ? 19.304  3.148   2.275   1.00 96.49 139 A 1 
ATOM   1137 C  CG  . ASN A 1 139 ? 19.451  1.649   2.165   1.00 96.81 139 A 1 
ATOM   1138 O  OD1 . ASN A 1 139 ? 18.967  1.009   1.242   1.00 93.21 139 A 1 
ATOM   1139 N  ND2 . ASN A 1 139 ? 20.125  1.032   3.121   1.00 91.94 139 A 1 
ATOM   1140 N  N   . ILE A 1 140 ? 17.202  4.095   0.220   1.00 96.84 140 A 1 
ATOM   1141 C  CA  . ILE A 1 140 ? 16.488  3.984   -1.061  1.00 96.61 140 A 1 
ATOM   1142 C  C   . ILE A 1 140 ? 16.701  2.616   -1.731  1.00 97.42 140 A 1 
ATOM   1143 O  O   . ILE A 1 140 ? 15.831  2.110   -2.444  1.00 97.21 140 A 1 
ATOM   1144 C  CB  . ILE A 1 140 ? 16.952  5.133   -2.004  1.00 95.02 140 A 1 
ATOM   1145 C  CG1 . ILE A 1 140 ? 16.631  6.524   -1.387  1.00 91.70 140 A 1 
ATOM   1146 C  CG2 . ILE A 1 140 ? 16.316  5.009   -3.400  1.00 90.92 140 A 1 
ATOM   1147 C  CD1 . ILE A 1 140 ? 17.326  7.691   -2.094  1.00 85.17 140 A 1 
ATOM   1148 N  N   . LYS A 1 141 ? 17.851  1.966   -1.495  1.00 97.69 141 A 1 
ATOM   1149 C  CA  . LYS A 1 141 ? 18.147  0.644   -2.060  1.00 97.94 141 A 1 
ATOM   1150 C  C   . LYS A 1 141 ? 17.195  -0.427  -1.535  1.00 98.45 141 A 1 
ATOM   1151 O  O   . LYS A 1 141 ? 16.872  -1.365  -2.250  1.00 98.38 141 A 1 
ATOM   1152 C  CB  . LYS A 1 141 ? 19.610  0.282   -1.757  1.00 97.36 141 A 1 
ATOM   1153 C  CG  . LYS A 1 141 ? 20.395  -0.126  -2.998  1.00 86.09 141 A 1 
ATOM   1154 C  CD  . LYS A 1 141 ? 21.848  -0.411  -2.634  1.00 81.61 141 A 1 
ATOM   1155 C  CE  . LYS A 1 141 ? 22.687  -0.642  -3.894  1.00 66.82 141 A 1 
ATOM   1156 N  NZ  . LYS A 1 141 ? 24.125  -0.748  -3.582  1.00 57.72 141 A 1 
ATOM   1157 N  N   . LEU A 1 142 ? 16.756  -0.288  -0.280  1.00 98.30 142 A 1 
ATOM   1158 C  CA  . LEU A 1 142 ? 15.757  -1.170  0.309   1.00 98.74 142 A 1 
ATOM   1159 C  C   . LEU A 1 142 ? 14.384  -0.966  -0.340  1.00 98.85 142 A 1 
ATOM   1160 O  O   . LEU A 1 142 ? 13.761  -1.948  -0.712  1.00 98.77 142 A 1 
ATOM   1161 C  CB  . LEU A 1 142 ? 15.716  -0.962  1.828   1.00 98.71 142 A 1 
ATOM   1162 C  CG  . LEU A 1 142 ? 14.839  -1.999  2.553   1.00 98.31 142 A 1 
ATOM   1163 C  CD1 . LEU A 1 142 ? 15.399  -3.414  2.411   1.00 97.22 142 A 1 
ATOM   1164 C  CD2 . LEU A 1 142 ? 14.786  -1.639  4.037   1.00 96.99 142 A 1 
ATOM   1165 N  N   . TRP A 1 143 ? 13.980  0.283   -0.580  1.00 98.68 143 A 1 
ATOM   1166 C  CA  . TRP A 1 143 ? 12.749  0.592   -1.310  1.00 98.61 143 A 1 
ATOM   1167 C  C   . TRP A 1 143 ? 12.749  -0.048  -2.705  1.00 98.73 143 A 1 
ATOM   1168 O  O   . TRP A 1 143 ? 11.800  -0.754  -3.042  1.00 98.67 143 A 1 
ATOM   1169 C  CB  . TRP A 1 143 ? 12.555  2.105   -1.394  1.00 98.45 143 A 1 
ATOM   1170 C  CG  . TRP A 1 143 ? 11.372  2.506   -2.211  1.00 98.22 143 A 1 
ATOM   1171 C  CD1 . TRP A 1 143 ? 10.079  2.440   -1.817  1.00 97.81 143 A 1 
ATOM   1172 C  CD2 . TRP A 1 143 ? 11.348  3.013   -3.583  1.00 98.02 143 A 1 
ATOM   1173 N  NE1 . TRP A 1 143 ? 9.256   2.876   -2.844  1.00 97.38 143 A 1 
ATOM   1174 C  CE2 . TRP A 1 143 ? 9.998   3.242   -3.945  1.00 97.56 143 A 1 
ATOM   1175 C  CE3 . TRP A 1 143 ? 12.351  3.314   -4.542  1.00 97.57 143 A 1 
ATOM   1176 C  CZ2 . TRP A 1 143 ? 9.636   3.755   -5.212  1.00 96.73 143 A 1 
ATOM   1177 C  CZ3 . TRP A 1 143 ? 11.989  3.818   -5.804  1.00 96.81 143 A 1 
ATOM   1178 C  CH2 . TRP A 1 143 ? 10.650  4.040   -6.132  1.00 96.49 143 A 1 
ATOM   1179 N  N   . LYS A 1 144 ? 13.853  0.063   -3.464  1.00 98.57 144 A 1 
ATOM   1180 C  CA  . LYS A 1 144 ? 13.979  -0.619  -4.762  1.00 98.36 144 A 1 
ATOM   1181 C  C   . LYS A 1 144 ? 13.859  -2.150  -4.634  1.00 98.69 144 A 1 
ATOM   1182 O  O   . LYS A 1 144 ? 13.292  -2.806  -5.502  1.00 98.57 144 A 1 
ATOM   1183 C  CB  . LYS A 1 144 ? 15.294  -0.226  -5.467  1.00 97.63 144 A 1 
ATOM   1184 C  CG  . LYS A 1 144 ? 15.299  1.266   -5.878  1.00 94.38 144 A 1 
ATOM   1185 C  CD  . LYS A 1 144 ? 16.445  1.651   -6.836  1.00 86.85 144 A 1 
ATOM   1186 C  CE  . LYS A 1 144 ? 16.277  3.128   -7.224  1.00 80.19 144 A 1 
ATOM   1187 N  NZ  . LYS A 1 144 ? 16.978  3.550   -8.481  1.00 69.81 144 A 1 
ATOM   1188 N  N   . THR A 1 145 ? 14.341  -2.725  -3.541  1.00 98.72 145 A 1 
ATOM   1189 C  CA  . THR A 1 145 ? 14.189  -4.169  -3.264  1.00 98.89 145 A 1 
ATOM   1190 C  C   . THR A 1 145 ? 12.729  -4.545  -2.982  1.00 98.93 145 A 1 
ATOM   1191 O  O   . THR A 1 145 ? 12.279  -5.604  -3.419  1.00 98.87 145 A 1 
ATOM   1192 C  CB  . THR A 1 145 ? 15.096  -4.613  -2.100  1.00 98.77 145 A 1 
ATOM   1193 O  OG1 . THR A 1 145 ? 16.438  -4.230  -2.326  1.00 97.67 145 A 1 
ATOM   1194 C  CG2 . THR A 1 145 ? 15.108  -6.130  -1.912  1.00 97.70 145 A 1 
ATOM   1195 N  N   . PHE A 1 146 ? 11.983  -3.697  -2.288  1.00 98.95 146 A 1 
ATOM   1196 C  CA  . PHE A 1 146 ? 10.542  -3.871  -2.122  1.00 98.98 146 A 1 
ATOM   1197 C  C   . PHE A 1 146 ? 9.799   -3.754  -3.451  1.00 98.94 146 A 1 
ATOM   1198 O  O   . PHE A 1 146 ? 8.979   -4.624  -3.745  1.00 98.88 146 A 1 
ATOM   1199 C  CB  . PHE A 1 146 ? 9.989   -2.858  -1.108  1.00 98.92 146 A 1 
ATOM   1200 C  CG  . PHE A 1 146 ? 10.113  -3.297  0.328   1.00 98.94 146 A 1 
ATOM   1201 C  CD1 . PHE A 1 146 ? 9.306   -4.349  0.813   1.00 98.75 146 A 1 
ATOM   1202 C  CD2 . PHE A 1 146 ? 10.985  -2.637  1.211   1.00 98.75 146 A 1 
ATOM   1203 C  CE1 . PHE A 1 146 ? 9.379   -4.740  2.158   1.00 98.73 146 A 1 
ATOM   1204 C  CE2 . PHE A 1 146 ? 11.060  -3.034  2.559   1.00 98.67 146 A 1 
ATOM   1205 C  CZ  . PHE A 1 146 ? 10.256  -4.084  3.030   1.00 98.84 146 A 1 
ATOM   1206 N  N   . THR A 1 147 ? 10.136  -2.776  -4.286  1.00 98.84 147 A 1 
ATOM   1207 C  CA  . THR A 1 147 ? 9.562   -2.630  -5.633  1.00 98.89 147 A 1 
ATOM   1208 C  C   . THR A 1 147 ? 9.726   -3.915  -6.453  1.00 98.84 147 A 1 
ATOM   1209 O  O   . THR A 1 147 ? 8.756   -4.431  -7.003  1.00 98.79 147 A 1 
ATOM   1210 C  CB  . THR A 1 147 ? 10.209  -1.451  -6.367  1.00 98.46 147 A 1 
ATOM   1211 O  OG1 . THR A 1 147 ? 10.056  -0.261  -5.633  1.00 96.63 147 A 1 
ATOM   1212 C  CG2 . THR A 1 147 ? 9.589   -1.221  -7.745  1.00 96.50 147 A 1 
ATOM   1213 N  N   . ASP A 1 148 ? 10.916  -4.512  -6.463  1.00 98.80 148 A 1 
ATOM   1214 C  CA  . ASP A 1 148 ? 11.157  -5.784  -7.158  1.00 98.70 148 A 1 
ATOM   1215 C  C   . ASP A 1 148 ? 10.324  -6.952  -6.595  1.00 98.86 148 A 1 
ATOM   1216 O  O   . ASP A 1 148 ? 10.013  -7.901  -7.328  1.00 98.58 148 A 1 
ATOM   1217 C  CB  . ASP A 1 148 ? 12.641  -6.168  -7.042  1.00 98.33 148 A 1 
ATOM   1218 C  CG  . ASP A 1 148 ? 13.598  -5.369  -7.921  1.00 90.93 148 A 1 
ATOM   1219 O  OD1 . ASP A 1 148 ? 13.155  -4.845  -8.965  1.00 84.27 148 A 1 
ATOM   1220 O  OD2 . ASP A 1 148 ? 14.809  -5.406  -7.596  1.00 83.49 148 A 1 
ATOM   1221 N  N   . CYS A 1 149 ? 9.997   -6.923  -5.311  1.00 98.85 149 A 1 
ATOM   1222 C  CA  . CYS A 1 149 ? 9.122   -7.894  -4.670  1.00 98.91 149 A 1 
ATOM   1223 C  C   . CYS A 1 149 ? 7.653   -7.661  -5.067  1.00 98.94 149 A 1 
ATOM   1224 O  O   . CYS A 1 149 ? 6.985   -8.593  -5.525  1.00 98.90 149 A 1 
ATOM   1225 C  CB  . CYS A 1 149 ? 9.348   -7.824  -3.148  1.00 98.85 149 A 1 
ATOM   1226 S  SG  . CYS A 1 149 ? 8.366   -9.101  -2.317  1.00 98.62 149 A 1 
ATOM   1227 N  N   . PHE A 1 150 ? 7.179   -6.421  -4.956  1.00 98.92 150 A 1 
ATOM   1228 C  CA  . PHE A 1 150 ? 5.799   -6.030  -5.270  1.00 98.93 150 A 1 
ATOM   1229 C  C   . PHE A 1 150 ? 5.444   -6.263  -6.736  1.00 98.90 150 A 1 
ATOM   1230 O  O   . PHE A 1 150 ? 4.357   -6.766  -7.039  1.00 98.85 150 A 1 
ATOM   1231 C  CB  . PHE A 1 150 ? 5.594   -4.558  -4.892  1.00 98.94 150 A 1 
ATOM   1232 C  CG  . PHE A 1 150 ? 5.700   -4.225  -3.407  1.00 98.93 150 A 1 
ATOM   1233 C  CD1 . PHE A 1 150 ? 5.526   -5.200  -2.409  1.00 98.80 150 A 1 
ATOM   1234 C  CD2 . PHE A 1 150 ? 5.910   -2.888  -3.034  1.00 98.76 150 A 1 
ATOM   1235 C  CE1 . PHE A 1 150 ? 5.569   -4.848  -1.054  1.00 98.71 150 A 1 
ATOM   1236 C  CE2 . PHE A 1 150 ? 5.946   -2.526  -1.677  1.00 98.66 150 A 1 
ATOM   1237 C  CZ  . PHE A 1 150 ? 5.775   -3.509  -0.686  1.00 98.80 150 A 1 
ATOM   1238 N  N   . ASN A 1 151 ? 6.391   -6.044  -7.636  1.00 98.97 151 A 1 
ATOM   1239 C  CA  . ASN A 1 151 ? 6.240   -6.343  -9.058  1.00 98.91 151 A 1 
ATOM   1240 C  C   . ASN A 1 151 ? 6.002   -7.844  -9.356  1.00 98.99 151 A 1 
ATOM   1241 O  O   . ASN A 1 151 ? 5.689   -8.200  -10.494 1.00 98.71 151 A 1 
ATOM   1242 C  CB  . ASN A 1 151 ? 7.474   -5.801  -9.797  1.00 98.85 151 A 1 
ATOM   1243 C  CG  . ASN A 1 151 ? 7.495   -4.285  -9.913  1.00 98.63 151 A 1 
ATOM   1244 O  OD1 . ASN A 1 151 ? 6.563   -3.585  -9.591  1.00 95.26 151 A 1 
ATOM   1245 N  ND2 . ASN A 1 151 ? 8.570   -3.726  -10.428 1.00 94.40 151 A 1 
ATOM   1246 N  N   . CYS A 1 152 ? 6.153   -8.714  -8.361  1.00 98.84 152 A 1 
ATOM   1247 C  CA  . CYS A 1 152 ? 5.931   -10.154 -8.472  1.00 98.90 152 A 1 
ATOM   1248 C  C   . CYS A 1 152 ? 4.679   -10.658 -7.739  1.00 98.99 152 A 1 
ATOM   1249 O  O   . CYS A 1 152 ? 4.388   -11.857 -7.832  1.00 98.76 152 A 1 
ATOM   1250 C  CB  . CYS A 1 152 ? 7.187   -10.889 -7.986  1.00 98.85 152 A 1 
ATOM   1251 S  SG  . CYS A 1 152 ? 8.603   -10.469 -9.045  1.00 98.68 152 A 1 
ATOM   1252 N  N   . LEU A 1 153 ? 3.940   -9.804  -7.026  1.00 98.95 153 A 1 
ATOM   1253 C  CA  . LEU A 1 153 ? 2.711   -10.192 -6.335  1.00 98.93 153 A 1 
ATOM   1254 C  C   . LEU A 1 153 ? 1.676   -10.760 -7.319  1.00 98.93 153 A 1 
ATOM   1255 O  O   . LEU A 1 153 ? 1.590   -10.303 -8.464  1.00 98.85 153 A 1 
ATOM   1256 C  CB  . LEU A 1 153 ? 2.134   -8.997  -5.555  1.00 98.93 153 A 1 
ATOM   1257 C  CG  . LEU A 1 153 ? 2.883   -8.663  -4.245  1.00 98.84 153 A 1 
ATOM   1258 C  CD1 . LEU A 1 153 ? 2.452   -7.300  -3.725  1.00 98.62 153 A 1 
ATOM   1259 C  CD2 . LEU A 1 153 ? 2.588   -9.694  -3.152  1.00 98.53 153 A 1 
ATOM   1260 N  N   . PRO A 1 154 ? 0.877   -11.771 -6.915  1.00 98.93 154 A 1 
ATOM   1261 C  CA  . PRO A 1 154 ? -0.297  -12.182 -7.671  1.00 98.96 154 A 1 
ATOM   1262 C  C   . PRO A 1 154 ? -1.347  -11.061 -7.691  1.00 98.93 154 A 1 
ATOM   1263 O  O   . PRO A 1 154 ? -1.394  -10.221 -6.797  1.00 98.83 154 A 1 
ATOM   1264 C  CB  . PRO A 1 154 ? -0.799  -13.447 -6.976  1.00 98.88 154 A 1 
ATOM   1265 C  CG  . PRO A 1 154 ? -0.380  -13.221 -5.525  1.00 98.43 154 A 1 
ATOM   1266 C  CD  . PRO A 1 154 ? 0.945   -12.474 -5.648  1.00 98.90 154 A 1 
ATOM   1267 N  N   . ILE A 1 155 ? -2.182  -11.063 -8.719  1.00 98.92 155 A 1 
ATOM   1268 C  CA  . ILE A 1 155 ? -3.099  -9.951  -9.023  1.00 98.88 155 A 1 
ATOM   1269 C  C   . ILE A 1 155 ? -4.533  -10.237 -8.588  1.00 98.95 155 A 1 
ATOM   1270 O  O   . ILE A 1 155 ? -5.251  -9.332  -8.182  1.00 98.68 155 A 1 
ATOM   1271 C  CB  . ILE A 1 155 ? -3.007  -9.643  -10.531 1.00 98.06 155 A 1 
ATOM   1272 C  CG1 . ILE A 1 155 ? -1.570  -9.266  -10.978 1.00 88.67 155 A 1 
ATOM   1273 C  CG2 . ILE A 1 155 ? -3.986  -8.527  -10.943 1.00 83.85 155 A 1 
ATOM   1274 C  CD1 . ILE A 1 155 ? -0.940  -8.072  -10.236 1.00 77.54 155 A 1 
ATOM   1275 N  N   . ALA A 1 156 ? -4.952  -11.487 -8.675  1.00 98.85 156 A 1 
ATOM   1276 C  CA  . ALA A 1 156 ? -6.300  -11.902 -8.326  1.00 98.90 156 A 1 
ATOM   1277 C  C   . ALA A 1 156 ? -6.292  -13.317 -7.738  1.00 98.99 156 A 1 
ATOM   1278 O  O   . ALA A 1 156 ? -5.326  -14.069 -7.884  1.00 98.85 156 A 1 
ATOM   1279 C  CB  . ALA A 1 156 ? -7.191  -11.799 -9.571  1.00 98.81 156 A 1 
ATOM   1280 N  N   . ALA A 1 157 ? -7.395  -13.678 -7.088  1.00 98.99 157 A 1 
ATOM   1281 C  CA  . ALA A 1 157 ? -7.643  -15.019 -6.599  1.00 98.97 157 A 1 
ATOM   1282 C  C   . ALA A 1 157 ? -9.084  -15.446 -6.894  1.00 98.94 157 A 1 
ATOM   1283 O  O   . ALA A 1 157 ? -9.979  -14.608 -6.969  1.00 98.81 157 A 1 
ATOM   1284 C  CB  . ALA A 1 157 ? -7.331  -15.078 -5.095  1.00 98.86 157 A 1 
ATOM   1285 N  N   . ILE A 1 158 ? -9.313  -16.744 -7.034  1.00 98.93 158 A 1 
ATOM   1286 C  CA  . ILE A 1 158 ? -10.651 -17.344 -7.049  1.00 98.98 158 A 1 
ATOM   1287 C  C   . ILE A 1 158 ? -10.722 -18.334 -5.892  1.00 98.85 158 A 1 
ATOM   1288 O  O   . ILE A 1 158 ? -9.896  -19.241 -5.811  1.00 98.73 158 A 1 
ATOM   1289 C  CB  . ILE A 1 158 ? -10.968 -17.996 -8.412  1.00 98.83 158 A 1 
ATOM   1290 C  CG1 . ILE A 1 158 ? -10.907 -16.955 -9.541  1.00 98.16 158 A 1 
ATOM   1291 C  CG2 . ILE A 1 158 ? -12.365 -18.644 -8.358  1.00 98.27 158 A 1 
ATOM   1292 C  CD1 . ILE A 1 158 ? -11.095 -17.537 -10.954 1.00 96.50 158 A 1 
ATOM   1293 N  N   . VAL A 1 159 ? -11.689 -18.156 -5.007  1.00 98.86 159 A 1 
ATOM   1294 C  CA  . VAL A 1 159 ? -11.932 -19.053 -3.873  1.00 98.86 159 A 1 
ATOM   1295 C  C   . VAL A 1 159 ? -13.038 -20.033 -4.254  1.00 98.73 159 A 1 
ATOM   1296 O  O   . VAL A 1 159 ? -14.132 -19.602 -4.619  1.00 98.46 159 A 1 
ATOM   1297 C  CB  . VAL A 1 159 ? -12.288 -18.279 -2.592  1.00 98.75 159 A 1 
ATOM   1298 C  CG1 . VAL A 1 159 ? -12.373 -19.218 -1.388  1.00 98.26 159 A 1 
ATOM   1299 C  CG2 . VAL A 1 159 ? -11.249 -17.194 -2.273  1.00 98.38 159 A 1 
ATOM   1300 N  N   . ASP A 1 160 ? -12.739 -21.326 -4.203  1.00 98.70 160 A 1 
ATOM   1301 C  CA  . ASP A 1 160 ? -13.663 -22.439 -4.479  1.00 98.60 160 A 1 
ATOM   1302 C  C   . ASP A 1 160 ? -14.457 -22.299 -5.794  1.00 98.58 160 A 1 
ATOM   1303 O  O   . ASP A 1 160 ? -15.639 -22.635 -5.884  1.00 97.12 160 A 1 
ATOM   1304 C  CB  . ASP A 1 160 ? -14.560 -22.694 -3.267  1.00 98.43 160 A 1 
ATOM   1305 C  CG  . ASP A 1 160 ? -13.787 -23.382 -2.142  1.00 97.79 160 A 1 
ATOM   1306 O  OD1 . ASP A 1 160 ? -13.387 -24.544 -2.352  1.00 94.09 160 A 1 
ATOM   1307 O  OD2 . ASP A 1 160 ? -13.635 -22.757 -1.078  1.00 94.69 160 A 1 
ATOM   1308 N  N   . GLU A 1 161 ? -13.805 -21.752 -6.819  1.00 98.65 161 A 1 
ATOM   1309 C  CA  . GLU A 1 161 ? -14.399 -21.473 -8.133  1.00 98.56 161 A 1 
ATOM   1310 C  C   . GLU A 1 161 ? -15.615 -20.514 -8.102  1.00 98.55 161 A 1 
ATOM   1311 O  O   . GLU A 1 161 ? -16.328 -20.407 -9.100  1.00 97.62 161 A 1 
ATOM   1312 C  CB  . GLU A 1 161 ? -14.737 -22.779 -8.880  1.00 98.13 161 A 1 
ATOM   1313 C  CG  . GLU A 1 161 ? -13.572 -23.782 -8.981  1.00 94.97 161 A 1 
ATOM   1314 C  CD  . GLU A 1 161 ? -13.966 -25.057 -9.766  1.00 88.00 161 A 1 
ATOM   1315 O  OE1 . GLU A 1 161 ? -13.052 -25.743 -10.262 1.00 78.79 161 A 1 
ATOM   1316 O  OE2 . GLU A 1 161 ? -15.183 -25.356 -9.875  1.00 80.22 161 A 1 
ATOM   1317 N  N   . LYS A 1 162 ? -15.858 -19.812 -6.971  1.00 98.66 162 A 1 
ATOM   1318 C  CA  . LYS A 1 162 ? -17.074 -19.004 -6.769  1.00 98.61 162 A 1 
ATOM   1319 C  C   . LYS A 1 162 ? -16.838 -17.554 -6.360  1.00 98.68 162 A 1 
ATOM   1320 O  O   . LYS A 1 162 ? -17.667 -16.709 -6.698  1.00 98.28 162 A 1 
ATOM   1321 C  CB  . LYS A 1 162 ? -17.999 -19.702 -5.765  1.00 98.34 162 A 1 
ATOM   1322 C  CG  . LYS A 1 162 ? -18.575 -21.032 -6.283  1.00 97.52 162 A 1 
ATOM   1323 C  CD  . LYS A 1 162 ? -19.456 -20.816 -7.521  1.00 96.09 162 A 1 
ATOM   1324 C  CE  . LYS A 1 162 ? -19.748 -22.098 -8.273  1.00 94.72 162 A 1 
ATOM   1325 N  NZ  . LYS A 1 162 ? -20.327 -21.772 -9.607  1.00 91.16 162 A 1 
ATOM   1326 N  N   . ILE A 1 163 ? -15.769 -17.242 -5.659  1.00 98.77 163 A 1 
ATOM   1327 C  CA  . ILE A 1 163 ? -15.476 -15.886 -5.194  1.00 98.82 163 A 1 
ATOM   1328 C  C   . ILE A 1 163 ? -14.265 -15.345 -5.951  1.00 98.80 163 A 1 
ATOM   1329 O  O   . ILE A 1 163 ? -13.144 -15.792 -5.735  1.00 98.78 163 A 1 
ATOM   1330 C  CB  . ILE A 1 163 ? -15.269 -15.827 -3.663  1.00 98.83 163 A 1 
ATOM   1331 C  CG1 . ILE A 1 163 ? -16.383 -16.596 -2.898  1.00 98.57 163 A 1 
ATOM   1332 C  CG2 . ILE A 1 163 ? -15.209 -14.360 -3.223  1.00 98.61 163 A 1 
ATOM   1333 C  CD1 . ILE A 1 163 ? -16.183 -16.635 -1.381  1.00 98.18 163 A 1 
ATOM   1334 N  N   . PHE A 1 164 ? -14.484 -14.355 -6.816  1.00 98.88 164 A 1 
ATOM   1335 C  CA  . PHE A 1 164 ? -13.397 -13.653 -7.493  1.00 98.91 164 A 1 
ATOM   1336 C  C   . PHE A 1 164 ? -12.890 -12.507 -6.617  1.00 98.98 164 A 1 
ATOM   1337 O  O   . PHE A 1 164 ? -13.654 -11.622 -6.241  1.00 98.86 164 A 1 
ATOM   1338 C  CB  . PHE A 1 164 ? -13.879 -13.145 -8.853  1.00 98.87 164 A 1 
ATOM   1339 C  CG  . PHE A 1 164 ? -12.801 -12.428 -9.643  1.00 98.89 164 A 1 
ATOM   1340 C  CD1 . PHE A 1 164 ? -12.736 -11.020 -9.655  1.00 98.68 164 A 1 
ATOM   1341 C  CD2 . PHE A 1 164 ? -11.831 -13.161 -10.346 1.00 98.72 164 A 1 
ATOM   1342 C  CE1 . PHE A 1 164 ? -11.726 -10.363 -10.370 1.00 98.60 164 A 1 
ATOM   1343 C  CE2 . PHE A 1 164 ? -10.821 -12.510 -11.062 1.00 98.56 164 A 1 
ATOM   1344 C  CZ  . PHE A 1 164 ? -10.767 -11.105 -11.081 1.00 98.70 164 A 1 
ATOM   1345 N  N   . CYS A 1 165 ? -11.601 -12.519 -6.299  1.00 98.95 165 A 1 
ATOM   1346 C  CA  . CYS A 1 165 ? -10.954 -11.552 -5.423  1.00 98.92 165 A 1 
ATOM   1347 C  C   . CYS A 1 165 ? -9.900  -10.747 -6.196  1.00 98.99 165 A 1 
ATOM   1348 O  O   . CYS A 1 165 ? -9.027  -11.319 -6.847  1.00 98.83 165 A 1 
ATOM   1349 C  CB  . CYS A 1 165 ? -10.324 -12.276 -4.225  1.00 98.90 165 A 1 
ATOM   1350 S  SG  . CYS A 1 165 ? -11.555 -13.248 -3.301  1.00 98.78 165 A 1 
ATOM   1351 N  N   . CYS A 1 166 ? -9.945  -9.418  -6.071  1.00 98.89 166 A 1 
ATOM   1352 C  CA  . CYS A 1 166 ? -8.904  -8.502  -6.527  1.00 98.89 166 A 1 
ATOM   1353 C  C   . CYS A 1 166 ? -8.935  -7.223  -5.680  1.00 98.86 166 A 1 
ATOM   1354 O  O   . CYS A 1 166 ? -9.861  -7.034  -4.884  1.00 98.65 166 A 1 
ATOM   1355 C  CB  . CYS A 1 166 ? -9.070  -8.206  -8.029  1.00 98.76 166 A 1 
ATOM   1356 S  SG  . CYS A 1 166 ? -10.673 -7.408  -8.373  1.00 98.69 166 A 1 
ATOM   1357 N  N   . HIS A 1 167 ? -7.951  -6.339  -5.833  1.00 98.72 167 A 1 
ATOM   1358 C  CA  . HIS A 1 167 ? -7.900  -5.092  -5.068  1.00 98.69 167 A 1 
ATOM   1359 C  C   . HIS A 1 167 ? -8.951  -4.077  -5.526  1.00 98.59 167 A 1 
ATOM   1360 O  O   . HIS A 1 167 ? -9.867  -3.743  -4.760  1.00 98.02 167 A 1 
ATOM   1361 C  CB  . HIS A 1 167 ? -6.480  -4.521  -5.114  1.00 98.47 167 A 1 
ATOM   1362 C  CG  . HIS A 1 167 ? -6.377  -3.285  -4.279  1.00 98.54 167 A 1 
ATOM   1363 N  ND1 . HIS A 1 167 ? -6.420  -3.237  -2.893  1.00 97.90 167 A 1 
ATOM   1364 C  CD2 . HIS A 1 167 ? -6.352  -1.990  -4.741  1.00 98.02 167 A 1 
ATOM   1365 C  CE1 . HIS A 1 167 ? -6.414  -1.948  -2.540  1.00 97.94 167 A 1 
ATOM   1366 N  NE2 . HIS A 1 167 ? -6.377  -1.172  -3.632  1.00 97.96 167 A 1 
ATOM   1367 N  N   . GLY A 1 168 ? -8.845  -3.626  -6.766  1.00 98.34 168 A 1 
ATOM   1368 C  CA  . GLY A 1 168 ? -9.754  -2.653  -7.357  1.00 98.34 168 A 1 
ATOM   1369 C  C   . GLY A 1 168 ? -11.077 -3.281  -7.796  1.00 98.41 168 A 1 
ATOM   1370 O  O   . GLY A 1 168 ? -12.054 -3.271  -7.048  1.00 97.89 168 A 1 
ATOM   1371 N  N   . GLY A 1 169 ? -11.132 -3.858  -8.992  1.00 98.56 169 A 1 
ATOM   1372 C  CA  . GLY A 1 169 ? -12.378 -4.403  -9.498  1.00 98.65 169 A 1 
ATOM   1373 C  C   . GLY A 1 169 ? -12.292 -4.979  -10.908 1.00 98.72 169 A 1 
ATOM   1374 O  O   . GLY A 1 169 ? -11.292 -5.568  -11.314 1.00 98.48 169 A 1 
ATOM   1375 N  N   . LEU A 1 170 ? -13.387 -4.859  -11.642 1.00 98.79 170 A 1 
ATOM   1376 C  CA  . LEU A 1 170 ? -13.501 -5.411  -12.982 1.00 98.72 170 A 1 
ATOM   1377 C  C   . LEU A 1 170 ? -12.841 -4.515  -14.030 1.00 98.69 170 A 1 
ATOM   1378 O  O   . LEU A 1 170 ? -12.631 -3.326  -13.827 1.00 98.27 170 A 1 
ATOM   1379 C  CB  . LEU A 1 170 ? -14.980 -5.669  -13.306 1.00 98.68 170 A 1 
ATOM   1380 C  CG  . LEU A 1 170 ? -15.673 -6.684  -12.380 1.00 98.43 170 A 1 
ATOM   1381 C  CD1 . LEU A 1 170 ? -17.121 -6.858  -12.823 1.00 97.93 170 A 1 
ATOM   1382 C  CD2 . LEU A 1 170 ? -14.985 -8.046  -12.394 1.00 97.54 170 A 1 
ATOM   1383 N  N   . SER A 1 171 ? -12.569 -5.111  -15.191 1.00 98.60 171 A 1 
ATOM   1384 C  CA  . SER A 1 171 ? -12.051 -4.422  -16.376 1.00 98.65 171 A 1 
ATOM   1385 C  C   . SER A 1 171 ? -12.943 -4.701  -17.585 1.00 98.68 171 A 1 
ATOM   1386 O  O   . SER A 1 171 ? -13.366 -5.851  -17.767 1.00 98.35 171 A 1 
ATOM   1387 C  CB  . SER A 1 171 ? -10.619 -4.896  -16.641 1.00 98.50 171 A 1 
ATOM   1388 O  OG  . SER A 1 171 ? -10.133 -4.370  -17.857 1.00 98.09 171 A 1 
ATOM   1389 N  N   . PRO A 1 172 ? -13.194 -3.697  -18.448 1.00 98.50 172 A 1 
ATOM   1390 C  CA  . PRO A 1 172 ? -13.845 -3.937  -19.739 1.00 98.37 172 A 1 
ATOM   1391 C  C   . PRO A 1 172 ? -13.036 -4.892  -20.629 1.00 98.25 172 A 1 
ATOM   1392 O  O   . PRO A 1 172 ? -13.620 -5.600  -21.458 1.00 97.23 172 A 1 
ATOM   1393 C  CB  . PRO A 1 172 ? -14.003 -2.552  -20.372 1.00 97.81 172 A 1 
ATOM   1394 C  CG  . PRO A 1 172 ? -12.888 -1.728  -19.737 1.00 95.83 172 A 1 
ATOM   1395 C  CD  . PRO A 1 172 ? -12.791 -2.302  -18.331 1.00 98.21 172 A 1 
ATOM   1396 N  N   . ASP A 1 173 ? -11.723 -4.983  -20.408 1.00 98.34 173 A 1 
ATOM   1397 C  CA  . ASP A 1 173 ? -10.838 -5.872  -21.149 1.00 98.13 173 A 1 
ATOM   1398 C  C   . ASP A 1 173 ? -10.899 -7.323  -20.639 1.00 98.39 173 A 1 
ATOM   1399 O  O   . ASP A 1 173 ? -10.476 -8.239  -21.349 1.00 97.37 173 A 1 
ATOM   1400 C  CB  . ASP A 1 173 ? -9.401  -5.328  -21.116 1.00 97.49 173 A 1 
ATOM   1401 C  CG  . ASP A 1 173 ? -9.216  -4.020  -21.910 1.00 95.67 173 A 1 
ATOM   1402 O  OD1 . ASP A 1 173 ? -10.033 -3.763  -22.824 1.00 91.69 173 A 1 
ATOM   1403 O  OD2 . ASP A 1 173 ? -8.207  -3.337  -21.648 1.00 91.33 173 A 1 
ATOM   1404 N  N   . LEU A 1 174 ? -11.439 -7.578  -19.448 1.00 98.38 174 A 1 
ATOM   1405 C  CA  . LEU A 1 174 ? -11.488 -8.912  -18.852 1.00 98.33 174 A 1 
ATOM   1406 C  C   . LEU A 1 174 ? -12.606 -9.776  -19.462 1.00 98.24 174 A 1 
ATOM   1407 O  O   . LEU A 1 174 ? -13.746 -9.829  -18.990 1.00 97.61 174 A 1 
ATOM   1408 C  CB  . LEU A 1 174 ? -11.564 -8.813  -17.321 1.00 98.33 174 A 1 
ATOM   1409 C  CG  . LEU A 1 174 ? -11.476 -10.175 -16.600 1.00 98.23 174 A 1 
ATOM   1410 C  CD1 . LEU A 1 174 ? -10.206 -10.953 -16.931 1.00 97.61 174 A 1 
ATOM   1411 C  CD2 . LEU A 1 174 ? -11.510 -9.967  -15.081 1.00 97.43 174 A 1 
ATOM   1412 N  N   . GLN A 1 175 ? -12.252 -10.516 -20.497 1.00 98.22 175 A 1 
ATOM   1413 C  CA  . GLN A 1 175 ? -13.147 -11.445 -21.188 1.00 97.92 175 A 1 
ATOM   1414 C  C   . GLN A 1 175 ? -12.959 -12.905 -20.773 1.00 98.04 175 A 1 
ATOM   1415 O  O   . GLN A 1 175 ? -13.877 -13.718 -20.931 1.00 96.24 175 A 1 
ATOM   1416 C  CB  . GLN A 1 175 ? -12.954 -11.290 -22.703 1.00 96.84 175 A 1 
ATOM   1417 C  CG  . GLN A 1 175 ? -13.312 -9.877  -23.207 1.00 92.24 175 A 1 
ATOM   1418 C  CD  . GLN A 1 175 ? -14.769 -9.513  -22.931 1.00 83.09 175 A 1 
ATOM   1419 O  OE1 . GLN A 1 175 ? -15.661 -10.354 -22.950 1.00 74.26 175 A 1 
ATOM   1420 N  NE2 . GLN A 1 175 ? -15.055 -8.257  -22.650 1.00 71.57 175 A 1 
ATOM   1421 N  N   . SER A 1 176 ? -11.777 -13.265 -20.286 1.00 98.15 176 A 1 
ATOM   1422 C  CA  . SER A 1 176 ? -11.408 -14.617 -19.886 1.00 98.24 176 A 1 
ATOM   1423 C  C   . SER A 1 176 ? -10.358 -14.579 -18.770 1.00 98.50 176 A 1 
ATOM   1424 O  O   . SER A 1 176 ? -9.412  -13.800 -18.861 1.00 98.25 176 A 1 
ATOM   1425 C  CB  . SER A 1 176 ? -10.825 -15.373 -21.088 1.00 97.45 176 A 1 
ATOM   1426 O  OG  . SER A 1 176 ? -10.331 -16.645 -20.716 1.00 92.52 176 A 1 
ATOM   1427 N  N   . MET A 1 177 ? -10.461 -15.472 -17.798 1.00 98.55 177 A 1 
ATOM   1428 C  CA  . MET A 1 177 ? -9.446  -15.625 -16.743 1.00 98.64 177 A 1 
ATOM   1429 C  C   . MET A 1 177 ? -8.051  -15.933 -17.296 1.00 98.65 177 A 1 
ATOM   1430 O  O   . MET A 1 177 ? -7.038  -15.592 -16.687 1.00 98.40 177 A 1 
ATOM   1431 C  CB  . MET A 1 177 ? -9.880  -16.738 -15.773 1.00 98.41 177 A 1 
ATOM   1432 C  CG  . MET A 1 177 ? -11.197 -16.415 -15.047 1.00 97.72 177 A 1 
ATOM   1433 S  SD  . MET A 1 177 ? -11.170 -14.845 -14.137 1.00 97.77 177 A 1 
ATOM   1434 C  CE  . MET A 1 177 ? -12.907 -14.748 -13.684 1.00 94.17 177 A 1 
ATOM   1435 N  N   . GLU A 1 178 ? -7.983  -16.485 -18.489 1.00 98.67 178 A 1 
ATOM   1436 C  CA  . GLU A 1 178 ? -6.729  -16.741 -19.183 1.00 98.64 178 A 1 
ATOM   1437 C  C   . GLU A 1 178 ? -5.952  -15.460 -19.516 1.00 98.62 178 A 1 
ATOM   1438 O  O   . GLU A 1 178 ? -4.727  -15.486 -19.639 1.00 98.36 178 A 1 
ATOM   1439 C  CB  . GLU A 1 178 ? -7.036  -17.538 -20.457 1.00 98.37 178 A 1 
ATOM   1440 C  CG  . GLU A 1 178 ? -5.840  -18.353 -20.976 1.00 87.20 178 A 1 
ATOM   1441 C  CD  . GLU A 1 178 ? -5.312  -19.348 -19.938 1.00 83.25 178 A 1 
ATOM   1442 O  OE1 . GLU A 1 178 ? -4.103  -19.661 -20.032 1.00 78.06 178 A 1 
ATOM   1443 O  OE2 . GLU A 1 178 ? -6.102  -19.770 -19.057 1.00 81.27 178 A 1 
ATOM   1444 N  N   . GLN A 1 179 ? -6.633  -14.312 -19.638 1.00 98.70 179 A 1 
ATOM   1445 C  CA  . GLN A 1 179 ? -5.968  -13.024 -19.828 1.00 98.76 179 A 1 
ATOM   1446 C  C   . GLN A 1 179 ? -5.187  -12.617 -18.573 1.00 98.72 179 A 1 
ATOM   1447 O  O   . GLN A 1 179 ? -4.093  -12.077 -18.714 1.00 98.50 179 A 1 
ATOM   1448 C  CB  . GLN A 1 179 ? -6.987  -11.934 -20.185 1.00 98.46 179 A 1 
ATOM   1449 C  CG  . GLN A 1 179 ? -7.622  -12.152 -21.566 1.00 97.31 179 A 1 
ATOM   1450 C  CD  . GLN A 1 179 ? -8.781  -11.182 -21.768 1.00 97.02 179 A 1 
ATOM   1451 O  OE1 . GLN A 1 179 ? -9.904  -11.514 -21.460 1.00 91.08 179 A 1 
ATOM   1452 N  NE2 . GLN A 1 179 ? -8.554  -9.991  -22.255 1.00 89.63 179 A 1 
ATOM   1453 N  N   . ILE A 1 180 ? -5.698  -12.920 -17.387 1.00 98.77 180 A 1 
ATOM   1454 C  CA  . ILE A 1 180 ? -4.973  -12.693 -16.127 1.00 98.77 180 A 1 
ATOM   1455 C  C   . ILE A 1 180 ? -3.768  -13.635 -16.048 1.00 98.74 180 A 1 
ATOM   1456 O  O   . ILE A 1 180 ? -2.651  -13.173 -15.851 1.00 98.60 180 A 1 
ATOM   1457 C  CB  . ILE A 1 180 ? -5.895  -12.844 -14.896 1.00 98.78 180 A 1 
ATOM   1458 C  CG1 . ILE A 1 180 ? -7.123  -11.902 -14.997 1.00 98.50 180 A 1 
ATOM   1459 C  CG2 . ILE A 1 180 ? -5.089  -12.553 -13.614 1.00 98.58 180 A 1 
ATOM   1460 C  CD1 . ILE A 1 180 ? -8.121  -12.048 -13.845 1.00 98.39 180 A 1 
ATOM   1461 N  N   . ARG A 1 181 ? -3.964  -14.931 -16.311 1.00 98.78 181 A 1 
ATOM   1462 C  CA  . ARG A 1 181 ? -2.889  -15.943 -16.269 1.00 98.64 181 A 1 
ATOM   1463 C  C   . ARG A 1 181 ? -1.722  -15.637 -17.217 1.00 98.51 181 A 1 
ATOM   1464 O  O   . ARG A 1 181 ? -0.595  -16.052 -16.959 1.00 98.07 181 A 1 
ATOM   1465 C  CB  . ARG A 1 181 ? -3.461  -17.334 -16.587 1.00 98.51 181 A 1 
ATOM   1466 C  CG  . ARG A 1 181 ? -4.433  -17.851 -15.513 1.00 97.39 181 A 1 
ATOM   1467 C  CD  . ARG A 1 181 ? -4.836  -19.307 -15.805 1.00 96.73 181 A 1 
ATOM   1468 N  NE  . ARG A 1 181 ? -5.822  -19.803 -14.840 1.00 94.71 181 A 1 
ATOM   1469 C  CZ  . ARG A 1 181 ? -7.125  -19.961 -15.025 1.00 93.30 181 A 1 
ATOM   1470 N  NH1 . ARG A 1 181 ? -7.725  -19.679 -16.153 1.00 86.50 181 A 1 
ATOM   1471 N  NH2 . ARG A 1 181 ? -7.858  -20.425 -14.058 1.00 89.36 181 A 1 
ATOM   1472 N  N   . ARG A 1 182 ? -1.973  -14.917 -18.317 1.00 98.57 182 A 1 
ATOM   1473 C  CA  . ARG A 1 182 ? -0.952  -14.533 -19.308 1.00 98.29 182 A 1 
ATOM   1474 C  C   . ARG A 1 182 ? -0.113  -13.319 -18.913 1.00 98.28 182 A 1 
ATOM   1475 O  O   . ARG A 1 182 ? 0.876   -13.047 -19.597 1.00 96.96 182 A 1 
ATOM   1476 C  CB  . ARG A 1 182 ? -1.614  -14.294 -20.667 1.00 97.27 182 A 1 
ATOM   1477 C  CG  . ARG A 1 182 ? -2.005  -15.623 -21.316 1.00 89.06 182 A 1 
ATOM   1478 C  CD  . ARG A 1 182 ? -2.791  -15.341 -22.581 1.00 86.19 182 A 1 
ATOM   1479 N  NE  . ARG A 1 182 ? -3.319  -16.583 -23.160 1.00 76.08 182 A 1 
ATOM   1480 C  CZ  . ARG A 1 182 ? -3.955  -16.701 -24.311 1.00 68.92 182 A 1 
ATOM   1481 N  NH1 . ARG A 1 182 ? -4.109  -15.680 -25.111 1.00 61.87 182 A 1 
ATOM   1482 N  NH2 . ARG A 1 182 ? -4.452  -17.852 -24.648 1.00 59.71 182 A 1 
ATOM   1483 N  N   . ILE A 1 183 ? -0.483  -12.586 -17.864 1.00 98.44 183 A 1 
ATOM   1484 C  CA  . ILE A 1 183 ? 0.308   -11.441 -17.394 1.00 98.41 183 A 1 
ATOM   1485 C  C   . ILE A 1 183 ? 1.639   -11.974 -16.852 1.00 98.55 183 A 1 
ATOM   1486 O  O   . ILE A 1 183 ? 1.689   -12.778 -15.927 1.00 98.23 183 A 1 
ATOM   1487 C  CB  . ILE A 1 183 ? -0.466  -10.590 -16.369 1.00 98.37 183 A 1 
ATOM   1488 C  CG1 . ILE A 1 183 ? -1.774  -10.030 -16.980 1.00 98.01 183 A 1 
ATOM   1489 C  CG2 . ILE A 1 183 ? 0.423   -9.433  -15.868 1.00 98.04 183 A 1 
ATOM   1490 C  CD1 . ILE A 1 183 ? -2.704  -9.348  -15.967 1.00 97.18 183 A 1 
ATOM   1491 N  N   . MET A 1 184 ? 2.739   -11.494 -17.442 1.00 98.37 184 A 1 
ATOM   1492 C  CA  . MET A 1 184 ? 4.089   -11.910 -17.066 1.00 98.28 184 A 1 
ATOM   1493 C  C   . MET A 1 184 ? 4.618   -11.079 -15.906 1.00 98.52 184 A 1 
ATOM   1494 O  O   . MET A 1 184 ? 4.449   -9.859  -15.881 1.00 97.73 184 A 1 
ATOM   1495 C  CB  . MET A 1 184 ? 5.016   -11.820 -18.283 1.00 97.24 184 A 1 
ATOM   1496 C  CG  . MET A 1 184 ? 4.661   -12.834 -19.377 1.00 90.62 184 A 1 
ATOM   1497 S  SD  . MET A 1 184 ? 4.890   -14.582 -18.927 1.00 77.83 184 A 1 
ATOM   1498 C  CE  . MET A 1 184 ? 6.688   -14.667 -18.814 1.00 65.81 184 A 1 
ATOM   1499 N  N   . ARG A 1 185 ? 5.307   -11.739 -14.970 1.00 98.55 185 A 1 
ATOM   1500 C  CA  . ARG A 1 185 ? 5.961   -11.098 -13.825 1.00 98.65 185 A 1 
ATOM   1501 C  C   . ARG A 1 185 ? 7.485   -11.270 -13.882 1.00 98.53 185 A 1 
ATOM   1502 O  O   . ARG A 1 185 ? 7.939   -12.318 -14.343 1.00 97.78 185 A 1 
ATOM   1503 C  CB  . ARG A 1 185 ? 5.393   -11.666 -12.523 1.00 98.25 185 A 1 
ATOM   1504 C  CG  . ARG A 1 185 ? 3.916   -11.309 -12.308 1.00 98.11 185 A 1 
ATOM   1505 C  CD  . ARG A 1 185 ? 3.357   -11.959 -11.039 1.00 98.15 185 A 1 
ATOM   1506 N  NE  . ARG A 1 185 ? 3.285   -13.421 -11.176 1.00 98.14 185 A 1 
ATOM   1507 C  CZ  . ARG A 1 185 ? 3.055   -14.296 -10.185 1.00 98.62 185 A 1 
ATOM   1508 N  NH1 . ARG A 1 185 ? 2.874   -13.908 -8.960  1.00 96.58 185 A 1 
ATOM   1509 N  NH2 . ARG A 1 185 ? 3.005   -15.573 -10.435 1.00 96.77 185 A 1 
ATOM   1510 N  N   . PRO A 1 186 ? 8.287   -10.330 -13.342 1.00 98.61 186 A 1 
ATOM   1511 C  CA  . PRO A 1 186 ? 7.864   -9.075  -12.722 1.00 98.64 186 A 1 
ATOM   1512 C  C   . PRO A 1 186 ? 7.265   -8.094  -13.739 1.00 98.65 186 A 1 
ATOM   1513 O  O   . PRO A 1 186 ? 7.660   -8.084  -14.907 1.00 97.58 186 A 1 
ATOM   1514 C  CB  . PRO A 1 186 ? 9.136   -8.497  -12.090 1.00 98.36 186 A 1 
ATOM   1515 C  CG  . PRO A 1 186 ? 10.236  -9.029  -13.003 1.00 97.32 186 A 1 
ATOM   1516 C  CD  . PRO A 1 186 ? 9.725   -10.418 -13.392 1.00 98.44 186 A 1 
ATOM   1517 N  N   . THR A 1 187 ? 6.342   -7.265  -13.266 1.00 98.63 187 A 1 
ATOM   1518 C  CA  . THR A 1 187 ? 5.743   -6.191  -14.066 1.00 98.66 187 A 1 
ATOM   1519 C  C   . THR A 1 187 ? 5.484   -4.970  -13.191 1.00 98.63 187 A 1 
ATOM   1520 O  O   . THR A 1 187 ? 5.185   -5.102  -12.007 1.00 98.21 187 A 1 
ATOM   1521 C  CB  . THR A 1 187 ? 4.452   -6.664  -14.760 1.00 98.30 187 A 1 
ATOM   1522 O  OG1 . THR A 1 187 ? 3.978   -5.681  -15.643 1.00 96.85 187 A 1 
ATOM   1523 C  CG2 . THR A 1 187 ? 3.328   -7.023  -13.802 1.00 96.34 187 A 1 
ATOM   1524 N  N   . ASP A 1 188 ? 5.586   -3.786  -13.775 1.00 98.29 188 A 1 
ATOM   1525 C  CA  . ASP A 1 188 ? 5.002   -2.582  -13.190 1.00 97.94 188 A 1 
ATOM   1526 C  C   . ASP A 1 188 ? 3.479   -2.565  -13.417 1.00 98.04 188 A 1 
ATOM   1527 O  O   . ASP A 1 188 ? 2.947   -3.399  -14.167 1.00 96.77 188 A 1 
ATOM   1528 C  CB  . ASP A 1 188 ? 5.702   -1.338  -13.754 1.00 96.22 188 A 1 
ATOM   1529 C  CG  . ASP A 1 188 ? 5.627   -0.131  -12.808 1.00 89.63 188 A 1 
ATOM   1530 O  OD1 . ASP A 1 188 ? 4.995   -0.250  -11.734 1.00 83.26 188 A 1 
ATOM   1531 O  OD2 . ASP A 1 188 ? 6.259   0.891   -13.153 1.00 82.30 188 A 1 
ATOM   1532 N  N   . VAL A 1 189 ? 2.772   -1.650  -12.757 1.00 97.59 189 A 1 
ATOM   1533 C  CA  . VAL A 1 189 ? 1.353   -1.404  -13.031 1.00 97.44 189 A 1 
ATOM   1534 C  C   . VAL A 1 189 ? 1.279   -0.386  -14.176 1.00 96.93 189 A 1 
ATOM   1535 O  O   . VAL A 1 189 ? 1.798   0.712   -14.029 1.00 96.04 189 A 1 
ATOM   1536 C  CB  . VAL A 1 189 ? 0.598   -0.922  -11.782 1.00 97.18 189 A 1 
ATOM   1537 C  CG1 . VAL A 1 189 ? -0.896  -0.758  -12.077 1.00 95.62 189 A 1 
ATOM   1538 C  CG2 . VAL A 1 189 ? 0.736   -1.931  -10.636 1.00 96.13 189 A 1 
ATOM   1539 N  N   . PRO A 1 190 ? 0.673   -0.728  -15.324 1.00 96.61 190 A 1 
ATOM   1540 C  CA  . PRO A 1 190 ? 0.529   0.197   -16.439 1.00 96.19 190 A 1 
ATOM   1541 C  C   . PRO A 1 190 ? -0.538  1.258   -16.139 1.00 96.11 190 A 1 
ATOM   1542 O  O   . PRO A 1 190 ? -1.435  1.041   -15.326 1.00 95.49 190 A 1 
ATOM   1543 C  CB  . PRO A 1 190 ? 0.145   -0.687  -17.628 1.00 95.45 190 A 1 
ATOM   1544 C  CG  . PRO A 1 190 ? -0.647  -1.826  -16.976 1.00 93.61 190 A 1 
ATOM   1545 C  CD  . PRO A 1 190 ? 0.061   -2.017  -15.632 1.00 96.12 190 A 1 
ATOM   1546 N  N   . ASP A 1 191 ? -0.498  2.372   -16.875 1.00 95.32 191 A 1 
ATOM   1547 C  CA  . ASP A 1 191 ? -1.448  3.490   -16.715 1.00 94.70 191 A 1 
ATOM   1548 C  C   . ASP A 1 191 ? -2.867  3.157   -17.217 1.00 95.66 191 A 1 
ATOM   1549 O  O   . ASP A 1 191 ? -3.821  3.903   -16.964 1.00 94.56 191 A 1 
ATOM   1550 C  CB  . ASP A 1 191 ? -0.923  4.724   -17.478 1.00 92.22 191 A 1 
ATOM   1551 C  CG  . ASP A 1 191 ? 0.484   5.171   -17.058 1.00 85.48 191 A 1 
ATOM   1552 O  OD1 . ASP A 1 191 ? 0.821   5.048   -15.859 1.00 78.83 191 A 1 
ATOM   1553 O  OD2 . ASP A 1 191 ? 1.227   5.624   -17.956 1.00 78.87 191 A 1 
ATOM   1554 N  N   . GLN A 1 192 ? -3.038  2.067   -17.962 1.00 96.17 192 A 1 
ATOM   1555 C  CA  . GLN A 1 192 ? -4.308  1.622   -18.525 1.00 96.42 192 A 1 
ATOM   1556 C  C   . GLN A 1 192 ? -4.295  0.123   -18.835 1.00 97.05 192 A 1 
ATOM   1557 O  O   . GLN A 1 192 ? -3.236  -0.504  -18.937 1.00 96.41 192 A 1 
ATOM   1558 C  CB  . GLN A 1 192 ? -4.643  2.437   -19.798 1.00 94.76 192 A 1 
ATOM   1559 C  CG  . GLN A 1 192 ? -3.608  2.261   -20.919 1.00 86.02 192 A 1 
ATOM   1560 C  CD  . GLN A 1 192 ? -3.932  3.062   -22.191 1.00 84.95 192 A 1 
ATOM   1561 O  OE1 . GLN A 1 192 ? -4.884  3.806   -22.276 1.00 75.53 192 A 1 
ATOM   1562 N  NE2 . GLN A 1 192 ? -3.150  2.918   -23.232 1.00 72.48 192 A 1 
ATOM   1563 N  N   . GLY A 1 193 ? -5.482  -0.439  -19.059 1.00 97.44 193 A 1 
ATOM   1564 C  CA  . GLY A 1 193 ? -5.678  -1.827  -19.457 1.00 97.60 193 A 1 
ATOM   1565 C  C   . GLY A 1 193 ? -5.914  -2.769  -18.275 1.00 98.12 193 A 1 
ATOM   1566 O  O   . GLY A 1 193 ? -5.994  -2.343  -17.125 1.00 97.76 193 A 1 
ATOM   1567 N  N   . LEU A 1 194 ? -6.011  -4.065  -18.562 1.00 98.35 194 A 1 
ATOM   1568 C  CA  . LEU A 1 194 ? -6.473  -5.091  -17.623 1.00 98.68 194 A 1 
ATOM   1569 C  C   . LEU A 1 194 ? -5.824  -5.033  -16.240 1.00 98.77 194 A 1 
ATOM   1570 O  O   . LEU A 1 194 ? -6.524  -5.068  -15.233 1.00 98.56 194 A 1 
ATOM   1571 C  CB  . LEU A 1 194 ? -6.244  -6.470  -18.280 1.00 98.59 194 A 1 
ATOM   1572 C  CG  . LEU A 1 194 ? -6.619  -7.669  -17.378 1.00 98.39 194 A 1 
ATOM   1573 C  CD1 . LEU A 1 194 ? -8.087  -7.639  -16.980 1.00 97.95 194 A 1 
ATOM   1574 C  CD2 . LEU A 1 194 ? -6.348  -8.974  -18.117 1.00 97.88 194 A 1 
ATOM   1575 N  N   . LEU A 1 195 ? -4.495  -4.974  -16.167 1.00 98.51 195 A 1 
ATOM   1576 C  CA  . LEU A 1 195 ? -3.786  -4.955  -14.887 1.00 98.57 195 A 1 
ATOM   1577 C  C   . LEU A 1 195 ? -4.064  -3.675  -14.102 1.00 98.51 195 A 1 
ATOM   1578 O  O   . LEU A 1 195 ? -4.216  -3.741  -12.887 1.00 98.42 195 A 1 
ATOM   1579 C  CB  . LEU A 1 195 ? -2.282  -5.175  -15.126 1.00 98.51 195 A 1 
ATOM   1580 C  CG  . LEU A 1 195 ? -1.416  -5.076  -13.849 1.00 98.01 195 A 1 
ATOM   1581 C  CD1 . LEU A 1 195 ? -1.872  -6.040  -12.756 1.00 97.16 195 A 1 
ATOM   1582 C  CD2 . LEU A 1 195 ? 0.036   -5.405  -14.182 1.00 96.91 195 A 1 
ATOM   1583 N  N   . CYS A 1 196 ? -4.144  -2.531  -14.774 1.00 98.27 196 A 1 
ATOM   1584 C  CA  . CYS A 1 196 ? -4.525  -1.274  -14.156 1.00 97.91 196 A 1 
ATOM   1585 C  C   . CYS A 1 196 ? -5.929  -1.382  -13.546 1.00 97.98 196 A 1 
ATOM   1586 O  O   . CYS A 1 196 ? -6.108  -1.163  -12.354 1.00 97.79 196 A 1 
ATOM   1587 C  CB  . CYS A 1 196 ? -4.430  -0.159  -15.210 1.00 97.61 196 A 1 
ATOM   1588 S  SG  . CYS A 1 196 ? -4.892  1.447   -14.493 1.00 96.94 196 A 1 
ATOM   1589 N  N   . ASP A 1 197 ? -6.905  -1.820  -14.341 1.00 98.28 197 A 1 
ATOM   1590 C  CA  . ASP A 1 197 ? -8.306  -1.873  -13.918 1.00 98.20 197 A 1 
ATOM   1591 C  C   . ASP A 1 197 ? -8.527  -2.813  -12.719 1.00 98.39 197 A 1 
ATOM   1592 O  O   . ASP A 1 197 ? -9.244  -2.462  -11.788 1.00 98.16 197 A 1 
ATOM   1593 C  CB  . ASP A 1 197 ? -9.185  -2.329  -15.081 1.00 98.26 197 A 1 
ATOM   1594 C  CG  . ASP A 1 197 ? -9.118  -1.440  -16.320 1.00 98.13 197 A 1 
ATOM   1595 O  OD1 . ASP A 1 197 ? -8.889  -0.224  -16.192 1.00 97.17 197 A 1 
ATOM   1596 O  OD2 . ASP A 1 197 ? -9.324  -2.009  -17.420 1.00 97.08 197 A 1 
ATOM   1597 N  N   . LEU A 1 198 ? -7.859  -3.967  -12.689 1.00 98.65 198 A 1 
ATOM   1598 C  CA  . LEU A 1 198 ? -7.947  -4.920  -11.576 1.00 98.72 198 A 1 
ATOM   1599 C  C   . LEU A 1 198 ? -7.473  -4.328  -10.237 1.00 98.60 198 A 1 
ATOM   1600 O  O   . LEU A 1 198 ? -7.875  -4.825  -9.186  1.00 98.51 198 A 1 
ATOM   1601 C  CB  . LEU A 1 198 ? -7.124  -6.175  -11.910 1.00 98.77 198 A 1 
ATOM   1602 C  CG  . LEU A 1 198 ? -7.767  -7.103  -12.964 1.00 98.59 198 A 1 
ATOM   1603 C  CD1 . LEU A 1 198 ? -6.747  -8.156  -13.396 1.00 98.33 198 A 1 
ATOM   1604 C  CD2 . LEU A 1 198 ? -8.997  -7.831  -12.432 1.00 98.09 198 A 1 
ATOM   1605 N  N   . LEU A 1 199 ? -6.646  -3.284  -10.277 1.00 98.38 199 A 1 
ATOM   1606 C  CA  . LEU A 1 199 ? -6.082  -2.624  -9.093  1.00 98.30 199 A 1 
ATOM   1607 C  C   . LEU A 1 199 ? -6.717  -1.263  -8.788  1.00 97.93 199 A 1 
ATOM   1608 O  O   . LEU A 1 199 ? -6.552  -0.768  -7.684  1.00 97.32 199 A 1 
ATOM   1609 C  CB  . LEU A 1 199 ? -4.558  -2.483  -9.266  1.00 98.33 199 A 1 
ATOM   1610 C  CG  . LEU A 1 199 ? -3.789  -3.801  -9.494  1.00 97.47 199 A 1 
ATOM   1611 C  CD1 . LEU A 1 199 ? -2.293  -3.513  -9.576  1.00 95.07 199 A 1 
ATOM   1612 C  CD2 . LEU A 1 199 ? -3.995  -4.818  -8.387  1.00 93.72 199 A 1 
ATOM   1613 N  N   . TRP A 1 200 ? -7.434  -0.658  -9.748  1.00 97.91 200 A 1 
ATOM   1614 C  CA  . TRP A 1 200 ? -7.895  0.734   -9.655  1.00 97.48 200 A 1 
ATOM   1615 C  C   . TRP A 1 200 ? -9.399  0.952   -9.825  1.00 97.32 200 A 1 
ATOM   1616 O  O   . TRP A 1 200 ? -9.904  1.998   -9.396  1.00 96.62 200 A 1 
ATOM   1617 C  CB  . TRP A 1 200 ? -7.127  1.566   -10.684 1.00 97.05 200 A 1 
ATOM   1618 C  CG  . TRP A 1 200 ? -5.726  1.926   -10.296 1.00 96.50 200 A 1 
ATOM   1619 C  CD1 . TRP A 1 200 ? -4.594  1.308   -10.718 1.00 95.75 200 A 1 
ATOM   1620 C  CD2 . TRP A 1 200 ? -5.286  3.025   -9.424  1.00 96.29 200 A 1 
ATOM   1621 N  NE1 . TRP A 1 200 ? -3.487  1.951   -10.187 1.00 95.21 200 A 1 
ATOM   1622 C  CE2 . TRP A 1 200 ? -3.867  3.021   -9.397  1.00 95.66 200 A 1 
ATOM   1623 C  CE3 . TRP A 1 200 ? -5.965  4.017   -8.691  1.00 95.71 200 A 1 
ATOM   1624 C  CZ2 . TRP A 1 200 ? -3.140  3.992   -8.675  1.00 95.14 200 A 1 
ATOM   1625 C  CZ3 . TRP A 1 200 ? -5.239  4.983   -7.966  1.00 94.72 200 A 1 
ATOM   1626 C  CH2 . TRP A 1 200 ? -3.845  4.968   -7.962  1.00 94.44 200 A 1 
ATOM   1627 N  N   . SER A 1 201 ? -10.124 0.052   -10.458 1.00 97.75 201 A 1 
ATOM   1628 C  CA  . SER A 1 201 ? -11.540 0.285   -10.760 1.00 97.86 201 A 1 
ATOM   1629 C  C   . SER A 1 201 ? -12.432 0.237   -9.515  1.00 97.58 201 A 1 
ATOM   1630 O  O   . SER A 1 201 ? -12.150 -0.473  -8.545  1.00 97.44 201 A 1 
ATOM   1631 C  CB  . SER A 1 201 ? -12.057 -0.636  -11.867 1.00 98.00 201 A 1 
ATOM   1632 O  OG  . SER A 1 201 ? -12.100 -1.981  -11.454 1.00 97.63 201 A 1 
ATOM   1633 N  N   . ASP A 1 202 ? -13.537 0.980   -9.570  1.00 97.74 202 A 1 
ATOM   1634 C  CA  . ASP A 1 202 ? -14.493 1.104   -8.483  1.00 97.64 202 A 1 
ATOM   1635 C  C   . ASP A 1 202 ? -15.919 0.751   -8.951  1.00 97.95 202 A 1 
ATOM   1636 O  O   . ASP A 1 202 ? -16.306 1.104   -10.072 1.00 97.77 202 A 1 
ATOM   1637 C  CB  . ASP A 1 202 ? -14.456 2.536   -7.910  1.00 97.15 202 A 1 
ATOM   1638 C  CG  . ASP A 1 202 ? -13.147 2.891   -7.190  1.00 96.44 202 A 1 
ATOM   1639 O  OD1 . ASP A 1 202 ? -12.822 2.232   -6.176  1.00 94.83 202 A 1 
ATOM   1640 O  OD2 . ASP A 1 202 ? -12.492 3.885   -7.557  1.00 94.38 202 A 1 
ATOM   1641 N  N   . PRO A 1 203 ? -16.742 0.083   -8.129  1.00 98.11 203 A 1 
ATOM   1642 C  CA  . PRO A 1 203 ? -18.169 -0.036  -8.406  1.00 98.02 203 A 1 
ATOM   1643 C  C   . PRO A 1 203 ? -18.855 1.321   -8.208  1.00 97.74 203 A 1 
ATOM   1644 O  O   . PRO A 1 203 ? -18.560 2.039   -7.262  1.00 97.07 203 A 1 
ATOM   1645 C  CB  . PRO A 1 203 ? -18.686 -1.090  -7.423  1.00 97.99 203 A 1 
ATOM   1646 C  CG  . PRO A 1 203 ? -17.760 -0.916  -6.218  1.00 96.92 203 A 1 
ATOM   1647 C  CD  . PRO A 1 203 ? -16.425 -0.495  -6.839  1.00 98.11 203 A 1 
ATOM   1648 N  N   . ASP A 1 204 ? -19.833 1.643   -9.058  1.00 98.00 204 A 1 
ATOM   1649 C  CA  . ASP A 1 204 ? -20.670 2.829   -8.912  1.00 97.84 204 A 1 
ATOM   1650 C  C   . ASP A 1 204 ? -22.138 2.482   -9.200  1.00 97.85 204 A 1 
ATOM   1651 O  O   . ASP A 1 204 ? -22.493 1.956   -10.252 1.00 97.42 204 A 1 
ATOM   1652 C  CB  . ASP A 1 204 ? -20.142 3.967   -9.799  1.00 97.30 204 A 1 
ATOM   1653 C  CG  . ASP A 1 204 ? -20.841 5.312   -9.557  1.00 96.18 204 A 1 
ATOM   1654 O  OD1 . ASP A 1 204 ? -21.978 5.316   -9.034  1.00 93.00 204 A 1 
ATOM   1655 O  OD2 . ASP A 1 204 ? -20.249 6.343   -9.939  1.00 91.93 204 A 1 
ATOM   1656 N  N   . LYS A 1 205 ? -23.007 2.766   -8.219  1.00 97.33 205 A 1 
ATOM   1657 C  CA  . LYS A 1 205 ? -24.443 2.495   -8.301  1.00 96.81 205 A 1 
ATOM   1658 C  C   . LYS A 1 205 ? -25.173 3.386   -9.305  1.00 97.00 205 A 1 
ATOM   1659 O  O   . LYS A 1 205 ? -26.241 3.008   -9.777  1.00 95.38 205 A 1 
ATOM   1660 C  CB  . LYS A 1 205 ? -25.060 2.618   -6.899  1.00 94.99 205 A 1 
ATOM   1661 C  CG  . LYS A 1 205 ? -25.006 4.069   -6.398  1.00 86.49 205 A 1 
ATOM   1662 C  CD  . LYS A 1 205 ? -25.515 4.218   -4.961  1.00 82.38 205 A 1 
ATOM   1663 C  CE  . LYS A 1 205 ? -25.409 5.703   -4.661  1.00 70.30 205 A 1 
ATOM   1664 N  NZ  . LYS A 1 205 ? -25.760 6.001   -3.258  1.00 61.48 205 A 1 
ATOM   1665 N  N   . ASP A 1 206 ? -24.612 4.554   -9.604  1.00 97.19 206 A 1 
ATOM   1666 C  CA  . ASP A 1 206 ? -25.214 5.561   -10.485 1.00 97.00 206 A 1 
ATOM   1667 C  C   . ASP A 1 206 ? -24.747 5.386   -11.945 1.00 97.22 206 A 1 
ATOM   1668 O  O   . ASP A 1 206 ? -25.273 6.025   -12.857 1.00 95.52 206 A 1 
ATOM   1669 C  CB  . ASP A 1 206 ? -24.958 6.962   -9.899  1.00 96.45 206 A 1 
ATOM   1670 C  CG  . ASP A 1 206 ? -25.576 7.159   -8.495  1.00 94.70 206 A 1 
ATOM   1671 O  OD1 . ASP A 1 206 ? -26.736 6.730   -8.282  1.00 90.77 206 A 1 
ATOM   1672 O  OD2 . ASP A 1 206 ? -24.931 7.753   -7.606  1.00 90.50 206 A 1 
ATOM   1673 N  N   . VAL A 1 207 ? -23.814 4.465   -12.187 1.00 97.56 207 A 1 
ATOM   1674 C  CA  . VAL A 1 207 ? -23.303 4.140   -13.520 1.00 97.72 207 A 1 
ATOM   1675 C  C   . VAL A 1 207 ? -24.054 2.948   -14.114 1.00 97.71 207 A 1 
ATOM   1676 O  O   . VAL A 1 207 ? -24.265 1.903   -13.491 1.00 96.35 207 A 1 
ATOM   1677 C  CB  . VAL A 1 207 ? -21.779 3.919   -13.484 1.00 96.34 207 A 1 
ATOM   1678 C  CG1 . VAL A 1 207 ? -21.222 3.387   -14.811 1.00 87.43 207 A 1 
ATOM   1679 C  CG2 . VAL A 1 207 ? -21.081 5.262   -13.212 1.00 88.14 207 A 1 
ATOM   1680 N  N   . GLN A 1 208 ? -24.409 3.076   -15.393 1.00 96.93 208 A 1 
ATOM   1681 C  CA  . GLN A 1 208 ? -24.897 1.977   -16.211 1.00 96.51 208 A 1 
ATOM   1682 C  C   . GLN A 1 208 ? -23.807 1.526   -17.186 1.00 96.95 208 A 1 
ATOM   1683 O  O   . GLN A 1 208 ? -23.396 2.288   -18.061 1.00 93.45 208 A 1 
ATOM   1684 C  CB  . GLN A 1 208 ? -26.191 2.393   -16.926 1.00 94.11 208 A 1 
ATOM   1685 C  CG  . GLN A 1 208 ? -27.316 1.385   -16.653 1.00 81.43 208 A 1 
ATOM   1686 C  CD  . GLN A 1 208 ? -28.633 1.718   -17.354 1.00 74.96 208 A 1 
ATOM   1687 O  OE1 . GLN A 1 208 ? -28.767 2.683   -18.081 1.00 67.52 208 A 1 
ATOM   1688 N  NE2 . GLN A 1 208 ? -29.644 0.911   -17.153 1.00 63.89 208 A 1 
ATOM   1689 N  N   . GLY A 1 209 ? -23.350 0.293   -17.053 1.00 97.68 209 A 1 
ATOM   1690 C  CA  . GLY A 1 209 ? -22.201 -0.202  -17.805 1.00 97.82 209 A 1 
ATOM   1691 C  C   . GLY A 1 209 ? -20.885 0.298   -17.203 1.00 98.36 209 A 1 
ATOM   1692 O  O   . GLY A 1 209 ? -20.647 0.097   -16.016 1.00 97.70 209 A 1 
ATOM   1693 N  N   . TRP A 1 210 ? -20.053 0.905   -18.024 1.00 98.44 210 A 1 
ATOM   1694 C  CA  . TRP A 1 210 ? -18.747 1.448   -17.655 1.00 98.49 210 A 1 
ATOM   1695 C  C   . TRP A 1 210 ? -18.783 2.974   -17.664 1.00 98.23 210 A 1 
ATOM   1696 O  O   . TRP A 1 210 ? -19.391 3.562   -18.563 1.00 97.28 210 A 1 
ATOM   1697 C  CB  . TRP A 1 210 ? -17.679 0.920   -18.618 1.00 98.26 210 A 1 
ATOM   1698 C  CG  . TRP A 1 210 ? -17.506 -0.570  -18.578 1.00 98.39 210 A 1 
ATOM   1699 C  CD1 . TRP A 1 210 ? -18.117 -1.468  -19.385 1.00 97.85 210 A 1 
ATOM   1700 C  CD2 . TRP A 1 210 ? -16.695 -1.346  -17.643 1.00 98.40 210 A 1 
ATOM   1701 N  NE1 . TRP A 1 210 ? -17.749 -2.759  -19.019 1.00 97.92 210 A 1 
ATOM   1702 C  CE2 . TRP A 1 210 ? -16.883 -2.723  -17.946 1.00 98.25 210 A 1 
ATOM   1703 C  CE3 . TRP A 1 210 ? -15.843 -1.006  -16.572 1.00 98.25 210 A 1 
ATOM   1704 C  CZ2 . TRP A 1 210 ? -16.254 -3.740  -17.193 1.00 98.03 210 A 1 
ATOM   1705 C  CZ3 . TRP A 1 210 ? -15.208 -2.018  -15.828 1.00 97.84 210 A 1 
ATOM   1706 C  CH2 . TRP A 1 210 ? -15.414 -3.375  -16.128 1.00 97.77 210 A 1 
ATOM   1707 N  N   . GLY A 1 211 ? -18.122 3.611   -16.705 1.00 98.15 211 A 1 
ATOM   1708 C  CA  . GLY A 1 211 ? -17.981 5.055   -16.604 1.00 97.96 211 A 1 
ATOM   1709 C  C   . GLY A 1 211 ? -16.535 5.470   -16.378 1.00 97.90 211 A 1 
ATOM   1710 O  O   . GLY A 1 211 ? -15.670 4.632   -16.097 1.00 97.06 211 A 1 
ATOM   1711 N  N   . GLU A 1 212 ? -16.266 6.763   -16.493 1.00 96.89 212 A 1 
ATOM   1712 C  CA  . GLU A 1 212 ? -14.972 7.327   -16.108 1.00 96.09 212 A 1 
ATOM   1713 C  C   . GLU A 1 212 ? -14.819 7.309   -14.581 1.00 96.00 212 A 1 
ATOM   1714 O  O   . GLU A 1 212 ? -15.794 7.499   -13.850 1.00 94.45 212 A 1 
ATOM   1715 C  CB  . GLU A 1 212 ? -14.807 8.753   -16.648 1.00 94.22 212 A 1 
ATOM   1716 C  CG  . GLU A 1 212 ? -14.659 8.778   -18.179 1.00 83.80 212 A 1 
ATOM   1717 C  CD  . GLU A 1 212 ? -14.416 10.185  -18.762 1.00 73.48 212 A 1 
ATOM   1718 O  OE1 . GLU A 1 212 ? -14.091 10.255  -19.975 1.00 69.18 212 A 1 
ATOM   1719 O  OE2 . GLU A 1 212 ? -14.574 11.185  -18.036 1.00 68.71 212 A 1 
ATOM   1720 N  N   . ASN A 1 213 ? -13.608 7.074   -14.120 1.00 96.15 213 A 1 
ATOM   1721 C  CA  . ASN A 1 213 ? -13.306 7.078   -12.698 1.00 95.60 213 A 1 
ATOM   1722 C  C   . ASN A 1 213 ? -12.796 8.457   -12.268 1.00 94.43 213 A 1 
ATOM   1723 O  O   . ASN A 1 213 ? -11.849 9.008   -12.836 1.00 92.29 213 A 1 
ATOM   1724 C  CB  . ASN A 1 213 ? -12.329 5.931   -12.380 1.00 95.56 213 A 1 
ATOM   1725 C  CG  . ASN A 1 213 ? -12.224 5.640   -10.888 1.00 95.52 213 A 1 
ATOM   1726 O  OD1 . ASN A 1 213 ? -12.115 6.529   -10.068 1.00 91.42 213 A 1 
ATOM   1727 N  ND2 . ASN A 1 213 ? -12.259 4.381   -10.504 1.00 91.24 213 A 1 
ATOM   1728 N  N   . ASP A 1 214 ? -13.374 8.990   -11.188 1.00 94.46 214 A 1 
ATOM   1729 C  CA  . ASP A 1 214 ? -13.013 10.264  -10.564 1.00 92.93 214 A 1 
ATOM   1730 C  C   . ASP A 1 214 ? -11.551 10.353  -10.095 1.00 93.44 214 A 1 
ATOM   1731 O  O   . ASP A 1 214 ? -11.048 11.449  -9.828  1.00 90.01 214 A 1 
ATOM   1732 C  CB  . ASP A 1 214 ? -13.920 10.431  -9.341  1.00 89.28 214 A 1 
ATOM   1733 C  CG  . ASP A 1 214 ? -15.251 11.122  -9.605  1.00 79.21 214 A 1 
ATOM   1734 O  OD1 . ASP A 1 214 ? -15.655 11.292  -10.767 1.00 69.85 214 A 1 
ATOM   1735 O  OD2 . ASP A 1 214 ? -15.829 11.569  -8.575  1.00 72.49 214 A 1 
ATOM   1736 N  N   . ARG A 1 215 ? -10.851 9.221   -9.976  1.00 93.90 215 A 1 
ATOM   1737 C  CA  . ARG A 1 215 ? -9.412  9.142   -9.685  1.00 93.60 215 A 1 
ATOM   1738 C  C   . ARG A 1 215 ? -8.549  9.565   -10.887 1.00 93.24 215 A 1 
ATOM   1739 O  O   . ARG A 1 215 ? -7.344  9.746   -10.733 1.00 90.98 215 A 1 
ATOM   1740 C  CB  . ARG A 1 215 ? -9.038  7.722   -9.230  1.00 93.45 215 A 1 
ATOM   1741 C  CG  . ARG A 1 215 ? -9.785  7.243   -7.975  1.00 92.80 215 A 1 
ATOM   1742 C  CD  . ARG A 1 215 ? -9.420  5.793   -7.676  1.00 92.35 215 A 1 
ATOM   1743 N  NE  . ARG A 1 215 ? -10.229 5.197   -6.593  1.00 92.61 215 A 1 
ATOM   1744 C  CZ  . ARG A 1 215 ? -9.891  5.020   -5.325  1.00 93.58 215 A 1 
ATOM   1745 N  NH1 . ARG A 1 215 ? -8.801  5.493   -4.805  1.00 89.06 215 A 1 
ATOM   1746 N  NH2 . ARG A 1 215 ? -10.675 4.323   -4.557  1.00 90.03 215 A 1 
ATOM   1747 N  N   . GLY A 1 216 ? -9.140  9.708   -12.062 1.00 92.91 216 A 1 
ATOM   1748 C  CA  . GLY A 1 216 ? -8.419  10.006  -13.304 1.00 92.54 216 A 1 
ATOM   1749 C  C   . GLY A 1 216 ? -7.653  8.814   -13.889 1.00 93.66 216 A 1 
ATOM   1750 O  O   . GLY A 1 216 ? -6.814  8.986   -14.768 1.00 91.11 216 A 1 
ATOM   1751 N  N   . VAL A 1 217 ? -7.939  7.602   -13.394 1.00 95.41 217 A 1 
ATOM   1752 C  CA  . VAL A 1 217 ? -7.368  6.341   -13.865 1.00 95.88 217 A 1 
ATOM   1753 C  C   . VAL A 1 217 ? -8.430  5.255   -13.820 1.00 96.59 217 A 1 
ATOM   1754 O  O   . VAL A 1 217 ? -9.275  5.252   -12.926 1.00 95.61 217 A 1 
ATOM   1755 C  CB  . VAL A 1 217 ? -6.118  5.961   -13.037 1.00 94.25 217 A 1 
ATOM   1756 C  CG1 . VAL A 1 217 ? -6.450  5.599   -11.580 1.00 87.09 217 A 1 
ATOM   1757 C  CG2 . VAL A 1 217 ? -5.342  4.808   -13.663 1.00 87.94 217 A 1 
ATOM   1758 N  N   . SER A 1 218 ? -8.369  4.309   -14.764 1.00 96.24 218 A 1 
ATOM   1759 C  CA  . SER A 1 218 ? -9.303  3.188   -14.849 1.00 97.04 218 A 1 
ATOM   1760 C  C   . SER A 1 218 ? -10.763 3.630   -15.037 1.00 97.01 218 A 1 
ATOM   1761 O  O   . SER A 1 218 ? -11.033 4.714   -15.570 1.00 96.14 218 A 1 
ATOM   1762 C  CB  . SER A 1 218 ? -9.083  2.256   -13.648 1.00 97.21 218 A 1 
ATOM   1763 O  OG  . SER A 1 218 ? -9.694  1.012   -13.860 1.00 96.45 218 A 1 
ATOM   1764 N  N   . PHE A 1 219 ? -11.697 2.801   -14.617 1.00 97.94 219 A 1 
ATOM   1765 C  CA  . PHE A 1 219 ? -13.126 2.958   -14.851 1.00 97.82 219 A 1 
ATOM   1766 C  C   . PHE A 1 219 ? -13.933 2.802   -13.562 1.00 97.82 219 A 1 
ATOM   1767 O  O   . PHE A 1 219 ? -13.474 2.224   -12.575 1.00 97.26 219 A 1 
ATOM   1768 C  CB  . PHE A 1 219 ? -13.577 1.934   -15.899 1.00 97.54 219 A 1 
ATOM   1769 C  CG  . PHE A 1 219 ? -12.849 2.051   -17.220 1.00 97.51 219 A 1 
ATOM   1770 C  CD1 . PHE A 1 219 ? -13.257 3.003   -18.167 1.00 95.60 219 A 1 
ATOM   1771 C  CD2 . PHE A 1 219 ? -11.727 1.246   -17.478 1.00 95.83 219 A 1 
ATOM   1772 C  CE1 . PHE A 1 219 ? -12.545 3.157   -19.365 1.00 94.28 219 A 1 
ATOM   1773 C  CE2 . PHE A 1 219 ? -11.015 1.394   -18.675 1.00 94.42 219 A 1 
ATOM   1774 C  CZ  . PHE A 1 219 ? -11.419 2.353   -19.618 1.00 95.02 219 A 1 
ATOM   1775 N  N   . THR A 1 220 ? -15.177 3.260   -13.608 1.00 97.98 220 A 1 
ATOM   1776 C  CA  . THR A 1 220 ? -16.230 2.775   -12.717 1.00 98.06 220 A 1 
ATOM   1777 C  C   . THR A 1 220 ? -17.114 1.766   -13.446 1.00 98.24 220 A 1 
ATOM   1778 O  O   . THR A 1 220 ? -17.210 1.775   -14.676 1.00 97.93 220 A 1 
ATOM   1779 C  CB  . THR A 1 220 ? -17.066 3.921   -12.133 1.00 97.40 220 A 1 
ATOM   1780 O  OG1 . THR A 1 220 ? -17.638 4.692   -13.155 1.00 94.48 220 A 1 
ATOM   1781 C  CG2 . THR A 1 220 ? -16.228 4.845   -11.266 1.00 94.62 220 A 1 
ATOM   1782 N  N   . PHE A 1 221 ? -17.771 0.874   -12.703 1.00 98.32 221 A 1 
ATOM   1783 C  CA  . PHE A 1 221 ? -18.660 -0.133  -13.274 1.00 98.48 221 A 1 
ATOM   1784 C  C   . PHE A 1 221 ? -19.949 -0.287  -12.472 1.00 98.41 221 A 1 
ATOM   1785 O  O   . PHE A 1 221 ? -19.968 -0.254  -11.242 1.00 98.17 221 A 1 
ATOM   1786 C  CB  . PHE A 1 221 ? -17.921 -1.464  -13.456 1.00 98.45 221 A 1 
ATOM   1787 C  CG  . PHE A 1 221 ? -17.324 -2.044  -12.189 1.00 98.69 221 A 1 
ATOM   1788 C  CD1 . PHE A 1 221 ? -16.007 -1.718  -11.802 1.00 98.48 221 A 1 
ATOM   1789 C  CD2 . PHE A 1 221 ? -18.075 -2.916  -11.375 1.00 98.47 221 A 1 
ATOM   1790 C  CE1 . PHE A 1 221 ? -15.456 -2.237  -10.632 1.00 98.35 221 A 1 
ATOM   1791 C  CE2 . PHE A 1 221 ? -17.527 -3.436  -10.194 1.00 98.28 221 A 1 
ATOM   1792 C  CZ  . PHE A 1 221 ? -16.220 -3.090  -9.821  1.00 98.51 221 A 1 
ATOM   1793 N  N   . GLY A 1 222 ? -21.057 -0.478  -13.186 1.00 98.56 222 A 1 
ATOM   1794 C  CA  . GLY A 1 222 ? -22.376 -0.610  -12.597 1.00 98.53 222 A 1 
ATOM   1795 C  C   . GLY A 1 222 ? -22.776 -2.041  -12.228 1.00 98.69 222 A 1 
ATOM   1796 O  O   . GLY A 1 222 ? -22.136 -3.029  -12.599 1.00 98.40 222 A 1 
ATOM   1797 N  N   . ALA A 1 223 ? -23.916 -2.170  -11.548 1.00 98.40 223 A 1 
ATOM   1798 C  CA  . ALA A 1 223 ? -24.436 -3.454  -11.071 1.00 98.44 223 A 1 
ATOM   1799 C  C   . ALA A 1 223 ? -24.691 -4.485  -12.185 1.00 98.49 223 A 1 
ATOM   1800 O  O   . ALA A 1 223 ? -24.483 -5.684  -11.987 1.00 98.01 223 A 1 
ATOM   1801 C  CB  . ALA A 1 223 ? -25.726 -3.167  -10.289 1.00 97.94 223 A 1 
ATOM   1802 N  N   . GLU A 1 224 ? -25.097 -4.047  -13.376 1.00 98.40 224 A 1 
ATOM   1803 C  CA  . GLU A 1 224 ? -25.279 -4.946  -14.516 1.00 98.20 224 A 1 
ATOM   1804 C  C   . GLU A 1 224 ? -23.966 -5.568  -15.014 1.00 98.48 224 A 1 
ATOM   1805 O  O   . GLU A 1 224 ? -23.979 -6.699  -15.496 1.00 97.91 224 A 1 
ATOM   1806 C  CB  . GLU A 1 224 ? -25.927 -4.205  -15.700 1.00 97.17 224 A 1 
ATOM   1807 C  CG  . GLU A 1 224 ? -27.453 -4.201  -15.661 1.00 80.23 224 A 1 
ATOM   1808 C  CD  . GLU A 1 224 ? -28.052 -3.808  -17.029 1.00 69.39 224 A 1 
ATOM   1809 O  OE1 . GLU A 1 224 ? -29.216 -4.187  -17.268 1.00 63.98 224 A 1 
ATOM   1810 O  OE2 . GLU A 1 224 ? -27.321 -3.240  -17.869 1.00 65.12 224 A 1 
ATOM   1811 N  N   . VAL A 1 225 ? -22.862 -4.839  -14.911 1.00 98.46 225 A 1 
ATOM   1812 C  CA  . VAL A 1 225 ? -21.533 -5.352  -15.285 1.00 98.57 225 A 1 
ATOM   1813 C  C   . VAL A 1 225 ? -21.145 -6.485  -14.346 1.00 98.66 225 A 1 
ATOM   1814 O  O   . VAL A 1 225 ? -20.740 -7.550  -14.813 1.00 98.42 225 A 1 
ATOM   1815 C  CB  . VAL A 1 225 ? -20.469 -4.236  -15.270 1.00 98.45 225 A 1 
ATOM   1816 C  CG1 . VAL A 1 225 ? -19.075 -4.780  -15.592 1.00 97.61 225 A 1 
ATOM   1817 C  CG2 . VAL A 1 225 ? -20.808 -3.153  -16.302 1.00 97.70 225 A 1 
ATOM   1818 N  N   . VAL A 1 226 ? -21.364 -6.290  -13.042 1.00 98.64 226 A 1 
ATOM   1819 C  CA  . VAL A 1 226 ? -21.137 -7.319  -12.019 1.00 98.67 226 A 1 
ATOM   1820 C  C   . VAL A 1 226 ? -21.977 -8.566  -12.302 1.00 98.65 226 A 1 
ATOM   1821 O  O   . VAL A 1 226 ? -21.434 -9.660  -12.441 1.00 98.42 226 A 1 
ATOM   1822 C  CB  . VAL A 1 226 ? -21.430 -6.767  -10.606 1.00 98.51 226 A 1 
ATOM   1823 C  CG1 . VAL A 1 226 ? -21.286 -7.836  -9.521  1.00 97.67 226 A 1 
ATOM   1824 C  CG2 . VAL A 1 226 ? -20.484 -5.605  -10.267 1.00 97.85 226 A 1 
ATOM   1825 N  N   . ALA A 1 227 ? -23.283 -8.402  -12.492 1.00 98.16 227 A 1 
ATOM   1826 C  CA  . ALA A 1 227 ? -24.190 -9.525  -12.743 1.00 97.87 227 A 1 
ATOM   1827 C  C   . ALA A 1 227 ? -23.805 -10.316 -14.008 1.00 97.93 227 A 1 
ATOM   1828 O  O   . ALA A 1 227 ? -23.779 -11.547 -13.991 1.00 97.62 227 A 1 
ATOM   1829 C  CB  . ALA A 1 227 ? -25.618 -8.969  -12.839 1.00 97.24 227 A 1 
ATOM   1830 N  N   . LYS A 1 228 ? -23.472 -9.624  -15.098 1.00 98.27 228 A 1 
ATOM   1831 C  CA  . LYS A 1 228 ? -23.022 -10.270 -16.346 1.00 98.28 228 A 1 
ATOM   1832 C  C   . LYS A 1 228 ? -21.697 -11.003 -16.176 1.00 98.30 228 A 1 
ATOM   1833 O  O   . LYS A 1 228 ? -21.548 -12.089 -16.735 1.00 98.03 228 A 1 
ATOM   1834 C  CB  . LYS A 1 228 ? -22.881 -9.232  -17.469 1.00 97.96 228 A 1 
ATOM   1835 C  CG  . LYS A 1 228 ? -24.215 -8.959  -18.173 1.00 90.10 228 A 1 
ATOM   1836 C  CD  . LYS A 1 228 ? -24.048 -7.838  -19.207 1.00 87.72 228 A 1 
ATOM   1837 C  CE  . LYS A 1 228 ? -25.360 -7.598  -19.948 1.00 76.45 228 A 1 
ATOM   1838 N  NZ  . LYS A 1 228 ? -25.369 -6.265  -20.604 1.00 68.36 228 A 1 
ATOM   1839 N  N   . PHE A 1 229 ? -20.760 -10.427 -15.429 1.00 98.51 229 A 1 
ATOM   1840 C  CA  . PHE A 1 229 ? -19.457 -11.038 -15.178 1.00 98.65 229 A 1 
ATOM   1841 C  C   . PHE A 1 229 ? -19.608 -12.336 -14.375 1.00 98.64 229 A 1 
ATOM   1842 O  O   . PHE A 1 229 ? -19.129 -13.379 -14.817 1.00 98.43 229 A 1 
ATOM   1843 C  CB  . PHE A 1 229 ? -18.552 -10.034 -14.475 1.00 98.64 229 A 1 
ATOM   1844 C  CG  . PHE A 1 229 ? -17.190 -10.594 -14.145 1.00 98.70 229 A 1 
ATOM   1845 C  CD1 . PHE A 1 229 ? -16.946 -11.165 -12.875 1.00 98.38 229 A 1 
ATOM   1846 C  CD2 . PHE A 1 229 ? -16.159 -10.566 -15.103 1.00 98.46 229 A 1 
ATOM   1847 C  CE1 . PHE A 1 229 ? -15.683 -11.694 -12.576 1.00 98.16 229 A 1 
ATOM   1848 C  CE2 . PHE A 1 229 ? -14.892 -11.094 -14.797 1.00 98.17 229 A 1 
ATOM   1849 C  CZ  . PHE A 1 229 ? -14.657 -11.657 -13.536 1.00 98.32 229 A 1 
ATOM   1850 N  N   . LEU A 1 230 ? -20.354 -12.293 -13.273 1.00 98.58 230 A 1 
ATOM   1851 C  CA  . LEU A 1 230 ? -20.606 -13.471 -12.442 1.00 98.44 230 A 1 
ATOM   1852 C  C   . LEU A 1 230 ? -21.294 -14.581 -13.234 1.00 98.21 230 A 1 
ATOM   1853 O  O   . LEU A 1 230 ? -20.826 -15.717 -13.239 1.00 97.85 230 A 1 
ATOM   1854 C  CB  . LEU A 1 230 ? -21.459 -13.064 -11.222 1.00 98.39 230 A 1 
ATOM   1855 C  CG  . LEU A 1 230 ? -20.776 -12.118 -10.211 1.00 97.80 230 A 1 
ATOM   1856 C  CD1 . LEU A 1 230 ? -21.761 -11.837 -9.071  1.00 97.21 230 A 1 
ATOM   1857 C  CD2 . LEU A 1 230 ? -19.505 -12.701 -9.610  1.00 96.97 230 A 1 
ATOM   1858 N  N   . HIS A 1 231 ? -22.325 -14.246 -13.993 1.00 98.02 231 A 1 
ATOM   1859 C  CA  . HIS A 1 231 ? -23.029 -15.229 -14.812 1.00 97.72 231 A 1 
ATOM   1860 C  C   . HIS A 1 231 ? -22.125 -15.848 -15.891 1.00 97.79 231 A 1 
ATOM   1861 O  O   . HIS A 1 231 ? -22.172 -17.057 -16.132 1.00 97.28 231 A 1 
ATOM   1862 C  CB  . HIS A 1 231 ? -24.259 -14.557 -15.441 1.00 97.10 231 A 1 
ATOM   1863 C  CG  . HIS A 1 231 ? -25.101 -15.498 -16.261 1.00 93.23 231 A 1 
ATOM   1864 N  ND1 . HIS A 1 231 ? -24.729 -16.136 -17.415 1.00 79.98 231 A 1 
ATOM   1865 C  CD2 . HIS A 1 231 ? -26.383 -15.919 -15.986 1.00 79.52 231 A 1 
ATOM   1866 C  CE1 . HIS A 1 231 ? -25.736 -16.917 -17.819 1.00 81.45 231 A 1 
ATOM   1867 N  NE2 . HIS A 1 231 ? -26.771 -16.815 -16.981 1.00 83.03 231 A 1 
ATOM   1868 N  N   . LYS A 1 232 ? -21.305 -15.038 -16.557 1.00 98.13 232 A 1 
ATOM   1869 C  CA  . LYS A 1 232 ? -20.418 -15.510 -17.631 1.00 98.16 232 A 1 
ATOM   1870 C  C   . LYS A 1 232 ? -19.357 -16.486 -17.118 1.00 98.19 232 A 1 
ATOM   1871 O  O   . LYS A 1 232 ? -18.988 -17.405 -17.845 1.00 97.65 232 A 1 
ATOM   1872 C  CB  . LYS A 1 232 ? -19.779 -14.291 -18.305 1.00 98.04 232 A 1 
ATOM   1873 C  CG  . LYS A 1 232 ? -18.823 -14.686 -19.448 1.00 96.22 232 A 1 
ATOM   1874 C  CD  . LYS A 1 232 ? -18.192 -13.432 -20.075 1.00 93.62 232 A 1 
ATOM   1875 C  CE  . LYS A 1 232 ? -17.183 -13.849 -21.140 1.00 86.19 232 A 1 
ATOM   1876 N  NZ  . LYS A 1 232 ? -16.455 -12.684 -21.675 1.00 78.05 232 A 1 
ATOM   1877 N  N   . HIS A 1 233 ? -18.856 -16.251 -15.921 1.00 98.47 233 A 1 
ATOM   1878 C  CA  . HIS A 1 233 ? -17.755 -17.012 -15.337 1.00 98.43 233 A 1 
ATOM   1879 C  C   . HIS A 1 233 ? -18.202 -18.052 -14.301 1.00 98.38 233 A 1 
ATOM   1880 O  O   . HIS A 1 233 ? -17.352 -18.684 -13.684 1.00 97.79 233 A 1 
ATOM   1881 C  CB  . HIS A 1 233 ? -16.711 -16.019 -14.811 1.00 98.40 233 A 1 
ATOM   1882 C  CG  . HIS A 1 233 ? -16.067 -15.225 -15.916 1.00 98.31 233 A 1 
ATOM   1883 N  ND1 . HIS A 1 233 ? -15.161 -15.731 -16.832 1.00 89.82 233 A 1 
ATOM   1884 C  CD2 . HIS A 1 233 ? -16.272 -13.912 -16.261 1.00 90.77 233 A 1 
ATOM   1885 C  CE1 . HIS A 1 233 ? -14.834 -14.744 -17.686 1.00 92.06 233 A 1 
ATOM   1886 N  NE2 . HIS A 1 233 ? -15.491 -13.628 -17.380 1.00 93.95 233 A 1 
ATOM   1887 N  N   . ASP A 1 234 ? -19.513 -18.242 -14.112 1.00 98.23 234 A 1 
ATOM   1888 C  CA  . ASP A 1 234 ? -20.111 -19.133 -13.099 1.00 98.19 234 A 1 
ATOM   1889 C  C   . ASP A 1 234 ? -19.582 -18.842 -11.681 1.00 98.33 234 A 1 
ATOM   1890 O  O   . ASP A 1 234 ? -19.212 -19.741 -10.920 1.00 97.61 234 A 1 
ATOM   1891 C  CB  . ASP A 1 234 ? -20.016 -20.610 -13.535 1.00 97.47 234 A 1 
ATOM   1892 C  CG  . ASP A 1 234 ? -20.800 -21.559 -12.609 1.00 94.34 234 A 1 
ATOM   1893 O  OD1 . ASP A 1 234 ? -21.908 -21.177 -12.172 1.00 90.31 234 A 1 
ATOM   1894 O  OD2 . ASP A 1 234 ? -20.304 -22.662 -12.317 1.00 87.95 234 A 1 
ATOM   1895 N  N   . LEU A 1 235 ? -19.527 -17.557 -11.343 1.00 98.32 235 A 1 
ATOM   1896 C  CA  . LEU A 1 235 ? -19.096 -17.035 -10.052 1.00 98.45 235 A 1 
ATOM   1897 C  C   . LEU A 1 235 ? -20.309 -16.548 -9.251  1.00 98.49 235 A 1 
ATOM   1898 O  O   . LEU A 1 235 ? -21.327 -16.150 -9.821  1.00 98.10 235 A 1 
ATOM   1899 C  CB  . LEU A 1 235 ? -18.087 -15.894 -10.258 1.00 98.50 235 A 1 
ATOM   1900 C  CG  . LEU A 1 235 ? -16.749 -16.306 -10.900 1.00 98.33 235 A 1 
ATOM   1901 C  CD1 . LEU A 1 235 ? -15.966 -15.065 -11.324 1.00 97.83 235 A 1 
ATOM   1902 C  CD2 . LEU A 1 235 ? -15.875 -17.108 -9.932  1.00 97.78 235 A 1 
ATOM   1903 N  N   . ASP A 1 236 ? -20.179 -16.512 -7.924  1.00 98.68 236 A 1 
ATOM   1904 C  CA  . ASP A 1 236 ? -21.245 -16.092 -7.012  1.00 98.61 236 A 1 
ATOM   1905 C  C   . ASP A 1 236 ? -21.001 -14.707 -6.398  1.00 98.65 236 A 1 
ATOM   1906 O  O   . ASP A 1 236 ? -21.960 -14.014 -6.047  1.00 98.23 236 A 1 
ATOM   1907 C  CB  . ASP A 1 236 ? -21.399 -17.131 -5.893  1.00 98.45 236 A 1 
ATOM   1908 C  CG  . ASP A 1 236 ? -21.922 -18.508 -6.323  1.00 98.33 236 A 1 
ATOM   1909 O  OD1 . ASP A 1 236 ? -22.441 -18.677 -7.448  1.00 97.38 236 A 1 
ATOM   1910 O  OD2 . ASP A 1 236 ? -21.860 -19.424 -5.472  1.00 97.32 236 A 1 
ATOM   1911 N  N   . LEU A 1 237 ? -19.729 -14.297 -6.246  1.00 98.65 237 A 1 
ATOM   1912 C  CA  . LEU A 1 237 ? -19.346 -13.071 -5.546  1.00 98.86 237 A 1 
ATOM   1913 C  C   . LEU A 1 237 ? -18.054 -12.474 -6.119  1.00 98.84 237 A 1 
ATOM   1914 O  O   . LEU A 1 237 ? -17.108 -13.199 -6.420  1.00 98.79 237 A 1 
ATOM   1915 C  CB  . LEU A 1 237 ? -19.185 -13.416 -4.047  1.00 98.76 237 A 1 
ATOM   1916 C  CG  . LEU A 1 237 ? -18.828 -12.245 -3.116  1.00 98.63 237 A 1 
ATOM   1917 C  CD1 . LEU A 1 237 ? -19.940 -11.199 -3.036  1.00 98.23 237 A 1 
ATOM   1918 C  CD2 . LEU A 1 237 ? -18.580 -12.762 -1.699  1.00 98.22 237 A 1 
ATOM   1919 N  N   . ILE A 1 238 ? -18.001 -11.139 -6.165  1.00 98.84 238 A 1 
ATOM   1920 C  CA  . ILE A 1 238 ? -16.750 -10.384 -6.279  1.00 98.87 238 A 1 
ATOM   1921 C  C   . ILE A 1 238 ? -16.408 -9.847  -4.891  1.00 98.98 238 A 1 
ATOM   1922 O  O   . ILE A 1 238 ? -17.221 -9.163  -4.270  1.00 98.80 238 A 1 
ATOM   1923 C  CB  . ILE A 1 238 ? -16.852 -9.268  -7.332  1.00 98.68 238 A 1 
ATOM   1924 C  CG1 . ILE A 1 238 ? -17.098 -9.878  -8.723  1.00 96.81 238 A 1 
ATOM   1925 C  CG2 . ILE A 1 238 ? -15.565 -8.413  -7.349  1.00 97.47 238 A 1 
ATOM   1926 C  CD1 . ILE A 1 238 ? -17.597 -8.849  -9.740  1.00 89.35 238 A 1 
ATOM   1927 N  N   . CYS A 1 239 ? -15.201 -10.119 -4.420  1.00 98.88 239 A 1 
ATOM   1928 C  CA  . CYS A 1 239 ? -14.657 -9.560  -3.193  1.00 98.88 239 A 1 
ATOM   1929 C  C   . CYS A 1 239 ? -13.479 -8.646  -3.540  1.00 98.88 239 A 1 
ATOM   1930 O  O   . CYS A 1 239 ? -12.508 -9.081  -4.158  1.00 98.71 239 A 1 
ATOM   1931 C  CB  . CYS A 1 239 ? -14.266 -10.718 -2.265  1.00 98.78 239 A 1 
ATOM   1932 S  SG  . CYS A 1 239 ? -13.745 -10.060 -0.661  1.00 98.19 239 A 1 
ATOM   1933 N  N   . ARG A 1 240 ? -13.582 -7.370  -3.159  1.00 98.88 240 A 1 
ATOM   1934 C  CA  . ARG A 1 240 ? -12.581 -6.350  -3.482  1.00 98.74 240 A 1 
ATOM   1935 C  C   . ARG A 1 240 ? -12.376 -5.394  -2.306  1.00 98.72 240 A 1 
ATOM   1936 O  O   . ARG A 1 240 ? -13.100 -5.488  -1.317  1.00 98.38 240 A 1 
ATOM   1937 C  CB  . ARG A 1 240 ? -12.986 -5.654  -4.814  1.00 98.23 240 A 1 
ATOM   1938 C  CG  . ARG A 1 240 ? -14.326 -4.891  -4.805  1.00 97.77 240 A 1 
ATOM   1939 C  CD  . ARG A 1 240 ? -14.277 -3.452  -4.296  1.00 97.47 240 A 1 
ATOM   1940 N  NE  . ARG A 1 240 ? -13.367 -2.612  -5.103  1.00 97.05 240 A 1 
ATOM   1941 C  CZ  . ARG A 1 240 ? -13.261 -1.300  -5.078  1.00 97.42 240 A 1 
ATOM   1942 N  NH1 . ARG A 1 240 ? -13.967 -0.568  -4.267  1.00 93.84 240 A 1 
ATOM   1943 N  NH2 . ARG A 1 240 ? -12.450 -0.677  -5.863  1.00 94.17 240 A 1 
ATOM   1944 N  N   . ALA A 1 241 ? -11.403 -4.496  -2.392  1.00 98.54 241 A 1 
ATOM   1945 C  CA  . ALA A 1 241 ? -11.060 -3.527  -1.346  1.00 98.55 241 A 1 
ATOM   1946 C  C   . ALA A 1 241 ? -11.060 -2.098  -1.910  1.00 98.04 241 A 1 
ATOM   1947 O  O   . ALA A 1 241 ? -12.061 -1.681  -2.516  1.00 96.82 241 A 1 
ATOM   1948 C  CB  . ALA A 1 241 ? -9.725  -3.990  -0.737  1.00 98.46 241 A 1 
ATOM   1949 N  N   . HIS A 1 242 ? -9.972  -1.347  -1.757  1.00 98.31 242 A 1 
ATOM   1950 C  CA  . HIS A 1 242 ? -9.657  -0.090  -2.448  1.00 98.06 242 A 1 
ATOM   1951 C  C   . HIS A 1 242 ? -10.498 1.147   -2.086  1.00 97.76 242 A 1 
ATOM   1952 O  O   . HIS A 1 242 ? -10.127 2.278   -2.406  1.00 96.42 242 A 1 
ATOM   1953 C  CB  . HIS A 1 242 ? -9.652  -0.370  -3.962  1.00 97.70 242 A 1 
ATOM   1954 C  CG  . HIS A 1 242 ? -9.063  0.705   -4.815  1.00 97.81 242 A 1 
ATOM   1955 N  ND1 . HIS A 1 242 ? -7.837  1.308   -4.636  1.00 96.51 242 A 1 
ATOM   1956 C  CD2 . HIS A 1 242 ? -9.605  1.231   -5.958  1.00 96.49 242 A 1 
ATOM   1957 C  CE1 . HIS A 1 242 ? -7.651  2.178   -5.653  1.00 96.06 242 A 1 
ATOM   1958 N  NE2 . HIS A 1 242 ? -8.696  2.154   -6.467  1.00 96.31 242 A 1 
ATOM   1959 N  N   . GLN A 1 243 ? -11.622 0.979   -1.384  1.00 97.26 243 A 1 
ATOM   1960 C  CA  . GLN A 1 243 ? -12.451 2.086   -0.929  1.00 97.25 243 A 1 
ATOM   1961 C  C   . GLN A 1 243 ? -12.712 1.986   0.572   1.00 97.35 243 A 1 
ATOM   1962 O  O   . GLN A 1 243 ? -13.035 0.915   1.084   1.00 97.00 243 A 1 
ATOM   1963 C  CB  . GLN A 1 243 ? -13.771 2.151   -1.712  1.00 96.91 243 A 1 
ATOM   1964 C  CG  . GLN A 1 243 ? -13.552 2.535   -3.177  1.00 95.22 243 A 1 
ATOM   1965 C  CD  . GLN A 1 243 ? -14.863 2.557   -3.965  1.00 95.33 243 A 1 
ATOM   1966 O  OE1 . GLN A 1 243 ? -15.519 1.543   -4.141  1.00 89.22 243 A 1 
ATOM   1967 N  NE2 . GLN A 1 243 ? -15.283 3.693   -4.468  1.00 88.01 243 A 1 
ATOM   1968 N  N   . VAL A 1 244 ? -12.591 3.125   1.258   1.00 97.04 244 A 1 
ATOM   1969 C  CA  . VAL A 1 244 ? -13.001 3.248   2.660   1.00 96.70 244 A 1 
ATOM   1970 C  C   . VAL A 1 244 ? -14.523 3.125   2.727   1.00 96.53 244 A 1 
ATOM   1971 O  O   . VAL A 1 244 ? -15.229 3.864   2.046   1.00 95.58 244 A 1 
ATOM   1972 C  CB  . VAL A 1 244 ? -12.558 4.585   3.288   1.00 95.80 244 A 1 
ATOM   1973 C  CG1 . VAL A 1 244 ? -12.886 4.627   4.775   1.00 90.78 244 A 1 
ATOM   1974 C  CG2 . VAL A 1 244 ? -11.051 4.813   3.141   1.00 91.18 244 A 1 
ATOM   1975 N  N   . VAL A 1 245 ? -15.002 2.219   3.569   1.00 96.93 245 A 1 
ATOM   1976 C  CA  . VAL A 1 245 ? -16.428 2.002   3.829   1.00 96.89 245 A 1 
ATOM   1977 C  C   . VAL A 1 245 ? -16.679 2.030   5.333   1.00 96.65 245 A 1 
ATOM   1978 O  O   . VAL A 1 245 ? -15.862 1.549   6.112   1.00 96.33 245 A 1 
ATOM   1979 C  CB  . VAL A 1 245 ? -16.938 0.701   3.174   1.00 96.82 245 A 1 
ATOM   1980 C  CG1 . VAL A 1 245 ? -16.878 0.800   1.648   1.00 95.31 245 A 1 
ATOM   1981 C  CG2 . VAL A 1 245 ? -16.151 -0.542  3.603   1.00 95.56 245 A 1 
ATOM   1982 N  N   . GLU A 1 246 ? -17.797 2.613   5.752   1.00 96.31 246 A 1 
ATOM   1983 C  CA  . GLU A 1 246 ? -18.067 2.959   7.155   1.00 96.35 246 A 1 
ATOM   1984 C  C   . GLU A 1 246 ? -17.976 1.755   8.103   1.00 96.75 246 A 1 
ATOM   1985 O  O   . GLU A 1 246 ? -17.265 1.803   9.116   1.00 96.40 246 A 1 
ATOM   1986 C  CB  . GLU A 1 246 ? -19.452 3.639   7.224   1.00 95.53 246 A 1 
ATOM   1987 C  CG  . GLU A 1 246 ? -19.787 4.197   8.618   1.00 85.70 246 A 1 
ATOM   1988 C  CD  . GLU A 1 246 ? -21.108 5.004   8.650   1.00 76.06 246 A 1 
ATOM   1989 O  OE1 . GLU A 1 246 ? -21.421 5.551   9.735   1.00 68.93 246 A 1 
ATOM   1990 O  OE2 . GLU A 1 246 ? -21.786 5.110   7.609   1.00 69.39 246 A 1 
ATOM   1991 N  N   . ASP A 1 247 ? -18.608 0.639   7.752   1.00 96.93 247 A 1 
ATOM   1992 C  CA  . ASP A 1 247 ? -18.641 -0.575  8.567   1.00 97.27 247 A 1 
ATOM   1993 C  C   . ASP A 1 247 ? -17.454 -1.518  8.316   1.00 97.97 247 A 1 
ATOM   1994 O  O   . ASP A 1 247 ? -17.402 -2.619  8.869   1.00 97.44 247 A 1 
ATOM   1995 C  CB  . ASP A 1 247 ? -19.988 -1.284  8.376   1.00 96.77 247 A 1 
ATOM   1996 C  CG  . ASP A 1 247 ? -21.155 -0.527  9.026   1.00 95.30 247 A 1 
ATOM   1997 O  OD1 . ASP A 1 247 ? -21.013 -0.145  10.221  1.00 91.77 247 A 1 
ATOM   1998 O  OD2 . ASP A 1 247 ? -22.208 -0.423  8.374   1.00 91.00 247 A 1 
ATOM   1999 N  N   . GLY A 1 248 ? -16.482 -1.130  7.486   1.00 97.38 248 A 1 
ATOM   2000 C  CA  . GLY A 1 248 ? -15.366 -1.980  7.041   1.00 97.93 248 A 1 
ATOM   2001 C  C   . GLY A 1 248 ? -15.754 -3.020  5.982   1.00 98.31 248 A 1 
ATOM   2002 O  O   . GLY A 1 248 ? -14.879 -3.635  5.369   1.00 98.15 248 A 1 
ATOM   2003 N  N   . TYR A 1 249 ? -17.042 -3.208  5.735   1.00 98.10 249 A 1 
ATOM   2004 C  CA  . TYR A 1 249 ? -17.562 -3.959  4.590   1.00 98.15 249 A 1 
ATOM   2005 C  C   . TYR A 1 249 ? -18.807 -3.265  4.035   1.00 97.80 249 A 1 
ATOM   2006 O  O   . TYR A 1 249 ? -19.609 -2.718  4.785   1.00 97.31 249 A 1 
ATOM   2007 C  CB  . TYR A 1 249 ? -17.855 -5.420  4.972   1.00 98.19 249 A 1 
ATOM   2008 C  CG  . TYR A 1 249 ? -19.132 -5.617  5.753   1.00 98.15 249 A 1 
ATOM   2009 C  CD1 . TYR A 1 249 ? -19.158 -5.403  7.153   1.00 97.68 249 A 1 
ATOM   2010 C  CD2 . TYR A 1 249 ? -20.335 -5.952  5.090   1.00 97.69 249 A 1 
ATOM   2011 C  CE1 . TYR A 1 249 ? -20.363 -5.493  7.862   1.00 97.37 249 A 1 
ATOM   2012 C  CE2 . TYR A 1 249 ? -21.541 -6.047  5.799   1.00 97.24 249 A 1 
ATOM   2013 C  CZ  . TYR A 1 249 ? -21.557 -5.804  7.185   1.00 97.28 249 A 1 
ATOM   2014 O  OH  . TYR A 1 249 ? -22.742 -5.848  7.870   1.00 96.07 249 A 1 
ATOM   2015 N  N   . GLU A 1 250 ? -18.990 -3.321  2.726   1.00 98.12 250 A 1 
ATOM   2016 C  CA  . GLU A 1 250 ? -20.174 -2.785  2.066   1.00 98.07 250 A 1 
ATOM   2017 C  C   . GLU A 1 250 ? -20.576 -3.662  0.872   1.00 98.11 250 A 1 
ATOM   2018 O  O   . GLU A 1 250 ? -19.741 -4.025  0.041   1.00 97.92 250 A 1 
ATOM   2019 C  CB  . GLU A 1 250 ? -19.941 -1.326  1.634   1.00 97.56 250 A 1 
ATOM   2020 C  CG  . GLU A 1 250 ? -21.237 -0.680  1.103   1.00 95.94 250 A 1 
ATOM   2021 C  CD  . GLU A 1 250 ? -21.059 0.794   0.710   1.00 94.02 250 A 1 
ATOM   2022 O  OE1 . GLU A 1 250 ? -21.400 1.119   -0.438  1.00 87.43 250 A 1 
ATOM   2023 O  OE2 . GLU A 1 250 ? -20.602 1.570   1.569   1.00 88.05 250 A 1 
ATOM   2024 N  N   . PHE A 1 251 ? -21.847 -4.009  0.788   1.00 98.29 251 A 1 
ATOM   2025 C  CA  . PHE A 1 251 ? -22.376 -4.760  -0.342  1.00 98.17 251 A 1 
ATOM   2026 C  C   . PHE A 1 251 ? -22.756 -3.863  -1.515  1.00 98.09 251 A 1 
ATOM   2027 O  O   . PHE A 1 251 ? -23.321 -2.781  -1.355  1.00 97.40 251 A 1 
ATOM   2028 C  CB  . PHE A 1 251 ? -23.574 -5.602  0.082   1.00 98.01 251 A 1 
ATOM   2029 C  CG  . PHE A 1 251 ? -23.213 -6.852  0.849   1.00 98.15 251 A 1 
ATOM   2030 C  CD1 . PHE A 1 251 ? -22.462 -7.863  0.223   1.00 97.52 251 A 1 
ATOM   2031 C  CD2 . PHE A 1 251 ? -23.652 -7.032  2.168   1.00 97.44 251 A 1 
ATOM   2032 C  CE1 . PHE A 1 251 ? -22.169 -9.060  0.903   1.00 97.20 251 A 1 
ATOM   2033 C  CE2 . PHE A 1 251 ? -23.363 -8.215  2.847   1.00 97.10 251 A 1 
ATOM   2034 C  CZ  . PHE A 1 251 ? -22.626 -9.233  2.220   1.00 97.57 251 A 1 
ATOM   2035 N  N   . PHE A 1 252 ? -22.559 -4.385  -2.720  1.00 98.03 252 A 1 
ATOM   2036 C  CA  . PHE A 1 252 ? -22.990 -3.778  -3.968  1.00 98.15 252 A 1 
ATOM   2037 C  C   . PHE A 1 252 ? -23.784 -4.782  -4.817  1.00 98.07 252 A 1 
ATOM   2038 O  O   . PHE A 1 252 ? -23.598 -5.998  -4.705  1.00 97.70 252 A 1 
ATOM   2039 C  CB  . PHE A 1 252 ? -21.747 -3.253  -4.691  1.00 98.20 252 A 1 
ATOM   2040 C  CG  . PHE A 1 252 ? -22.046 -2.509  -5.972  1.00 98.42 252 A 1 
ATOM   2041 C  CD1 . PHE A 1 252 ? -21.864 -3.140  -7.216  1.00 97.94 252 A 1 
ATOM   2042 C  CD2 . PHE A 1 252 ? -22.498 -1.183  -5.916  1.00 97.98 252 A 1 
ATOM   2043 C  CE1 . PHE A 1 252 ? -22.113 -2.436  -8.405  1.00 97.69 252 A 1 
ATOM   2044 C  CE2 . PHE A 1 252 ? -22.748 -0.475  -7.099  1.00 97.78 252 A 1 
ATOM   2045 C  CZ  . PHE A 1 252 ? -22.556 -1.105  -8.339  1.00 98.09 252 A 1 
ATOM   2046 N  N   . ALA A 1 253 ? -24.680 -4.284  -5.644  1.00 97.56 253 A 1 
ATOM   2047 C  CA  . ALA A 1 253 ? -25.434 -5.085  -6.612  1.00 97.52 253 A 1 
ATOM   2048 C  C   . ALA A 1 253 ? -26.120 -6.326  -6.006  1.00 97.41 253 A 1 
ATOM   2049 O  O   . ALA A 1 253 ? -25.917 -7.453  -6.459  1.00 96.66 253 A 1 
ATOM   2050 C  CB  . ALA A 1 253 ? -24.519 -5.411  -7.807  1.00 97.32 253 A 1 
ATOM   2051 N  N   . LYS A 1 254 ? -26.966 -6.141  -4.975  1.00 97.14 254 A 1 
ATOM   2052 C  CA  . LYS A 1 254 ? -27.680 -7.231  -4.284  1.00 96.98 254 A 1 
ATOM   2053 C  C   . LYS A 1 254 ? -26.738 -8.345  -3.777  1.00 97.25 254 A 1 
ATOM   2054 O  O   . LYS A 1 254 ? -26.953 -9.515  -4.058  1.00 95.88 254 A 1 
ATOM   2055 C  CB  . LYS A 1 254 ? -28.806 -7.818  -5.156  1.00 95.57 254 A 1 
ATOM   2056 C  CG  . LYS A 1 254 ? -29.906 -6.856  -5.617  1.00 91.01 254 A 1 
ATOM   2057 C  CD  . LYS A 1 254 ? -30.966 -7.677  -6.384  1.00 83.68 254 A 1 
ATOM   2058 C  CE  . LYS A 1 254 ? -32.198 -6.887  -6.805  1.00 72.52 254 A 1 
ATOM   2059 N  NZ  . LYS A 1 254 ? -33.251 -7.792  -7.355  1.00 63.43 254 A 1 
ATOM   2060 N  N   . ARG A 1 255 ? -25.675 -7.978  -3.066  1.00 97.70 255 A 1 
ATOM   2061 C  CA  . ARG A 1 255 ? -24.653 -8.895  -2.521  1.00 98.08 255 A 1 
ATOM   2062 C  C   . ARG A 1 255 ? -23.894 -9.714  -3.577  1.00 98.29 255 A 1 
ATOM   2063 O  O   . ARG A 1 255 ? -23.337 -10.757 -3.254  1.00 97.94 255 A 1 
ATOM   2064 C  CB  . ARG A 1 255 ? -25.230 -9.809  -1.426  1.00 97.78 255 A 1 
ATOM   2065 C  CG  . ARG A 1 255 ? -25.948 -9.076  -0.287  1.00 96.83 255 A 1 
ATOM   2066 C  CD  . ARG A 1 255 ? -26.301 -10.098 0.781   1.00 95.95 255 A 1 
ATOM   2067 N  NE  . ARG A 1 255 ? -27.091 -9.508  1.867   1.00 95.03 255 A 1 
ATOM   2068 C  CZ  . ARG A 1 255 ? -27.664 -10.183 2.852   1.00 95.46 255 A 1 
ATOM   2069 N  NH1 . ARG A 1 255 ? -27.516 -11.478 2.986   1.00 91.16 255 A 1 
ATOM   2070 N  NH2 . ARG A 1 255 ? -28.397 -9.572  3.713   1.00 90.61 255 A 1 
ATOM   2071 N  N   . GLN A 1 256 ? -23.839 -9.251  -4.818  1.00 97.81 256 A 1 
ATOM   2072 C  CA  . GLN A 1 256 ? -22.986 -9.845  -5.849  1.00 98.17 256 A 1 
ATOM   2073 C  C   . GLN A 1 256 ? -21.543 -9.322  -5.788  1.00 98.45 256 A 1 
ATOM   2074 O  O   . GLN A 1 256 ? -20.646 -9.934  -6.348  1.00 98.39 256 A 1 
ATOM   2075 C  CB  . GLN A 1 256 ? -23.600 -9.589  -7.221  1.00 97.85 256 A 1 
ATOM   2076 C  CG  . GLN A 1 256 ? -24.912 -10.366 -7.429  1.00 96.86 256 A 1 
ATOM   2077 C  CD  . GLN A 1 256 ? -25.515 -10.035 -8.795  1.00 95.50 256 A 1 
ATOM   2078 O  OE1 . GLN A 1 256 ? -25.397 -10.766 -9.758  1.00 86.97 256 A 1 
ATOM   2079 N  NE2 . GLN A 1 256 ? -26.152 -8.900  -8.919  1.00 83.55 256 A 1 
ATOM   2080 N  N   . LEU A 1 257 ? -21.338 -8.198  -5.096  1.00 98.47 257 A 1 
ATOM   2081 C  CA  . LEU A 1 257 ? -20.015 -7.660  -4.796  1.00 98.61 257 A 1 
ATOM   2082 C  C   . LEU A 1 257 ? -19.976 -7.204  -3.342  1.00 98.61 257 A 1 
ATOM   2083 O  O   . LEU A 1 257 ? -20.962 -6.659  -2.838  1.00 98.42 257 A 1 
ATOM   2084 C  CB  . LEU A 1 257 ? -19.661 -6.563  -5.818  1.00 98.71 257 A 1 
ATOM   2085 C  CG  . LEU A 1 257 ? -18.283 -5.883  -5.651  1.00 98.63 257 A 1 
ATOM   2086 C  CD1 . LEU A 1 257 ? -17.798 -5.343  -7.004  1.00 98.00 257 A 1 
ATOM   2087 C  CD2 . LEU A 1 257 ? -18.322 -4.690  -4.682  1.00 97.86 257 A 1 
ATOM   2088 N  N   . VAL A 1 258 ? -18.826 -7.397  -2.687  1.00 98.67 258 A 1 
ATOM   2089 C  CA  . VAL A 1 258 ? -18.520 -6.817  -1.383  1.00 98.77 258 A 1 
ATOM   2090 C  C   . VAL A 1 258 ? -17.195 -6.066  -1.448  1.00 98.72 258 A 1 
ATOM   2091 O  O   . VAL A 1 258 ? -16.220 -6.559  -2.019  1.00 98.67 258 A 1 
ATOM   2092 C  CB  . VAL A 1 258 ? -18.565 -7.887  -0.275  1.00 98.58 258 A 1 
ATOM   2093 C  CG1 . VAL A 1 258 ? -17.459 -8.940  -0.383  1.00 97.86 258 A 1 
ATOM   2094 C  CG2 . VAL A 1 258 ? -18.513 -7.246  1.110   1.00 97.58 258 A 1 
ATOM   2095 N  N   . THR A 1 259 ? -17.180 -4.864  -0.873  1.00 98.36 259 A 1 
ATOM   2096 C  CA  . THR A 1 259 ? -15.957 -4.113  -0.584  1.00 98.32 259 A 1 
ATOM   2097 C  C   . THR A 1 259 ? -15.535 -4.405  0.850   1.00 98.47 259 A 1 
ATOM   2098 O  O   . THR A 1 259 ? -16.370 -4.328  1.746   1.00 98.23 259 A 1 
ATOM   2099 C  CB  . THR A 1 259 ? -16.163 -2.612  -0.805  1.00 97.97 259 A 1 
ATOM   2100 O  OG1 . THR A 1 259 ? -16.520 -2.382  -2.156  1.00 97.29 259 A 1 
ATOM   2101 C  CG2 . THR A 1 259 ? -14.901 -1.798  -0.539  1.00 97.49 259 A 1 
ATOM   2102 N  N   . LEU A 1 260 ? -14.259 -4.732  1.062   1.00 98.40 260 A 1 
ATOM   2103 C  CA  . LEU A 1 260 ? -13.648 -4.898  2.378   1.00 98.59 260 A 1 
ATOM   2104 C  C   . LEU A 1 260 ? -12.583 -3.828  2.585   1.00 98.46 260 A 1 
ATOM   2105 O  O   . LEU A 1 260 ? -11.758 -3.600  1.702   1.00 98.23 260 A 1 
ATOM   2106 C  CB  . LEU A 1 260 ? -13.021 -6.293  2.523   1.00 98.62 260 A 1 
ATOM   2107 C  CG  . LEU A 1 260 ? -13.990 -7.476  2.377   1.00 98.43 260 A 1 
ATOM   2108 C  CD1 . LEU A 1 260 ? -13.213 -8.790  2.542   1.00 97.98 260 A 1 
ATOM   2109 C  CD2 . LEU A 1 260 ? -15.105 -7.453  3.420   1.00 97.85 260 A 1 
ATOM   2110 N  N   . PHE A 1 261 ? -12.559 -3.229  3.780   1.00 98.50 261 A 1 
ATOM   2111 C  CA  . PHE A 1 261 ? -11.525 -2.291  4.192   1.00 98.43 261 A 1 
ATOM   2112 C  C   . PHE A 1 261 ? -11.124 -2.616  5.631   1.00 98.54 261 A 1 
ATOM   2113 O  O   . PHE A 1 261 ? -11.983 -2.688  6.513   1.00 98.44 261 A 1 
ATOM   2114 C  CB  . PHE A 1 261 ? -12.053 -0.866  4.017   1.00 98.13 261 A 1 
ATOM   2115 C  CG  . PHE A 1 261 ? -10.957 0.166   4.061   1.00 98.07 261 A 1 
ATOM   2116 C  CD1 . PHE A 1 261 ? -10.607 0.803   5.257   1.00 97.67 261 A 1 
ATOM   2117 C  CD2 . PHE A 1 261 ? -10.270 0.503   2.876   1.00 97.62 261 A 1 
ATOM   2118 C  CE1 . PHE A 1 261 ? -9.577  1.765   5.283   1.00 97.20 261 A 1 
ATOM   2119 C  CE2 . PHE A 1 261 ? -9.249  1.458   2.890   1.00 97.05 261 A 1 
ATOM   2120 C  CZ  . PHE A 1 261 ? -8.900  2.092   4.096   1.00 97.10 261 A 1 
ATOM   2121 N  N   . SER A 1 262 ? -9.841  -2.865  5.878   1.00 98.62 262 A 1 
ATOM   2122 C  CA  . SER A 1 262 ? -9.374  -3.439  7.145   1.00 98.75 262 A 1 
ATOM   2123 C  C   . SER A 1 262 ? -8.539  -2.478  7.998   1.00 98.61 262 A 1 
ATOM   2124 O  O   . SER A 1 262 ? -8.022  -2.889  9.039   1.00 98.24 262 A 1 
ATOM   2125 C  CB  . SER A 1 262 ? -8.650  -4.762  6.902   1.00 98.74 262 A 1 
ATOM   2126 O  OG  . SER A 1 262 ? -9.512  -5.700  6.274   1.00 98.48 262 A 1 
ATOM   2127 N  N   . ALA A 1 263 ? -8.435  -1.198  7.618   1.00 98.51 263 A 1 
ATOM   2128 C  CA  . ALA A 1 263 ? -7.769  -0.144  8.379   1.00 98.53 263 A 1 
ATOM   2129 C  C   . ALA A 1 263 ? -8.806  0.727   9.124   1.00 98.32 263 A 1 
ATOM   2130 O  O   . ALA A 1 263 ? -9.392  1.630   8.523   1.00 97.81 263 A 1 
ATOM   2131 C  CB  . ALA A 1 263 ? -6.880  0.662   7.428   1.00 98.35 263 A 1 
ATOM   2132 N  N   . PRO A 1 264 ? -9.062  0.487   10.429  1.00 98.32 264 A 1 
ATOM   2133 C  CA  . PRO A 1 264 ? -10.020 1.271   11.193  1.00 98.36 264 A 1 
ATOM   2134 C  C   . PRO A 1 264 ? -9.539  2.709   11.401  1.00 98.09 264 A 1 
ATOM   2135 O  O   . PRO A 1 264 ? -8.335  2.931   11.536  1.00 97.16 264 A 1 
ATOM   2136 C  CB  . PRO A 1 264 ? -10.180 0.554   12.542  1.00 97.91 264 A 1 
ATOM   2137 C  CG  . PRO A 1 264 ? -9.559  -0.825  12.327  1.00 95.73 264 A 1 
ATOM   2138 C  CD  . PRO A 1 264 ? -8.508  -0.574  11.260  1.00 98.08 264 A 1 
ATOM   2139 N  N   . ASN A 1 265 ? -10.461 3.672   11.484  1.00 97.73 265 A 1 
ATOM   2140 C  CA  . ASN A 1 265 ? -10.148 5.103   11.601  1.00 97.57 265 A 1 
ATOM   2141 C  C   . ASN A 1 265 ? -9.022  5.518   10.635  1.00 97.49 265 A 1 
ATOM   2142 O  O   . ASN A 1 265 ? -7.992  6.053   11.048  1.00 96.28 265 A 1 
ATOM   2143 C  CB  . ASN A 1 265 ? -9.858  5.486   13.063  1.00 96.87 265 A 1 
ATOM   2144 C  CG  . ASN A 1 265 ? -11.106 5.625   13.927  1.00 93.72 265 A 1 
ATOM   2145 O  OD1 . ASN A 1 265 ? -12.216 5.341   13.539  1.00 86.22 265 A 1 
ATOM   2146 N  ND2 . ASN A 1 265 ? -10.952 6.093   15.143  1.00 84.86 265 A 1 
ATOM   2147 N  N   . TYR A 1 266 ? -9.218  5.226   9.371   1.00 97.49 266 A 1 
ATOM   2148 C  CA  . TYR A 1 266 ? -8.207  5.348   8.330   1.00 97.32 266 A 1 
ATOM   2149 C  C   . TYR A 1 266 ? -7.506  6.709   8.351   1.00 96.69 266 A 1 
ATOM   2150 O  O   . TYR A 1 266 ? -8.156  7.761   8.373   1.00 94.84 266 A 1 
ATOM   2151 C  CB  . TYR A 1 266 ? -8.855  5.071   6.970   1.00 97.12 266 A 1 
ATOM   2152 C  CG  . TYR A 1 266 ? -7.917  5.224   5.781   1.00 97.09 266 A 1 
ATOM   2153 C  CD1 . TYR A 1 266 ? -8.293  6.031   4.692   1.00 96.18 266 A 1 
ATOM   2154 C  CD2 . TYR A 1 266 ? -6.688  4.546   5.757   1.00 96.16 266 A 1 
ATOM   2155 C  CE1 . TYR A 1 266 ? -7.456  6.149   3.571   1.00 95.84 266 A 1 
ATOM   2156 C  CE2 . TYR A 1 266 ? -5.836  4.668   4.641   1.00 95.76 266 A 1 
ATOM   2157 C  CZ  . TYR A 1 266 ? -6.231  5.464   3.546   1.00 95.98 266 A 1 
ATOM   2158 O  OH  . TYR A 1 266 ? -5.409  5.566   2.455   1.00 94.97 266 A 1 
ATOM   2159 N  N   . CYS A 1 267 ? -6.179  6.692   8.386   1.00 96.22 267 A 1 
ATOM   2160 C  CA  . CYS A 1 267 ? -5.320  7.868   8.505   1.00 95.26 267 A 1 
ATOM   2161 C  C   . CYS A 1 267 ? -5.601  8.765   9.740   1.00 95.63 267 A 1 
ATOM   2162 O  O   . CYS A 1 267 ? -5.090  9.879   9.829   1.00 92.49 267 A 1 
ATOM   2163 C  CB  . CYS A 1 267 ? -5.352  8.661   7.189   1.00 91.53 267 A 1 
ATOM   2164 S  SG  . CYS A 1 267 ? -4.703  7.651   5.826   1.00 83.99 267 A 1 
ATOM   2165 N  N   . GLY A 1 268 ? -6.405  8.315   10.694  1.00 95.63 268 A 1 
ATOM   2166 C  CA  . GLY A 1 268 ? -6.898  9.166   11.788  1.00 95.07 268 A 1 
ATOM   2167 C  C   . GLY A 1 268 ? -7.863  10.271  11.345  1.00 94.76 268 A 1 
ATOM   2168 O  O   . GLY A 1 268 ? -8.126  11.193  12.114  1.00 92.15 268 A 1 
ATOM   2169 N  N   . GLU A 1 269 ? -8.371  10.203  10.126  1.00 93.97 269 A 1 
ATOM   2170 C  CA  . GLU A 1 269 ? -9.248  11.211  9.516   1.00 92.82 269 A 1 
ATOM   2171 C  C   . GLU A 1 269 ? -10.702 10.738  9.350   1.00 93.15 269 A 1 
ATOM   2172 O  O   . GLU A 1 269 ? -11.607 11.572  9.243   1.00 90.58 269 A 1 
ATOM   2173 C  CB  . GLU A 1 269 ? -8.697  11.639  8.152   1.00 90.87 269 A 1 
ATOM   2174 C  CG  . GLU A 1 269 ? -7.331  12.341  8.243   1.00 84.99 269 A 1 
ATOM   2175 C  CD  . GLU A 1 269 ? -6.927  13.046  6.935   1.00 78.56 269 A 1 
ATOM   2176 O  OE1 . GLU A 1 269 ? -5.900  13.759  6.976   1.00 72.98 269 A 1 
ATOM   2177 O  OE2 . GLU A 1 269 ? -7.667  12.927  5.930   1.00 72.70 269 A 1 
ATOM   2178 N  N   . PHE A 1 270 ? -10.915 9.435   9.364   1.00 94.67 270 A 1 
ATOM   2179 C  CA  . PHE A 1 270 ? -12.210 8.786   9.191   1.00 94.65 270 A 1 
ATOM   2180 C  C   . PHE A 1 270 ? -12.588 8.005   10.443  1.00 95.04 270 A 1 
ATOM   2181 O  O   . PHE A 1 270 ? -11.726 7.467   11.135  1.00 93.78 270 A 1 
ATOM   2182 C  CB  . PHE A 1 270 ? -12.187 7.861   7.962   1.00 93.45 270 A 1 
ATOM   2183 C  CG  . PHE A 1 270 ? -11.914 8.624   6.685   1.00 90.34 270 A 1 
ATOM   2184 C  CD1 . PHE A 1 270 ? -12.972 9.213   5.983   1.00 85.89 270 A 1 
ATOM   2185 C  CD2 . PHE A 1 270 ? -10.589 8.887   6.309   1.00 85.39 270 A 1 
ATOM   2186 C  CE1 . PHE A 1 270 ? -12.714 10.127  4.963   1.00 82.95 270 A 1 
ATOM   2187 C  CE2 . PHE A 1 270 ? -10.323 9.805   5.295   1.00 82.30 270 A 1 
ATOM   2188 C  CZ  . PHE A 1 270 ? -11.382 10.454  4.643   1.00 82.48 270 A 1 
ATOM   2189 N  N   . ASP A 1 271 ? -13.886 7.903   10.705  1.00 94.68 271 A 1 
ATOM   2190 C  CA  . ASP A 1 271 ? -14.444 7.132   11.820  1.00 94.44 271 A 1 
ATOM   2191 C  C   . ASP A 1 271 ? -14.905 5.735   11.375  1.00 95.30 271 A 1 
ATOM   2192 O  O   . ASP A 1 271 ? -15.785 5.131   11.990  1.00 94.05 271 A 1 
ATOM   2193 C  CB  . ASP A 1 271 ? -15.562 7.940   12.503  1.00 92.31 271 A 1 
ATOM   2194 C  CG  . ASP A 1 271 ? -15.086 9.252   13.131  1.00 85.31 271 A 1 
ATOM   2195 O  OD1 . ASP A 1 271 ? -13.957 9.297   13.673  1.00 78.39 271 A 1 
ATOM   2196 O  OD2 . ASP A 1 271 ? -15.869 10.229  13.084  1.00 77.18 271 A 1 
ATOM   2197 N  N   . ASN A 1 272 ? -14.337 5.203   10.291  1.00 96.46 272 A 1 
ATOM   2198 C  CA  . ASN A 1 272 ? -14.690 3.900   9.751   1.00 96.90 272 A 1 
ATOM   2199 C  C   . ASN A 1 272 ? -14.235 2.751   10.666  1.00 97.48 272 A 1 
ATOM   2200 O  O   . ASN A 1 272 ? -13.198 2.821   11.338  1.00 97.31 272 A 1 
ATOM   2201 C  CB  . ASN A 1 272 ? -14.147 3.747   8.319   1.00 96.86 272 A 1 
ATOM   2202 C  CG  . ASN A 1 272 ? -12.633 3.649   8.273   1.00 97.16 272 A 1 
ATOM   2203 O  OD1 . ASN A 1 272 ? -11.923 4.625   8.419   1.00 94.69 272 A 1 
ATOM   2204 N  ND2 . ASN A 1 272 ? -12.098 2.462   8.094   1.00 95.08 272 A 1 
ATOM   2205 N  N   . ALA A 1 273 ? -14.984 1.663   10.647  1.00 97.61 273 A 1 
ATOM   2206 C  CA  . ALA A 1 273 ? -14.504 0.386   11.139  1.00 97.90 273 A 1 
ATOM   2207 C  C   . ALA A 1 273 ? -13.598 -0.295  10.100  1.00 98.11 273 A 1 
ATOM   2208 O  O   . ALA A 1 273 ? -13.637 0.018   8.909   1.00 97.79 273 A 1 
ATOM   2209 C  CB  . ALA A 1 273 ? -15.711 -0.474  11.521  1.00 97.63 273 A 1 
ATOM   2210 N  N   . GLY A 1 274 ? -12.799 -1.265  10.547  1.00 98.26 274 A 1 
ATOM   2211 C  CA  . GLY A 1 274 ? -12.213 -2.262  9.667   1.00 98.42 274 A 1 
ATOM   2212 C  C   . GLY A 1 274 ? -13.034 -3.547  9.698   1.00 98.57 274 A 1 
ATOM   2213 O  O   . GLY A 1 274 ? -13.707 -3.826  10.692  1.00 98.26 274 A 1 
ATOM   2214 N  N   . ALA A 1 275 ? -12.971 -4.341  8.647   1.00 98.65 275 A 1 
ATOM   2215 C  CA  . ALA A 1 275 ? -13.597 -5.655  8.637   1.00 98.75 275 A 1 
ATOM   2216 C  C   . ALA A 1 275 ? -12.751 -6.711  7.935   1.00 98.82 275 A 1 
ATOM   2217 O  O   . ALA A 1 275 ? -11.859 -6.420  7.137   1.00 98.62 275 A 1 
ATOM   2218 C  CB  . ALA A 1 275 ? -15.003 -5.552  8.029   1.00 98.38 275 A 1 
ATOM   2219 N  N   . MET A 1 276 ? -13.073 -7.974  8.224   1.00 98.62 276 A 1 
ATOM   2220 C  CA  . MET A 1 276 ? -12.660 -9.125  7.438   1.00 98.62 276 A 1 
ATOM   2221 C  C   . MET A 1 276 ? -13.869 -10.016 7.163   1.00 98.75 276 A 1 
ATOM   2222 O  O   . MET A 1 276 ? -14.804 -10.089 7.966   1.00 98.37 276 A 1 
ATOM   2223 C  CB  . MET A 1 276 ? -11.508 -9.898  8.125   1.00 97.15 276 A 1 
ATOM   2224 C  CG  . MET A 1 276 ? -11.911 -10.523 9.456   1.00 92.67 276 A 1 
ATOM   2225 S  SD  . MET A 1 276 ? -10.538 -11.370 10.295  1.00 91.74 276 A 1 
ATOM   2226 C  CE  . MET A 1 276 ? -10.522 -10.489 11.857  1.00 84.46 276 A 1 
ATOM   2227 N  N   . MET A 1 277 ? -13.830 -10.713 6.043   1.00 98.82 277 A 1 
ATOM   2228 C  CA  . MET A 1 277 ? -14.820 -11.713 5.684   1.00 98.81 277 A 1 
ATOM   2229 C  C   . MET A 1 277 ? -14.242 -13.107 5.890   1.00 98.89 277 A 1 
ATOM   2230 O  O   . MET A 1 277 ? -13.238 -13.466 5.278   1.00 98.75 277 A 1 
ATOM   2231 C  CB  . MET A 1 277 ? -15.303 -11.496 4.247   1.00 98.81 277 A 1 
ATOM   2232 C  CG  . MET A 1 277 ? -16.457 -12.428 3.887   1.00 98.58 277 A 1 
ATOM   2233 S  SD  . MET A 1 277 ? -17.158 -12.173 2.222   1.00 98.20 277 A 1 
ATOM   2234 C  CE  . MET A 1 277 ? -15.804 -12.785 1.200   1.00 94.95 277 A 1 
ATOM   2235 N  N   . SER A 1 278 ? -14.887 -13.909 6.747   1.00 98.86 278 A 1 
ATOM   2236 C  CA  . SER A 1 278 ? -14.554 -15.317 6.912   1.00 98.81 278 A 1 
ATOM   2237 C  C   . SER A 1 278 ? -15.417 -16.158 5.976   1.00 98.86 278 A 1 
ATOM   2238 O  O   . SER A 1 278 ? -16.634 -15.997 5.967   1.00 98.65 278 A 1 
ATOM   2239 C  CB  . SER A 1 278 ? -14.754 -15.762 8.367   1.00 98.49 278 A 1 
ATOM   2240 O  OG  . SER A 1 278 ? -13.893 -15.038 9.225   1.00 87.50 278 A 1 
ATOM   2241 N  N   . VAL A 1 279 ? -14.789 -17.045 5.230   1.00 98.82 279 A 1 
ATOM   2242 C  CA  . VAL A 1 279 ? -15.434 -18.068 4.403   1.00 98.80 279 A 1 
ATOM   2243 C  C   . VAL A 1 279 ? -15.122 -19.416 5.032   1.00 98.83 279 A 1 
ATOM   2244 O  O   . VAL A 1 279 ? -13.953 -19.763 5.177   1.00 98.58 279 A 1 
ATOM   2245 C  CB  . VAL A 1 279 ? -14.941 -18.010 2.946   1.00 98.75 279 A 1 
ATOM   2246 C  CG1 . VAL A 1 279 ? -15.802 -18.910 2.055   1.00 98.18 279 A 1 
ATOM   2247 C  CG2 . VAL A 1 279 ? -14.997 -16.586 2.376   1.00 98.22 279 A 1 
ATOM   2248 N  N   . ASP A 1 280 ? -16.133 -20.144 5.458   1.00 98.74 280 A 1 
ATOM   2249 C  CA  . ASP A 1 280 ? -15.931 -21.467 6.018   1.00 98.60 280 A 1 
ATOM   2250 C  C   . ASP A 1 280 ? -15.911 -22.555 4.929   1.00 98.69 280 A 1 
ATOM   2251 O  O   . ASP A 1 280 ? -16.187 -22.311 3.755   1.00 97.91 280 A 1 
ATOM   2252 C  CB  . ASP A 1 280 ? -16.925 -21.731 7.170   1.00 98.25 280 A 1 
ATOM   2253 C  CG  . ASP A 1 280 ? -18.358 -22.126 6.780   1.00 97.68 280 A 1 
ATOM   2254 O  OD1 . ASP A 1 280 ? -18.627 -22.421 5.596   1.00 95.87 280 A 1 
ATOM   2255 O  OD2 . ASP A 1 280 ? -19.210 -22.205 7.692   1.00 94.45 280 A 1 
ATOM   2256 N  N   . GLU A 1 281 ? -15.615 -23.783 5.342   1.00 98.32 281 A 1 
ATOM   2257 C  CA  . GLU A 1 281 ? -15.543 -24.967 4.471   1.00 97.93 281 A 1 
ATOM   2258 C  C   . GLU A 1 281 ? -16.886 -25.349 3.807   1.00 98.00 281 A 1 
ATOM   2259 O  O   . GLU A 1 281 ? -16.925 -26.167 2.896   1.00 96.25 281 A 1 
ATOM   2260 C  CB  . GLU A 1 281 ? -14.950 -26.119 5.300   1.00 96.45 281 A 1 
ATOM   2261 C  CG  . GLU A 1 281 ? -15.592 -26.325 6.685   1.00 85.69 281 A 1 
ATOM   2262 C  CD  . GLU A 1 281 ? -14.785 -27.262 7.615   1.00 80.29 281 A 1 
ATOM   2263 O  OE1 . GLU A 1 281 ? -15.114 -27.291 8.822   1.00 73.13 281 A 1 
ATOM   2264 O  OE2 . GLU A 1 281 ? -13.841 -27.924 7.134   1.00 73.08 281 A 1 
ATOM   2265 N  N   . THR A 1 282 ? -17.988 -24.721 4.224   1.00 98.27 282 A 1 
ATOM   2266 C  CA  . THR A 1 282 ? -19.308 -24.881 3.603   1.00 98.18 282 A 1 
ATOM   2267 C  C   . THR A 1 282 ? -19.664 -23.735 2.654   1.00 98.21 282 A 1 
ATOM   2268 O  O   . THR A 1 282 ? -20.803 -23.663 2.166   1.00 97.41 282 A 1 
ATOM   2269 C  CB  . THR A 1 282 ? -20.417 -25.092 4.642   1.00 97.70 282 A 1 
ATOM   2270 O  OG1 . THR A 1 282 ? -20.845 -23.900 5.281   1.00 96.20 282 A 1 
ATOM   2271 C  CG2 . THR A 1 282 ? -20.052 -26.104 5.729   1.00 95.56 282 A 1 
ATOM   2272 N  N   . LEU A 1 283 ? -18.718 -22.822 2.413   1.00 98.38 283 A 1 
ATOM   2273 C  CA  . LEU A 1 283 ? -18.867 -21.545 1.708   1.00 98.42 283 A 1 
ATOM   2274 C  C   . LEU A 1 283 ? -19.855 -20.584 2.385   1.00 98.50 283 A 1 
ATOM   2275 O  O   . LEU A 1 283 ? -20.484 -19.756 1.732   1.00 97.88 283 A 1 
ATOM   2276 C  CB  . LEU A 1 283 ? -19.142 -21.771 0.208   1.00 98.07 283 A 1 
ATOM   2277 C  CG  . LEU A 1 283 ? -18.084 -22.611 -0.531  1.00 96.52 283 A 1 
ATOM   2278 C  CD1 . LEU A 1 283 ? -18.506 -22.819 -1.984  1.00 93.75 283 A 1 
ATOM   2279 C  CD2 . LEU A 1 283 ? -16.728 -21.923 -0.504  1.00 93.28 283 A 1 
ATOM   2280 N  N   . MET A 1 284 ? -19.992 -20.680 3.719   1.00 98.56 284 A 1 
ATOM   2281 C  CA  . MET A 1 284 ? -20.700 -19.686 4.504   1.00 98.67 284 A 1 
ATOM   2282 C  C   . MET A 1 284 ? -19.798 -18.473 4.722   1.00 98.78 284 A 1 
ATOM   2283 O  O   . MET A 1 284 ? -18.778 -18.558 5.411   1.00 98.56 284 A 1 
ATOM   2284 C  CB  . MET A 1 284 ? -21.170 -20.286 5.837   1.00 98.22 284 A 1 
ATOM   2285 C  CG  . MET A 1 284 ? -22.044 -19.334 6.651   1.00 95.91 284 A 1 
ATOM   2286 S  SD  . MET A 1 284 ? -23.691 -19.002 5.955   1.00 92.44 284 A 1 
ATOM   2287 C  CE  . MET A 1 284 ? -24.472 -20.599 6.235   1.00 82.63 284 A 1 
ATOM   2288 N  N   . CYS A 1 285 ? -20.182 -17.328 4.159   1.00 98.65 285 A 1 
ATOM   2289 C  CA  . CYS A 1 285 ? -19.505 -16.053 4.347   1.00 98.68 285 A 1 
ATOM   2290 C  C   . CYS A 1 285 ? -20.077 -15.330 5.574   1.00 98.69 285 A 1 
ATOM   2291 O  O   . CYS A 1 285 ? -21.293 -15.166 5.709   1.00 98.33 285 A 1 
ATOM   2292 C  CB  . CYS A 1 285 ? -19.627 -15.207 3.079   1.00 98.62 285 A 1 
ATOM   2293 S  SG  . CYS A 1 285 ? -18.935 -16.074 1.638   1.00 98.41 285 A 1 
ATOM   2294 N  N   . SER A 1 286 ? -19.199 -14.857 6.456   1.00 98.78 286 A 1 
ATOM   2295 C  CA  . SER A 1 286 ? -19.545 -14.060 7.631   1.00 98.69 286 A 1 
ATOM   2296 C  C   . SER A 1 286 ? -18.550 -12.918 7.819   1.00 98.78 286 A 1 
ATOM   2297 O  O   . SER A 1 286 ? -17.410 -13.008 7.376   1.00 98.49 286 A 1 
ATOM   2298 C  CB  . SER A 1 286 ? -19.612 -14.943 8.881   1.00 98.15 286 A 1 
ATOM   2299 O  OG  . SER A 1 286 ? -18.379 -15.600 9.115   1.00 93.87 286 A 1 
ATOM   2300 N  N   . PHE A 1 287 ? -18.964 -11.837 8.493   1.00 98.61 287 A 1 
ATOM   2301 C  CA  . PHE A 1 287 ? -18.133 -10.657 8.708   1.00 98.69 287 A 1 
ATOM   2302 C  C   . PHE A 1 287 ? -17.743 -10.522 10.169  1.00 98.53 287 A 1 
ATOM   2303 O  O   . PHE A 1 287 ? -18.536 -10.796 11.076  1.00 97.97 287 A 1 
ATOM   2304 C  CB  . PHE A 1 287 ? -18.833 -9.406  8.176   1.00 98.57 287 A 1 
ATOM   2305 C  CG  . PHE A 1 287 ? -19.099 -9.473  6.685   1.00 98.67 287 A 1 
ATOM   2306 C  CD1 . PHE A 1 287 ? -18.108 -9.073  5.777   1.00 98.24 287 A 1 
ATOM   2307 C  CD2 . PHE A 1 287 ? -20.302 -10.019 6.207   1.00 98.27 287 A 1 
ATOM   2308 C  CE1 . PHE A 1 287 ? -18.318 -9.209  4.398   1.00 98.01 287 A 1 
ATOM   2309 C  CE2 . PHE A 1 287 ? -20.512 -10.159 4.823   1.00 97.99 287 A 1 
ATOM   2310 C  CZ  . PHE A 1 287 ? -19.520 -9.761  3.927   1.00 98.28 287 A 1 
ATOM   2311 N  N   . GLN A 1 288 ? -16.518 -10.082 10.401  1.00 98.57 288 A 1 
ATOM   2312 C  CA  . GLN A 1 288 ? -15.999 -9.697  11.700  1.00 98.58 288 A 1 
ATOM   2313 C  C   . GLN A 1 288 ? -15.526 -8.250  11.593  1.00 98.66 288 A 1 
ATOM   2314 O  O   . GLN A 1 288 ? -14.786 -7.912  10.671  1.00 98.29 288 A 1 
ATOM   2315 C  CB  . GLN A 1 288 ? -14.855 -10.637 12.118  1.00 98.11 288 A 1 
ATOM   2316 C  CG  . GLN A 1 288 ? -15.326 -12.080 12.305  1.00 93.55 288 A 1 
ATOM   2317 C  CD  . GLN A 1 288 ? -14.161 -13.055 12.509  1.00 91.17 288 A 1 
ATOM   2318 O  OE1 . GLN A 1 288 ? -13.219 -13.127 11.734  1.00 82.22 288 A 1 
ATOM   2319 N  NE2 . GLN A 1 288 ? -14.197 -13.864 13.535  1.00 79.52 288 A 1 
ATOM   2320 N  N   . ILE A 1 289 ? -15.962 -7.393  12.518  1.00 98.59 289 A 1 
ATOM   2321 C  CA  . ILE A 1 289 ? -15.717 -5.953  12.483  1.00 98.58 289 A 1 
ATOM   2322 C  C   . ILE A 1 289 ? -14.721 -5.584  13.585  1.00 98.50 289 A 1 
ATOM   2323 O  O   . ILE A 1 289 ? -14.868 -6.032  14.717  1.00 98.07 289 A 1 
ATOM   2324 C  CB  . ILE A 1 289 ? -17.043 -5.172  12.592  1.00 98.20 289 A 1 
ATOM   2325 C  CG1 . ILE A 1 289 ? -17.998 -5.542  11.429  1.00 96.64 289 A 1 
ATOM   2326 C  CG2 . ILE A 1 289 ? -16.773 -3.662  12.615  1.00 97.07 289 A 1 
ATOM   2327 C  CD1 . ILE A 1 289 ? -19.362 -4.824  11.478  1.00 93.35 289 A 1 
ATOM   2328 N  N   . LEU A 1 290 ? -13.748 -4.736  13.278  1.00 98.49 290 A 1 
ATOM   2329 C  CA  . LEU A 1 290 ? -12.877 -4.061  14.231  1.00 98.24 290 A 1 
ATOM   2330 C  C   . LEU A 1 290 ? -13.298 -2.600  14.357  1.00 98.28 290 A 1 
ATOM   2331 O  O   . LEU A 1 290 ? -13.134 -1.825  13.419  1.00 97.65 290 A 1 
ATOM   2332 C  CB  . LEU A 1 290 ? -11.402 -4.152  13.806  1.00 97.10 290 A 1 
ATOM   2333 C  CG  . LEU A 1 290 ? -10.647 -5.289  14.495  1.00 89.13 290 A 1 
ATOM   2334 C  CD1 . LEU A 1 290 ? -10.695 -6.557  13.662  1.00 82.52 290 A 1 
ATOM   2335 C  CD2 . LEU A 1 290 ? -9.188  -4.884  14.712  1.00 84.33 290 A 1 
ATOM   2336 N  N   . LYS A 1 291 ? -13.786 -2.194  15.541  1.00 97.92 291 A 1 
ATOM   2337 C  CA  . LYS A 1 291 ? -14.122 -0.807  15.846  1.00 97.71 291 A 1 
ATOM   2338 C  C   . LYS A 1 291 ? -13.107 -0.197  16.803  1.00 97.71 291 A 1 
ATOM   2339 O  O   . LYS A 1 291 ? -12.809 -0.813  17.830  1.00 96.92 291 A 1 
ATOM   2340 C  CB  . LYS A 1 291 ? -15.562 -0.675  16.366  1.00 96.50 291 A 1 
ATOM   2341 C  CG  . LYS A 1 291 ? -16.546 -0.775  15.191  1.00 88.48 291 A 1 
ATOM   2342 C  CD  . LYS A 1 291 ? -17.993 -0.415  15.556  1.00 83.17 291 A 1 
ATOM   2343 C  CE  . LYS A 1 291 ? -18.801 -0.454  14.244  1.00 75.62 291 A 1 
ATOM   2344 N  NZ  . LYS A 1 291 ? -20.211 -0.052  14.386  1.00 66.02 291 A 1 
ATOM   2345 N  N   . PRO A 1 292 ? -12.609 1.023   16.538  1.00 97.41 292 A 1 
ATOM   2346 C  CA  . PRO A 1 292 ? -11.847 1.779   17.520  1.00 96.84 292 A 1 
ATOM   2347 C  C   . PRO A 1 292 ? -12.658 1.996   18.797  1.00 96.14 292 A 1 
ATOM   2348 O  O   . PRO A 1 292 ? -13.861 2.281   18.744  1.00 93.94 292 A 1 
ATOM   2349 C  CB  . PRO A 1 292 ? -11.473 3.099   16.847  1.00 95.91 292 A 1 
ATOM   2350 C  CG  . PRO A 1 292 ? -11.514 2.732   15.367  1.00 94.10 292 A 1 
ATOM   2351 C  CD  . PRO A 1 292 ? -12.667 1.744   15.290  1.00 96.61 292 A 1 
ATOM   2352 N  N   . ALA A 1 293 ? -11.998 1.865   19.952  1.00 94.80 293 A 1 
ATOM   2353 C  CA  . ALA A 1 293 ? -12.657 2.086   21.231  1.00 92.83 293 A 1 
ATOM   2354 C  C   . ALA A 1 293 ? -13.026 3.575   21.382  1.00 91.14 293 A 1 
ATOM   2355 O  O   . ALA A 1 293 ? -12.183 4.457   21.248  1.00 85.27 293 A 1 
ATOM   2356 C  CB  . ALA A 1 293 ? -11.755 1.592   22.358  1.00 89.63 293 A 1 
ATOM   2357 N  N   . ASP A 1 294 ? -14.280 3.847   21.749  1.00 87.29 294 A 1 
ATOM   2358 C  CA  . ASP A 1 294 ? -14.732 5.181   22.140  1.00 83.14 294 A 1 
ATOM   2359 C  C   . ASP A 1 294 ? -14.355 5.438   23.606  1.00 79.70 294 A 1 
ATOM   2360 O  O   . ASP A 1 294 ? -15.083 5.026   24.517  1.00 68.65 294 A 1 
ATOM   2361 C  CB  . ASP A 1 294 ? -16.256 5.299   21.983  1.00 75.20 294 A 1 
ATOM   2362 C  CG  . ASP A 1 294 ? -16.778 5.586   20.581  1.00 65.79 294 A 1 
ATOM   2363 O  OD1 . ASP A 1 294 ? -16.077 6.269   19.825  1.00 57.40 294 A 1 
ATOM   2364 O  OD2 . ASP A 1 294 ? -17.958 5.197   20.353  1.00 57.70 294 A 1 
ATOM   2365 N  N   . LYS A 1 295 ? -13.264 6.181   23.880  1.00 74.57 295 A 1 
ATOM   2366 C  CA  . LYS A 1 295 ? -12.953 6.607   25.262  1.00 72.04 295 A 1 
ATOM   2367 C  C   . LYS A 1 295 ? -14.014 7.543   25.841  1.00 70.63 295 A 1 
ATOM   2368 O  O   . LYS A 1 295 ? -14.296 7.492   27.031  1.00 61.83 295 A 1 
ATOM   2369 C  CB  . LYS A 1 295 ? -11.580 7.277   25.336  1.00 64.02 295 A 1 
ATOM   2370 C  CG  . LYS A 1 295 ? -10.460 6.242   25.440  1.00 58.39 295 A 1 
ATOM   2371 C  CD  . LYS A 1 295 ? -9.144  6.934   25.791  1.00 53.38 295 A 1 
ATOM   2372 C  CE  . LYS A 1 295 ? -8.080  5.866   25.998  1.00 47.65 295 A 1 
ATOM   2373 N  NZ  . LYS A 1 295 ? -6.739  6.443   26.175  1.00 43.87 295 A 1 
ATOM   2374 N  N   . ASN A 1 296 ? -14.603 8.402   25.034  1.00 62.35 296 A 1 
ATOM   2375 C  CA  . ASN A 1 296 ? -15.544 9.419   25.504  1.00 59.20 296 A 1 
ATOM   2376 C  C   . ASN A 1 296 ? -16.958 8.901   25.823  1.00 58.42 296 A 1 
ATOM   2377 O  O   . ASN A 1 296 ? -17.800 9.686   26.265  1.00 51.95 296 A 1 
ATOM   2378 C  CB  . ASN A 1 296 ? -15.565 10.597  24.512  1.00 51.19 296 A 1 
ATOM   2379 C  CG  . ASN A 1 296 ? -14.542 11.668  24.852  1.00 44.06 296 A 1 
ATOM   2380 O  OD1 . ASN A 1 296 ? -14.108 11.825  25.970  1.00 40.47 296 A 1 
ATOM   2381 N  ND2 . ASN A 1 296 ? -14.179 12.482  23.887  1.00 38.65 296 A 1 
ATOM   2382 N  N   . LYS A 1 297 ? -17.247 7.616   25.674  1.00 52.30 297 A 1 
ATOM   2383 C  CA  . LYS A 1 297 ? -18.486 7.044   26.224  1.00 50.87 297 A 1 
ATOM   2384 C  C   . LYS A 1 297 ? -18.367 6.877   27.743  1.00 49.56 297 A 1 
ATOM   2385 O  O   . LYS A 1 297 ? -18.448 5.780   28.288  1.00 45.09 297 A 1 
ATOM   2386 C  CB  . LYS A 1 297 ? -18.912 5.775   25.475  1.00 46.54 297 A 1 
ATOM   2387 C  CG  . LYS A 1 297 ? -19.614 6.126   24.158  1.00 41.76 297 A 1 
ATOM   2388 C  CD  . LYS A 1 297 ? -20.070 4.863   23.433  1.00 39.55 297 A 1 
ATOM   2389 C  CE  . LYS A 1 297 ? -20.807 5.244   22.157  1.00 34.70 297 A 1 
ATOM   2390 N  NZ  . LYS A 1 297 ? -20.581 4.245   21.071  1.00 32.13 297 A 1 
ATOM   2391 N  N   . GLY A 1 298 ? -18.222 8.000   28.449  1.00 36.74 298 A 1 
ATOM   2392 C  CA  . GLY A 1 298 ? -18.679 8.116   29.820  1.00 34.26 298 A 1 
ATOM   2393 C  C   . GLY A 1 298 ? -20.189 7.856   29.896  1.00 34.60 298 A 1 
ATOM   2394 O  O   . GLY A 1 298 ? -20.912 7.919   28.905  1.00 32.58 298 A 1 
ATOM   2395 N  N   . SER A 1 299 ? -20.686 7.587   31.111  1.00 30.23 299 A 1 
ATOM   2396 C  CA  . SER A 1 299 ? -22.088 7.213   31.394  1.00 28.96 299 A 1 
ATOM   2397 C  C   . SER A 1 299 ? -23.143 8.275   31.066  1.00 28.81 299 A 1 
ATOM   2398 O  O   . SER A 1 299 ? -24.297 8.109   31.449  1.00 27.40 299 A 1 
ATOM   2399 C  CB  . SER A 1 299 ? -22.186 6.865   32.884  1.00 26.47 299 A 1 
ATOM   2400 O  OG  . SER A 1 299 ? -21.818 7.984   33.664  1.00 24.70 299 A 1 
ATOM   2401 N  N   . GLY A 1 300 ? -22.767 9.395   30.461  1.00 28.24 300 A 1 
ATOM   2402 C  CA  . GLY A 1 300 ? -23.695 10.478  30.186  1.00 26.36 300 A 1 
ATOM   2403 C  C   . GLY A 1 300 ? -24.785 10.017  29.225  1.00 26.84 300 A 1 
ATOM   2404 O  O   . GLY A 1 300 ? -24.557 9.938   28.031  1.00 25.27 300 A 1 
ATOM   2405 N  N   . SER A 1 301 ? -25.981 9.763   29.771  1.00 24.73 301 A 1 
ATOM   2406 C  CA  . SER A 1 301 ? -27.206 9.469   29.013  1.00 24.39 301 A 1 
ATOM   2407 C  C   . SER A 1 301 ? -27.706 10.656  28.185  1.00 24.30 301 A 1 
ATOM   2408 O  O   . SER A 1 301 ? -28.906 10.763  27.935  1.00 23.39 301 A 1 
ATOM   2409 C  CB  . SER A 1 301 ? -28.295 9.007   29.994  1.00 22.50 301 A 1 
ATOM   2410 O  OG  . SER A 1 301 ? -28.620 10.068  30.869  1.00 20.72 301 A 1 
ATOM   2411 N  N   . GLY A 1 302 ? -26.839 11.610  27.856  1.00 25.82 302 A 1 
ATOM   2412 C  CA  . GLY A 1 302 ? -27.226 12.791  27.114  1.00 24.39 302 A 1 
ATOM   2413 C  C   . GLY A 1 302 ? -27.805 12.372  25.770  1.00 24.80 302 A 1 
ATOM   2414 O  O   . GLY A 1 302 ? -27.066 12.028  24.860  1.00 23.85 302 A 1 
ATOM   2415 N  N   . SER A 1 303 ? -29.125 12.436  25.678  1.00 22.72 303 A 1 
ATOM   2416 C  CA  . SER A 1 303 ? -29.892 12.268  24.440  1.00 22.25 303 A 1 
ATOM   2417 C  C   . SER A 1 303 ? -29.662 13.432  23.479  1.00 22.42 303 A 1 
ATOM   2418 O  O   . SER A 1 303 ? -30.611 13.942  22.884  1.00 21.37 303 A 1 
ATOM   2419 C  CB  . SER A 1 303 ? -31.380 12.131  24.797  1.00 20.03 303 A 1 
ATOM   2420 O  OG  . SER A 1 303 ? -31.830 13.328  25.405  1.00 18.00 303 A 1 
ATOM   2421 N  N   . GLY A 1 304 ? -28.442 13.927  23.403  1.00 22.91 304 A 1 
ATOM   2422 C  CA  . GLY A 1 304 ? -28.092 14.949  22.440  1.00 20.87 304 A 1 
ATOM   2423 C  C   . GLY A 1 304 ? -28.331 14.371  21.051  1.00 21.43 304 A 1 
ATOM   2424 O  O   . GLY A 1 304 ? -27.444 13.741  20.490  1.00 20.46 304 A 1 
ATOM   2425 N  N   . SER A 1 305 ? -29.527 14.600  20.541  1.00 22.80 305 A 1 
ATOM   2426 C  CA  . SER A 1 305 ? -29.881 14.404  19.141  1.00 22.18 305 A 1 
ATOM   2427 C  C   . SER A 1 305 ? -29.158 15.446  18.282  1.00 22.83 305 A 1 
ATOM   2428 O  O   . SER A 1 305 ? -29.783 16.153  17.496  1.00 21.64 305 A 1 
ATOM   2429 C  CB  . SER A 1 305 ? -31.408 14.498  18.976  1.00 19.79 305 A 1 
ATOM   2430 O  OG  . SER A 1 305 ? -31.839 15.795  19.315  1.00 17.66 305 A 1 
ATOM   2431 N  N   . GLY A 1 306 ? -27.860 15.603  18.503  1.00 22.90 306 A 1 
ATOM   2432 C  CA  . GLY A 1 306 ? -27.032 16.315  17.574  1.00 21.28 306 A 1 
ATOM   2433 C  C   . GLY A 1 306 ? -27.089 15.529  16.276  1.00 21.80 306 A 1 
ATOM   2434 O  O   . GLY A 1 306 ? -26.290 14.626  16.074  1.00 20.72 306 A 1 
ATOM   2435 N  N   . SER A 1 307 ? -28.067 15.882  15.453  1.00 23.10 307 A 1 
ATOM   2436 C  CA  . SER A 1 307 ? -28.080 15.536  14.038  1.00 22.89 307 A 1 
ATOM   2437 C  C   . SER A 1 307 ? -26.939 16.305  13.362  1.00 23.73 307 A 1 
ATOM   2438 O  O   . SER A 1 307 ? -27.170 17.127  12.479  1.00 22.48 307 A 1 
ATOM   2439 C  CB  . SER A 1 307 ? -29.447 15.878  13.425  1.00 20.12 307 A 1 
ATOM   2440 O  OG  . SER A 1 307 ? -29.680 17.268  13.498  1.00 17.92 307 A 1 
ATOM   2441 N  N   . GLY A 1 308 ? -25.719 16.122  13.865  1.00 25.30 308 A 1 
ATOM   2442 C  CA  . GLY A 1 308 ? -24.550 16.430  13.080  1.00 24.19 308 A 1 
ATOM   2443 C  C   . GLY A 1 308 ? -24.729 15.601  11.820  1.00 25.44 308 A 1 
ATOM   2444 O  O   . GLY A 1 308 ? -24.689 14.384  11.898  1.00 24.38 308 A 1 
ATOM   2445 N  N   . SER A 1 309 ? -25.070 16.272  10.731  1.00 25.94 309 A 1 
ATOM   2446 C  CA  . SER A 1 309 ? -25.090 15.610  9.430   1.00 24.98 309 A 1 
ATOM   2447 C  C   . SER A 1 309 ? -23.749 14.907  9.341   1.00 25.87 309 A 1 
ATOM   2448 O  O   . SER A 1 309 ? -22.748 15.593  9.544   1.00 24.58 309 A 1 
ATOM   2449 C  CB  . SER A 1 309 ? -25.211 16.634  8.302   1.00 22.27 309 A 1 
ATOM   2450 O  OG  . SER A 1 309 ? -26.323 17.473  8.538   1.00 19.81 309 A 1 
ATOM   2451 N  N   . PRO A 1 310 ? -23.724 13.581  9.151   1.00 26.26 310 A 1 
ATOM   2452 C  CA  . PRO A 1 310 ? -22.462 12.899  8.961   1.00 25.88 310 A 1 
ATOM   2453 C  C   . PRO A 1 310 ? -21.783 13.650  7.824   1.00 27.86 310 A 1 
ATOM   2454 O  O   . PRO A 1 310 ? -22.308 13.700  6.708   1.00 27.24 310 A 1 
ATOM   2455 C  CB  . PRO A 1 310 ? -22.808 11.439  8.636   1.00 23.52 310 A 1 
ATOM   2456 C  CG  . PRO A 1 310 ? -24.243 11.509  8.125   1.00 23.42 310 A 1 
ATOM   2457 C  CD  . PRO A 1 310 ? -24.834 12.703  8.865   1.00 26.51 310 A 1 
ATOM   2458 N  N   . VAL A 1 311 ? -20.717 14.369  8.163   1.00 29.81 311 A 1 
ATOM   2459 C  CA  . VAL A 1 311 ? -19.935 15.037  7.138   1.00 29.15 311 A 1 
ATOM   2460 C  C   . VAL A 1 311 ? -19.321 13.869  6.400   1.00 30.64 311 A 1 
ATOM   2461 O  O   . VAL A 1 311 ? -18.373 13.265  6.886   1.00 29.42 311 A 1 
ATOM   2462 C  CB  . VAL A 1 311 ? -18.884 16.001  7.719   1.00 26.31 311 A 1 
ATOM   2463 C  CG1 . VAL A 1 311 ? -18.087 16.674  6.601   1.00 22.72 311 A 1 
ATOM   2464 C  CG2 . VAL A 1 311 ? -19.542 17.108  8.553   1.00 23.69 311 A 1 
ATOM   2465 N  N   . THR A 1 312 ? -19.939 13.525  5.289   1.00 29.23 312 A 1 
ATOM   2466 C  CA  . THR A 1 312 ? -19.406 12.579  4.325   1.00 30.05 312 A 1 
ATOM   2467 C  C   . THR A 1 312 ? -18.134 13.210  3.778   1.00 30.80 312 A 1 
ATOM   2468 O  O   . THR A 1 312 ? -18.133 13.835  2.715   1.00 29.28 312 A 1 
ATOM   2469 C  CB  . THR A 1 312 ? -20.422 12.282  3.205   1.00 28.02 312 A 1 
ATOM   2470 O  OG1 . THR A 1 312 ? -21.017 13.481  2.743   1.00 26.27 312 A 1 
ATOM   2471 C  CG2 . THR A 1 312 ? -21.562 11.378  3.686   1.00 26.09 312 A 1 
ATOM   2472 N  N   . LYS A 1 313 ? -17.064 13.152  4.580   1.00 35.16 313 A 1 
ATOM   2473 C  CA  . LYS A 1 313 ? -15.741 13.489  4.114   1.00 37.45 313 A 1 
ATOM   2474 C  C   . LYS A 1 313 ? -15.482 12.509  2.992   1.00 39.76 313 A 1 
ATOM   2475 O  O   . LYS A 1 313 ? -15.481 11.302  3.214   1.00 38.22 313 A 1 
ATOM   2476 C  CB  . LYS A 1 313 ? -14.699 13.358  5.225   1.00 34.78 313 A 1 
ATOM   2477 C  CG  . LYS A 1 313 ? -14.687 14.555  6.193   1.00 30.27 313 A 1 
ATOM   2478 C  CD  . LYS A 1 313 ? -13.508 14.369  7.156   1.00 28.03 313 A 1 
ATOM   2479 C  CE  . LYS A 1 313 ? -13.343 15.529  8.134   1.00 23.54 313 A 1 
ATOM   2480 N  NZ  . LYS A 1 313 ? -12.150 15.281  8.984   1.00 20.38 313 A 1 
ATOM   2481 N  N   . THR A 1 314 ? -15.339 13.045  1.814   1.00 40.00 314 A 1 
ATOM   2482 C  CA  . THR A 1 314 ? -14.885 12.262  0.677   1.00 41.04 314 A 1 
ATOM   2483 C  C   . THR A 1 314 ? -13.560 11.618  1.085   1.00 43.39 314 A 1 
ATOM   2484 O  O   . THR A 1 314 ? -12.688 12.343  1.563   1.00 41.63 314 A 1 
ATOM   2485 C  CB  . THR A 1 314 ? -14.692 13.133  -0.576  1.00 38.42 314 A 1 
ATOM   2486 O  OG1 . THR A 1 314 ? -14.720 14.518  -0.276  1.00 34.69 314 A 1 
ATOM   2487 C  CG2 . THR A 1 314 ? -15.818 12.887  -1.574  1.00 34.30 314 A 1 
ATOM   2488 N  N   . PRO A 1 315 ? -13.437 10.290  0.972   1.00 42.20 315 A 1 
ATOM   2489 C  CA  . PRO A 1 315 ? -12.186 9.614   1.281   1.00 43.29 315 A 1 
ATOM   2490 C  C   . PRO A 1 315 ? -11.030 10.291  0.543   1.00 47.78 315 A 1 
ATOM   2491 O  O   . PRO A 1 315 ? -11.258 10.834  -0.546  1.00 47.28 315 A 1 
ATOM   2492 C  CB  . PRO A 1 315 ? -12.365 8.161   0.827   1.00 39.52 315 A 1 
ATOM   2493 C  CG  . PRO A 1 315 ? -13.874 7.968   0.853   1.00 39.60 315 A 1 
ATOM   2494 C  CD  . PRO A 1 315 ? -14.432 9.349   0.521   1.00 44.44 315 A 1 
ATOM   2495 N  N   . PRO A 1 316 ? -9.817  10.321  1.126   1.00 47.86 316 A 1 
ATOM   2496 C  CA  . PRO A 1 316 ? -8.670  10.883  0.433   1.00 49.59 316 A 1 
ATOM   2497 C  C   . PRO A 1 316 ? -8.541  10.134  -0.892  1.00 54.49 316 A 1 
ATOM   2498 O  O   . PRO A 1 316 ? -8.440  8.911   -0.928  1.00 53.43 316 A 1 
ATOM   2499 C  CB  . PRO A 1 316 ? -7.462  10.712  1.369   1.00 45.79 316 A 1 
ATOM   2500 C  CG  . PRO A 1 316 ? -7.883  9.620   2.338   1.00 46.07 316 A 1 
ATOM   2501 C  CD  . PRO A 1 316 ? -9.402  9.591   2.282   1.00 51.40 316 A 1 
ATOM   2502 N  N   . ARG A 1 317 ? -8.622  10.875  -1.976  1.00 50.80 317 A 1 
ATOM   2503 C  CA  . ARG A 1 317 ? -8.523  10.295  -3.307  1.00 54.01 317 A 1 
ATOM   2504 C  C   . ARG A 1 317 ? -7.050  10.037  -3.571  1.00 58.40 317 A 1 
ATOM   2505 O  O   . ARG A 1 317 ? -6.293  10.984  -3.805  1.00 55.57 317 A 1 
ATOM   2506 C  CB  . ARG A 1 317 ? -9.146  11.213  -4.374  1.00 49.51 317 A 1 
ATOM   2507 C  CG  . ARG A 1 317 ? -10.676 11.263  -4.280  1.00 44.80 317 A 1 
ATOM   2508 C  CD  . ARG A 1 317 ? -11.254 12.113  -5.414  1.00 40.55 317 A 1 
ATOM   2509 N  NE  . ARG A 1 317 ? -12.721 12.172  -5.351  1.00 34.75 317 A 1 
ATOM   2510 C  CZ  . ARG A 1 317 ? -13.531 12.543  -6.335  1.00 31.49 317 A 1 
ATOM   2511 N  NH1 . ARG A 1 317 ? -13.099 13.047  -7.445  1.00 29.54 317 A 1 
ATOM   2512 N  NH2 . ARG A 1 317 ? -14.813 12.381  -6.217  1.00 28.01 317 A 1 
ATOM   2513 N  N   . ASP A 1 318 ? -6.665  8.786   -3.555  1.00 64.51 318 A 1 
ATOM   2514 C  CA  . ASP A 1 318 ? -5.360  8.382   -4.042  1.00 70.06 318 A 1 
ATOM   2515 C  C   . ASP A 1 318 ? -5.348  8.571   -5.554  1.00 71.37 318 A 1 
ATOM   2516 O  O   . ASP A 1 318 ? -6.056  7.877   -6.294  1.00 70.30 318 A 1 
ATOM   2517 C  CB  . ASP A 1 318 ? -5.043  6.943   -3.612  1.00 68.45 318 A 1 
ATOM   2518 C  CG  . ASP A 1 318 ? -5.014  6.825   -2.090  1.00 67.24 318 A 1 
ATOM   2519 O  OD1 . ASP A 1 318 ? -4.574  7.790   -1.430  1.00 63.46 318 A 1 
ATOM   2520 O  OD2 . ASP A 1 318 ? -5.518  5.810   -1.568  1.00 63.17 318 A 1 
ATOM   2521 N  N   . LEU A 1 319 ? -4.615  9.587   -5.992  1.00 70.87 319 A 1 
ATOM   2522 C  CA  . LEU A 1 319 ? -4.497  9.935   -7.400  1.00 70.77 319 A 1 
ATOM   2523 C  C   . LEU A 1 319 ? -3.173  9.376   -7.933  1.00 70.71 319 A 1 
ATOM   2524 O  O   . LEU A 1 319 ? -2.145  9.535   -7.281  1.00 68.70 319 A 1 
ATOM   2525 C  CB  . LEU A 1 319 ? -4.577  11.467  -7.583  1.00 69.25 319 A 1 
ATOM   2526 C  CG  . LEU A 1 319 ? -5.900  12.112  -7.127  1.00 65.73 319 A 1 
ATOM   2527 C  CD1 . LEU A 1 319 ? -5.813  13.636  -7.289  1.00 60.21 319 A 1 
ATOM   2528 C  CD2 . LEU A 1 319 ? -7.101  11.628  -7.938  1.00 63.23 319 A 1 
ATOM   2529 N  N   . PRO A 1 320 ? -3.172  8.795   -9.142  1.00 66.19 320 A 1 
ATOM   2530 C  CA  . PRO A 1 320 ? -1.938  8.307   -9.757  1.00 68.80 320 A 1 
ATOM   2531 C  C   . PRO A 1 320 ? -1.023  9.442   -10.220 1.00 73.64 320 A 1 
ATOM   2532 O  O   . PRO A 1 320 ? 0.189   9.276   -10.346 1.00 70.18 320 A 1 
ATOM   2533 C  CB  . PRO A 1 320 ? -2.418  7.457   -10.943 1.00 63.57 320 A 1 
ATOM   2534 C  CG  . PRO A 1 320 ? -3.736  8.127   -11.331 1.00 66.23 320 A 1 
ATOM   2535 C  CD  . PRO A 1 320 ? -4.310  8.568   -9.999  1.00 75.71 320 A 1 
ATOM   2536 N  N   . THR A 1 321 ? -1.602  10.615  -10.476 1.00 65.18 321 A 1 
ATOM   2537 C  CA  . THR A 1 321 ? -0.887  11.833  -10.844 1.00 64.56 321 A 1 
ATOM   2538 C  C   . THR A 1 321 ? -1.427  12.995  -10.023 1.00 64.69 321 A 1 
ATOM   2539 O  O   . THR A 1 321 ? -2.643  13.144  -9.864  1.00 63.96 321 A 1 
ATOM   2540 C  CB  . THR A 1 321 ? -1.009  12.158  -12.340 1.00 62.45 321 A 1 
ATOM   2541 O  OG1 . THR A 1 321 ? -2.356  12.204  -12.750 1.00 55.65 321 A 1 
ATOM   2542 C  CG2 . THR A 1 321 ? -0.299  11.127  -13.213 1.00 55.41 321 A 1 
ATOM   2543 N  N   . ILE A 1 322 ? -0.527  13.843  -9.522  1.00 66.54 322 A 1 
ATOM   2544 C  CA  . ILE A 1 322 ? -0.898  15.015  -8.744  1.00 67.99 322 A 1 
ATOM   2545 C  C   . ILE A 1 322 ? -0.900  16.231  -9.681  1.00 67.96 322 A 1 
ATOM   2546 O  O   . ILE A 1 322 ? 0.132   16.534  -10.289 1.00 65.24 322 A 1 
ATOM   2547 C  CB  . ILE A 1 322 ? 0.006   15.176  -7.512  1.00 64.25 322 A 1 
ATOM   2548 C  CG1 . ILE A 1 322 ? -0.147  13.901  -6.643  1.00 61.37 322 A 1 
ATOM   2549 C  CG2 . ILE A 1 322 ? -0.393  16.435  -6.721  1.00 60.40 322 A 1 
ATOM   2550 C  CD1 . ILE A 1 322 ? 0.684   13.906  -5.386  1.00 52.36 322 A 1 
ATOM   2551 N  N   . PRO A 1 323 ? -2.023  16.941  -9.808  1.00 56.54 323 A 1 
ATOM   2552 C  CA  . PRO A 1 323 ? -2.117  18.118  -10.656 1.00 57.44 323 A 1 
ATOM   2553 C  C   . PRO A 1 323 ? -1.151  19.235  -10.214 1.00 59.83 323 A 1 
ATOM   2554 O  O   . PRO A 1 323 ? -0.858  19.389  -9.038  1.00 57.31 323 A 1 
ATOM   2555 C  CB  . PRO A 1 323 ? -3.577  18.576  -10.567 1.00 53.40 323 A 1 
ATOM   2556 C  CG  . PRO A 1 323 ? -4.326  17.328  -10.113 1.00 53.18 323 A 1 
ATOM   2557 C  CD  . PRO A 1 323 ? -3.315  16.619  -9.231  1.00 57.28 323 A 1 
ATOM   2558 N  N   . GLY A 1 324 ? -0.691  20.063  -11.162 1.00 53.48 324 A 1 
ATOM   2559 C  CA  . GLY A 1 324 ? 0.083   21.282  -10.878 1.00 52.08 324 A 1 
ATOM   2560 C  C   . GLY A 1 324 ? 1.577   21.067  -10.601 1.00 53.80 324 A 1 
ATOM   2561 O  O   . GLY A 1 324 ? 2.308   22.039  -10.436 1.00 50.68 324 A 1 
ATOM   2562 N  N   . VAL A 1 325 ? 2.069   19.852  -10.624 1.00 58.06 325 A 1 
ATOM   2563 C  CA  . VAL A 1 325 ? 3.494   19.549  -10.388 1.00 58.51 325 A 1 
ATOM   2564 C  C   . VAL A 1 325 ? 4.400   19.939  -11.572 1.00 59.63 325 A 1 
ATOM   2565 O  O   . VAL A 1 325 ? 5.621   19.948  -11.441 1.00 57.11 325 A 1 
ATOM   2566 C  CB  . VAL A 1 325 ? 3.651   18.063  -9.982  1.00 54.59 325 A 1 
ATOM   2567 C  CG1 . VAL A 1 325 ? 5.086   17.663  -9.660  1.00 49.95 325 A 1 
ATOM   2568 C  CG2 . VAL A 1 325 ? 2.820   17.764  -8.728  1.00 52.22 325 A 1 
ATOM   2569 N  N   . THR A 1 326 ? 3.865   20.282  -12.736 1.00 57.33 326 A 1 
ATOM   2570 C  CA  . THR A 1 326 ? 4.668   20.490  -13.952 1.00 56.45 326 A 1 
ATOM   2571 C  C   . THR A 1 326 ? 5.231   21.902  -14.130 1.00 58.08 326 A 1 
ATOM   2572 O  O   . THR A 1 326 ? 6.114   22.088  -14.969 1.00 53.53 326 A 1 
ATOM   2573 C  CB  . THR A 1 326 ? 3.871   20.122  -15.206 1.00 50.14 326 A 1 
ATOM   2574 O  OG1 . THR A 1 326 ? 2.599   20.727  -15.171 1.00 45.57 326 A 1 
ATOM   2575 C  CG2 . THR A 1 326 ? 3.656   18.611  -15.307 1.00 44.38 326 A 1 
ATOM   2576 N  N   . SER A 1 327 ? 4.745   22.898  -13.387 1.00 58.45 327 A 1 
ATOM   2577 C  CA  . SER A 1 327 ? 5.283   24.253  -13.484 1.00 57.74 327 A 1 
ATOM   2578 C  C   . SER A 1 327 ? 6.666   24.324  -12.839 1.00 60.98 327 A 1 
ATOM   2579 O  O   . SER A 1 327 ? 6.918   23.697  -11.816 1.00 55.17 327 A 1 
ATOM   2580 C  CB  . SER A 1 327 ? 4.333   25.274  -12.872 1.00 50.60 327 A 1 
ATOM   2581 O  OG  . SER A 1 327 ? 4.103   24.947  -11.530 1.00 45.55 327 A 1 
ATOM   2582 N  N   . GLY A 1 328 ? 7.574   25.083  -13.448 1.00 61.51 328 A 1 
ATOM   2583 C  CA  . GLY A 1 328 ? 8.939   25.254  -12.977 1.00 61.37 328 A 1 
ATOM   2584 C  C   . GLY A 1 328 ? 9.180   26.637  -12.396 1.00 64.64 328 A 1 
ATOM   2585 O  O   . GLY A 1 328 ? 8.761   27.636  -12.984 1.00 59.84 328 A 1 
ATOM   2586 N  N   . SER A 1 329 ? 9.909   26.712  -11.288 1.00 63.47 329 A 1 
ATOM   2587 C  CA  . SER A 1 329 ? 10.571  27.940  -10.847 1.00 63.67 329 A 1 
ATOM   2588 C  C   . SER A 1 329 ? 12.035  27.927  -11.272 1.00 67.41 329 A 1 
ATOM   2589 O  O   . SER A 1 329 ? 12.589  26.883  -11.635 1.00 61.95 329 A 1 
ATOM   2590 C  CB  . SER A 1 329 ? 10.393  28.163  -9.341  1.00 55.59 329 A 1 
ATOM   2591 O  OG  . SER A 1 329 ? 11.088  27.208  -8.581  1.00 49.70 329 A 1 
ATOM   2592 N  N   . GLN A 1 330 ? 12.676  29.106  -11.284 1.00 71.53 330 A 1 
ATOM   2593 C  CA  . GLN A 1 330 ? 14.083  29.240  -11.632 1.00 74.08 330 A 1 
ATOM   2594 C  C   . GLN A 1 330 ? 14.827  29.984  -10.534 1.00 78.13 330 A 1 
ATOM   2595 O  O   . GLN A 1 330 ? 14.358  30.993  -10.017 1.00 74.11 330 A 1 
ATOM   2596 C  CB  . GLN A 1 330 ? 14.252  29.939  -12.993 1.00 64.08 330 A 1 
ATOM   2597 C  CG  . GLN A 1 330 ? 13.707  29.085  -14.142 1.00 55.97 330 A 1 
ATOM   2598 C  CD  . GLN A 1 330 ? 13.979  29.680  -15.515 1.00 50.64 330 A 1 
ATOM   2599 O  OE1 . GLN A 1 330 ? 14.532  30.756  -15.690 1.00 46.73 330 A 1 
ATOM   2600 N  NE2 . GLN A 1 330 ? 13.605  28.999  -16.567 1.00 44.22 330 A 1 
ATOM   2601 N  N   . PHE A 1 331 ? 16.013  29.487  -10.231 1.00 79.52 331 A 1 
ATOM   2602 C  CA  . PHE A 1 331 ? 16.959  30.101  -9.311  1.00 82.13 331 A 1 
ATOM   2603 C  C   . PHE A 1 331 ? 18.339  30.074  -9.952  1.00 84.26 331 A 1 
ATOM   2604 O  O   . PHE A 1 331 ? 18.706  29.078  -10.557 1.00 82.68 331 A 1 
ATOM   2605 C  CB  . PHE A 1 331 ? 16.905  29.332  -7.986  1.00 78.46 331 A 1 
ATOM   2606 C  CG  . PHE A 1 331 ? 18.200  29.297  -7.211  1.00 81.34 331 A 1 
ATOM   2607 C  CD1 . PHE A 1 331 ? 18.958  28.116  -7.149  1.00 76.18 331 A 1 
ATOM   2608 C  CD2 . PHE A 1 331 ? 18.654  30.448  -6.551  1.00 77.30 331 A 1 
ATOM   2609 C  CE1 . PHE A 1 331 ? 20.143  28.077  -6.400  1.00 74.58 331 A 1 
ATOM   2610 C  CE2 . PHE A 1 331 ? 19.839  30.411  -5.799  1.00 74.16 331 A 1 
ATOM   2611 C  CZ  . PHE A 1 331 ? 20.581  29.223  -5.720  1.00 75.66 331 A 1 
ATOM   2612 N  N   . GLU A 1 332 ? 19.092  31.161  -9.845  1.00 87.38 332 A 1 
ATOM   2613 C  CA  . GLU A 1 332 ? 20.431  31.251  -10.415 1.00 89.76 332 A 1 
ATOM   2614 C  C   . GLU A 1 332 ? 21.437  31.687  -9.354  1.00 89.75 332 A 1 
ATOM   2615 O  O   . GLU A 1 332 ? 21.127  32.528  -8.500  1.00 87.31 332 A 1 
ATOM   2616 C  CB  . GLU A 1 332 ? 20.453  32.211  -11.617 1.00 87.36 332 A 1 
ATOM   2617 C  CG  . GLU A 1 332 ? 19.543  31.742  -12.767 1.00 80.37 332 A 1 
ATOM   2618 C  CD  . GLU A 1 332 ? 19.644  32.604  -14.022 1.00 78.75 332 A 1 
ATOM   2619 O  OE1 . GLU A 1 332 ? 18.991  32.281  -15.039 1.00 71.04 332 A 1 
ATOM   2620 O  OE2 . GLU A 1 332 ? 20.446  33.565  -14.086 1.00 74.06 332 A 1 
ATOM   2621 N  N   . MET A 1 333 ? 22.643  31.123  -9.396  1.00 91.61 333 A 1 
ATOM   2622 C  CA  . MET A 1 333 ? 23.777  31.605  -8.610  1.00 92.42 333 A 1 
ATOM   2623 C  C   . MET A 1 333 ? 25.101  31.209  -9.241  1.00 93.04 333 A 1 
ATOM   2624 O  O   . MET A 1 333 ? 25.200  30.185  -9.924  1.00 91.50 333 A 1 
ATOM   2625 C  CB  . MET A 1 333 ? 23.702  31.110  -7.155  1.00 89.39 333 A 1 
ATOM   2626 C  CG  . MET A 1 333 ? 23.909  29.600  -6.984  1.00 83.51 333 A 1 
ATOM   2627 S  SD  . MET A 1 333 ? 23.819  29.006  -5.262  1.00 83.57 333 A 1 
ATOM   2628 C  CE  . MET A 1 333 ? 25.322  29.753  -4.594  1.00 74.22 333 A 1 
ATOM   2629 N  N   . ASP A 1 334 ? 26.135  31.992  -8.948  1.00 92.77 334 A 1 
ATOM   2630 C  CA  . ASP A 1 334 ? 27.511  31.668  -9.294  1.00 93.43 334 A 1 
ATOM   2631 C  C   . ASP A 1 334 ? 28.190  30.934  -8.123  1.00 92.56 334 A 1 
ATOM   2632 O  O   . ASP A 1 334 ? 27.959  31.274  -6.955  1.00 89.52 334 A 1 
ATOM   2633 C  CB  . ASP A 1 334 ? 28.272  32.935  -9.691  1.00 92.05 334 A 1 
ATOM   2634 C  CG  . ASP A 1 334 ? 27.617  33.677  -10.861 1.00 88.82 334 A 1 
ATOM   2635 O  OD1 . ASP A 1 334 ? 27.077  33.019  -11.783 1.00 83.12 334 A 1 
ATOM   2636 O  OD2 . ASP A 1 334 ? 27.626  34.927  -10.817 1.00 83.24 334 A 1 
ATOM   2637 N  N   . ILE A 1 335 ? 29.005  29.906  -8.445  1.00 93.05 335 A 1 
ATOM   2638 C  CA  . ILE A 1 335 ? 29.714  29.047  -7.489  1.00 92.61 335 A 1 
ATOM   2639 C  C   . ILE A 1 335 ? 31.194  28.842  -7.850  1.00 88.60 335 A 1 
ATOM   2640 O  O   . ILE A 1 335 ? 31.559  28.924  -9.044  1.00 84.54 335 A 1 
ATOM   2641 C  CB  . ILE A 1 335 ? 28.998  27.690  -7.285  1.00 90.59 335 A 1 
ATOM   2642 C  CG1 . ILE A 1 335 ? 28.898  26.885  -8.595  1.00 88.05 335 A 1 
ATOM   2643 C  CG2 . ILE A 1 335 ? 27.625  27.916  -6.641  1.00 85.97 335 A 1 
ATOM   2644 C  CD1 . ILE A 1 335 ? 28.415  25.422  -8.376  1.00 85.36 335 A 1 
ATOM   2645 O  OXT . ILE A 1 335 ? 31.972  28.555  -6.905  1.00 83.78 335 A 1 
ATOM   2646 N  N   . GLU B 2 1   ? 14.050  -11.056 52.435  1.00 21.92 1   B 1 
ATOM   2647 C  CA  . GLU B 2 1   ? 14.127  -11.500 51.033  1.00 24.55 1   B 1 
ATOM   2648 C  C   . GLU B 2 1   ? 12.713  -11.363 50.478  1.00 24.90 1   B 1 
ATOM   2649 O  O   . GLU B 2 1   ? 11.921  -12.290 50.586  1.00 24.10 1   B 1 
ATOM   2650 C  CB  . GLU B 2 1   ? 14.669  -12.930 50.937  1.00 23.01 1   B 1 
ATOM   2651 C  CG  . GLU B 2 1   ? 16.160  -13.010 51.322  1.00 20.75 1   B 1 
ATOM   2652 C  CD  . GLU B 2 1   ? 16.695  -14.443 51.484  1.00 20.39 1   B 1 
ATOM   2653 O  OE1 . GLU B 2 1   ? 17.939  -14.588 51.415  1.00 17.01 1   B 1 
ATOM   2654 O  OE2 . GLU B 2 1   ? 15.903  -15.360 51.770  1.00 20.57 1   B 1 
ATOM   2655 N  N   . GLU B 2 2   ? 12.358  -10.142 50.069  1.00 23.31 2   B 1 
ATOM   2656 C  CA  . GLU B 2 2   ? 11.112  -9.930  49.334  1.00 23.49 2   B 1 
ATOM   2657 C  C   . GLU B 2 2   ? 11.327  -10.585 47.965  1.00 22.42 2   B 1 
ATOM   2658 O  O   . GLU B 2 2   ? 12.201  -10.180 47.209  1.00 22.01 2   B 1 
ATOM   2659 C  CB  . GLU B 2 2   ? 10.763  -8.440  49.248  1.00 22.86 2   B 1 
ATOM   2660 C  CG  . GLU B 2 2   ? 10.209  -7.910  50.593  1.00 20.89 2   B 1 
ATOM   2661 C  CD  . GLU B 2 2   ? 9.912   -6.403  50.641  1.00 21.05 2   B 1 
ATOM   2662 O  OE1 . GLU B 2 2   ? 9.091   -6.014  51.512  1.00 17.68 2   B 1 
ATOM   2663 O  OE2 . GLU B 2 2   ? 10.546  -5.635  49.890  1.00 21.45 2   B 1 
ATOM   2664 N  N   . GLU B 2 3   ? 10.626  -11.694 47.734  1.00 25.34 3   B 1 
ATOM   2665 C  CA  . GLU B 2 3   ? 10.521  -12.280 46.417  1.00 25.46 3   B 1 
ATOM   2666 C  C   . GLU B 2 3   ? 9.793   -11.244 45.555  1.00 24.41 3   B 1 
ATOM   2667 O  O   . GLU B 2 3   ? 8.571   -11.134 45.607  1.00 23.56 3   B 1 
ATOM   2668 C  CB  . GLU B 2 3   ? 9.768   -13.623 46.453  1.00 24.69 3   B 1 
ATOM   2669 C  CG  . GLU B 2 3   ? 10.613  -14.780 47.010  1.00 22.16 3   B 1 
ATOM   2670 C  CD  . GLU B 2 3   ? 9.880   -16.141 47.076  1.00 21.84 3   B 1 
ATOM   2671 O  OE1 . GLU B 2 3   ? 10.586  -17.182 47.133  1.00 18.63 3   B 1 
ATOM   2672 O  OE2 . GLU B 2 3   ? 8.630   -16.159 47.129  1.00 22.69 3   B 1 
ATOM   2673 N  N   . ASP B 2 4   ? 10.587  -10.461 44.810  1.00 28.32 4   B 1 
ATOM   2674 C  CA  . ASP B 2 4   ? 10.096  -9.776  43.625  1.00 27.61 4   B 1 
ATOM   2675 C  C   . ASP B 2 4   ? 9.581   -10.881 42.694  1.00 26.78 4   B 1 
ATOM   2676 O  O   . ASP B 2 4   ? 10.316  -11.481 41.912  1.00 24.87 4   B 1 
ATOM   2677 C  CB  . ASP B 2 4   ? 11.196  -8.935  42.955  1.00 25.48 4   B 1 
ATOM   2678 C  CG  . ASP B 2 4   ? 11.379  -7.522  43.542  1.00 22.73 4   B 1 
ATOM   2679 O  OD1 . ASP B 2 4   ? 10.377  -6.917  43.984  1.00 23.58 4   B 1 
ATOM   2680 O  OD2 . ASP B 2 4   ? 12.534  -7.028  43.496  1.00 23.45 4   B 1 
ATOM   2681 N  N   . SER B 2 5   ? 8.322   -11.234 42.885  1.00 28.13 5   B 1 
ATOM   2682 C  CA  . SER B 2 5   ? 7.571   -11.976 41.906  1.00 28.43 5   B 1 
ATOM   2683 C  C   . SER B 2 5   ? 7.487   -11.054 40.690  1.00 28.10 5   B 1 
ATOM   2684 O  O   . SER B 2 5   ? 6.595   -10.219 40.599  1.00 27.54 5   B 1 
ATOM   2685 C  CB  . SER B 2 5   ? 6.191   -12.400 42.447  1.00 27.18 5   B 1 
ATOM   2686 O  OG  . SER B 2 5   ? 5.446   -11.301 42.925  1.00 25.19 5   B 1 
ATOM   2687 N  N   . ASP B 2 6   ? 8.482   -11.213 39.801  1.00 36.86 6   B 1 
ATOM   2688 C  CA  . ASP B 2 6   ? 8.345   -10.860 38.399  1.00 35.93 6   B 1 
ATOM   2689 C  C   . ASP B 2 6   ? 7.151   -11.669 37.870  1.00 35.54 6   B 1 
ATOM   2690 O  O   . ASP B 2 6   ? 7.284   -12.738 37.275  1.00 33.73 6   B 1 
ATOM   2691 C  CB  . ASP B 2 6   ? 9.640   -11.179 37.616  1.00 33.55 6   B 1 
ATOM   2692 C  CG  . ASP B 2 6   ? 10.703  -10.071 37.590  1.00 30.20 6   B 1 
ATOM   2693 O  OD1 . ASP B 2 6   ? 10.327  -8.881  37.644  1.00 30.10 6   B 1 
ATOM   2694 O  OD2 . ASP B 2 6   ? 11.890  -10.426 37.398  1.00 28.46 6   B 1 
ATOM   2695 N  N   . GLU B 2 7   ? 5.962   -11.186 38.174  1.00 39.23 7   B 1 
ATOM   2696 C  CA  . GLU B 2 7   ? 4.770   -11.504 37.432  1.00 38.87 7   B 1 
ATOM   2697 C  C   . GLU B 2 7   ? 5.071   -11.022 36.011  1.00 38.79 7   B 1 
ATOM   2698 O  O   . GLU B 2 7   ? 4.845   -9.869  35.657  1.00 36.92 7   B 1 
ATOM   2699 C  CB  . GLU B 2 7   ? 3.503   -10.847 38.021  1.00 36.77 7   B 1 
ATOM   2700 C  CG  . GLU B 2 7   ? 2.993   -11.541 39.297  1.00 32.66 7   B 1 
ATOM   2701 C  CD  . GLU B 2 7   ? 1.628   -11.015 39.780  1.00 31.47 7   B 1 
ATOM   2702 O  OE1 . GLU B 2 7   ? 1.019   -11.709 40.632  1.00 26.92 7   B 1 
ATOM   2703 O  OE2 . GLU B 2 7   ? 1.189   -9.941  39.321  1.00 30.50 7   B 1 
ATOM   2704 N  N   . ASN B 2 8   ? 5.650   -11.921 35.221  1.00 40.72 8   B 1 
ATOM   2705 C  CA  . ASN B 2 8   ? 5.570   -11.878 33.776  1.00 40.64 8   B 1 
ATOM   2706 C  C   . ASN B 2 8   ? 4.075   -11.876 33.448  1.00 41.44 8   B 1 
ATOM   2707 O  O   . ASN B 2 8   ? 3.464   -12.915 33.206  1.00 39.33 8   B 1 
ATOM   2708 C  CB  . ASN B 2 8   ? 6.295   -13.096 33.172  1.00 37.77 8   B 1 
ATOM   2709 C  CG  . ASN B 2 8   ? 7.763   -12.842 32.847  1.00 33.28 8   B 1 
ATOM   2710 O  OD1 . ASN B 2 8   ? 8.169   -11.778 32.427  1.00 32.38 8   B 1 
ATOM   2711 N  ND2 . ASN B 2 8   ? 8.589   -13.847 32.970  1.00 31.66 8   B 1 
ATOM   2712 N  N   . SER B 2 9   ? 3.489   -10.696 33.533  1.00 46.06 9   B 1 
ATOM   2713 C  CA  . SER B 2 9   ? 2.144   -10.377 33.124  1.00 47.11 9   B 1 
ATOM   2714 C  C   . SER B 2 9   ? 2.086   -10.672 31.626  1.00 49.06 9   B 1 
ATOM   2715 O  O   . SER B 2 9   ? 2.422   -9.834  30.793  1.00 46.47 9   B 1 
ATOM   2716 C  CB  . SER B 2 9   ? 1.857   -8.902  33.475  1.00 43.32 9   B 1 
ATOM   2717 O  OG  . SER B 2 9   ? 1.000   -8.287  32.545  1.00 39.36 9   B 1 
ATOM   2718 N  N   . TYR B 2 10  ? 1.780   -11.928 31.309  1.00 70.76 10  B 1 
ATOM   2719 C  CA  . TYR B 2 10  ? 1.603   -12.367 29.942  1.00 72.33 10  B 1 
ATOM   2720 C  C   . TYR B 2 10  ? 0.528   -11.479 29.340  1.00 75.47 10  B 1 
ATOM   2721 O  O   . TYR B 2 10  ? -0.604  -11.463 29.822  1.00 69.51 10  B 1 
ATOM   2722 C  CB  . TYR B 2 10  ? 1.208   -13.851 29.892  1.00 63.46 10  B 1 
ATOM   2723 C  CG  . TYR B 2 10  ? 2.372   -14.801 30.065  1.00 55.51 10  B 1 
ATOM   2724 C  CD1 . TYR B 2 10  ? 3.078   -15.269 28.935  1.00 49.00 10  B 1 
ATOM   2725 C  CD2 . TYR B 2 10  ? 2.774   -15.224 31.347  1.00 45.66 10  B 1 
ATOM   2726 C  CE1 . TYR B 2 10  ? 4.162   -16.146 29.079  1.00 38.57 10  B 1 
ATOM   2727 C  CE2 . TYR B 2 10  ? 3.861   -16.097 31.501  1.00 39.53 10  B 1 
ATOM   2728 C  CZ  . TYR B 2 10  ? 4.550   -16.555 30.368  1.00 39.48 10  B 1 
ATOM   2729 O  OH  . TYR B 2 10  ? 5.612   -17.410 30.509  1.00 34.97 10  B 1 
ATOM   2730 N  N   . TYR B 2 11  ? 0.906   -10.728 28.317  1.00 81.88 11  B 1 
ATOM   2731 C  CA  . TYR B 2 11  ? -0.059  -9.974  27.545  1.00 85.59 11  B 1 
ATOM   2732 C  C   . TYR B 2 11  ? -1.157  -10.932 27.079  1.00 87.04 11  B 1 
ATOM   2733 O  O   . TYR B 2 11  ? -0.899  -11.843 26.291  1.00 83.51 11  B 1 
ATOM   2734 C  CB  . TYR B 2 11  ? 0.634   -9.290  26.367  1.00 82.38 11  B 1 
ATOM   2735 C  CG  . TYR B 2 11  ? -0.336  -8.618  25.420  1.00 87.24 11  B 1 
ATOM   2736 C  CD1 . TYR B 2 11  ? -0.586  -9.168  24.148  1.00 82.71 11  B 1 
ATOM   2737 C  CD2 . TYR B 2 11  ? -1.016  -7.449  25.813  1.00 84.41 11  B 1 
ATOM   2738 C  CE1 . TYR B 2 11  ? -1.491  -8.554  23.272  1.00 82.97 11  B 1 
ATOM   2739 C  CE2 . TYR B 2 11  ? -1.929  -6.836  24.943  1.00 83.60 11  B 1 
ATOM   2740 C  CZ  . TYR B 2 11  ? -2.160  -7.378  23.664  1.00 86.21 11  B 1 
ATOM   2741 O  OH  . TYR B 2 11  ? -3.041  -6.765  22.818  1.00 84.01 11  B 1 
ATOM   2742 N  N   . GLN B 2 12  ? -2.346  -10.741 27.620  1.00 88.67 12  B 1 
ATOM   2743 C  CA  . GLN B 2 12  ? -3.537  -11.407 27.126  1.00 90.37 12  B 1 
ATOM   2744 C  C   . GLN B 2 12  ? -4.270  -10.406 26.236  1.00 91.50 12  B 1 
ATOM   2745 O  O   . GLN B 2 12  ? -4.696  -9.362  26.737  1.00 88.21 12  B 1 
ATOM   2746 C  CB  . GLN B 2 12  ? -4.406  -11.932 28.273  1.00 84.58 12  B 1 
ATOM   2747 C  CG  . GLN B 2 12  ? -3.734  -13.149 28.937  1.00 72.88 12  B 1 
ATOM   2748 C  CD  . GLN B 2 12  ? -4.667  -13.929 29.870  1.00 65.44 12  B 1 
ATOM   2749 O  OE1 . GLN B 2 12  ? -5.784  -13.544 30.176  1.00 58.35 12  B 1 
ATOM   2750 N  NE2 . GLN B 2 12  ? -4.239  -15.060 30.348  1.00 55.56 12  B 1 
ATOM   2751 N  N   . PRO B 2 13  ? -4.371  -10.679 24.928  1.00 89.91 13  B 1 
ATOM   2752 C  CA  . PRO B 2 13  ? -5.110  -9.809  24.038  1.00 91.50 13  B 1 
ATOM   2753 C  C   . PRO B 2 13  ? -6.570  -9.721  24.485  1.00 92.97 13  B 1 
ATOM   2754 O  O   . PRO B 2 13  ? -7.172  -10.717 24.886  1.00 90.88 13  B 1 
ATOM   2755 C  CB  . PRO B 2 13  ? -4.957  -10.410 22.641  1.00 88.35 13  B 1 
ATOM   2756 C  CG  . PRO B 2 13  ? -4.654  -11.880 22.899  1.00 84.78 13  B 1 
ATOM   2757 C  CD  . PRO B 2 13  ? -3.890  -11.849 24.215  1.00 87.92 13  B 1 
ATOM   2758 N  N   . ASP B 2 14  ? -7.133  -8.529  24.405  1.00 92.14 14  B 1 
ATOM   2759 C  CA  . ASP B 2 14  ? -8.561  -8.326  24.638  1.00 93.35 14  B 1 
ATOM   2760 C  C   . ASP B 2 14  ? -9.358  -9.048  23.551  1.00 94.32 14  B 1 
ATOM   2761 O  O   . ASP B 2 14  ? -9.412  -8.612  22.404  1.00 93.39 14  B 1 
ATOM   2762 C  CB  . ASP B 2 14  ? -8.869  -6.824  24.690  1.00 90.61 14  B 1 
ATOM   2763 C  CG  . ASP B 2 14  ? -10.363 -6.528  24.755  1.00 88.62 14  B 1 
ATOM   2764 O  OD1 . ASP B 2 14  ? -11.131 -7.430  25.166  1.00 83.42 14  B 1 
ATOM   2765 O  OD2 . ASP B 2 14  ? -10.743 -5.415  24.333  1.00 82.81 14  B 1 
ATOM   2766 N  N   . MET B 2 15  ? -9.949  -10.180 23.923  1.00 94.29 15  B 1 
ATOM   2767 C  CA  . MET B 2 15  ? -10.771 -11.009 23.045  1.00 95.52 15  B 1 
ATOM   2768 C  C   . MET B 2 15  ? -12.270 -10.752 23.244  1.00 96.24 15  B 1 
ATOM   2769 O  O   . MET B 2 15  ? -13.096 -11.477 22.681  1.00 94.11 15  B 1 
ATOM   2770 C  CB  . MET B 2 15  ? -10.417 -12.490 23.257  1.00 93.47 15  B 1 
ATOM   2771 C  CG  . MET B 2 15  ? -8.963  -12.807 22.909  1.00 90.39 15  B 1 
ATOM   2772 S  SD  . MET B 2 15  ? -8.472  -12.490 21.185  1.00 87.66 15  B 1 
ATOM   2773 C  CE  . MET B 2 15  ? -9.378  -13.800 20.334  1.00 78.46 15  B 1 
ATOM   2774 N  N   . GLU B 2 16  ? -12.639 -9.745  24.051  1.00 95.10 16  B 1 
ATOM   2775 C  CA  . GLU B 2 16  ? -14.037 -9.385  24.215  1.00 95.56 16  B 1 
ATOM   2776 C  C   . GLU B 2 16  ? -14.591 -8.814  22.905  1.00 96.24 16  B 1 
ATOM   2777 O  O   . GLU B 2 16  ? -13.936 -8.073  22.172  1.00 94.90 16  B 1 
ATOM   2778 C  CB  . GLU B 2 16  ? -14.271 -8.421  25.390  1.00 93.67 16  B 1 
ATOM   2779 C  CG  . GLU B 2 16  ? -13.972 -9.059  26.758  1.00 81.92 16  B 1 
ATOM   2780 C  CD  . GLU B 2 16  ? -14.482 -8.232  27.960  1.00 72.91 16  B 1 
ATOM   2781 O  OE1 . GLU B 2 16  ? -14.410 -8.766  29.091  1.00 64.27 16  B 1 
ATOM   2782 O  OE2 . GLU B 2 16  ? -14.997 -7.114  27.754  1.00 66.91 16  B 1 
ATOM   2783 N  N   . TYR B 2 17  ? -15.828 -9.171  22.628  1.00 96.35 17  B 1 
ATOM   2784 C  CA  . TYR B 2 17  ? -16.559 -8.660  21.488  1.00 96.67 17  B 1 
ATOM   2785 C  C   . TYR B 2 17  ? -18.004 -8.362  21.878  1.00 96.70 17  B 1 
ATOM   2786 O  O   . TYR B 2 17  ? -18.577 -9.000  22.761  1.00 95.61 17  B 1 
ATOM   2787 C  CB  . TYR B 2 17  ? -16.473 -9.632  20.303  1.00 96.09 17  B 1 
ATOM   2788 C  CG  . TYR B 2 17  ? -17.078 -11.001 20.544  1.00 96.61 17  B 1 
ATOM   2789 C  CD1 . TYR B 2 17  ? -16.291 -12.058 21.050  1.00 94.54 17  B 1 
ATOM   2790 C  CD2 . TYR B 2 17  ? -18.432 -11.236 20.265  1.00 94.73 17  B 1 
ATOM   2791 C  CE1 . TYR B 2 17  ? -16.841 -13.324 21.283  1.00 93.62 17  B 1 
ATOM   2792 C  CE2 . TYR B 2 17  ? -19.002 -12.506 20.501  1.00 93.59 17  B 1 
ATOM   2793 C  CZ  . TYR B 2 17  ? -18.206 -13.543 21.009  1.00 93.82 17  B 1 
ATOM   2794 O  OH  . TYR B 2 17  ? -18.763 -14.776 21.240  1.00 91.37 17  B 1 
ATOM   2795 N  N   . SER B 2 18  ? -18.583 -7.392  21.190  1.00 97.24 18  B 1 
ATOM   2796 C  CA  . SER B 2 18  ? -20.024 -7.192  21.180  1.00 97.02 18  B 1 
ATOM   2797 C  C   . SER B 2 18  ? -20.634 -7.858  19.952  1.00 97.72 18  B 1 
ATOM   2798 O  O   . SER B 2 18  ? -19.940 -8.247  19.017  1.00 96.86 18  B 1 
ATOM   2799 C  CB  . SER B 2 18  ? -20.347 -5.698  21.275  1.00 94.93 18  B 1 
ATOM   2800 O  OG  . SER B 2 18  ? -19.821 -4.970  20.194  1.00 84.73 18  B 1 
ATOM   2801 N  N   . GLU B 2 19  ? -21.947 -7.999  19.955  1.00 97.63 19  B 1 
ATOM   2802 C  CA  . GLU B 2 19  ? -22.679 -8.503  18.803  1.00 97.65 19  B 1 
ATOM   2803 C  C   . GLU B 2 19  ? -23.664 -7.441  18.330  1.00 97.57 19  B 1 
ATOM   2804 O  O   . GLU B 2 19  ? -24.362 -6.806  19.123  1.00 96.09 19  B 1 
ATOM   2805 C  CB  . GLU B 2 19  ? -23.370 -9.831  19.120  1.00 96.67 19  B 1 
ATOM   2806 C  CG  . GLU B 2 19  ? -22.361 -10.977 19.331  1.00 93.40 19  B 1 
ATOM   2807 C  CD  . GLU B 2 19  ? -23.016 -12.361 19.537  1.00 93.81 19  B 1 
ATOM   2808 O  OE1 . GLU B 2 19  ? -22.299 -13.366 19.367  1.00 87.52 19  B 1 
ATOM   2809 O  OE2 . GLU B 2 19  ? -24.234 -12.415 19.843  1.00 89.25 19  B 1 
ATOM   2810 N  N   . ILE B 2 20  ? -23.725 -7.250  17.031  1.00 97.78 20  B 1 
ATOM   2811 C  CA  . ILE B 2 20  ? -24.735 -6.420  16.377  1.00 97.53 20  B 1 
ATOM   2812 C  C   . ILE B 2 20  ? -25.658 -7.303  15.544  1.00 97.97 20  B 1 
ATOM   2813 O  O   . ILE B 2 20  ? -25.364 -8.474  15.278  1.00 97.39 20  B 1 
ATOM   2814 C  CB  . ILE B 2 20  ? -24.103 -5.277  15.564  1.00 96.79 20  B 1 
ATOM   2815 C  CG1 . ILE B 2 20  ? -23.211 -5.794  14.418  1.00 94.51 20  B 1 
ATOM   2816 C  CG2 . ILE B 2 20  ? -23.336 -4.336  16.508  1.00 93.35 20  B 1 
ATOM   2817 C  CD1 . ILE B 2 20  ? -22.786 -4.699  13.436  1.00 91.97 20  B 1 
ATOM   2818 N  N   . VAL B 2 21  ? -26.776 -6.735  15.123  1.00 97.64 21  B 1 
ATOM   2819 C  CA  . VAL B 2 21  ? -27.708 -7.426  14.240  1.00 97.65 21  B 1 
ATOM   2820 C  C   . VAL B 2 21  ? -26.963 -7.922  12.998  1.00 97.82 21  B 1 
ATOM   2821 O  O   . VAL B 2 21  ? -26.251 -7.165  12.353  1.00 97.08 21  B 1 
ATOM   2822 C  CB  . VAL B 2 21  ? -28.882 -6.511  13.852  1.00 96.54 21  B 1 
ATOM   2823 C  CG1 . VAL B 2 21  ? -29.899 -7.229  12.966  1.00 89.10 21  B 1 
ATOM   2824 C  CG2 . VAL B 2 21  ? -29.629 -6.026  15.106  1.00 89.04 21  B 1 
ATOM   2825 N  N   . GLY B 2 22  ? -27.130 -9.201  12.698  1.00 97.51 22  B 1 
ATOM   2826 C  CA  . GLY B 2 22  ? -26.527 -9.821  11.533  1.00 97.69 22  B 1 
ATOM   2827 C  C   . GLY B 2 22  ? -27.129 -9.344  10.211  1.00 97.95 22  B 1 
ATOM   2828 O  O   . GLY B 2 22  ? -28.029 -8.505  10.168  1.00 96.72 22  B 1 
ATOM   2829 N  N   . LEU B 2 23  ? -26.647 -9.906  9.125   1.00 98.02 23  B 1 
ATOM   2830 C  CA  . LEU B 2 23  ? -27.155 -9.583  7.793   1.00 97.97 23  B 1 
ATOM   2831 C  C   . LEU B 2 23  ? -28.641 -9.960  7.680   1.00 97.61 23  B 1 
ATOM   2832 O  O   . LEU B 2 23  ? -29.019 -11.075 8.054   1.00 96.61 23  B 1 
ATOM   2833 C  CB  . LEU B 2 23  ? -26.334 -10.325 6.734   1.00 97.61 23  B 1 
ATOM   2834 C  CG  . LEU B 2 23  ? -24.838 -9.961  6.700   1.00 96.61 23  B 1 
ATOM   2835 C  CD1 . LEU B 2 23  ? -24.148 -10.816 5.643   1.00 94.77 23  B 1 
ATOM   2836 C  CD2 . LEU B 2 23  ? -24.603 -8.487  6.381   1.00 94.22 23  B 1 
ATOM   2837 N  N   . PRO B 2 24  ? -29.473 -9.076  7.119   1.00 97.28 24  B 1 
ATOM   2838 C  CA  . PRO B 2 24  ? -30.865 -9.411  6.858   1.00 96.54 24  B 1 
ATOM   2839 C  C   . PRO B 2 24  ? -30.962 -10.589 5.881   1.00 96.43 24  B 1 
ATOM   2840 O  O   . PRO B 2 24  ? -30.069 -10.794 5.053   1.00 95.32 24  B 1 
ATOM   2841 C  CB  . PRO B 2 24  ? -31.500 -8.135  6.307   1.00 94.97 24  B 1 
ATOM   2842 C  CG  . PRO B 2 24  ? -30.323 -7.386  5.692   1.00 92.32 24  B 1 
ATOM   2843 C  CD  . PRO B 2 24  ? -29.158 -7.754  6.600   1.00 95.97 24  B 1 
ATOM   2844 N  N   . GLU B 2 25  ? -32.051 -11.349 5.956   1.00 95.49 25  B 1 
ATOM   2845 C  CA  . GLU B 2 25  ? -32.298 -12.386 4.953   1.00 94.39 25  B 1 
ATOM   2846 C  C   . GLU B 2 25  ? -32.415 -11.771 3.547   1.00 94.65 25  B 1 
ATOM   2847 O  O   . GLU B 2 25  ? -32.904 -10.660 3.364   1.00 91.90 25  B 1 
ATOM   2848 C  CB  . GLU B 2 25  ? -33.540 -13.211 5.304   1.00 91.29 25  B 1 
ATOM   2849 C  CG  . GLU B 2 25  ? -33.307 -14.093 6.552   1.00 80.61 25  B 1 
ATOM   2850 C  CD  . GLU B 2 25  ? -34.445 -15.086 6.829   1.00 70.09 25  B 1 
ATOM   2851 O  OE1 . GLU B 2 25  ? -34.225 -15.985 7.673   1.00 63.88 25  B 1 
ATOM   2852 O  OE2 . GLU B 2 25  ? -35.520 -14.957 6.206   1.00 64.42 25  B 1 
ATOM   2853 N  N   . GLU B 2 26  ? -31.923 -12.501 2.561   1.00 94.51 26  B 1 
ATOM   2854 C  CA  . GLU B 2 26  ? -32.030 -12.083 1.163   1.00 94.16 26  B 1 
ATOM   2855 C  C   . GLU B 2 26  ? -33.394 -12.489 0.603   1.00 93.43 26  B 1 
ATOM   2856 O  O   . GLU B 2 26  ? -33.780 -13.654 0.681   1.00 90.47 26  B 1 
ATOM   2857 C  CB  . GLU B 2 26  ? -30.906 -12.692 0.329   1.00 91.78 26  B 1 
ATOM   2858 C  CG  . GLU B 2 26  ? -29.539 -12.073 0.648   1.00 88.61 26  B 1 
ATOM   2859 C  CD  . GLU B 2 26  ? -28.431 -12.839 -0.082  1.00 92.04 26  B 1 
ATOM   2860 O  OE1 . GLU B 2 26  ? -28.041 -12.472 -1.205  1.00 86.86 26  B 1 
ATOM   2861 O  OE2 . GLU B 2 26  ? -27.962 -13.867 0.444   1.00 89.75 26  B 1 
ATOM   2862 N  N   . GLU B 2 27  ? -34.088 -11.540 -0.029  1.00 92.63 27  B 1 
ATOM   2863 C  CA  . GLU B 2 27  ? -35.375 -11.803 -0.679  1.00 91.08 27  B 1 
ATOM   2864 C  C   . GLU B 2 27  ? -35.229 -12.683 -1.934  1.00 90.40 27  B 1 
ATOM   2865 O  O   . GLU B 2 27  ? -36.054 -13.550 -2.201  1.00 84.33 27  B 1 
ATOM   2866 C  CB  . GLU B 2 27  ? -36.034 -10.481 -1.076  1.00 87.40 27  B 1 
ATOM   2867 C  CG  . GLU B 2 27  ? -36.424 -9.590  0.114   1.00 77.52 27  B 1 
ATOM   2868 C  CD  . GLU B 2 27  ? -37.153 -8.300  -0.305  1.00 68.01 27  B 1 
ATOM   2869 O  OE1 . GLU B 2 27  ? -37.704 -7.623  0.602   1.00 61.89 27  B 1 
ATOM   2870 O  OE2 . GLU B 2 27  ? -37.173 -7.979  -1.517  1.00 64.39 27  B 1 
ATOM   2871 N  N   . GLU B 2 28  ? -34.166 -12.452 -2.694  1.00 90.41 28  B 1 
ATOM   2872 C  CA  . GLU B 2 28  ? -33.879 -13.157 -3.941  1.00 90.91 28  B 1 
ATOM   2873 C  C   . GLU B 2 28  ? -32.477 -13.767 -3.886  1.00 92.06 28  B 1 
ATOM   2874 O  O   . GLU B 2 28  ? -31.482 -13.098 -4.168  1.00 88.67 28  B 1 
ATOM   2875 C  CB  . GLU B 2 28  ? -34.012 -12.219 -5.152  1.00 85.85 28  B 1 
ATOM   2876 C  CG  . GLU B 2 28  ? -35.452 -11.833 -5.494  1.00 73.41 28  B 1 
ATOM   2877 C  CD  . GLU B 2 28  ? -35.546 -10.910 -6.729  1.00 67.57 28  B 1 
ATOM   2878 O  OE1 . GLU B 2 28  ? -36.638 -10.854 -7.337  1.00 59.50 28  B 1 
ATOM   2879 O  OE2 . GLU B 2 28  ? -34.540 -10.227 -7.069  1.00 63.49 28  B 1 
ATOM   2880 N  N   . ILE B 2 29  ? -32.406 -15.054 -3.565  1.00 91.76 29  B 1 
ATOM   2881 C  CA  . ILE B 2 29  ? -31.169 -15.829 -3.638  1.00 93.36 29  B 1 
ATOM   2882 C  C   . ILE B 2 29  ? -31.075 -16.482 -5.022  1.00 93.74 29  B 1 
ATOM   2883 O  O   . ILE B 2 29  ? -31.984 -17.227 -5.402  1.00 91.65 29  B 1 
ATOM   2884 C  CB  . ILE B 2 29  ? -31.077 -16.858 -2.489  1.00 91.74 29  B 1 
ATOM   2885 C  CG1 . ILE B 2 29  ? -31.180 -16.147 -1.116  1.00 88.86 29  B 1 
ATOM   2886 C  CG2 . ILE B 2 29  ? -29.771 -17.656 -2.596  1.00 89.32 29  B 1 
ATOM   2887 C  CD1 . ILE B 2 29  ? -31.166 -17.082 0.094   1.00 85.42 29  B 1 
ATOM   2888 N  N   . PRO B 2 30  ? -29.981 -16.254 -5.785  1.00 92.91 30  B 1 
ATOM   2889 C  CA  . PRO B 2 30  ? -29.776 -16.924 -7.062  1.00 92.80 30  B 1 
ATOM   2890 C  C   . PRO B 2 30  ? -29.825 -18.454 -6.918  1.00 93.81 30  B 1 
ATOM   2891 O  O   . PRO B 2 30  ? -29.170 -19.018 -6.046  1.00 92.66 30  B 1 
ATOM   2892 C  CB  . PRO B 2 30  ? -28.408 -16.445 -7.562  1.00 90.42 30  B 1 
ATOM   2893 C  CG  . PRO B 2 30  ? -28.206 -15.103 -6.856  1.00 88.17 30  B 1 
ATOM   2894 C  CD  . PRO B 2 30  ? -28.898 -15.314 -5.509  1.00 91.31 30  B 1 
ATOM   2895 N  N   . ALA B 2 31  ? -30.574 -19.135 -7.768  1.00 90.54 31  B 1 
ATOM   2896 C  CA  . ALA B 2 31  ? -30.896 -20.558 -7.609  1.00 89.90 31  B 1 
ATOM   2897 C  C   . ALA B 2 31  ? -29.672 -21.489 -7.552  1.00 90.14 31  B 1 
ATOM   2898 O  O   . ALA B 2 31  ? -29.708 -22.513 -6.869  1.00 83.76 31  B 1 
ATOM   2899 C  CB  . ALA B 2 31  ? -31.830 -20.958 -8.752  1.00 85.52 31  B 1 
ATOM   2900 N  N   . ASN B 2 32  ? -28.596 -21.141 -8.255  1.00 93.04 32  B 1 
ATOM   2901 C  CA  . ASN B 2 32  ? -27.393 -21.968 -8.352  1.00 94.10 32  B 1 
ATOM   2902 C  C   . ASN B 2 32  ? -26.233 -21.459 -7.482  1.00 96.03 32  B 1 
ATOM   2903 O  O   . ASN B 2 32  ? -25.126 -21.979 -7.612  1.00 93.44 32  B 1 
ATOM   2904 C  CB  . ASN B 2 32  ? -26.981 -22.095 -9.828  1.00 89.88 32  B 1 
ATOM   2905 C  CG  . ASN B 2 32  ? -27.984 -22.846 -10.683 1.00 79.37 32  B 1 
ATOM   2906 O  OD1 . ASN B 2 32  ? -28.880 -23.532 -10.237 1.00 69.52 32  B 1 
ATOM   2907 N  ND2 . ASN B 2 32  ? -27.842 -22.741 -11.986 1.00 68.21 32  B 1 
ATOM   2908 N  N   . ARG B 2 33  ? -26.465 -20.466 -6.621  1.00 96.68 33  B 1 
ATOM   2909 C  CA  . ARG B 2 33  ? -25.415 -19.907 -5.775  1.00 97.32 33  B 1 
ATOM   2910 C  C   . ARG B 2 33  ? -24.954 -20.941 -4.748  1.00 97.68 33  B 1 
ATOM   2911 O  O   . ARG B 2 33  ? -25.761 -21.458 -3.977  1.00 96.64 33  B 1 
ATOM   2912 C  CB  . ARG B 2 33  ? -25.909 -18.604 -5.114  1.00 96.00 33  B 1 
ATOM   2913 C  CG  . ARG B 2 33  ? -24.736 -17.797 -4.517  1.00 94.64 33  B 1 
ATOM   2914 C  CD  . ARG B 2 33  ? -25.203 -16.459 -3.934  1.00 93.11 33  B 1 
ATOM   2915 N  NE  . ARG B 2 33  ? -25.955 -16.657 -2.695  1.00 90.76 33  B 1 
ATOM   2916 C  CZ  . ARG B 2 33  ? -26.493 -15.709 -1.941  1.00 92.04 33  B 1 
ATOM   2917 N  NH1 . ARG B 2 33  ? -26.454 -14.445 -2.274  1.00 84.62 33  B 1 
ATOM   2918 N  NH2 . ARG B 2 33  ? -27.085 -16.003 -0.834  1.00 84.37 33  B 1 
ATOM   2919 N  N   . LYS B 2 34  ? -23.655 -21.228 -4.723  1.00 98.09 34  B 1 
ATOM   2920 C  CA  . LYS B 2 34  ? -23.037 -22.159 -3.772  1.00 98.08 34  B 1 
ATOM   2921 C  C   . LYS B 2 34  ? -22.719 -21.482 -2.445  1.00 98.22 34  B 1 
ATOM   2922 O  O   . LYS B 2 34  ? -22.959 -22.078 -1.392  1.00 97.44 34  B 1 
ATOM   2923 C  CB  . LYS B 2 34  ? -21.769 -22.788 -4.357  1.00 97.51 34  B 1 
ATOM   2924 C  CG  . LYS B 2 34  ? -22.022 -23.756 -5.517  1.00 88.65 34  B 1 
ATOM   2925 C  CD  . LYS B 2 34  ? -20.686 -24.409 -5.912  1.00 77.28 34  B 1 
ATOM   2926 C  CE  . LYS B 2 34  ? -20.768 -25.313 -7.129  1.00 69.46 34  B 1 
ATOM   2927 N  NZ  . LYS B 2 34  ? -19.402 -25.707 -7.585  1.00 60.97 34  B 1 
ATOM   2928 N  N   . ILE B 2 35  ? -22.223 -20.244 -2.489  1.00 98.44 35  B 1 
ATOM   2929 C  CA  . ILE B 2 35  ? -21.932 -19.462 -1.289  1.00 98.40 35  B 1 
ATOM   2930 C  C   . ILE B 2 35  ? -23.223 -19.122 -0.538  1.00 98.39 35  B 1 
ATOM   2931 O  O   . ILE B 2 35  ? -24.315 -19.028 -1.111  1.00 97.85 35  B 1 
ATOM   2932 C  CB  . ILE B 2 35  ? -21.098 -18.196 -1.564  1.00 98.18 35  B 1 
ATOM   2933 C  CG1 . ILE B 2 35  ? -21.885 -17.133 -2.349  1.00 96.25 35  B 1 
ATOM   2934 C  CG2 . ILE B 2 35  ? -19.790 -18.565 -2.271  1.00 95.32 35  B 1 
ATOM   2935 C  CD1 . ILE B 2 35  ? -21.223 -15.759 -2.328  1.00 94.91 35  B 1 
ATOM   2936 N  N   . LYS B 2 36  ? -23.071 -18.886 0.763   1.00 98.25 36  B 1 
ATOM   2937 C  CA  . LYS B 2 36  ? -24.149 -18.427 1.637   1.00 98.09 36  B 1 
ATOM   2938 C  C   . LYS B 2 36  ? -23.649 -17.242 2.441   1.00 98.24 36  B 1 
ATOM   2939 O  O   . LYS B 2 36  ? -22.457 -17.120 2.698   1.00 97.96 36  B 1 
ATOM   2940 C  CB  . LYS B 2 36  ? -24.599 -19.575 2.557   1.00 97.28 36  B 1 
ATOM   2941 C  CG  . LYS B 2 36  ? -25.074 -20.820 1.785   1.00 94.51 36  B 1 
ATOM   2942 C  CD  . LYS B 2 36  ? -25.231 -22.003 2.738   1.00 91.55 36  B 1 
ATOM   2943 C  CE  . LYS B 2 36  ? -25.370 -23.292 1.952   1.00 82.41 36  B 1 
ATOM   2944 N  NZ  . LYS B 2 36  ? -25.045 -24.455 2.806   1.00 74.33 36  B 1 
ATOM   2945 N  N   . PHE B 2 37  ? -24.554 -16.381 2.888   1.00 98.26 37  B 1 
ATOM   2946 C  CA  . PHE B 2 37  ? -24.245 -15.335 3.847   1.00 98.20 37  B 1 
ATOM   2947 C  C   . PHE B 2 37  ? -24.888 -15.663 5.188   1.00 98.09 37  B 1 
ATOM   2948 O  O   . PHE B 2 37  ? -26.090 -15.916 5.254   1.00 97.23 37  B 1 
ATOM   2949 C  CB  . PHE B 2 37  ? -24.677 -13.975 3.306   1.00 98.12 37  B 1 
ATOM   2950 C  CG  . PHE B 2 37  ? -23.875 -13.542 2.101   1.00 98.36 37  B 1 
ATOM   2951 C  CD1 . PHE B 2 37  ? -22.559 -13.077 2.257   1.00 98.01 37  B 1 
ATOM   2952 C  CD2 . PHE B 2 37  ? -24.426 -13.621 0.812   1.00 98.02 37  B 1 
ATOM   2953 C  CE1 . PHE B 2 37  ? -21.800 -12.691 1.142   1.00 97.80 37  B 1 
ATOM   2954 C  CE2 . PHE B 2 37  ? -23.675 -13.235 -0.306  1.00 97.76 37  B 1 
ATOM   2955 C  CZ  . PHE B 2 37  ? -22.358 -12.767 -0.142  1.00 98.01 37  B 1 
ATOM   2956 N  N   . SER B 2 38  ? -24.083 -15.667 6.258   1.00 98.03 38  B 1 
ATOM   2957 C  CA  . SER B 2 38  ? -24.564 -15.891 7.611   1.00 98.15 38  B 1 
ATOM   2958 C  C   . SER B 2 38  ? -25.536 -14.786 8.030   1.00 98.02 38  B 1 
ATOM   2959 O  O   . SER B 2 38  ? -25.236 -13.607 7.891   1.00 97.51 38  B 1 
ATOM   2960 C  CB  . SER B 2 38  ? -23.375 -15.952 8.576   1.00 97.91 38  B 1 
ATOM   2961 O  OG  . SER B 2 38  ? -23.834 -16.216 9.880   1.00 96.55 38  B 1 
ATOM   2962 N  N   . SER B 2 39  ? -26.667 -15.175 8.601   1.00 97.78 39  B 1 
ATOM   2963 C  CA  . SER B 2 39  ? -27.600 -14.261 9.274   1.00 97.32 39  B 1 
ATOM   2964 C  C   . SER B 2 39  ? -27.359 -14.174 10.779  1.00 97.72 39  B 1 
ATOM   2965 O  O   . SER B 2 39  ? -28.088 -13.474 11.484  1.00 96.54 39  B 1 
ATOM   2966 C  CB  . SER B 2 39  ? -29.045 -14.694 8.982   1.00 95.50 39  B 1 
ATOM   2967 O  OG  . SER B 2 39  ? -29.253 -16.030 9.396   1.00 88.06 39  B 1 
ATOM   2968 N  N   . ALA B 2 40  ? -26.344 -14.875 11.306  1.00 97.82 40  B 1 
ATOM   2969 C  CA  . ALA B 2 40  ? -25.968 -14.814 12.710  1.00 98.03 40  B 1 
ATOM   2970 C  C   . ALA B 2 40  ? -25.499 -13.398 13.083  1.00 98.31 40  B 1 
ATOM   2971 O  O   . ALA B 2 40  ? -25.031 -12.659 12.209  1.00 98.00 40  B 1 
ATOM   2972 C  CB  . ALA B 2 40  ? -24.892 -15.871 12.995  1.00 97.51 40  B 1 
ATOM   2973 N  N   . PRO B 2 41  ? -25.579 -13.012 14.377  1.00 98.25 41  B 1 
ATOM   2974 C  CA  . PRO B 2 41  ? -25.046 -11.736 14.839  1.00 98.34 41  B 1 
ATOM   2975 C  C   . PRO B 2 41  ? -23.591 -11.533 14.408  1.00 98.44 41  B 1 
ATOM   2976 O  O   . PRO B 2 41  ? -22.783 -12.466 14.470  1.00 98.09 41  B 1 
ATOM   2977 C  CB  . PRO B 2 41  ? -25.195 -11.753 16.363  1.00 97.98 41  B 1 
ATOM   2978 C  CG  . PRO B 2 41  ? -26.355 -12.707 16.597  1.00 96.40 41  B 1 
ATOM   2979 C  CD  . PRO B 2 41  ? -26.179 -13.738 15.487  1.00 98.06 41  B 1 
ATOM   2980 N  N   . ILE B 2 42  ? -23.258 -10.315 13.970  1.00 98.37 42  B 1 
ATOM   2981 C  CA  . ILE B 2 42  ? -21.898 -9.962  13.575  1.00 98.37 42  B 1 
ATOM   2982 C  C   . ILE B 2 42  ? -21.109 -9.609  14.827  1.00 98.37 42  B 1 
ATOM   2983 O  O   . ILE B 2 42  ? -21.518 -8.739  15.592  1.00 97.95 42  B 1 
ATOM   2984 C  CB  . ILE B 2 42  ? -21.905 -8.825  12.535  1.00 97.97 42  B 1 
ATOM   2985 C  CG1 . ILE B 2 42  ? -22.556 -9.306  11.222  1.00 96.71 42  B 1 
ATOM   2986 C  CG2 . ILE B 2 42  ? -20.470 -8.320  12.274  1.00 97.23 42  B 1 
ATOM   2987 C  CD1 . ILE B 2 42  ? -22.818 -8.196  10.208  1.00 93.45 42  B 1 
ATOM   2988 N  N   . LYS B 2 43  ? -19.960 -10.250 15.001  1.00 98.37 43  B 1 
ATOM   2989 C  CA  . LYS B 2 43  ? -19.030 -9.952  16.085  1.00 98.29 43  B 1 
ATOM   2990 C  C   . LYS B 2 43  ? -18.292 -8.646  15.812  1.00 98.32 43  B 1 
ATOM   2991 O  O   . LYS B 2 43  ? -17.701 -8.483  14.742  1.00 97.96 43  B 1 
ATOM   2992 C  CB  . LYS B 2 43  ? -18.040 -11.102 16.286  1.00 97.70 43  B 1 
ATOM   2993 C  CG  . LYS B 2 43  ? -18.743 -12.371 16.776  1.00 94.42 43  B 1 
ATOM   2994 C  CD  . LYS B 2 43  ? -17.712 -13.454 17.074  1.00 91.68 43  B 1 
ATOM   2995 C  CE  . LYS B 2 43  ? -18.411 -14.695 17.622  1.00 85.21 43  B 1 
ATOM   2996 N  NZ  . LYS B 2 43  ? -17.425 -15.657 18.141  1.00 77.58 43  B 1 
ATOM   2997 N  N   . VAL B 2 44  ? -18.316 -7.748  16.802  1.00 98.17 44  B 1 
ATOM   2998 C  CA  . VAL B 2 44  ? -17.616 -6.464  16.778  1.00 98.02 44  B 1 
ATOM   2999 C  C   . VAL B 2 44  ? -16.563 -6.472  17.876  1.00 97.97 44  B 1 
ATOM   3000 O  O   . VAL B 2 44  ? -16.892 -6.423  19.064  1.00 97.20 44  B 1 
ATOM   3001 C  CB  . VAL B 2 44  ? -18.585 -5.283  16.948  1.00 97.71 44  B 1 
ATOM   3002 C  CG1 . VAL B 2 44  ? -17.844 -3.961  16.805  1.00 96.37 44  B 1 
ATOM   3003 C  CG2 . VAL B 2 44  ? -19.708 -5.323  15.911  1.00 96.71 44  B 1 
ATOM   3004 N  N   . PHE B 2 45  ? -15.303 -6.527  17.468  1.00 98.16 45  B 1 
ATOM   3005 C  CA  . PHE B 2 45  ? -14.134 -6.482  18.331  1.00 97.86 45  B 1 
ATOM   3006 C  C   . PHE B 2 45  ? -13.622 -5.050  18.458  1.00 97.88 45  B 1 
ATOM   3007 O  O   . PHE B 2 45  ? -13.864 -4.211  17.582  1.00 97.45 45  B 1 
ATOM   3008 C  CB  . PHE B 2 45  ? -13.052 -7.391  17.746  1.00 97.40 45  B 1 
ATOM   3009 C  CG  . PHE B 2 45  ? -13.466 -8.838  17.620  1.00 95.51 45  B 1 
ATOM   3010 C  CD1 . PHE B 2 45  ? -13.283 -9.724  18.702  1.00 92.45 45  B 1 
ATOM   3011 C  CD2 . PHE B 2 45  ? -14.004 -9.321  16.420  1.00 93.25 45  B 1 
ATOM   3012 C  CE1 . PHE B 2 45  ? -13.620 -11.073 18.585  1.00 90.90 45  B 1 
ATOM   3013 C  CE2 . PHE B 2 45  ? -14.349 -10.686 16.299  1.00 91.02 45  B 1 
ATOM   3014 C  CZ  . PHE B 2 45  ? -14.154 -11.560 17.379  1.00 90.40 45  B 1 
ATOM   3015 N  N   . ASN B 2 46  ? -12.875 -4.762  19.535  1.00 97.52 46  B 1 
ATOM   3016 C  CA  . ASN B 2 46  ? -12.307 -3.440  19.768  1.00 97.30 46  B 1 
ATOM   3017 C  C   . ASN B 2 46  ? -10.860 -3.361  19.290  1.00 97.67 46  B 1 
ATOM   3018 O  O   . ASN B 2 46  ? -10.042 -4.245  19.548  1.00 97.07 46  B 1 
ATOM   3019 C  CB  . ASN B 2 46  ? -12.432 -3.077  21.246  1.00 95.88 46  B 1 
ATOM   3020 C  CG  . ASN B 2 46  ? -13.880 -2.961  21.701  1.00 88.26 46  B 1 
ATOM   3021 O  OD1 . ASN B 2 46  ? -14.720 -2.368  21.051  1.00 79.06 46  B 1 
ATOM   3022 N  ND2 . ASN B 2 46  ? -14.187 -3.518  22.843  1.00 77.21 46  B 1 
ATOM   3023 N  N   . THR B 2 47  ? -10.512 -2.242  18.664  1.00 97.55 47  B 1 
ATOM   3024 C  CA  . THR B 2 47  ? -9.122  -1.826  18.497  1.00 97.68 47  B 1 
ATOM   3025 C  C   . THR B 2 47  ? -8.881  -0.505  19.230  1.00 97.58 47  B 1 
ATOM   3026 O  O   . THR B 2 47  ? -9.770  0.014   19.910  1.00 96.96 47  B 1 
ATOM   3027 C  CB  . THR B 2 47  ? -8.711  -1.804  17.020  1.00 97.51 47  B 1 
ATOM   3028 O  OG1 . THR B 2 47  ? -7.317  -1.608  16.919  1.00 96.00 47  B 1 
ATOM   3029 C  CG2 . THR B 2 47  ? -9.406  -0.713  16.216  1.00 96.23 47  B 1 
ATOM   3030 N  N   . TYR B 2 48  ? -7.662  0.026   19.158  1.00 97.22 48  B 1 
ATOM   3031 C  CA  . TYR B 2 48  ? -7.261  1.228   19.886  1.00 97.28 48  B 1 
ATOM   3032 C  C   . TYR B 2 48  ? -8.064  2.455   19.453  1.00 97.30 48  B 1 
ATOM   3033 O  O   . TYR B 2 48  ? -8.328  2.650   18.267  1.00 96.81 48  B 1 
ATOM   3034 C  CB  . TYR B 2 48  ? -5.769  1.460   19.681  1.00 96.95 48  B 1 
ATOM   3035 C  CG  . TYR B 2 48  ? -4.908  0.260   20.017  1.00 96.56 48  B 1 
ATOM   3036 C  CD1 . TYR B 2 48  ? -4.605  -0.048  21.356  1.00 94.50 48  B 1 
ATOM   3037 C  CD2 . TYR B 2 48  ? -4.438  -0.581  18.990  1.00 94.50 48  B 1 
ATOM   3038 C  CE1 . TYR B 2 48  ? -3.830  -1.173  21.673  1.00 93.31 48  B 1 
ATOM   3039 C  CE2 . TYR B 2 48  ? -3.658  -1.712  19.296  1.00 93.47 48  B 1 
ATOM   3040 C  CZ  . TYR B 2 48  ? -3.356  -1.999  20.643  1.00 93.99 48  B 1 
ATOM   3041 O  OH  . TYR B 2 48  ? -2.588  -3.102  20.946  1.00 91.76 48  B 1 
ATOM   3042 N  N   . SER B 2 49  ? -8.385  3.333   20.426  1.00 96.97 49  B 1 
ATOM   3043 C  CA  . SER B 2 49  ? -8.914  4.667   20.126  1.00 96.80 49  B 1 
ATOM   3044 C  C   . SER B 2 49  ? -7.865  5.530   19.408  1.00 96.93 49  B 1 
ATOM   3045 O  O   . SER B 2 49  ? -6.665  5.256   19.470  1.00 96.54 49  B 1 
ATOM   3046 C  CB  . SER B 2 49  ? -9.383  5.355   21.416  1.00 96.40 49  B 1 
ATOM   3047 O  OG  . SER B 2 49  ? -8.269  5.709   22.213  1.00 94.69 49  B 1 
ATOM   3048 N  N   . ASN B 2 50  ? -8.277  6.633   18.797  1.00 96.39 50  B 1 
ATOM   3049 C  CA  . ASN B 2 50  ? -7.342  7.606   18.214  1.00 96.15 50  B 1 
ATOM   3050 C  C   . ASN B 2 50  ? -6.470  8.314   19.269  1.00 96.29 50  B 1 
ATOM   3051 O  O   . ASN B 2 50  ? -5.403  8.824   18.934  1.00 95.22 50  B 1 
ATOM   3052 C  CB  . ASN B 2 50  ? -8.126  8.633   17.380  1.00 95.18 50  B 1 
ATOM   3053 C  CG  . ASN B 2 50  ? -8.606  8.089   16.040  1.00 93.42 50  B 1 
ATOM   3054 O  OD1 . ASN B 2 50  ? -8.177  7.056   15.570  1.00 88.20 50  B 1 
ATOM   3055 N  ND2 . ASN B 2 50  ? -9.504  8.796   15.385  1.00 86.53 50  B 1 
ATOM   3056 N  N   . GLU B 2 51  ? -6.880  8.348   20.529  1.00 95.95 51  B 1 
ATOM   3057 C  CA  . GLU B 2 51  ? -6.076  8.903   21.616  1.00 95.64 51  B 1 
ATOM   3058 C  C   . GLU B 2 51  ? -4.937  7.960   22.034  1.00 95.97 51  B 1 
ATOM   3059 O  O   . GLU B 2 51  ? -3.850  8.407   22.386  1.00 94.80 51  B 1 
ATOM   3060 C  CB  . GLU B 2 51  ? -6.964  9.177   22.832  1.00 94.83 51  B 1 
ATOM   3061 C  CG  . GLU B 2 51  ? -8.000  10.278  22.607  1.00 85.57 51  B 1 
ATOM   3062 C  CD  . GLU B 2 51  ? -8.900  10.520  23.831  1.00 76.18 51  B 1 
ATOM   3063 O  OE1 . GLU B 2 51  ? -9.716  11.468  23.771  1.00 69.43 51  B 1 
ATOM   3064 O  OE2 . GLU B 2 51  ? -8.784  9.763   24.828  1.00 69.49 51  B 1 
ATOM   3065 N  N   . ASP B 2 52  ? -5.176  6.652   21.998  1.00 96.59 52  B 1 
ATOM   3066 C  CA  . ASP B 2 52  ? -4.169  5.646   22.331  1.00 96.54 52  B 1 
ATOM   3067 C  C   . ASP B 2 52  ? -3.256  5.334   21.143  1.00 96.97 52  B 1 
ATOM   3068 O  O   . ASP B 2 52  ? -2.063  5.076   21.327  1.00 96.08 52  B 1 
ATOM   3069 C  CB  . ASP B 2 52  ? -4.851  4.365   22.827  1.00 95.65 52  B 1 
ATOM   3070 C  CG  . ASP B 2 52  ? -5.497  4.563   24.183  1.00 93.70 52  B 1 
ATOM   3071 O  OD1 . ASP B 2 52  ? -4.877  5.189   25.073  1.00 90.43 52  B 1 
ATOM   3072 O  OD2 . ASP B 2 52  ? -6.664  4.151   24.373  1.00 89.53 52  B 1 
ATOM   3073 N  N   . TYR B 2 53  ? -3.803  5.391   19.935  1.00 96.93 53  B 1 
ATOM   3074 C  CA  . TYR B 2 53  ? -3.107  5.105   18.695  1.00 97.49 53  B 1 
ATOM   3075 C  C   . TYR B 2 53  ? -3.325  6.222   17.673  1.00 97.51 53  B 1 
ATOM   3076 O  O   . TYR B 2 53  ? -4.358  6.294   16.998  1.00 96.92 53  B 1 
ATOM   3077 C  CB  . TYR B 2 53  ? -3.548  3.734   18.173  1.00 97.50 53  B 1 
ATOM   3078 C  CG  . TYR B 2 53  ? -2.828  3.248   16.931  1.00 98.03 53  B 1 
ATOM   3079 C  CD1 . TYR B 2 53  ? -3.478  2.363   16.049  1.00 97.32 53  B 1 
ATOM   3080 C  CD2 . TYR B 2 53  ? -1.496  3.635   16.647  1.00 97.57 53  B 1 
ATOM   3081 C  CE1 . TYR B 2 53  ? -2.815  1.866   14.916  1.00 97.40 53  B 1 
ATOM   3082 C  CE2 . TYR B 2 53  ? -0.833  3.161   15.513  1.00 97.44 53  B 1 
ATOM   3083 C  CZ  . TYR B 2 53  ? -1.491  2.273   14.648  1.00 97.74 53  B 1 
ATOM   3084 O  OH  . TYR B 2 53  ? -0.840  1.806   13.532  1.00 97.16 53  B 1 
ATOM   3085 N  N   . ASP B 2 54  ? -2.322  7.096   17.546  1.00 97.54 54  B 1 
ATOM   3086 C  CA  . ASP B 2 54  ? -2.338  8.161   16.545  1.00 97.53 54  B 1 
ATOM   3087 C  C   . ASP B 2 54  ? -2.046  7.603   15.147  1.00 97.77 54  B 1 
ATOM   3088 O  O   . ASP B 2 54  ? -0.890  7.403   14.765  1.00 97.16 54  B 1 
ATOM   3089 C  CB  . ASP B 2 54  ? -1.357  9.274   16.936  1.00 96.80 54  B 1 
ATOM   3090 C  CG  . ASP B 2 54  ? -1.393  10.441  15.945  1.00 95.55 54  B 1 
ATOM   3091 O  OD1 . ASP B 2 54  ? -2.434  10.629  15.273  1.00 92.94 54  B 1 
ATOM   3092 O  OD2 . ASP B 2 54  ? -0.389  11.172  15.849  1.00 91.54 54  B 1 
ATOM   3093 N  N   . ARG B 2 55  ? -3.107  7.367   14.381  1.00 97.48 55  B 1 
ATOM   3094 C  CA  . ARG B 2 55  ? -3.060  6.859   13.001  1.00 97.65 55  B 1 
ATOM   3095 C  C   . ARG B 2 55  ? -2.709  7.926   11.961  1.00 97.31 55  B 1 
ATOM   3096 O  O   . ARG B 2 55  ? -2.448  7.574   10.814  1.00 95.91 55  B 1 
ATOM   3097 C  CB  . ARG B 2 55  ? -4.401  6.192   12.669  1.00 97.41 55  B 1 
ATOM   3098 C  CG  . ARG B 2 55  ? -4.669  4.955   13.544  1.00 96.89 55  B 1 
ATOM   3099 C  CD  . ARG B 2 55  ? -6.049  4.366   13.231  1.00 96.61 55  B 1 
ATOM   3100 N  NE  . ARG B 2 55  ? -6.331  3.184   14.042  1.00 97.11 55  B 1 
ATOM   3101 C  CZ  . ARG B 2 55  ? -6.792  3.130   15.286  1.00 97.61 55  B 1 
ATOM   3102 N  NH1 . ARG B 2 55  ? -7.082  4.190   15.978  1.00 95.12 55  B 1 
ATOM   3103 N  NH2 . ARG B 2 55  ? -6.972  1.983   15.848  1.00 95.98 55  B 1 
ATOM   3104 N  N   . ARG B 2 56  ? -2.688  9.207   12.328  1.00 97.06 56  B 1 
ATOM   3105 C  CA  . ARG B 2 56  ? -2.346  10.291  11.390  1.00 96.81 56  B 1 
ATOM   3106 C  C   . ARG B 2 56  ? -0.873  10.231  11.013  1.00 96.93 56  B 1 
ATOM   3107 O  O   . ARG B 2 56  ? -0.025  9.891   11.847  1.00 96.01 56  B 1 
ATOM   3108 C  CB  . ARG B 2 56  ? -2.684  11.657  11.996  1.00 95.90 56  B 1 
ATOM   3109 C  CG  . ARG B 2 56  ? -4.183  11.812  12.279  1.00 87.63 56  B 1 
ATOM   3110 C  CD  . ARG B 2 56  ? -4.472  13.111  13.023  1.00 85.48 56  B 1 
ATOM   3111 N  NE  . ARG B 2 56  ? -3.810  13.090  14.336  1.00 74.46 56  B 1 
ATOM   3112 C  CZ  . ARG B 2 56  ? -3.663  14.102  15.167  1.00 66.30 56  B 1 
ATOM   3113 N  NH1 . ARG B 2 56  ? -4.209  15.270  14.935  1.00 60.22 56  B 1 
ATOM   3114 N  NH2 . ARG B 2 56  ? -2.947  13.933  16.249  1.00 56.85 56  B 1 
ATOM   3115 N  N   . ASN B 2 57  ? -0.556  10.628  9.794   1.00 96.90 57  B 1 
ATOM   3116 C  CA  . ASN B 2 57  ? 0.810   10.747  9.312   1.00 96.79 57  B 1 
ATOM   3117 C  C   . ASN B 2 57  ? 1.013   12.090  8.604   1.00 96.26 57  B 1 
ATOM   3118 O  O   . ASN B 2 57  ? 0.921   12.180  7.382   1.00 94.23 57  B 1 
ATOM   3119 C  CB  . ASN B 2 57  ? 1.167   9.539   8.432   1.00 96.17 57  B 1 
ATOM   3120 C  CG  . ASN B 2 57  ? 2.652   9.493   8.119   1.00 95.97 57  B 1 
ATOM   3121 O  OD1 . ASN B 2 57  ? 3.446   10.271  8.626   1.00 92.33 57  B 1 
ATOM   3122 N  ND2 . ASN B 2 57  ? 3.068   8.548   7.309   1.00 92.43 57  B 1 
ATOM   3123 N  N   . ASP B 2 58  ? 1.335   13.118  9.384   1.00 95.93 58  B 1 
ATOM   3124 C  CA  . ASP B 2 58  ? 1.524   14.481  8.895   1.00 95.26 58  B 1 
ATOM   3125 C  C   . ASP B 2 58  ? 2.814   14.646  8.055   1.00 95.20 58  B 1 
ATOM   3126 O  O   . ASP B 2 58  ? 3.052   15.707  7.480   1.00 92.52 58  B 1 
ATOM   3127 C  CB  . ASP B 2 58  ? 1.515   15.450  10.091  1.00 93.71 58  B 1 
ATOM   3128 C  CG  . ASP B 2 58  ? 0.280   15.359  11.010  1.00 87.64 58  B 1 
ATOM   3129 O  OD1 . ASP B 2 58  ? -0.838  15.070  10.520  1.00 80.32 58  B 1 
ATOM   3130 O  OD2 . ASP B 2 58  ? 0.438   15.539  12.235  1.00 81.75 58  B 1 
ATOM   3131 N  N   . GLU B 2 59  ? 3.662   13.609  7.970   1.00 95.79 59  B 1 
ATOM   3132 C  CA  . GLU B 2 59  ? 4.883   13.614  7.149   1.00 95.16 59  B 1 
ATOM   3133 C  C   . GLU B 2 59  ? 4.597   13.330  5.658   1.00 95.44 59  B 1 
ATOM   3134 O  O   . GLU B 2 59  ? 5.481   13.535  4.819   1.00 92.91 59  B 1 
ATOM   3135 C  CB  . GLU B 2 59  ? 5.927   12.615  7.701   1.00 93.06 59  B 1 
ATOM   3136 C  CG  . GLU B 2 59  ? 6.397   12.924  9.130   1.00 84.67 59  B 1 
ATOM   3137 C  CD  . GLU B 2 59  ? 7.530   12.007  9.655   1.00 72.73 59  B 1 
ATOM   3138 O  OE1 . GLU B 2 59  ? 8.178   12.387  10.665  1.00 65.28 59  B 1 
ATOM   3139 O  OE2 . GLU B 2 59  ? 7.781   10.903  9.118   1.00 63.86 59  B 1 
ATOM   3140 N  N   . VAL B 2 60  ? 3.420   12.855  5.311   1.00 94.42 60  B 1 
ATOM   3141 C  CA  . VAL B 2 60  ? 3.054   12.545  3.922   1.00 94.67 60  B 1 
ATOM   3142 C  C   . VAL B 2 60  ? 2.676   13.833  3.196   1.00 93.95 60  B 1 
ATOM   3143 O  O   . VAL B 2 60  ? 1.603   14.387  3.402   1.00 92.30 60  B 1 
ATOM   3144 C  CB  . VAL B 2 60  ? 1.923   11.503  3.848   1.00 94.23 60  B 1 
ATOM   3145 C  CG1 . VAL B 2 60  ? 1.563   11.157  2.398   1.00 91.27 60  B 1 
ATOM   3146 C  CG2 . VAL B 2 60  ? 2.348   10.189  4.525   1.00 91.88 60  B 1 
ATOM   3147 N  N   . ASP B 2 61  ? 3.558   14.271  2.286   1.00 92.31 61  B 1 
ATOM   3148 C  CA  . ASP B 2 61  ? 3.300   15.376  1.368   1.00 91.49 61  B 1 
ATOM   3149 C  C   . ASP B 2 61  ? 3.356   14.866  -0.081  1.00 91.70 61  B 1 
ATOM   3150 O  O   . ASP B 2 61  ? 4.423   14.843  -0.706  1.00 91.05 61  B 1 
ATOM   3151 C  CB  . ASP B 2 61  ? 4.280   16.529  1.627   1.00 89.41 61  B 1 
ATOM   3152 C  CG  . ASP B 2 61  ? 3.998   17.765  0.751   1.00 88.02 61  B 1 
ATOM   3153 O  OD1 . ASP B 2 61  ? 3.239   17.674  -0.245  1.00 85.41 61  B 1 
ATOM   3154 O  OD2 . ASP B 2 61  ? 4.575   18.835  1.064   1.00 84.20 61  B 1 
ATOM   3155 N  N   . PRO B 2 62  ? 2.206   14.447  -0.644  1.00 89.89 62  B 1 
ATOM   3156 C  CA  . PRO B 2 62  ? 2.163   13.893  -1.992  1.00 89.63 62  B 1 
ATOM   3157 C  C   . PRO B 2 62  ? 2.614   14.881  -3.072  1.00 89.75 62  B 1 
ATOM   3158 O  O   . PRO B 2 62  ? 3.175   14.468  -4.087  1.00 88.76 62  B 1 
ATOM   3159 C  CB  . PRO B 2 62  ? 0.713   13.454  -2.196  1.00 88.58 62  B 1 
ATOM   3160 C  CG  . PRO B 2 62  ? 0.174   13.246  -0.792  1.00 86.99 62  B 1 
ATOM   3161 C  CD  . PRO B 2 62  ? 0.906   14.324  -0.008  1.00 89.23 62  B 1 
ATOM   3162 N  N   . VAL B 2 63  ? 2.398   16.179  -2.870  1.00 87.13 63  B 1 
ATOM   3163 C  CA  . VAL B 2 63  ? 2.768   17.204  -3.848  1.00 86.12 63  B 1 
ATOM   3164 C  C   . VAL B 2 63  ? 4.286   17.362  -3.902  1.00 87.02 63  B 1 
ATOM   3165 O  O   . VAL B 2 63  ? 4.877   17.304  -4.981  1.00 86.76 63  B 1 
ATOM   3166 C  CB  . VAL B 2 63  ? 2.077   18.552  -3.543  1.00 83.89 63  B 1 
ATOM   3167 C  CG1 . VAL B 2 63  ? 2.442   19.601  -4.602  1.00 79.34 63  B 1 
ATOM   3168 C  CG2 . VAL B 2 63  ? 0.552   18.410  -3.530  1.00 79.58 63  B 1 
ATOM   3169 N  N   . ALA B 2 64  ? 4.932   17.486  -2.738  1.00 88.08 64  B 1 
ATOM   3170 C  CA  . ALA B 2 64  ? 6.384   17.560  -2.646  1.00 88.24 64  B 1 
ATOM   3171 C  C   . ALA B 2 64  ? 7.052   16.281  -3.169  1.00 89.18 64  B 1 
ATOM   3172 O  O   . ALA B 2 64  ? 7.987   16.348  -3.974  1.00 88.93 64  B 1 
ATOM   3173 C  CB  . ALA B 2 64  ? 6.773   17.822  -1.183  1.00 87.35 64  B 1 
ATOM   3174 N  N   . ALA B 2 65  ? 6.539   15.114  -2.777  1.00 90.45 65  B 1 
ATOM   3175 C  CA  . ALA B 2 65  ? 7.075   13.830  -3.195  1.00 91.27 65  B 1 
ATOM   3176 C  C   . ALA B 2 65  ? 6.928   13.599  -4.712  1.00 91.34 65  B 1 
ATOM   3177 O  O   . ALA B 2 65  ? 7.858   13.101  -5.351  1.00 91.13 65  B 1 
ATOM   3178 C  CB  . ALA B 2 65  ? 6.378   12.730  -2.388  1.00 91.86 65  B 1 
ATOM   3179 N  N   . SER B 2 66  ? 5.817   14.009  -5.310  1.00 88.88 66  B 1 
ATOM   3180 C  CA  . SER B 2 66  ? 5.606   13.922  -6.760  1.00 88.42 66  B 1 
ATOM   3181 C  C   . SER B 2 66  ? 6.588   14.815  -7.531  1.00 88.96 66  B 1 
ATOM   3182 O  O   . SER B 2 66  ? 7.158   14.388  -8.533  1.00 88.39 66  B 1 
ATOM   3183 C  CB  . SER B 2 66  ? 4.164   14.290  -7.090  1.00 87.32 66  B 1 
ATOM   3184 O  OG  . SER B 2 66  ? 3.892   14.039  -8.458  1.00 78.25 66  B 1 
ATOM   3185 N  N   . ALA B 2 67  ? 6.849   16.034  -7.034  1.00 88.11 67  B 1 
ATOM   3186 C  CA  . ALA B 2 67  ? 7.826   16.938  -7.627  1.00 87.87 67  B 1 
ATOM   3187 C  C   . ALA B 2 67  ? 9.250   16.358  -7.559  1.00 88.68 67  B 1 
ATOM   3188 O  O   . ALA B 2 67  ? 9.973   16.367  -8.565  1.00 88.45 67  B 1 
ATOM   3189 C  CB  . ALA B 2 67  ? 7.728   18.285  -6.908  1.00 86.52 67  B 1 
ATOM   3190 N  N   . GLU B 2 68  ? 9.649   15.799  -6.419  1.00 89.97 68  B 1 
ATOM   3191 C  CA  . GLU B 2 68  ? 10.931  15.102  -6.274  1.00 90.78 68  B 1 
ATOM   3192 C  C   . GLU B 2 68  ? 11.036  13.908  -7.222  1.00 90.92 68  B 1 
ATOM   3193 O  O   . GLU B 2 68  ? 12.040  13.764  -7.919  1.00 90.56 68  B 1 
ATOM   3194 C  CB  . GLU B 2 68  ? 11.111  14.618  -4.836  1.00 90.75 68  B 1 
ATOM   3195 C  CG  . GLU B 2 68  ? 11.357  15.734  -3.830  1.00 88.71 68  B 1 
ATOM   3196 C  CD  . GLU B 2 68  ? 11.472  15.225  -2.377  1.00 89.18 68  B 1 
ATOM   3197 O  OE1 . GLU B 2 68  ? 11.629  16.084  -1.483  1.00 83.85 68  B 1 
ATOM   3198 O  OE2 . GLU B 2 68  ? 11.415  13.996  -2.140  1.00 86.04 68  B 1 
ATOM   3199 N  N   . TYR B 2 69  ? 9.994   13.092  -7.301  1.00 90.76 69  B 1 
ATOM   3200 C  CA  . TYR B 2 69  ? 10.008  11.888  -8.122  1.00 91.25 69  B 1 
ATOM   3201 C  C   . TYR B 2 69  ? 10.116  12.195  -9.614  1.00 91.28 69  B 1 
ATOM   3202 O  O   . TYR B 2 69  ? 10.809  11.487  -10.342 1.00 90.80 69  B 1 
ATOM   3203 C  CB  . TYR B 2 69  ? 8.751   11.068  -7.827  1.00 91.76 69  B 1 
ATOM   3204 C  CG  . TYR B 2 69  ? 8.714   9.710   -8.514  1.00 92.52 69  B 1 
ATOM   3205 C  CD1 . TYR B 2 69  ? 7.513   9.248   -9.078  1.00 89.37 69  B 1 
ATOM   3206 C  CD2 . TYR B 2 69  ? 9.859   8.899   -8.559  1.00 90.30 69  B 1 
ATOM   3207 C  CE1 . TYR B 2 69  ? 7.453   7.976   -9.665  1.00 90.24 69  B 1 
ATOM   3208 C  CE2 . TYR B 2 69  ? 9.814   7.630   -9.151  1.00 90.01 69  B 1 
ATOM   3209 C  CZ  . TYR B 2 69  ? 8.604   7.163   -9.698  1.00 91.19 69  B 1 
ATOM   3210 O  OH  . TYR B 2 69  ? 8.554   5.917   -10.268 1.00 89.49 69  B 1 
ATOM   3211 N  N   . GLU B 2 70  ? 9.491   13.261  -10.077 1.00 89.27 70  B 1 
ATOM   3212 C  CA  . GLU B 2 70  ? 9.618   13.688  -11.468 1.00 88.12 70  B 1 
ATOM   3213 C  C   . GLU B 2 70  ? 11.057  14.108  -11.810 1.00 88.71 70  B 1 
ATOM   3214 O  O   . GLU B 2 70  ? 11.571  13.779  -12.878 1.00 88.29 70  B 1 
ATOM   3215 C  CB  . GLU B 2 70  ? 8.608   14.806  -11.741 1.00 86.75 70  B 1 
ATOM   3216 C  CG  . GLU B 2 70  ? 8.512   15.220  -13.221 1.00 80.11 70  B 1 
ATOM   3217 C  CD  . GLU B 2 70  ? 8.213   14.052  -14.175 1.00 76.15 70  B 1 
ATOM   3218 O  OE1 . GLU B 2 70  ? 8.709   14.109  -15.326 1.00 69.63 70  B 1 
ATOM   3219 O  OE2 . GLU B 2 70  ? 7.550   13.065  -13.769 1.00 69.77 70  B 1 
ATOM   3220 N  N   . LEU B 2 71  ? 11.751  14.768  -10.879 1.00 89.15 71  B 1 
ATOM   3221 C  CA  . LEU B 2 71  ? 13.167  15.119  -11.038 1.00 89.77 71  B 1 
ATOM   3222 C  C   . LEU B 2 71  ? 14.071  13.882  -10.978 1.00 90.84 71  B 1 
ATOM   3223 O  O   . LEU B 2 71  ? 14.978  13.755  -11.798 1.00 90.66 71  B 1 
ATOM   3224 C  CB  . LEU B 2 71  ? 13.553  16.151  -9.972  1.00 88.91 71  B 1 
ATOM   3225 C  CG  . LEU B 2 71  ? 12.880  17.523  -10.172 1.00 87.75 71  B 1 
ATOM   3226 C  CD1 . LEU B 2 71  ? 13.063  18.376  -8.922  1.00 84.89 71  B 1 
ATOM   3227 C  CD2 . LEU B 2 71  ? 13.473  18.283  -11.363 1.00 84.51 71  B 1 
ATOM   3228 N  N   . GLU B 2 72  ? 13.801  12.930  -10.085 1.00 91.12 72  B 1 
ATOM   3229 C  CA  . GLU B 2 72  ? 14.532  11.662  -9.994  1.00 91.59 72  B 1 
ATOM   3230 C  C   . GLU B 2 72  ? 14.412  10.843  -11.285 1.00 92.09 72  B 1 
ATOM   3231 O  O   . GLU B 2 72  ? 15.428  10.389  -11.823 1.00 91.34 72  B 1 
ATOM   3232 C  CB  . GLU B 2 72  ? 14.023  10.848  -8.797  1.00 91.26 72  B 1 
ATOM   3233 C  CG  . GLU B 2 72  ? 14.463  11.417  -7.443  1.00 88.89 72  B 1 
ATOM   3234 C  CD  . GLU B 2 72  ? 13.693  10.820  -6.240  1.00 88.44 72  B 1 
ATOM   3235 O  OE1 . GLU B 2 72  ? 13.841  11.354  -5.126  1.00 82.27 72  B 1 
ATOM   3236 O  OE2 . GLU B 2 72  ? 12.912  9.858   -6.398  1.00 83.96 72  B 1 
ATOM   3237 N  N   . LYS B 2 73  ? 13.209  10.732  -11.866 1.00 90.75 73  B 1 
ATOM   3238 C  CA  . LYS B 2 73  ? 12.988  10.032  -13.140 1.00 90.28 73  B 1 
ATOM   3239 C  C   . LYS B 2 73  ? 13.750  10.664  -14.309 1.00 90.91 73  B 1 
ATOM   3240 O  O   . LYS B 2 73  ? 14.134  9.959   -15.246 1.00 90.16 73  B 1 
ATOM   3241 C  CB  . LYS B 2 73  ? 11.486  10.002  -13.476 1.00 89.42 73  B 1 
ATOM   3242 C  CG  . LYS B 2 73  ? 10.709  8.953   -12.661 1.00 85.92 73  B 1 
ATOM   3243 C  CD  . LYS B 2 73  ? 9.216   8.924   -13.046 1.00 82.65 73  B 1 
ATOM   3244 C  CE  . LYS B 2 73  ? 8.532   10.209  -12.593 1.00 75.86 73  B 1 
ATOM   3245 N  NZ  . LYS B 2 73  ? 7.150   10.351  -13.116 1.00 69.87 73  B 1 
ATOM   3246 N  N   . ARG B 2 74  ? 13.965  11.985  -14.285 1.00 89.93 74  B 1 
ATOM   3247 C  CA  . ARG B 2 74  ? 14.793  12.671  -15.292 1.00 89.55 74  B 1 
ATOM   3248 C  C   . ARG B 2 74  ? 16.266  12.309  -15.124 1.00 91.55 74  B 1 
ATOM   3249 O  O   . ARG B 2 74  ? 16.912  12.003  -16.120 1.00 91.48 74  B 1 
ATOM   3250 C  CB  . ARG B 2 74  ? 14.582  14.191  -15.228 1.00 87.05 74  B 1 
ATOM   3251 C  CG  . ARG B 2 74  ? 13.185  14.600  -15.715 1.00 82.96 74  B 1 
ATOM   3252 C  CD  . ARG B 2 74  ? 12.946  16.077  -15.426 1.00 79.31 74  B 1 
ATOM   3253 N  NE  . ARG B 2 74  ? 11.544  16.451  -15.650 1.00 75.61 74  B 1 
ATOM   3254 C  CZ  . ARG B 2 74  ? 11.045  17.679  -15.677 1.00 71.02 74  B 1 
ATOM   3255 N  NH1 . ARG B 2 74  ? 11.796  18.741  -15.571 1.00 67.81 74  B 1 
ATOM   3256 N  NH2 . ARG B 2 74  ? 9.758   17.837  -15.791 1.00 65.63 74  B 1 
ATOM   3257 N  N   . VAL B 2 75  ? 16.771  12.265  -13.891 1.00 92.29 75  B 1 
ATOM   3258 C  CA  . VAL B 2 75  ? 18.159  11.887  -13.591 1.00 93.81 75  B 1 
ATOM   3259 C  C   . VAL B 2 75  ? 18.451  10.430  -13.981 1.00 94.56 75  B 1 
ATOM   3260 O  O   . VAL B 2 75  ? 19.517  10.162  -14.531 1.00 94.13 75  B 1 
ATOM   3261 C  CB  . VAL B 2 75  ? 18.485  12.139  -12.113 1.00 93.77 75  B 1 
ATOM   3262 C  CG1 . VAL B 2 75  ? 19.867  11.614  -11.707 1.00 91.05 75  B 1 
ATOM   3263 C  CG2 . VAL B 2 75  ? 18.465  13.644  -11.823 1.00 91.36 75  B 1 
ATOM   3264 N  N   . GLU B 2 76  ? 17.510  9.499   -13.812 1.00 93.37 76  B 1 
ATOM   3265 C  CA  . GLU B 2 76  ? 17.691  8.094   -14.217 1.00 92.11 76  B 1 
ATOM   3266 C  C   . GLU B 2 76  ? 17.909  7.912   -15.730 1.00 92.61 76  B 1 
ATOM   3267 O  O   . GLU B 2 76  ? 18.438  6.889   -16.171 1.00 90.57 76  B 1 
ATOM   3268 C  CB  . GLU B 2 76  ? 16.496  7.250   -13.751 1.00 90.46 76  B 1 
ATOM   3269 C  CG  . GLU B 2 76  ? 16.504  6.995   -12.236 1.00 83.19 76  B 1 
ATOM   3270 C  CD  . GLU B 2 76  ? 15.476  5.952   -11.773 1.00 75.28 76  B 1 
ATOM   3271 O  OE1 . GLU B 2 76  ? 15.696  5.368   -10.675 1.00 69.36 76  B 1 
ATOM   3272 O  OE2 . GLU B 2 76  ? 14.501  5.687   -12.516 1.00 69.32 76  B 1 
ATOM   3273 N  N   . LYS B 2 77  ? 17.535  8.904   -16.551 1.00 93.28 77  B 1 
ATOM   3274 C  CA  . LYS B 2 77  ? 17.772  8.893   -18.002 1.00 92.96 77  B 1 
ATOM   3275 C  C   . LYS B 2 77  ? 19.153  9.420   -18.387 1.00 94.17 77  B 1 
ATOM   3276 O  O   . LYS B 2 77  ? 19.576  9.213   -19.524 1.00 92.16 77  B 1 
ATOM   3277 C  CB  . LYS B 2 77  ? 16.656  9.671   -18.718 1.00 90.78 77  B 1 
ATOM   3278 C  CG  . LYS B 2 77  ? 15.279  9.030   -18.499 1.00 85.61 77  B 1 
ATOM   3279 C  CD  . LYS B 2 77  ? 14.168  9.886   -19.125 1.00 78.97 77  B 1 
ATOM   3280 C  CE  . LYS B 2 77  ? 12.810  9.273   -18.785 1.00 70.25 77  B 1 
ATOM   3281 N  NZ  . LYS B 2 77  ? 11.676  10.090  -19.299 1.00 61.85 77  B 1 
ATOM   3282 N  N   . LEU B 2 78  ? 19.862  10.076  -17.468 1.00 94.23 78  B 1 
ATOM   3283 C  CA  . LEU B 2 78  ? 21.171  10.664  -17.705 1.00 95.07 78  B 1 
ATOM   3284 C  C   . LEU B 2 78  ? 22.287  9.614   -17.615 1.00 95.72 78  B 1 
ATOM   3285 O  O   . LEU B 2 78  ? 22.158  8.546   -17.022 1.00 94.62 78  B 1 
ATOM   3286 C  CB  . LEU B 2 78  ? 21.406  11.849  -16.745 1.00 94.68 78  B 1 
ATOM   3287 C  CG  . LEU B 2 78  ? 20.318  12.946  -16.781 1.00 94.14 78  B 1 
ATOM   3288 C  CD1 . LEU B 2 78  ? 20.667  14.063  -15.802 1.00 91.71 78  B 1 
ATOM   3289 C  CD2 . LEU B 2 78  ? 20.161  13.567  -18.174 1.00 91.29 78  B 1 
ATOM   3290 N  N   . GLU B 2 79  ? 23.420  9.939   -18.232 1.00 96.53 79  B 1 
ATOM   3291 C  CA  . GLU B 2 79  ? 24.694  9.309   -17.940 1.00 96.53 79  B 1 
ATOM   3292 C  C   . GLU B 2 79  ? 25.349  10.050  -16.771 1.00 97.03 79  B 1 
ATOM   3293 O  O   . GLU B 2 79  ? 25.520  11.266  -16.831 1.00 96.21 79  B 1 
ATOM   3294 C  CB  . GLU B 2 79  ? 25.572  9.291   -19.197 1.00 95.53 79  B 1 
ATOM   3295 C  CG  . GLU B 2 79  ? 26.865  8.508   -18.965 1.00 85.38 79  B 1 
ATOM   3296 C  CD  . GLU B 2 79  ? 27.691  8.303   -20.247 1.00 76.87 79  B 1 
ATOM   3297 O  OE1 . GLU B 2 79  ? 28.632  7.474   -20.189 1.00 69.55 79  B 1 
ATOM   3298 O  OE2 . GLU B 2 79  ? 27.383  8.935   -21.282 1.00 71.29 79  B 1 
ATOM   3299 N  N   . LEU B 2 80  ? 25.685  9.317   -15.707 1.00 96.97 80  B 1 
ATOM   3300 C  CA  . LEU B 2 80  ? 26.293  9.883   -14.509 1.00 97.24 80  B 1 
ATOM   3301 C  C   . LEU B 2 80  ? 27.800  9.629   -14.515 1.00 97.57 80  B 1 
ATOM   3302 O  O   . LEU B 2 80  ? 28.232  8.494   -14.716 1.00 96.68 80  B 1 
ATOM   3303 C  CB  . LEU B 2 80  ? 25.638  9.309   -13.244 1.00 96.64 80  B 1 
ATOM   3304 C  CG  . LEU B 2 80  ? 24.109  9.527   -13.117 1.00 95.97 80  B 1 
ATOM   3305 C  CD1 . LEU B 2 80  ? 23.620  8.968   -11.783 1.00 93.64 80  B 1 
ATOM   3306 C  CD2 . LEU B 2 80  ? 23.724  11.002  -13.187 1.00 93.13 80  B 1 
ATOM   3307 N  N   . PHE B 2 81  ? 28.594  10.668  -14.240 1.00 97.67 81  B 1 
ATOM   3308 C  CA  . PHE B 2 81  ? 30.037  10.554  -14.114 1.00 97.77 81  B 1 
ATOM   3309 C  C   . PHE B 2 81  ? 30.584  11.445  -12.988 1.00 98.05 81  B 1 
ATOM   3310 O  O   . PHE B 2 81  ? 30.055  12.521  -12.725 1.00 97.80 81  B 1 
ATOM   3311 C  CB  . PHE B 2 81  ? 30.706  10.852  -15.467 1.00 97.23 81  B 1 
ATOM   3312 C  CG  . PHE B 2 81  ? 30.405  12.222  -16.039 1.00 97.41 81  B 1 
ATOM   3313 C  CD1 . PHE B 2 81  ? 29.269  12.421  -16.842 1.00 96.15 81  B 1 
ATOM   3314 C  CD2 . PHE B 2 81  ? 31.273  13.308  -15.793 1.00 96.23 81  B 1 
ATOM   3315 C  CE1 . PHE B 2 81  ? 28.995  13.680  -17.385 1.00 95.38 81  B 1 
ATOM   3316 C  CE2 . PHE B 2 81  ? 31.010  14.572  -16.336 1.00 95.22 81  B 1 
ATOM   3317 C  CZ  . PHE B 2 81  ? 29.872  14.762  -17.136 1.00 95.66 81  B 1 
ATOM   3318 N  N   . PRO B 2 82  ? 31.652  10.994  -12.284 1.00 97.98 82  B 1 
ATOM   3319 C  CA  . PRO B 2 82  ? 32.270  11.780  -11.238 1.00 97.84 82  B 1 
ATOM   3320 C  C   . PRO B 2 82  ? 33.190  12.853  -11.828 1.00 97.91 82  B 1 
ATOM   3321 O  O   . PRO B 2 82  ? 33.913  12.626  -12.803 1.00 97.24 82  B 1 
ATOM   3322 C  CB  . PRO B 2 82  ? 33.028  10.770  -10.382 1.00 97.20 82  B 1 
ATOM   3323 C  CG  . PRO B 2 82  ? 33.444  9.705   -11.401 1.00 95.01 82  B 1 
ATOM   3324 C  CD  . PRO B 2 82  ? 32.290  9.697   -12.403 1.00 97.31 82  B 1 
ATOM   3325 N  N   . VAL B 2 83  ? 33.219  14.019  -11.185 1.00 97.96 83  B 1 
ATOM   3326 C  CA  . VAL B 2 83  ? 34.168  15.104  -11.446 1.00 97.91 83  B 1 
ATOM   3327 C  C   . VAL B 2 83  ? 34.686  15.631  -10.110 1.00 97.89 83  B 1 
ATOM   3328 O  O   . VAL B 2 83  ? 33.910  15.841  -9.186  1.00 97.11 83  B 1 
ATOM   3329 C  CB  . VAL B 2 83  ? 33.531  16.236  -12.281 1.00 97.39 83  B 1 
ATOM   3330 C  CG1 . VAL B 2 83  ? 34.478  17.422  -12.478 1.00 94.43 83  B 1 
ATOM   3331 C  CG2 . VAL B 2 83  ? 33.138  15.733  -13.675 1.00 95.17 83  B 1 
ATOM   3332 N  N   . GLU B 2 84  ? 35.990  15.835  -10.002 1.00 97.75 84  B 1 
ATOM   3333 C  CA  . GLU B 2 84  ? 36.598  16.534  -8.872  1.00 97.29 84  B 1 
ATOM   3334 C  C   . GLU B 2 84  ? 37.185  17.853  -9.368  1.00 97.12 84  B 1 
ATOM   3335 O  O   . GLU B 2 84  ? 37.932  17.858  -10.349 1.00 95.73 84  B 1 
ATOM   3336 C  CB  . GLU B 2 84  ? 37.657  15.669  -8.157  1.00 95.46 84  B 1 
ATOM   3337 C  CG  . GLU B 2 84  ? 37.052  14.404  -7.513  1.00 82.99 84  B 1 
ATOM   3338 C  CD  . GLU B 2 84  ? 38.043  13.607  -6.637  1.00 83.67 84  B 1 
ATOM   3339 O  OE1 . GLU B 2 84  ? 37.579  12.683  -5.923  1.00 77.27 84  B 1 
ATOM   3340 O  OE2 . GLU B 2 84  ? 39.254  13.910  -6.637  1.00 78.94 84  B 1 
ATOM   3341 N  N   . LEU B 2 85  ? 36.856  18.964  -8.701  1.00 97.17 85  B 1 
ATOM   3342 C  CA  . LEU B 2 85  ? 37.355  20.303  -8.996  1.00 96.78 85  B 1 
ATOM   3343 C  C   . LEU B 2 85  ? 37.976  20.909  -7.751  1.00 96.70 85  B 1 
ATOM   3344 O  O   . LEU B 2 85  ? 37.390  20.882  -6.674  1.00 95.34 85  B 1 
ATOM   3345 C  CB  . LEU B 2 85  ? 36.215  21.205  -9.507  1.00 95.71 85  B 1 
ATOM   3346 C  CG  . LEU B 2 85  ? 35.754  20.907  -10.938 1.00 94.40 85  B 1 
ATOM   3347 C  CD1 . LEU B 2 85  ? 34.567  21.803  -11.281 1.00 91.77 85  B 1 
ATOM   3348 C  CD2 . LEU B 2 85  ? 36.840  21.180  -11.971 1.00 91.98 85  B 1 
ATOM   3349 N  N   . GLU B 2 86  ? 39.143  21.502  -7.909  1.00 96.53 86  B 1 
ATOM   3350 C  CA  . GLU B 2 86  ? 39.763  22.280  -6.851  1.00 95.98 86  B 1 
ATOM   3351 C  C   . GLU B 2 86  ? 39.222  23.713  -6.904  1.00 95.88 86  B 1 
ATOM   3352 O  O   . GLU B 2 86  ? 39.389  24.418  -7.904  1.00 94.40 86  B 1 
ATOM   3353 C  CB  . GLU B 2 86  ? 41.289  22.168  -6.955  1.00 94.83 86  B 1 
ATOM   3354 C  CG  . GLU B 2 86  ? 41.978  22.587  -5.652  1.00 85.63 86  B 1 
ATOM   3355 C  CD  . GLU B 2 86  ? 43.466  22.175  -5.593  1.00 77.91 86  B 1 
ATOM   3356 O  OE1 . GLU B 2 86  ? 44.016  22.151  -4.462  1.00 70.10 86  B 1 
ATOM   3357 O  OE2 . GLU B 2 86  ? 44.051  21.861  -6.650  1.00 71.14 86  B 1 
ATOM   3358 N  N   . LYS B 2 87  ? 38.543  24.127  -5.841  1.00 95.71 87  B 1 
ATOM   3359 C  CA  . LYS B 2 87  ? 37.983  25.467  -5.704  1.00 95.37 87  B 1 
ATOM   3360 C  C   . LYS B 2 87  ? 39.118  26.456  -5.447  1.00 94.44 87  B 1 
ATOM   3361 O  O   . LYS B 2 87  ? 39.839  26.306  -4.454  1.00 91.94 87  B 1 
ATOM   3362 C  CB  . LYS B 2 87  ? 36.920  25.455  -4.603  1.00 94.06 87  B 1 
ATOM   3363 C  CG  . LYS B 2 87  ? 36.127  26.759  -4.557  1.00 92.96 87  B 1 
ATOM   3364 C  CD  . LYS B 2 87  ? 34.975  26.628  -3.542  1.00 92.16 87  B 1 
ATOM   3365 C  CE  . LYS B 2 87  ? 34.046  27.827  -3.606  1.00 90.13 87  B 1 
ATOM   3366 N  NZ  . LYS B 2 87  ? 32.803  27.581  -2.833  1.00 86.59 87  B 1 
ATOM   3367 N  N   . ASP B 2 88  ? 39.254  27.449  -6.312  1.00 93.71 88  B 1 
ATOM   3368 C  CA  . ASP B 2 88  ? 40.245  28.512  -6.181  1.00 92.36 88  B 1 
ATOM   3369 C  C   . ASP B 2 88  ? 39.637  29.802  -5.610  1.00 92.42 88  B 1 
ATOM   3370 O  O   . ASP B 2 88  ? 38.520  29.804  -5.063  1.00 88.58 88  B 1 
ATOM   3371 C  CB  . ASP B 2 88  ? 40.984  28.685  -7.526  1.00 88.57 88  B 1 
ATOM   3372 C  CG  . ASP B 2 88  ? 40.100  29.095  -8.711  1.00 86.09 88  B 1 
ATOM   3373 O  OD1 . ASP B 2 88  ? 39.007  29.616  -8.478  1.00 79.44 88  B 1 
ATOM   3374 O  OD2 . ASP B 2 88  ? 40.566  28.890  -9.860  1.00 81.03 88  B 1 
ATOM   3375 N  N   . GLU B 2 89  ? 40.390  30.902  -5.677  1.00 92.19 89  B 1 
ATOM   3376 C  CA  . GLU B 2 89  ? 39.945  32.210  -5.176  1.00 91.33 89  B 1 
ATOM   3377 C  C   . GLU B 2 89  ? 38.717  32.744  -5.923  1.00 91.88 89  B 1 
ATOM   3378 O  O   . GLU B 2 89  ? 37.895  33.438  -5.333  1.00 87.34 89  B 1 
ATOM   3379 C  CB  . GLU B 2 89  ? 41.103  33.229  -5.254  1.00 89.06 89  B 1 
ATOM   3380 C  CG  . GLU B 2 89  ? 42.297  32.848  -4.344  1.00 76.79 89  B 1 
ATOM   3381 C  CD  . GLU B 2 89  ? 43.403  33.923  -4.269  1.00 66.82 89  B 1 
ATOM   3382 O  OE1 . GLU B 2 89  ? 44.317  33.746  -3.415  1.00 60.43 89  B 1 
ATOM   3383 O  OE2 . GLU B 2 89  ? 43.367  34.910  -5.032  1.00 60.72 89  B 1 
ATOM   3384 N  N   . ASP B 2 90  ? 38.554  32.358  -7.198  1.00 91.94 90  B 1 
ATOM   3385 C  CA  . ASP B 2 90  ? 37.430  32.747  -8.054  1.00 92.29 90  B 1 
ATOM   3386 C  C   . ASP B 2 90  ? 36.258  31.748  -7.971  1.00 92.87 90  B 1 
ATOM   3387 O  O   . ASP B 2 90  ? 35.245  31.875  -8.664  1.00 88.18 90  B 1 
ATOM   3388 C  CB  . ASP B 2 90  ? 37.927  32.940  -9.495  1.00 89.83 90  B 1 
ATOM   3389 C  CG  . ASP B 2 90  ? 38.934  34.096  -9.661  1.00 85.99 90  B 1 
ATOM   3390 O  OD1 . ASP B 2 90  ? 38.720  35.157  -9.041  1.00 79.19 90  B 1 
ATOM   3391 O  OD2 . ASP B 2 90  ? 39.880  33.933  -10.460 1.00 79.28 90  B 1 
ATOM   3392 N  N   . GLY B 2 91  ? 36.378  30.739  -7.114  1.00 93.46 91  B 1 
ATOM   3393 C  CA  . GLY B 2 91  ? 35.372  29.707  -6.906  1.00 93.80 91  B 1 
ATOM   3394 C  C   . GLY B 2 91  ? 35.558  28.496  -7.816  1.00 95.06 91  B 1 
ATOM   3395 O  O   . GLY B 2 91  ? 36.666  28.060  -8.107  1.00 93.10 91  B 1 
ATOM   3396 N  N   . LEU B 2 92  ? 34.454  27.916  -8.262  1.00 94.89 92  B 1 
ATOM   3397 C  CA  . LEU B 2 92  ? 34.429  26.750  -9.157  1.00 95.28 92  B 1 
ATOM   3398 C  C   . LEU B 2 92  ? 34.347  27.155  -10.636 1.00 95.68 92  B 1 
ATOM   3399 O  O   . LEU B 2 92  ? 34.557  26.323  -11.514 1.00 93.83 92  B 1 
ATOM   3400 C  CB  . LEU B 2 92  ? 33.258  25.846  -8.745  1.00 94.67 92  B 1 
ATOM   3401 C  CG  . LEU B 2 92  ? 33.425  25.211  -7.348  1.00 93.96 92  B 1 
ATOM   3402 C  CD1 . LEU B 2 92  ? 32.096  24.642  -6.869  1.00 90.75 92  B 1 
ATOM   3403 C  CD2 . LEU B 2 92  ? 34.448  24.077  -7.364  1.00 90.80 92  B 1 
ATOM   3404 N  N   . GLY B 2 93  ? 34.043  28.420  -10.913 1.00 95.01 93  B 1 
ATOM   3405 C  CA  . GLY B 2 93  ? 33.884  28.931  -12.275 1.00 95.41 93  B 1 
ATOM   3406 C  C   . GLY B 2 93  ? 32.641  28.389  -12.977 1.00 96.13 93  B 1 
ATOM   3407 O  O   . GLY B 2 93  ? 32.685  28.085  -14.172 1.00 94.45 93  B 1 
ATOM   3408 N  N   . ILE B 2 94  ? 31.543  28.242  -12.246 1.00 95.55 94  B 1 
ATOM   3409 C  CA  . ILE B 2 94  ? 30.272  27.740  -12.764 1.00 95.67 94  B 1 
ATOM   3410 C  C   . ILE B 2 94  ? 29.152  28.695  -12.353 1.00 95.48 94  B 1 
ATOM   3411 O  O   . ILE B 2 94  ? 29.017  29.029  -11.182 1.00 94.23 94  B 1 
ATOM   3412 C  CB  . ILE B 2 94  ? 30.002  26.302  -12.261 1.00 94.71 94  B 1 
ATOM   3413 C  CG1 . ILE B 2 94  ? 31.150  25.329  -12.637 1.00 90.69 94  B 1 
ATOM   3414 C  CG2 . ILE B 2 94  ? 28.670  25.777  -12.819 1.00 90.65 94  B 1 
ATOM   3415 C  CD1 . ILE B 2 94  ? 31.018  23.928  -12.018 1.00 90.33 94  B 1 
ATOM   3416 N  N   . SER B 2 95  ? 28.314  29.080  -13.306 1.00 94.94 95  B 1 
ATOM   3417 C  CA  . SER B 2 95  ? 26.998  29.633  -13.008 1.00 94.34 95  B 1 
ATOM   3418 C  C   . SER B 2 95  ? 25.965  28.520  -13.118 1.00 94.52 95  B 1 
ATOM   3419 O  O   . SER B 2 95  ? 25.944  27.779  -14.109 1.00 93.34 95  B 1 
ATOM   3420 C  CB  . SER B 2 95  ? 26.655  30.793  -13.938 1.00 92.14 95  B 1 
ATOM   3421 O  OG  . SER B 2 95  ? 25.508  31.476  -13.490 1.00 78.64 95  B 1 
ATOM   3422 N  N   . ILE B 2 96  ? 25.135  28.378  -12.102 1.00 93.70 96  B 1 
ATOM   3423 C  CA  . ILE B 2 96  ? 24.091  27.357  -12.041 1.00 93.29 96  B 1 
ATOM   3424 C  C   . ILE B 2 96  ? 22.709  27.969  -12.199 1.00 92.89 96  B 1 
ATOM   3425 O  O   . ILE B 2 96  ? 22.455  29.104  -11.808 1.00 91.86 96  B 1 
ATOM   3426 C  CB  . ILE B 2 96  ? 24.181  26.491  -10.770 1.00 92.00 96  B 1 
ATOM   3427 C  CG1 . ILE B 2 96  ? 24.038  27.328  -9.475  1.00 87.91 96  B 1 
ATOM   3428 C  CG2 . ILE B 2 96  ? 25.492  25.688  -10.762 1.00 87.17 96  B 1 
ATOM   3429 C  CD1 . ILE B 2 96  ? 23.332  26.563  -8.369  1.00 86.52 96  B 1 
ATOM   3430 N  N   . ILE B 2 97  ? 21.792  27.164  -12.707 1.00 92.68 97  B 1 
ATOM   3431 C  CA  . ILE B 2 97  ? 20.365  27.431  -12.715 1.00 91.65 97  B 1 
ATOM   3432 C  C   . ILE B 2 97  ? 19.638  26.276  -12.030 1.00 91.45 97  B 1 
ATOM   3433 O  O   . ILE B 2 97  ? 19.820  25.112  -12.375 1.00 91.35 97  B 1 
ATOM   3434 C  CB  . ILE B 2 97  ? 19.866  27.737  -14.139 1.00 89.05 97  B 1 
ATOM   3435 C  CG1 . ILE B 2 97  ? 18.398  28.190  -14.116 1.00 82.80 97  B 1 
ATOM   3436 C  CG2 . ILE B 2 97  ? 20.072  26.561  -15.111 1.00 81.82 97  B 1 
ATOM   3437 C  CD1 . ILE B 2 97  ? 17.914  28.773  -15.447 1.00 77.65 97  B 1 
ATOM   3438 N  N   . GLY B 2 98  ? 18.822  26.607  -11.043 1.00 90.90 98  B 1 
ATOM   3439 C  CA  . GLY B 2 98  ? 17.857  25.694  -10.466 1.00 89.56 98  B 1 
ATOM   3440 C  C   . GLY B 2 98  ? 16.586  25.710  -11.287 1.00 88.58 98  B 1 
ATOM   3441 O  O   . GLY B 2 98  ? 15.942  26.752  -11.394 1.00 86.37 98  B 1 
ATOM   3442 N  N   . MET B 2 99  ? 16.219  24.575  -11.854 1.00 88.48 99  B 1 
ATOM   3443 C  CA  . MET B 2 99  ? 14.940  24.389  -12.538 1.00 87.30 99  B 1 
ATOM   3444 C  C   . MET B 2 99  ? 14.057  23.501  -11.678 1.00 86.82 99  B 1 
ATOM   3445 O  O   . MET B 2 99  ? 14.418  22.360  -11.390 1.00 83.96 99  B 1 
ATOM   3446 C  CB  . MET B 2 99  ? 15.147  23.796  -13.929 1.00 84.51 99  B 1 
ATOM   3447 C  CG  . MET B 2 99  ? 15.938  24.741  -14.832 1.00 79.13 99  B 1 
ATOM   3448 S  SD  . MET B 2 99  ? 16.035  24.216  -16.562 1.00 72.61 99  B 1 
ATOM   3449 C  CE  . MET B 2 99  ? 14.332  24.485  -17.087 1.00 64.42 99  B 1 
ATOM   3450 N  N   . GLY B 2 100 ? 12.928  24.037  -11.255 1.00 83.60 100 B 1 
ATOM   3451 C  CA  . GLY B 2 100 ? 12.018  23.388  -10.334 1.00 81.14 100 B 1 
ATOM   3452 C  C   . GLY B 2 100 ? 10.813  22.761  -11.009 1.00 80.95 100 B 1 
ATOM   3453 O  O   . GLY B 2 100 ? 10.470  23.043  -12.157 1.00 76.16 100 B 1 
ATOM   3454 N  N   . VAL B 2 101 ? 10.158  21.921  -10.231 1.00 80.69 101 B 1 
ATOM   3455 C  CA  . VAL B 2 101 ? 8.817   21.402  -10.491 1.00 78.34 101 B 1 
ATOM   3456 C  C   . VAL B 2 101 ? 7.984   21.658  -9.243  1.00 76.50 101 B 1 
ATOM   3457 O  O   . VAL B 2 101 ? 8.508   21.624  -8.132  1.00 70.38 101 B 1 
ATOM   3458 C  CB  . VAL B 2 101 ? 8.798   19.903  -10.881 1.00 74.21 101 B 1 
ATOM   3459 C  CG1 . VAL B 2 101 ? 8.009   19.712  -12.167 1.00 67.06 101 B 1 
ATOM   3460 C  CG2 . VAL B 2 101 ? 10.169  19.267  -11.104 1.00 69.84 101 B 1 
ATOM   3461 N  N   . GLY B 2 102 ? 6.696   21.928  -9.406  1.00 71.23 102 B 1 
ATOM   3462 C  CA  . GLY B 2 102 ? 5.769   22.172  -8.298  1.00 68.72 102 B 1 
ATOM   3463 C  C   . GLY B 2 102 ? 5.648   23.631  -7.857  1.00 70.56 102 B 1 
ATOM   3464 O  O   . GLY B 2 102 ? 5.061   23.886  -6.806  1.00 67.00 102 B 1 
ATOM   3465 N  N   . ALA B 2 103 ? 6.140   24.610  -8.647  1.00 70.20 103 B 1 
ATOM   3466 C  CA  . ALA B 2 103 ? 6.049   26.033  -8.297  1.00 68.11 103 B 1 
ATOM   3467 C  C   . ALA B 2 103 ? 4.606   26.515  -8.085  1.00 69.13 103 B 1 
ATOM   3468 O  O   . ALA B 2 103 ? 4.357   27.312  -7.181  1.00 65.71 103 B 1 
ATOM   3469 C  CB  . ALA B 2 103 ? 6.737   26.860  -9.381  1.00 64.40 103 B 1 
ATOM   3470 N  N   . ASP B 2 104 ? 3.639   25.995  -8.841  1.00 68.89 104 B 1 
ATOM   3471 C  CA  . ASP B 2 104 ? 2.220   26.354  -8.679  1.00 68.13 104 B 1 
ATOM   3472 C  C   . ASP B 2 104 ? 1.664   25.965  -7.303  1.00 69.03 104 B 1 
ATOM   3473 O  O   . ASP B 2 104 ? 0.730   26.590  -6.800  1.00 65.55 104 B 1 
ATOM   3474 C  CB  . ASP B 2 104 ? 1.361   25.667  -9.753  1.00 64.35 104 B 1 
ATOM   3475 C  CG  . ASP B 2 104 ? 1.620   26.147  -11.173 1.00 59.89 104 B 1 
ATOM   3476 O  OD1 . ASP B 2 104 ? 2.141   27.272  -11.352 1.00 54.54 104 B 1 
ATOM   3477 O  OD2 . ASP B 2 104 ? 1.335   25.368  -12.096 1.00 54.82 104 B 1 
ATOM   3478 N  N   . ALA B 2 105 ? 2.240   24.948  -6.666  1.00 67.47 105 B 1 
ATOM   3479 C  CA  . ALA B 2 105 ? 1.883   24.523  -5.319  1.00 66.00 105 B 1 
ATOM   3480 C  C   . ALA B 2 105 ? 2.672   25.272  -4.225  1.00 67.28 105 B 1 
ATOM   3481 O  O   . ALA B 2 105 ? 2.537   24.959  -3.040  1.00 63.43 105 B 1 
ATOM   3482 C  CB  . ALA B 2 105 ? 2.046   23.003  -5.240  1.00 63.41 105 B 1 
ATOM   3483 N  N   . GLY B 2 106 ? 3.516   26.229  -4.603  1.00 66.09 106 B 1 
ATOM   3484 C  CA  . GLY B 2 106 ? 4.412   26.927  -3.682  1.00 64.47 106 B 1 
ATOM   3485 C  C   . GLY B 2 106 ? 5.574   26.069  -3.169  1.00 67.46 106 B 1 
ATOM   3486 O  O   . GLY B 2 106 ? 6.325   26.490  -2.294  1.00 63.98 106 B 1 
ATOM   3487 N  N   . LEU B 2 107 ? 5.733   24.868  -3.710  1.00 70.57 107 B 1 
ATOM   3488 C  CA  . LEU B 2 107 ? 6.803   23.932  -3.389  1.00 71.33 107 B 1 
ATOM   3489 C  C   . LEU B 2 107 ? 7.856   23.988  -4.489  1.00 75.25 107 B 1 
ATOM   3490 O  O   . LEU B 2 107 ? 7.673   23.472  -5.591  1.00 70.95 107 B 1 
ATOM   3491 C  CB  . LEU B 2 107 ? 6.205   22.531  -3.207  1.00 65.06 107 B 1 
ATOM   3492 C  CG  . LEU B 2 107 ? 5.662   22.320  -1.787  1.00 59.91 107 B 1 
ATOM   3493 C  CD1 . LEU B 2 107 ? 4.511   21.326  -1.804  1.00 56.10 107 B 1 
ATOM   3494 C  CD2 . LEU B 2 107 ? 6.758   21.788  -0.853  1.00 56.91 107 B 1 
ATOM   3495 N  N   . GLU B 2 108 ? 9.003   24.582  -4.168  1.00 77.52 108 B 1 
ATOM   3496 C  CA  . GLU B 2 108 ? 10.158  24.594  -5.054  1.00 78.17 108 B 1 
ATOM   3497 C  C   . GLU B 2 108 ? 11.044  23.386  -4.761  1.00 81.89 108 B 1 
ATOM   3498 O  O   . GLU B 2 108 ? 11.837  23.387  -3.815  1.00 79.37 108 B 1 
ATOM   3499 C  CB  . GLU B 2 108 ? 10.940  25.900  -4.933  1.00 70.13 108 B 1 
ATOM   3500 C  CG  . GLU B 2 108 ? 10.146  27.110  -5.436  1.00 60.33 108 B 1 
ATOM   3501 C  CD  . GLU B 2 108 ? 11.029  28.349  -5.601  1.00 56.05 108 B 1 
ATOM   3502 O  OE1 . GLU B 2 108 ? 10.694  29.172  -6.471  1.00 50.56 108 B 1 
ATOM   3503 O  OE2 . GLU B 2 108 ? 12.075  28.442  -4.916  1.00 51.64 108 B 1 
ATOM   3504 N  N   . LYS B 2 109 ? 10.931  22.372  -5.593  1.00 86.06 109 B 1 
ATOM   3505 C  CA  . LYS B 2 109 ? 11.881  21.267  -5.675  1.00 87.97 109 B 1 
ATOM   3506 C  C   . LYS B 2 109 ? 12.691  21.433  -6.951  1.00 88.85 109 B 1 
ATOM   3507 O  O   . LYS B 2 109 ? 12.126  21.474  -8.039  1.00 87.50 109 B 1 
ATOM   3508 C  CB  . LYS B 2 109 ? 11.142  19.921  -5.621  1.00 87.16 109 B 1 
ATOM   3509 C  CG  . LYS B 2 109 ? 10.390  19.691  -4.308  1.00 86.19 109 B 1 
ATOM   3510 C  CD  . LYS B 2 109 ? 11.322  19.509  -3.115  1.00 83.93 109 B 1 
ATOM   3511 C  CE  . LYS B 2 109 ? 10.493  19.198  -1.860  1.00 82.91 109 B 1 
ATOM   3512 N  NZ  . LYS B 2 109 ? 11.326  18.635  -0.789  1.00 78.53 109 B 1 
ATOM   3513 N  N   . LEU B 2 110 ? 14.006  21.556  -6.820  1.00 89.54 110 B 1 
ATOM   3514 C  CA  . LEU B 2 110 ? 14.896  21.957  -7.899  1.00 90.76 110 B 1 
ATOM   3515 C  C   . LEU B 2 110 ? 15.817  20.807  -8.322  1.00 92.31 110 B 1 
ATOM   3516 O  O   . LEU B 2 110 ? 16.323  20.050  -7.495  1.00 92.06 110 B 1 
ATOM   3517 C  CB  . LEU B 2 110 ? 15.709  23.195  -7.490  1.00 88.86 110 B 1 
ATOM   3518 C  CG  . LEU B 2 110 ? 14.885  24.411  -7.019  1.00 86.52 110 B 1 
ATOM   3519 C  CD1 . LEU B 2 110 ? 15.818  25.514  -6.534  1.00 83.06 110 B 1 
ATOM   3520 C  CD2 . LEU B 2 110 ? 14.021  24.985  -8.135  1.00 82.42 110 B 1 
ATOM   3521 N  N   . GLY B 2 111 ? 16.088  20.747  -9.638  1.00 90.92 111 B 1 
ATOM   3522 C  CA  . GLY B 2 111 ? 17.315  20.183  -10.183 1.00 91.31 111 B 1 
ATOM   3523 C  C   . GLY B 2 111 ? 18.293  21.322  -10.479 1.00 91.84 111 B 1 
ATOM   3524 O  O   . GLY B 2 111 ? 17.872  22.387  -10.931 1.00 90.92 111 B 1 
ATOM   3525 N  N   . ILE B 2 112 ? 19.575  21.118  -10.212 1.00 93.55 112 B 1 
ATOM   3526 C  CA  . ILE B 2 112 ? 20.611  22.129  -10.412 1.00 94.34 112 B 1 
ATOM   3527 C  C   . ILE B 2 112 ? 21.363  21.826  -11.704 1.00 94.74 112 B 1 
ATOM   3528 O  O   . ILE B 2 112 ? 21.914  20.742  -11.860 1.00 94.57 112 B 1 
ATOM   3529 C  CB  . ILE B 2 112 ? 21.548  22.193  -9.185  1.00 94.00 112 B 1 
ATOM   3530 C  CG1 . ILE B 2 112 ? 20.797  22.380  -7.842  1.00 92.34 112 B 1 
ATOM   3531 C  CG2 . ILE B 2 112 ? 22.586  23.303  -9.372  1.00 92.82 112 B 1 
ATOM   3532 C  CD1 . ILE B 2 112 ? 19.893  23.619  -7.773  1.00 89.99 112 B 1 
ATOM   3533 N  N   . PHE B 2 113 ? 21.410  22.795  -12.615 1.00 93.81 113 B 1 
ATOM   3534 C  CA  . PHE B 2 113 ? 22.031  22.652  -13.927 1.00 93.68 113 B 1 
ATOM   3535 C  C   . PHE B 2 113 ? 23.111  23.715  -14.139 1.00 94.04 113 B 1 
ATOM   3536 O  O   . PHE B 2 113 ? 23.002  24.835  -13.644 1.00 93.41 113 B 1 
ATOM   3537 C  CB  . PHE B 2 113 ? 20.968  22.731  -15.027 1.00 92.54 113 B 1 
ATOM   3538 C  CG  . PHE B 2 113 ? 19.898  21.663  -14.930 1.00 92.32 113 B 1 
ATOM   3539 C  CD1 . PHE B 2 113 ? 20.031  20.456  -15.639 1.00 89.00 113 B 1 
ATOM   3540 C  CD2 . PHE B 2 113 ? 18.772  21.857  -14.106 1.00 88.85 113 B 1 
ATOM   3541 C  CE1 . PHE B 2 113 ? 19.056  19.458  -15.533 1.00 88.04 113 B 1 
ATOM   3542 C  CE2 . PHE B 2 113 ? 17.796  20.862  -13.992 1.00 88.00 113 B 1 
ATOM   3543 C  CZ  . PHE B 2 113 ? 17.934  19.659  -14.702 1.00 89.79 113 B 1 
ATOM   3544 N  N   . VAL B 2 114 ? 24.135  23.373  -14.918 1.00 93.88 114 B 1 
ATOM   3545 C  CA  . VAL B 2 114 ? 25.175  24.310  -15.334 1.00 94.66 114 B 1 
ATOM   3546 C  C   . VAL B 2 114 ? 24.613  25.224  -16.425 1.00 94.24 114 B 1 
ATOM   3547 O  O   . VAL B 2 114 ? 24.307  24.779  -17.527 1.00 93.11 114 B 1 
ATOM   3548 C  CB  . VAL B 2 114 ? 26.422  23.557  -15.814 1.00 95.09 114 B 1 
ATOM   3549 C  CG1 . VAL B 2 114 ? 27.507  24.528  -16.265 1.00 92.96 114 B 1 
ATOM   3550 C  CG2 . VAL B 2 114 ? 26.996  22.689  -14.686 1.00 92.24 114 B 1 
ATOM   3551 N  N   . LYS B 2 115 ? 24.501  26.523  -16.114 1.00 93.45 115 B 1 
ATOM   3552 C  CA  . LYS B 2 115 ? 24.051  27.541  -17.065 1.00 93.00 115 B 1 
ATOM   3553 C  C   . LYS B 2 115 ? 25.212  28.084  -17.896 1.00 92.90 115 B 1 
ATOM   3554 O  O   . LYS B 2 115 ? 25.097  28.238  -19.113 1.00 92.10 115 B 1 
ATOM   3555 C  CB  . LYS B 2 115 ? 23.349  28.664  -16.278 1.00 91.56 115 B 1 
ATOM   3556 C  CG  . LYS B 2 115 ? 22.743  29.718  -17.216 1.00 86.54 115 B 1 
ATOM   3557 C  CD  . LYS B 2 115 ? 22.132  30.855  -16.397 1.00 82.63 115 B 1 
ATOM   3558 C  CE  . LYS B 2 115 ? 21.544  31.914  -17.325 1.00 75.47 115 B 1 
ATOM   3559 N  NZ  . LYS B 2 115 ? 21.032  33.062  -16.553 1.00 67.76 115 B 1 
ATOM   3560 N  N   . THR B 2 116 ? 26.330  28.364  -17.236 1.00 93.85 116 B 1 
ATOM   3561 C  CA  . THR B 2 116 ? 27.557  28.859  -17.871 1.00 94.17 116 B 1 
ATOM   3562 C  C   . THR B 2 116 ? 28.781  28.278  -17.186 1.00 94.78 116 B 1 
ATOM   3563 O  O   . THR B 2 116 ? 28.777  28.042  -15.982 1.00 94.20 116 B 1 
ATOM   3564 C  CB  . THR B 2 116 ? 27.636  30.401  -17.871 1.00 92.21 116 B 1 
ATOM   3565 O  OG1 . THR B 2 116 ? 27.253  30.948  -16.640 1.00 83.86 116 B 1 
ATOM   3566 C  CG2 . THR B 2 116 ? 26.727  31.026  -18.921 1.00 82.78 116 B 1 
ATOM   3567 N  N   . VAL B 2 117 ? 29.846  28.075  -17.959 1.00 95.51 117 B 1 
ATOM   3568 C  CA  . VAL B 2 117 ? 31.186  27.752  -17.464 1.00 95.83 117 B 1 
ATOM   3569 C  C   . VAL B 2 117 ? 32.062  28.981  -17.704 1.00 95.54 117 B 1 
ATOM   3570 O  O   . VAL B 2 117 ? 32.178  29.434  -18.845 1.00 94.25 117 B 1 
ATOM   3571 C  CB  . VAL B 2 117 ? 31.749  26.495  -18.149 1.00 95.25 117 B 1 
ATOM   3572 C  CG1 . VAL B 2 117 ? 33.154  26.175  -17.647 1.00 90.31 117 B 1 
ATOM   3573 C  CG2 . VAL B 2 117 ? 30.856  25.271  -17.875 1.00 91.68 117 B 1 
ATOM   3574 N  N   . THR B 2 118 ? 32.627  29.528  -16.642 1.00 96.04 118 B 1 
ATOM   3575 C  CA  . THR B 2 118 ? 33.396  30.768  -16.693 1.00 95.31 118 B 1 
ATOM   3576 C  C   . THR B 2 118 ? 34.739  30.540  -17.379 1.00 95.54 118 B 1 
ATOM   3577 O  O   . THR B 2 118 ? 35.484  29.620  -17.019 1.00 94.67 118 B 1 
ATOM   3578 C  CB  . THR B 2 118 ? 33.599  31.350  -15.286 1.00 93.29 118 B 1 
ATOM   3579 O  OG1 . THR B 2 118 ? 32.351  31.467  -14.639 1.00 87.37 118 B 1 
ATOM   3580 C  CG2 . THR B 2 118 ? 34.221  32.739  -15.307 1.00 86.93 118 B 1 
ATOM   3581 N  N   . GLU B 2 119 ? 35.072  31.382  -18.337 1.00 95.26 119 B 1 
ATOM   3582 C  CA  . GLU B 2 119 ? 36.348  31.313  -19.041 1.00 94.75 119 B 1 
ATOM   3583 C  C   . GLU B 2 119 ? 37.525  31.511  -18.082 1.00 94.28 119 B 1 
ATOM   3584 O  O   . GLU B 2 119 ? 37.557  32.457  -17.291 1.00 90.90 119 B 1 
ATOM   3585 C  CB  . GLU B 2 119 ? 36.391  32.329  -20.195 1.00 93.41 119 B 1 
ATOM   3586 C  CG  . GLU B 2 119 ? 36.399  31.635  -21.560 1.00 81.10 119 B 1 
ATOM   3587 C  CD  . GLU B 2 119 ? 36.610  32.583  -22.745 1.00 71.46 119 B 1 
ATOM   3588 O  OE1 . GLU B 2 119 ? 36.870  32.051  -23.852 1.00 65.46 119 B 1 
ATOM   3589 O  OE2 . GLU B 2 119 ? 36.534  33.810  -22.561 1.00 66.45 119 B 1 
ATOM   3590 N  N   . GLY B 2 120 ? 38.506  30.598  -18.120 1.00 94.14 120 B 1 
ATOM   3591 C  CA  . GLY B 2 120 ? 39.665  30.594  -17.219 1.00 93.98 120 B 1 
ATOM   3592 C  C   . GLY B 2 120 ? 39.405  30.017  -15.828 1.00 94.73 120 B 1 
ATOM   3593 O  O   . GLY B 2 120 ? 40.370  29.761  -15.106 1.00 91.92 120 B 1 
ATOM   3594 N  N   . GLY B 2 121 ? 38.152  29.745  -15.457 1.00 95.08 121 B 1 
ATOM   3595 C  CA  . GLY B 2 121 ? 37.776  29.167  -14.170 1.00 95.07 121 B 1 
ATOM   3596 C  C   . GLY B 2 121 ? 38.163  27.690  -13.999 1.00 95.92 121 B 1 
ATOM   3597 O  O   . GLY B 2 121 ? 38.550  27.005  -14.953 1.00 95.13 121 B 1 
ATOM   3598 N  N   . ALA B 2 122 ? 38.033  27.168  -12.779 1.00 96.02 122 B 1 
ATOM   3599 C  CA  . ALA B 2 122 ? 38.417  25.796  -12.435 1.00 96.18 122 B 1 
ATOM   3600 C  C   . ALA B 2 122 ? 37.701  24.733  -13.295 1.00 96.51 122 B 1 
ATOM   3601 O  O   . ALA B 2 122 ? 38.350  23.825  -13.819 1.00 95.52 122 B 1 
ATOM   3602 C  CB  . ALA B 2 122 ? 38.140  25.580  -10.944 1.00 95.38 122 B 1 
ATOM   3603 N  N   . ALA B 2 123 ? 36.394  24.889  -13.511 1.00 96.49 123 B 1 
ATOM   3604 C  CA  . ALA B 2 123 ? 35.601  23.965  -14.319 1.00 96.78 123 B 1 
ATOM   3605 C  C   . ALA B 2 123 ? 36.024  23.961  -15.801 1.00 96.85 123 B 1 
ATOM   3606 O  O   . ALA B 2 123 ? 36.087  22.899  -16.420 1.00 96.11 123 B 1 
ATOM   3607 C  CB  . ALA B 2 123 ? 34.127  24.350  -14.184 1.00 96.49 123 B 1 
ATOM   3608 N  N   . GLN B 2 124 ? 36.348  25.119  -16.369 1.00 96.67 124 B 1 
ATOM   3609 C  CA  . GLN B 2 124 ? 36.820  25.197  -17.753 1.00 96.59 124 B 1 
ATOM   3610 C  C   . GLN B 2 124 ? 38.208  24.565  -17.904 1.00 96.22 124 B 1 
ATOM   3611 O  O   . GLN B 2 124 ? 38.448  23.835  -18.864 1.00 95.30 124 B 1 
ATOM   3612 C  CB  . GLN B 2 124 ? 36.840  26.652  -18.236 1.00 95.85 124 B 1 
ATOM   3613 C  CG  . GLN B 2 124 ? 36.984  26.722  -19.768 1.00 93.21 124 B 1 
ATOM   3614 C  CD  . GLN B 2 124 ? 37.450  28.079  -20.270 1.00 89.75 124 B 1 
ATOM   3615 O  OE1 . GLN B 2 124 ? 38.266  28.738  -19.666 1.00 82.27 124 B 1 
ATOM   3616 N  NE2 . GLN B 2 124 ? 36.996  28.513  -21.425 1.00 78.06 124 B 1 
ATOM   3617 N  N   . ARG B 2 125 ? 39.121  24.799  -16.959 1.00 96.50 125 B 1 
ATOM   3618 C  CA  . ARG B 2 125 ? 40.473  24.228  -16.982 1.00 95.81 125 B 1 
ATOM   3619 C  C   . ARG B 2 125 ? 40.456  22.699  -16.841 1.00 96.06 125 B 1 
ATOM   3620 O  O   . ARG B 2 125 ? 41.284  22.045  -17.475 1.00 95.02 125 B 1 
ATOM   3621 C  CB  . ARG B 2 125 ? 41.333  24.846  -15.865 1.00 94.85 125 B 1 
ATOM   3622 C  CG  . ARG B 2 125 ? 41.638  26.348  -16.081 1.00 90.25 125 B 1 
ATOM   3623 C  CD  . ARG B 2 125 ? 42.663  26.893  -15.071 1.00 88.87 125 B 1 
ATOM   3624 N  NE  . ARG B 2 125 ? 42.302  26.650  -13.675 1.00 83.65 125 B 1 
ATOM   3625 C  CZ  . ARG B 2 125 ? 41.902  27.517  -12.748 1.00 80.56 125 B 1 
ATOM   3626 N  NH1 . ARG B 2 125 ? 41.772  28.788  -12.956 1.00 69.51 125 B 1 
ATOM   3627 N  NH2 . ARG B 2 125 ? 41.626  27.106  -11.555 1.00 71.64 125 B 1 
ATOM   3628 N  N   . ASP B 2 126 ? 39.541  22.150  -16.059 1.00 96.18 126 B 1 
ATOM   3629 C  CA  . ASP B 2 126 ? 39.328  20.702  -15.953 1.00 95.99 126 B 1 
ATOM   3630 C  C   . ASP B 2 126 ? 38.745  20.113  -17.245 1.00 96.02 126 B 1 
ATOM   3631 O  O   . ASP B 2 126 ? 39.171  19.053  -17.717 1.00 94.05 126 B 1 
ATOM   3632 C  CB  . ASP B 2 126 ? 38.417  20.427  -14.758 1.00 95.75 126 B 1 
ATOM   3633 C  CG  . ASP B 2 126 ? 38.151  18.942  -14.600 1.00 95.85 126 B 1 
ATOM   3634 O  OD1 . ASP B 2 126 ? 37.164  18.418  -15.157 1.00 91.41 126 B 1 
ATOM   3635 O  OD2 . ASP B 2 126 ? 38.953  18.253  -13.923 1.00 91.77 126 B 1 
ATOM   3636 N  N   . GLY B 2 127 ? 37.797  20.802  -17.870 1.00 96.16 127 B 1 
ATOM   3637 C  CA  . GLY B 2 127 ? 37.250  20.509  -19.189 1.00 95.97 127 B 1 
ATOM   3638 C  C   . GLY B 2 127 ? 36.155  19.443  -19.243 1.00 96.52 127 B 1 
ATOM   3639 O  O   . GLY B 2 127 ? 35.647  19.162  -20.328 1.00 94.50 127 B 1 
ATOM   3640 N  N   . ARG B 2 128 ? 35.771  18.841  -18.113 1.00 97.16 128 B 1 
ATOM   3641 C  CA  . ARG B 2 128 ? 34.748  17.774  -18.090 1.00 97.04 128 B 1 
ATOM   3642 C  C   . ARG B 2 128 ? 33.324  18.312  -17.996 1.00 97.15 128 B 1 
ATOM   3643 O  O   . ARG B 2 128 ? 32.445  17.773  -18.663 1.00 95.66 128 B 1 
ATOM   3644 C  CB  . ARG B 2 128 ? 35.046  16.803  -16.939 1.00 96.41 128 B 1 
ATOM   3645 C  CG  . ARG B 2 128 ? 36.311  15.962  -17.220 1.00 94.84 128 B 1 
ATOM   3646 C  CD  . ARG B 2 128 ? 36.632  15.031  -16.047 1.00 92.73 128 B 1 
ATOM   3647 N  NE  . ARG B 2 128 ? 37.205  15.776  -14.925 1.00 87.50 128 B 1 
ATOM   3648 C  CZ  . ARG B 2 128 ? 37.537  15.286  -13.743 1.00 84.84 128 B 1 
ATOM   3649 N  NH1 . ARG B 2 128 ? 37.328  14.040  -13.430 1.00 76.79 128 B 1 
ATOM   3650 N  NH2 . ARG B 2 128 ? 38.093  16.054  -12.848 1.00 77.87 128 B 1 
ATOM   3651 N  N   . ILE B 2 129 ? 33.104  19.335  -17.175 1.00 97.29 129 B 1 
ATOM   3652 C  CA  . ILE B 2 129 ? 31.779  19.933  -16.986 1.00 97.30 129 B 1 
ATOM   3653 C  C   . ILE B 2 129 ? 31.433  20.827  -18.176 1.00 97.05 129 B 1 
ATOM   3654 O  O   . ILE B 2 129 ? 32.238  21.658  -18.600 1.00 95.85 129 B 1 
ATOM   3655 C  CB  . ILE B 2 129 ? 31.694  20.684  -15.640 1.00 97.15 129 B 1 
ATOM   3656 C  CG1 . ILE B 2 129 ? 31.907  19.696  -14.469 1.00 96.16 129 B 1 
ATOM   3657 C  CG2 . ILE B 2 129 ? 30.340  21.400  -15.501 1.00 96.11 129 B 1 
ATOM   3658 C  CD1 . ILE B 2 129 ? 31.853  20.331  -13.073 1.00 95.55 129 B 1 
ATOM   3659 N  N   . GLN B 2 130 ? 30.210  20.681  -18.685 1.00 96.53 130 B 1 
ATOM   3660 C  CA  . GLN B 2 130 ? 29.695  21.431  -19.823 1.00 95.83 130 B 1 
ATOM   3661 C  C   . GLN B 2 130 ? 28.393  22.153  -19.465 1.00 95.84 130 B 1 
ATOM   3662 O  O   . GLN B 2 130 ? 27.703  21.812  -18.500 1.00 94.56 130 B 1 
ATOM   3663 C  CB  . GLN B 2 130 ? 29.497  20.492  -21.023 1.00 93.86 130 B 1 
ATOM   3664 C  CG  . GLN B 2 130 ? 30.825  19.878  -21.489 1.00 88.81 130 B 1 
ATOM   3665 C  CD  . GLN B 2 130 ? 30.681  18.946  -22.696 1.00 88.11 130 B 1 
ATOM   3666 O  OE1 . GLN B 2 130 ? 29.617  18.736  -23.262 1.00 81.07 130 B 1 
ATOM   3667 N  NE2 . GLN B 2 130 ? 31.758  18.342  -23.128 1.00 79.21 130 B 1 
ATOM   3668 N  N   . VAL B 2 131 ? 28.049  23.147  -20.266 1.00 94.80 131 B 1 
ATOM   3669 C  CA  . VAL B 2 131 ? 26.736  23.800  -20.185 1.00 94.60 131 B 1 
ATOM   3670 C  C   . VAL B 2 131 ? 25.632  22.752  -20.396 1.00 93.76 131 B 1 
ATOM   3671 O  O   . VAL B 2 131 ? 25.770  21.879  -21.248 1.00 92.03 131 B 1 
ATOM   3672 C  CB  . VAL B 2 131 ? 26.639  24.947  -21.210 1.00 93.72 131 B 1 
ATOM   3673 C  CG1 . VAL B 2 131 ? 25.254  25.596  -21.226 1.00 87.92 131 B 1 
ATOM   3674 C  CG2 . VAL B 2 131 ? 27.659  26.045  -20.883 1.00 88.78 131 B 1 
ATOM   3675 N  N   . ASN B 2 132 ? 24.547  22.869  -19.637 1.00 93.32 132 B 1 
ATOM   3676 C  CA  . ASN B 2 132 ? 23.410  21.950  -19.530 1.00 92.98 132 B 1 
ATOM   3677 C  C   . ASN B 2 132 ? 23.676  20.651  -18.746 1.00 92.98 132 B 1 
ATOM   3678 O  O   . ASN B 2 132 ? 22.734  19.880  -18.559 1.00 90.92 132 B 1 
ATOM   3679 C  CB  . ASN B 2 132 ? 22.769  21.655  -20.895 1.00 91.28 132 B 1 
ATOM   3680 C  CG  . ASN B 2 132 ? 22.438  22.902  -21.691 1.00 87.89 132 B 1 
ATOM   3681 O  OD1 . ASN B 2 132 ? 21.920  23.889  -21.195 1.00 80.51 132 B 1 
ATOM   3682 N  ND2 . ASN B 2 132 ? 22.721  22.888  -22.983 1.00 77.63 132 B 1 
ATOM   3683 N  N   . ASP B 2 133 ? 24.892  20.405  -18.250 1.00 94.42 133 B 1 
ATOM   3684 C  CA  . ASP B 2 133 ? 25.099  19.306  -17.313 1.00 95.18 133 B 1 
ATOM   3685 C  C   . ASP B 2 133 ? 24.273  19.529  -16.034 1.00 94.79 133 B 1 
ATOM   3686 O  O   . ASP B 2 133 ? 24.132  20.657  -15.555 1.00 93.79 133 B 1 
ATOM   3687 C  CB  . ASP B 2 133 ? 26.586  19.158  -16.948 1.00 95.88 133 B 1 
ATOM   3688 C  CG  . ASP B 2 133 ? 27.448  18.528  -18.043 1.00 96.13 133 B 1 
ATOM   3689 O  OD1 . ASP B 2 133 ? 26.934  17.970  -19.031 1.00 93.74 133 B 1 
ATOM   3690 O  OD2 . ASP B 2 133 ? 28.699  18.510  -17.876 1.00 94.18 133 B 1 
ATOM   3691 N  N   . GLN B 2 134 ? 23.747  18.443  -15.457 1.00 95.84 134 B 1 
ATOM   3692 C  CA  . GLN B 2 134 ? 23.081  18.497  -14.158 1.00 96.24 134 B 1 
ATOM   3693 C  C   . GLN B 2 134 ? 24.079  18.180  -13.051 1.00 97.04 134 B 1 
ATOM   3694 O  O   . GLN B 2 134 ? 24.762  17.164  -13.088 1.00 96.88 134 B 1 
ATOM   3695 C  CB  . GLN B 2 134 ? 21.858  17.573  -14.155 1.00 95.22 134 B 1 
ATOM   3696 C  CG  . GLN B 2 134 ? 21.057  17.731  -12.849 1.00 93.61 134 B 1 
ATOM   3697 C  CD  . GLN B 2 134 ? 19.712  16.999  -12.844 1.00 94.16 134 B 1 
ATOM   3698 O  OE1 . GLN B 2 134 ? 19.271  16.440  -13.825 1.00 90.89 134 B 1 
ATOM   3699 N  NE2 . GLN B 2 134 ? 19.014  17.023  -11.739 1.00 89.38 134 B 1 
ATOM   3700 N  N   . ILE B 2 135 ? 24.122  19.022  -12.017 1.00 97.05 135 B 1 
ATOM   3701 C  CA  . ILE B 2 135 ? 24.847  18.739  -10.785 1.00 97.37 135 B 1 
ATOM   3702 C  C   . ILE B 2 135 ? 23.939  17.878  -9.906  1.00 97.32 135 B 1 
ATOM   3703 O  O   . ILE B 2 135 ? 23.040  18.377  -9.230  1.00 97.00 135 B 1 
ATOM   3704 C  CB  . ILE B 2 135 ? 25.313  20.032  -10.087 1.00 97.28 135 B 1 
ATOM   3705 C  CG1 . ILE B 2 135 ? 26.141  20.919  -11.055 1.00 96.10 135 B 1 
ATOM   3706 C  CG2 . ILE B 2 135 ? 26.136  19.651  -8.846  1.00 96.57 135 B 1 
ATOM   3707 C  CD1 . ILE B 2 135 ? 26.661  22.228  -10.434 1.00 93.88 135 B 1 
ATOM   3708 N  N   . VAL B 2 136 ? 24.151  16.567  -9.960  1.00 97.65 136 B 1 
ATOM   3709 C  CA  . VAL B 2 136 ? 23.321  15.567  -9.263  1.00 97.50 136 B 1 
ATOM   3710 C  C   . VAL B 2 136 ? 23.713  15.446  -7.794  1.00 97.37 136 B 1 
ATOM   3711 O  O   . VAL B 2 136 ? 22.855  15.286  -6.931  1.00 96.57 136 B 1 
ATOM   3712 C  CB  . VAL B 2 136 ? 23.438  14.206  -9.981  1.00 97.30 136 B 1 
ATOM   3713 C  CG1 . VAL B 2 136 ? 22.663  13.093  -9.282  1.00 95.17 136 B 1 
ATOM   3714 C  CG2 . VAL B 2 136 ? 22.915  14.309  -11.427 1.00 95.21 136 B 1 
ATOM   3715 N  N   . GLU B 2 137 ? 25.009  15.541  -7.507  1.00 97.48 137 B 1 
ATOM   3716 C  CA  . GLU B 2 137 ? 25.542  15.386  -6.155  1.00 97.43 137 B 1 
ATOM   3717 C  C   . GLU B 2 137 ? 26.784  16.258  -5.973  1.00 97.71 137 B 1 
ATOM   3718 O  O   . GLU B 2 137 ? 27.594  16.406  -6.895  1.00 97.18 137 B 1 
ATOM   3719 C  CB  . GLU B 2 137 ? 25.849  13.896  -5.918  1.00 96.11 137 B 1 
ATOM   3720 C  CG  . GLU B 2 137 ? 26.048  13.525  -4.448  1.00 89.42 137 B 1 
ATOM   3721 C  CD  . GLU B 2 137 ? 26.345  12.024  -4.290  1.00 91.76 137 B 1 
ATOM   3722 O  OE1 . GLU B 2 137 ? 27.457  11.698  -3.846  1.00 84.67 137 B 1 
ATOM   3723 O  OE2 . GLU B 2 137 ? 25.459  11.200  -4.616  1.00 85.95 137 B 1 
ATOM   3724 N  N   . VAL B 2 138 ? 26.956  16.821  -4.775  1.00 97.54 138 B 1 
ATOM   3725 C  CA  . VAL B 2 138 ? 28.136  17.583  -4.347  1.00 97.47 138 B 1 
ATOM   3726 C  C   . VAL B 2 138 ? 28.587  17.065  -2.990  1.00 97.39 138 B 1 
ATOM   3727 O  O   . VAL B 2 138 ? 27.799  17.060  -2.043  1.00 95.47 138 B 1 
ATOM   3728 C  CB  . VAL B 2 138 ? 27.831  19.089  -4.272  1.00 96.09 138 B 1 
ATOM   3729 C  CG1 . VAL B 2 138 ? 29.018  19.877  -3.716  1.00 86.07 138 B 1 
ATOM   3730 C  CG2 . VAL B 2 138 ? 27.536  19.649  -5.660  1.00 87.06 138 B 1 
ATOM   3731 N  N   . ASP B 2 139 ? 29.846  16.620  -2.881  1.00 97.26 139 B 1 
ATOM   3732 C  CA  . ASP B 2 139 ? 30.450  16.089  -1.651  1.00 96.99 139 B 1 
ATOM   3733 C  C   . ASP B 2 139 ? 29.585  15.020  -0.937  1.00 96.54 139 B 1 
ATOM   3734 O  O   . ASP B 2 139 ? 29.494  14.968  0.285   1.00 94.00 139 B 1 
ATOM   3735 C  CB  . ASP B 2 139 ? 30.904  17.241  -0.729  1.00 96.69 139 B 1 
ATOM   3736 C  CG  . ASP B 2 139 ? 32.073  18.053  -1.306  1.00 96.19 139 B 1 
ATOM   3737 O  OD1 . ASP B 2 139 ? 32.938  17.444  -1.972  1.00 92.06 139 B 1 
ATOM   3738 O  OD2 . ASP B 2 139 ? 32.141  19.268  -1.013  1.00 92.45 139 B 1 
ATOM   3739 N  N   . GLY B 2 140 ? 28.925  14.149  -1.709  1.00 96.17 140 B 1 
ATOM   3740 C  CA  . GLY B 2 140 ? 28.028  13.111  -1.193  1.00 95.22 140 B 1 
ATOM   3741 C  C   . GLY B 2 140 ? 26.601  13.581  -0.873  1.00 95.67 140 B 1 
ATOM   3742 O  O   . GLY B 2 140 ? 25.786  12.788  -0.400  1.00 93.58 140 B 1 
ATOM   3743 N  N   . ILE B 2 141 ? 26.288  14.851  -1.128  1.00 95.97 141 B 1 
ATOM   3744 C  CA  . ILE B 2 141 ? 24.974  15.434  -0.870  1.00 96.25 141 B 1 
ATOM   3745 C  C   . ILE B 2 141 ? 24.201  15.555  -2.188  1.00 96.65 141 B 1 
ATOM   3746 O  O   . ILE B 2 141 ? 24.617  16.275  -3.098  1.00 95.85 141 B 1 
ATOM   3747 C  CB  . ILE B 2 141 ? 25.098  16.790  -0.137  1.00 95.85 141 B 1 
ATOM   3748 C  CG1 . ILE B 2 141 ? 25.920  16.641  1.167   1.00 93.72 141 B 1 
ATOM   3749 C  CG2 . ILE B 2 141 ? 23.694  17.343  0.162   1.00 93.71 141 B 1 
ATOM   3750 C  CD1 . ILE B 2 141 ? 26.212  17.968  1.888   1.00 87.39 141 B 1 
ATOM   3751 N  N   . SER B 2 142 ? 23.058  14.885  -2.284  1.00 96.14 142 B 1 
ATOM   3752 C  CA  . SER B 2 142 ? 22.165  14.988  -3.442  1.00 95.89 142 B 1 
ATOM   3753 C  C   . SER B 2 142 ? 21.595  16.403  -3.579  1.00 96.14 142 B 1 
ATOM   3754 O  O   . SER B 2 142 ? 21.092  16.975  -2.608  1.00 95.54 142 B 1 
ATOM   3755 C  CB  . SER B 2 142 ? 21.028  13.970  -3.339  1.00 94.84 142 B 1 
ATOM   3756 O  OG  . SER B 2 142 ? 20.181  14.046  -4.483  1.00 92.97 142 B 1 
ATOM   3757 N  N   . LEU B 2 143 ? 21.632  16.938  -4.805  1.00 95.78 143 B 1 
ATOM   3758 C  CA  . LEU B 2 143 ? 21.007  18.195  -5.210  1.00 96.18 143 B 1 
ATOM   3759 C  C   . LEU B 2 143 ? 19.807  17.972  -6.146  1.00 95.44 143 B 1 
ATOM   3760 O  O   . LEU B 2 143 ? 19.410  18.869  -6.892  1.00 93.80 143 B 1 
ATOM   3761 C  CB  . LEU B 2 143 ? 22.066  19.130  -5.823  1.00 96.35 143 B 1 
ATOM   3762 C  CG  . LEU B 2 143 ? 23.178  19.588  -4.859  1.00 96.09 143 B 1 
ATOM   3763 C  CD1 . LEU B 2 143 ? 24.073  20.594  -5.604  1.00 94.42 143 B 1 
ATOM   3764 C  CD2 . LEU B 2 143 ? 22.638  20.295  -3.617  1.00 93.72 143 B 1 
ATOM   3765 N  N   . VAL B 2 144 ? 19.219  16.776  -6.118  1.00 95.32 144 B 1 
ATOM   3766 C  CA  . VAL B 2 144 ? 18.024  16.434  -6.892  1.00 95.19 144 B 1 
ATOM   3767 C  C   . VAL B 2 144 ? 16.798  16.556  -5.999  1.00 94.28 144 B 1 
ATOM   3768 O  O   . VAL B 2 144 ? 16.728  15.912  -4.953  1.00 92.71 144 B 1 
ATOM   3769 C  CB  . VAL B 2 144 ? 18.118  15.022  -7.484  1.00 94.90 144 B 1 
ATOM   3770 C  CG1 . VAL B 2 144 ? 16.920  14.724  -8.395  1.00 93.11 144 B 1 
ATOM   3771 C  CG2 . VAL B 2 144 ? 19.402  14.855  -8.307  1.00 93.69 144 B 1 
ATOM   3772 N  N   . GLY B 2 145 ? 15.839  17.389  -6.407  1.00 92.73 145 B 1 
ATOM   3773 C  CA  . GLY B 2 145 ? 14.607  17.586  -5.655  1.00 91.92 145 B 1 
ATOM   3774 C  C   . GLY B 2 145 ? 14.800  18.359  -4.351  1.00 92.00 145 B 1 
ATOM   3775 O  O   . GLY B 2 145 ? 14.169  18.068  -3.340  1.00 90.35 145 B 1 
ATOM   3776 N  N   . VAL B 2 146 ? 15.702  19.344  -4.355  1.00 91.97 146 B 1 
ATOM   3777 C  CA  . VAL B 2 146 ? 16.041  20.145  -3.172  1.00 91.73 146 B 1 
ATOM   3778 C  C   . VAL B 2 146 ? 15.437  21.547  -3.238  1.00 90.92 146 B 1 
ATOM   3779 O  O   . VAL B 2 146 ? 15.088  22.044  -4.306  1.00 89.71 146 B 1 
ATOM   3780 C  CB  . VAL B 2 146 ? 17.555  20.190  -2.930  1.00 92.09 146 B 1 
ATOM   3781 C  CG1 . VAL B 2 146 ? 18.114  18.794  -2.669  1.00 89.79 146 B 1 
ATOM   3782 C  CG2 . VAL B 2 146 ? 18.319  20.837  -4.096  1.00 90.26 146 B 1 
ATOM   3783 N  N   . THR B 2 147 ? 15.340  22.217  -2.088  1.00 89.93 147 B 1 
ATOM   3784 C  CA  . THR B 2 147 ? 14.929  23.625  -2.053  1.00 89.45 147 B 1 
ATOM   3785 C  C   . THR B 2 147 ? 16.069  24.533  -2.500  1.00 90.01 147 B 1 
ATOM   3786 O  O   . THR B 2 147 ? 17.249  24.224  -2.307  1.00 89.97 147 B 1 
ATOM   3787 C  CB  . THR B 2 147 ? 14.422  24.050  -0.667  1.00 88.09 147 B 1 
ATOM   3788 O  OG1 . THR B 2 147 ? 15.455  23.982  0.290   1.00 85.02 147 B 1 
ATOM   3789 C  CG2 . THR B 2 147 ? 13.269  23.177  -0.171  1.00 84.81 147 B 1 
ATOM   3790 N  N   . GLN B 2 148 ? 15.721  25.716  -3.005  1.00 87.69 148 B 1 
ATOM   3791 C  CA  . GLN B 2 148 ? 16.698  26.752  -3.361  1.00 87.31 148 B 1 
ATOM   3792 C  C   . GLN B 2 148 ? 17.662  27.063  -2.209  1.00 88.76 148 B 1 
ATOM   3793 O  O   . GLN B 2 148 ? 18.875  27.122  -2.401  1.00 89.15 148 B 1 
ATOM   3794 C  CB  . GLN B 2 148 ? 15.924  28.008  -3.792  1.00 84.21 148 B 1 
ATOM   3795 C  CG  . GLN B 2 148 ? 16.830  29.230  -3.992  1.00 80.01 148 B 1 
ATOM   3796 C  CD  . GLN B 2 148 ? 16.062  30.470  -4.487  1.00 74.72 148 B 1 
ATOM   3797 O  OE1 . GLN B 2 148 ? 14.890  30.414  -4.799  1.00 70.54 148 B 1 
ATOM   3798 N  NE2 . GLN B 2 148 ? 16.684  31.619  -4.551  1.00 66.79 148 B 1 
ATOM   3799 N  N   . ASN B 2 149 ? 17.149  27.248  -1.002  1.00 87.78 149 B 1 
ATOM   3800 C  CA  . ASN B 2 149 ? 17.974  27.560  0.161   1.00 88.74 149 B 1 
ATOM   3801 C  C   . ASN B 2 149 ? 18.956  26.439  0.500   1.00 90.56 149 B 1 
ATOM   3802 O  O   . ASN B 2 149 ? 20.102  26.700  0.849   1.00 90.64 149 B 1 
ATOM   3803 C  CB  . ASN B 2 149 ? 17.062  27.865  1.370   1.00 87.40 149 B 1 
ATOM   3804 C  CG  . ASN B 2 149 ? 16.990  29.345  1.712   1.00 80.91 149 B 1 
ATOM   3805 O  OD1 . ASN B 2 149 ? 17.716  30.185  1.226   1.00 72.91 149 B 1 
ATOM   3806 N  ND2 . ASN B 2 149 ? 16.109  29.714  2.610   1.00 72.03 149 B 1 
ATOM   3807 N  N   . PHE B 2 150 ? 18.522  25.189  0.382   1.00 91.18 150 B 1 
ATOM   3808 C  CA  . PHE B 2 150 ? 19.386  24.031  0.615   1.00 92.96 150 B 1 
ATOM   3809 C  C   . PHE B 2 150 ? 20.508  23.971  -0.427  1.00 94.02 150 B 1 
ATOM   3810 O  O   . PHE B 2 150 ? 21.683  23.953  -0.049  1.00 94.09 150 B 1 
ATOM   3811 C  CB  . PHE B 2 150 ? 18.547  22.759  0.630   1.00 93.41 150 B 1 
ATOM   3812 C  CG  . PHE B 2 150 ? 19.371  21.517  0.937   1.00 94.27 150 B 1 
ATOM   3813 C  CD1 . PHE B 2 150 ? 19.851  20.712  -0.105  1.00 92.51 150 B 1 
ATOM   3814 C  CD2 . PHE B 2 150 ? 19.664  21.184  2.267   1.00 92.62 150 B 1 
ATOM   3815 C  CE1 . PHE B 2 150 ? 20.611  19.567  0.179   1.00 92.62 150 B 1 
ATOM   3816 C  CE2 . PHE B 2 150 ? 20.420  20.036  2.556   1.00 92.11 150 B 1 
ATOM   3817 C  CZ  . PHE B 2 150 ? 20.891  19.226  1.510   1.00 93.56 150 B 1 
ATOM   3818 N  N   . ALA B 2 151 ? 20.175  24.039  -1.711  1.00 93.37 151 B 1 
ATOM   3819 C  CA  . ALA B 2 151 ? 21.147  24.031  -2.799  1.00 93.20 151 B 1 
ATOM   3820 C  C   . ALA B 2 151 ? 22.180  25.153  -2.655  1.00 94.09 151 B 1 
ATOM   3821 O  O   . ALA B 2 151 ? 23.385  24.906  -2.670  1.00 93.96 151 B 1 
ATOM   3822 C  CB  . ALA B 2 151 ? 20.389  24.139  -4.133  1.00 92.33 151 B 1 
ATOM   3823 N  N   . ALA B 2 152 ? 21.730  26.391  -2.422  1.00 92.27 152 B 1 
ATOM   3824 C  CA  . ALA B 2 152 ? 22.601  27.541  -2.225  1.00 91.96 152 B 1 
ATOM   3825 C  C   . ALA B 2 152 ? 23.534  27.367  -1.017  1.00 92.34 152 B 1 
ATOM   3826 O  O   . ALA B 2 152 ? 24.708  27.731  -1.084  1.00 92.31 152 B 1 
ATOM   3827 C  CB  . ALA B 2 152 ? 21.726  28.790  -2.060  1.00 90.41 152 B 1 
ATOM   3828 N  N   . THR B 2 153 ? 23.043  26.796  0.071   1.00 93.85 153 B 1 
ATOM   3829 C  CA  . THR B 2 153 ? 23.846  26.565  1.278   1.00 94.23 153 B 1 
ATOM   3830 C  C   . THR B 2 153 ? 24.916  25.498  1.042   1.00 94.74 153 B 1 
ATOM   3831 O  O   . THR B 2 153 ? 26.073  25.718  1.382   1.00 94.20 153 B 1 
ATOM   3832 C  CB  . THR B 2 153 ? 22.953  26.179  2.468   1.00 93.82 153 B 1 
ATOM   3833 O  OG1 . THR B 2 153 ? 22.028  27.207  2.716   1.00 87.25 153 B 1 
ATOM   3834 C  CG2 . THR B 2 153 ? 23.746  25.991  3.760   1.00 86.28 153 B 1 
ATOM   3835 N  N   . VAL B 2 154 ? 24.557  24.376  0.428   1.00 95.63 154 B 1 
ATOM   3836 C  CA  . VAL B 2 154 ? 25.502  23.290  0.110   1.00 95.57 154 B 1 
ATOM   3837 C  C   . VAL B 2 154 ? 26.600  23.794  -0.825  1.00 95.78 154 B 1 
ATOM   3838 O  O   . VAL B 2 154 ? 27.779  23.662  -0.507  1.00 95.23 154 B 1 
ATOM   3839 C  CB  . VAL B 2 154 ? 24.760  22.078  -0.485  1.00 95.38 154 B 1 
ATOM   3840 C  CG1 . VAL B 2 154 ? 25.724  21.013  -1.016  1.00 91.42 154 B 1 
ATOM   3841 C  CG2 . VAL B 2 154 ? 23.893  21.410  0.594   1.00 92.08 154 B 1 
ATOM   3842 N  N   . LEU B 2 155 ? 26.226  24.446  -1.927  1.00 94.51 155 B 1 
ATOM   3843 C  CA  . LEU B 2 155 ? 27.172  24.920  -2.943  1.00 93.78 155 B 1 
ATOM   3844 C  C   . LEU B 2 155 ? 28.105  26.012  -2.423  1.00 93.73 155 B 1 
ATOM   3845 O  O   . LEU B 2 155 ? 29.312  25.968  -2.669  1.00 92.81 155 B 1 
ATOM   3846 C  CB  . LEU B 2 155 ? 26.373  25.386  -4.165  1.00 92.89 155 B 1 
ATOM   3847 C  CG  . LEU B 2 155 ? 25.700  24.228  -4.928  1.00 91.36 155 B 1 
ATOM   3848 C  CD1 . LEU B 2 155 ? 24.664  24.793  -5.892  1.00 88.62 155 B 1 
ATOM   3849 C  CD2 . LEU B 2 155 ? 26.714  23.411  -5.720  1.00 88.74 155 B 1 
ATOM   3850 N  N   . ARG B 2 156 ? 27.604  26.974  -1.620  1.00 93.19 156 B 1 
ATOM   3851 C  CA  . ARG B 2 156 ? 28.449  28.012  -1.004  1.00 92.11 156 B 1 
ATOM   3852 C  C   . ARG B 2 156 ? 29.424  27.456  0.026   1.00 92.68 156 B 1 
ATOM   3853 O  O   . ARG B 2 156 ? 30.508  28.008  0.193   1.00 91.66 156 B 1 
ATOM   3854 C  CB  . ARG B 2 156 ? 27.581  29.086  -0.351  1.00 90.35 156 B 1 
ATOM   3855 C  CG  . ARG B 2 156 ? 26.964  30.020  -1.396  1.00 80.44 156 B 1 
ATOM   3856 C  CD  . ARG B 2 156 ? 26.050  31.029  -0.703  1.00 76.34 156 B 1 
ATOM   3857 N  NE  . ARG B 2 156 ? 25.380  31.886  -1.686  1.00 69.26 156 B 1 
ATOM   3858 C  CZ  . ARG B 2 156 ? 24.399  32.739  -1.431  1.00 63.35 156 B 1 
ATOM   3859 N  NH1 . ARG B 2 156 ? 23.965  32.931  -0.213  1.00 56.89 156 B 1 
ATOM   3860 N  NH2 . ARG B 2 156 ? 23.845  33.401  -2.404  1.00 58.04 156 B 1 
ATOM   3861 N  N   . ASN B 2 157 ? 29.063  26.396  0.733   1.00 93.82 157 B 1 
ATOM   3862 C  CA  . ASN B 2 157 ? 29.884  25.818  1.790   1.00 93.75 157 B 1 
ATOM   3863 C  C   . ASN B 2 157 ? 30.982  24.873  1.277   1.00 94.20 157 B 1 
ATOM   3864 O  O   . ASN B 2 157 ? 31.834  24.465  2.069   1.00 92.09 157 B 1 
ATOM   3865 C  CB  . ASN B 2 157 ? 28.974  25.135  2.818   1.00 92.90 157 B 1 
ATOM   3866 C  CG  . ASN B 2 157 ? 28.233  26.141  3.699   1.00 88.35 157 B 1 
ATOM   3867 O  OD1 . ASN B 2 157 ? 28.614  27.279  3.878   1.00 79.66 157 B 1 
ATOM   3868 N  ND2 . ASN B 2 157 ? 27.158  25.707  4.317   1.00 78.37 157 B 1 
ATOM   3869 N  N   . THR B 2 158 ? 31.008  24.564  -0.026  1.00 95.10 158 B 1 
ATOM   3870 C  CA  . THR B 2 158 ? 32.083  23.770  -0.627  1.00 95.03 158 B 1 
ATOM   3871 C  C   . THR B 2 158 ? 33.448  24.426  -0.411  1.00 94.59 158 B 1 
ATOM   3872 O  O   . THR B 2 158 ? 33.586  25.663  -0.440  1.00 92.31 158 B 1 
ATOM   3873 C  CB  . THR B 2 158 ? 31.867  23.510  -2.123  1.00 94.47 158 B 1 
ATOM   3874 O  OG1 . THR B 2 158 ? 31.765  24.718  -2.832  1.00 90.31 158 B 1 
ATOM   3875 C  CG2 . THR B 2 158 ? 30.619  22.673  -2.389  1.00 90.54 158 B 1 
ATOM   3876 N  N   . LYS B 2 159 ? 34.496  23.603  -0.163  1.00 94.38 159 B 1 
ATOM   3877 C  CA  . LYS B 2 159 ? 35.868  24.058  0.077   1.00 93.96 159 B 1 
ATOM   3878 C  C   . LYS B 2 159 ? 36.877  23.050  -0.462  1.00 94.36 159 B 1 
ATOM   3879 O  O   . LYS B 2 159 ? 36.650  21.846  -0.342  1.00 90.91 159 B 1 
ATOM   3880 C  CB  . LYS B 2 159 ? 36.120  24.268  1.580   1.00 91.23 159 B 1 
ATOM   3881 C  CG  . LYS B 2 159 ? 35.282  25.409  2.175   1.00 81.95 159 B 1 
ATOM   3882 C  CD  . LYS B 2 159 ? 35.614  25.630  3.655   1.00 78.63 159 B 1 
ATOM   3883 C  CE  . LYS B 2 159 ? 34.670  26.705  4.194   1.00 66.68 159 B 1 
ATOM   3884 N  NZ  . LYS B 2 159 ? 34.876  26.935  5.642   1.00 57.94 159 B 1 
ATOM   3885 N  N   . GLY B 2 160 ? 38.022  23.546  -0.938  1.00 94.37 160 B 1 
ATOM   3886 C  CA  . GLY B 2 160 ? 39.125  22.702  -1.393  1.00 94.77 160 B 1 
ATOM   3887 C  C   . GLY B 2 160 ? 38.731  21.852  -2.590  1.00 95.97 160 B 1 
ATOM   3888 O  O   . GLY B 2 160 ? 38.159  22.361  -3.552  1.00 93.83 160 B 1 
ATOM   3889 N  N   . ASN B 2 161 ? 39.022  20.546  -2.529  1.00 95.96 161 B 1 
ATOM   3890 C  CA  . ASN B 2 161 ? 38.685  19.617  -3.595  1.00 96.28 161 B 1 
ATOM   3891 C  C   . ASN B 2 161 ? 37.220  19.178  -3.459  1.00 96.70 161 B 1 
ATOM   3892 O  O   . ASN B 2 161 ? 36.871  18.463  -2.525  1.00 95.04 161 B 1 
ATOM   3893 C  CB  . ASN B 2 161 ? 39.671  18.432  -3.575  1.00 94.72 161 B 1 
ATOM   3894 C  CG  . ASN B 2 161 ? 39.757  17.756  -4.934  1.00 85.28 161 B 1 
ATOM   3895 O  OD1 . ASN B 2 161 ? 39.595  18.377  -5.968  1.00 75.35 161 B 1 
ATOM   3896 N  ND2 . ASN B 2 161 ? 40.068  16.489  -4.986  1.00 74.53 161 B 1 
ATOM   3897 N  N   . VAL B 2 162 ? 36.395  19.637  -4.381  1.00 96.89 162 B 1 
ATOM   3898 C  CA  . VAL B 2 162 ? 34.947  19.414  -4.384  1.00 97.18 162 B 1 
ATOM   3899 C  C   . VAL B 2 162 ? 34.626  18.246  -5.303  1.00 97.52 162 B 1 
ATOM   3900 O  O   . VAL B 2 162 ? 35.049  18.226  -6.460  1.00 96.86 162 B 1 
ATOM   3901 C  CB  . VAL B 2 162 ? 34.184  20.677  -4.802  1.00 96.65 162 B 1 
ATOM   3902 C  CG1 . VAL B 2 162 ? 32.680  20.491  -4.608  1.00 93.41 162 B 1 
ATOM   3903 C  CG2 . VAL B 2 162 ? 34.617  21.899  -3.974  1.00 93.75 162 B 1 
ATOM   3904 N  N   . ARG B 2 163 ? 33.867  17.273  -4.795  1.00 97.64 163 B 1 
ATOM   3905 C  CA  . ARG B 2 163 ? 33.463  16.081  -5.540  1.00 97.67 163 B 1 
ATOM   3906 C  C   . ARG B 2 163 ? 32.053  16.242  -6.072  1.00 97.77 163 B 1 
ATOM   3907 O  O   . ARG B 2 163 ? 31.123  16.446  -5.303  1.00 97.00 163 B 1 
ATOM   3908 C  CB  . ARG B 2 163 ? 33.543  14.840  -4.643  1.00 96.88 163 B 1 
ATOM   3909 C  CG  . ARG B 2 163 ? 34.979  14.586  -4.186  1.00 88.93 163 B 1 
ATOM   3910 C  CD  . ARG B 2 163 ? 35.027  13.320  -3.341  1.00 85.97 163 B 1 
ATOM   3911 N  NE  . ARG B 2 163 ? 36.384  13.085  -2.874  1.00 73.19 163 B 1 
ATOM   3912 C  CZ  . ARG B 2 163 ? 36.747  12.193  -1.986  1.00 64.71 163 B 1 
ATOM   3913 N  NH1 . ARG B 2 163 ? 35.876  11.374  -1.441  1.00 57.08 163 B 1 
ATOM   3914 N  NH2 . ARG B 2 163 ? 37.987  12.117  -1.634  1.00 53.83 163 B 1 
ATOM   3915 N  N   . PHE B 2 164 ? 31.912  16.093  -7.382  1.00 97.99 164 B 1 
ATOM   3916 C  CA  . PHE B 2 164 ? 30.636  16.151  -8.067  1.00 97.99 164 B 1 
ATOM   3917 C  C   . PHE B 2 164 ? 30.254  14.784  -8.623  1.00 98.24 164 B 1 
ATOM   3918 O  O   . PHE B 2 164 ? 31.106  14.030  -9.084  1.00 97.80 164 B 1 
ATOM   3919 C  CB  . PHE B 2 164 ? 30.691  17.192  -9.181  1.00 97.62 164 B 1 
ATOM   3920 C  CG  . PHE B 2 164 ? 30.973  18.600  -8.696  1.00 97.60 164 B 1 
ATOM   3921 C  CD1 . PHE B 2 164 ? 29.907  19.440  -8.326  1.00 95.59 164 B 1 
ATOM   3922 C  CD2 . PHE B 2 164 ? 32.288  19.072  -8.605  1.00 95.61 164 B 1 
ATOM   3923 C  CE1 . PHE B 2 164 ? 30.148  20.743  -7.869  1.00 94.66 164 B 1 
ATOM   3924 C  CE2 . PHE B 2 164 ? 32.540  20.376  -8.144  1.00 94.65 164 B 1 
ATOM   3925 C  CZ  . PHE B 2 164 ? 31.473  21.210  -7.776  1.00 95.55 164 B 1 
ATOM   3926 N  N   . VAL B 2 165 ? 28.966  14.510  -8.659  1.00 97.93 165 B 1 
ATOM   3927 C  CA  . VAL B 2 165 ? 28.369  13.597  -9.630  1.00 97.93 165 B 1 
ATOM   3928 C  C   . VAL B 2 165 ? 27.621  14.456  -10.634 1.00 98.09 165 B 1 
ATOM   3929 O  O   . VAL B 2 165 ? 26.703  15.193  -10.260 1.00 97.71 165 B 1 
ATOM   3930 C  CB  . VAL B 2 165 ? 27.459  12.545  -8.973  1.00 97.67 165 B 1 
ATOM   3931 C  CG1 . VAL B 2 165 ? 26.876  11.604  -10.024 1.00 95.83 165 B 1 
ATOM   3932 C  CG2 . VAL B 2 165 ? 28.233  11.705  -7.957  1.00 96.11 165 B 1 
ATOM   3933 N  N   . ILE B 2 166 ? 28.037  14.390  -11.886 1.00 97.97 166 B 1 
ATOM   3934 C  CA  . ILE B 2 166 ? 27.444  15.134  -12.994 1.00 98.13 166 B 1 
ATOM   3935 C  C   . ILE B 2 166 ? 26.580  14.189  -13.814 1.00 98.06 166 B 1 
ATOM   3936 O  O   . ILE B 2 166 ? 26.964  13.050  -14.067 1.00 97.78 166 B 1 
ATOM   3937 C  CB  . ILE B 2 166 ? 28.540  15.820  -13.831 1.00 97.98 166 B 1 
ATOM   3938 C  CG1 . ILE B 2 166 ? 29.468  16.732  -12.989 1.00 96.66 166 B 1 
ATOM   3939 C  CG2 . ILE B 2 166 ? 27.937  16.622  -14.985 1.00 97.20 166 B 1 
ATOM   3940 C  CD1 . ILE B 2 166 ? 28.768  17.884  -12.266 1.00 94.47 166 B 1 
ATOM   3941 N  N   . GLY B 2 167 ? 25.406  14.659  -14.235 1.00 96.89 167 B 1 
ATOM   3942 C  CA  . GLY B 2 167 ? 24.508  13.971  -15.140 1.00 96.37 167 B 1 
ATOM   3943 C  C   . GLY B 2 167 ? 24.435  14.684  -16.479 1.00 95.95 167 B 1 
ATOM   3944 O  O   . GLY B 2 167 ? 24.195  15.889  -16.530 1.00 95.02 167 B 1 
ATOM   3945 N  N   . ARG B 2 168 ? 24.598  13.939  -17.579 1.00 96.41 168 B 1 
ATOM   3946 C  CA  . ARG B 2 168 ? 24.471  14.441  -18.958 1.00 95.74 168 B 1 
ATOM   3947 C  C   . ARG B 2 168 ? 23.473  13.599  -19.728 1.00 94.99 168 B 1 
ATOM   3948 O  O   . ARG B 2 168 ? 23.403  12.388  -19.532 1.00 93.82 168 B 1 
ATOM   3949 C  CB  . ARG B 2 168 ? 25.866  14.458  -19.605 1.00 94.64 168 B 1 
ATOM   3950 C  CG  . ARG B 2 168 ? 25.852  15.146  -20.980 1.00 93.13 168 B 1 
ATOM   3951 C  CD  . ARG B 2 168 ? 27.269  15.277  -21.553 1.00 93.01 168 B 1 
ATOM   3952 N  NE  . ARG B 2 168 ? 28.073  16.176  -20.725 1.00 93.07 168 B 1 
ATOM   3953 C  CZ  . ARG B 2 168 ? 29.385  16.244  -20.635 1.00 94.60 168 B 1 
ATOM   3954 N  NH1 . ARG B 2 168 ? 30.171  15.529  -21.375 1.00 88.57 168 B 1 
ATOM   3955 N  NH2 . ARG B 2 168 ? 29.919  17.049  -19.772 1.00 89.37 168 B 1 
ATOM   3956 N  N   . GLU B 2 169 ? 22.695  14.221  -20.612 1.00 93.37 169 B 1 
ATOM   3957 C  CA  . GLU B 2 169 ? 21.826  13.474  -21.510 1.00 90.34 169 B 1 
ATOM   3958 C  C   . GLU B 2 169 ? 22.636  12.491  -22.349 1.00 88.51 169 B 1 
ATOM   3959 O  O   . GLU B 2 169 ? 23.707  12.815  -22.867 1.00 82.50 169 B 1 
ATOM   3960 C  CB  . GLU B 2 169 ? 20.998  14.400  -22.414 1.00 86.21 169 B 1 
ATOM   3961 C  CG  . GLU B 2 169 ? 19.899  15.122  -21.624 1.00 76.92 169 B 1 
ATOM   3962 C  CD  . GLU B 2 169 ? 18.896  15.887  -22.519 1.00 70.82 169 B 1 
ATOM   3963 O  OE1 . GLU B 2 169 ? 17.803  16.215  -21.995 1.00 64.75 169 B 1 
ATOM   3964 O  OE2 . GLU B 2 169 ? 19.204  16.134  -23.705 1.00 65.72 169 B 1 
ATOM   3965 N  N   . LYS B 2 170 ? 22.137  11.257  -22.473 1.00 88.39 170 B 1 
ATOM   3966 C  CA  . LYS B 2 170 ? 22.754  10.247  -23.330 1.00 84.77 170 B 1 
ATOM   3967 C  C   . LYS B 2 170 ? 22.590  10.682  -24.784 1.00 81.35 170 B 1 
ATOM   3968 O  O   . LYS B 2 170 ? 21.493  11.095  -25.155 1.00 73.98 170 B 1 
ATOM   3969 C  CB  . LYS B 2 170 ? 22.143  8.864   -23.069 1.00 79.67 170 B 1 
ATOM   3970 C  CG  . LYS B 2 170 ? 22.546  8.347   -21.681 1.00 74.23 170 B 1 
ATOM   3971 C  CD  . LYS B 2 170 ? 21.883  7.002   -21.371 1.00 70.51 170 B 1 
ATOM   3972 C  CE  . LYS B 2 170 ? 22.285  6.618   -19.949 1.00 64.20 170 B 1 
ATOM   3973 N  NZ  . LYS B 2 170 ? 21.493  5.486   -19.419 1.00 58.52 170 B 1 
ATOM   3974 N  N   . PRO B 2 171 ? 23.648  10.572  -25.601 1.00 80.97 171 B 1 
ATOM   3975 C  CA  . PRO B 2 171 ? 23.584  10.877  -27.026 1.00 79.11 171 B 1 
ATOM   3976 C  C   . PRO B 2 171 ? 22.683  9.920   -27.803 1.00 74.30 171 B 1 
ATOM   3977 O  O   . PRO B 2 171 ? 22.487  8.763   -27.366 1.00 67.90 171 B 1 
ATOM   3978 C  CB  . PRO B 2 171 ? 25.036  10.823  -27.508 1.00 72.87 171 B 1 
ATOM   3979 C  CG  . PRO B 2 171 ? 25.696  9.855   -26.544 1.00 73.65 171 B 1 
ATOM   3980 C  CD  . PRO B 2 171 ? 24.963  10.090  -25.224 1.00 76.42 171 B 1 
ATOM   3981 O  OXT . PRO B 2 171 ? 22.189  10.365  -28.865 1.00 67.80 171 B 1 
HETATM 3982 MN MN  . MN  C 3 .   ? -6.246  0.944   -3.334  1.00 97.11 1   C 1 
HETATM 3983 MN MN  . MN  D 4 .   ? -6.278  1.855   -0.204  1.00 96.61 1   D 1 
#
