# Supplementary material for: PDZ-directed substrate recruitment is the primary determinant of specific 4E-BP1 dephosphorylation by PP1-Neurabin
Source: eLife. 2025 Jun 23;13:RP103403. doi: 10.7554/eLife.103403 (PMC12185105; doi:10.7554/eLife.103403)
Supplement: Source data 1. [file elife-103403-data1.zip]

Archive with 32 entries (28 files):
- Plasmids/
- Plasmids/Figure 1 all fusions plasmids/
- Plasmids/Figure 1 all fusions plasmids/pcDNA5-FRT-TO PP1 control.dna
- Plasmids/Figure 1 all fusions plasmids/pcDNA5-FRT-TO PP1 control.txt
- Plasmids/Figure 1 all fusions plasmids/pcDNA5-FRT-TO PP1-neurabin fusion.dna
- Plasmids/Figure 1 all fusions plasmids/pcDNA5-FRT-TO PP1-neurabin fusion.txt
- Plasmids/Figure 1 all fusions plasmids/pcDNA5-FRT-TO PP1-Phactr1 fusion.dna
- Plasmids/Figure 1 all fusions plasmids/pcDNA5-FRT-TO PP1-Phactr1 fusion.txt
- Plasmids/Figure 1 all fusions plasmids/pcDNA5-FRT-TO PP1-Phactr2 fusion.dna
- Plasmids/Figure 1 all fusions plasmids/pcDNA5-FRT-TO PP1-Phactr2 fusion.txt
- Plasmids/Figure 1 all fusions plasmids/pcDNA5-FRT-TO PP1-Phactr3 fusion.dna
- Plasmids/Figure 1 all fusions plasmids/pcDNA5-FRT-TO PP1-Phactr3 fusion.txt
- Plasmids/Figure 1 all fusions plasmids/pcDNA5-FRT-TO PP1-Phactr4 fusion.dna
- Plasmids/Figure 1 all fusions plasmids/pcDNA5-FRT-TO PP1-Phactr4 fusion.txt
- Plasmids/Figure 1 all fusions plasmids/pcDNA5-FRT-TO PP1-PNUTS fusion.dna
- Plasmids/Figure 1 all fusions plasmids/pcDNA5-FRT-TO PP1-PNUTS fusion.txt
- Plasmids/Figure 1 all fusions plasmids/pcDNA5-FRT-TO PP1-R15A fusion.dna
- Plasmids/Figure 1 all fusions plasmids/pcDNA5-FRT-TO PP1-R15A fusion.txt
- Plasmids/Figure 1 all fusions plasmids/pcDNA5-FRT-TO PP1-R15B fusion.dna
- Plasmids/Figure 1 all fusions plasmids/pcDNA5-FRT-TO PP1-R15B fusion.txt
- Plasmids/Figure 1 all fusions plasmids/pcDNA5-FRT-TO PP1-spinophilin fusion.dna
- Plasmids/Figure 1 all fusions plasmids/pcDNA5-FRT-TO PP1-spinophilin fusion.txt
- Plasmids/Figure 1 all fusions plasmids/pcDNA5-FRT-TO.dna
- Plasmids/Figure 1 all fusions plasmids/pcDNA5-FRT-TO.txt
- Plasmids/Figure 6A plasmids/
- Plasmids/Figure 6A plasmids/pET28 PP1-EBP1 65-118 L chimera D85.dna
- Plasmids/Figure 6A plasmids/pGEX Neurabin 424-594.dna
- Plasmids/Figure_4A plasmids/
- Plasmids/Figure_4A plasmids/pEF mCherry-4EBP1 1-118A.dna
- Plasmids/Figure_4A plasmids/pEF mCherry-4EBP1 1-118A.txt
- Plasmids/Figure_4A plasmids/pEF mCherry-4EBP1.dna
- Plasmids/Figure_4A plasmids/pEF mCherry-4EBP1.txt
